# Supplementary material for: Detrended Fluctuation Analysis in the prediction of type 2 diabetes mellitus in patients at risk: Model optimization and comparison with other metrics
Source: PLoS One. 2019 Dec 18;14(12):e0225817. doi: 10.1371/journal.pone.0225817 (PMC6919578; doi:10.1371/journal.pone.0225817)
Supplement: S1 File — This file includes glucose time series from all patients included in the study and the database with clinical variables. (ZIP) [file pone.0225817.s001.zip]

Archive with 211 entries (210 files):
- S1/
- S1/case  1.csv
- S1/case  10.csv
- S1/case  100.csv
- S1/case  101.csv
- S1/case  102.csv
- S1/case  103.csv
- S1/case  104.csv
- S1/case  105.csv
- S1/case  106.csv
- S1/case  107.csv
- S1/case  108.csv
- S1/case  109.csv
- S1/case  11.csv
- S1/case  110.csv
- S1/case  111.csv
- S1/case  112.csv
- S1/case  113.csv
- S1/case  114.csv
- S1/case  115.csv
- S1/case  116.csv
- S1/case  117.csv
- S1/case  118.csv
- S1/case  119.csv
- S1/case  12.csv
- S1/case  120.csv
- S1/case  121.csv
- S1/case  122.csv
- S1/case  123.csv
- S1/case  124.csv
- S1/case  125.csv
- S1/case  126.csv
- S1/case  127.csv
- S1/case  128.csv
- S1/case  129.csv
- S1/case  13.csv
- S1/case  130.csv
- S1/case  131.csv
- S1/case  132.csv
- S1/case  133.csv
- S1/case  134.csv
- S1/case  135.csv
- S1/case  136.csv
- S1/case  137.csv
- S1/case  138.csv
- S1/case  139.csv
- S1/case  14.csv
- S1/case  140.csv
- S1/case  141.csv
- S1/case  142.csv
- S1/case  143.csv
- S1/case  144.csv
- S1/case  145.csv
- S1/case  146.csv
- S1/case  147.csv
- S1/case  148.csv
- S1/case  149.csv
- S1/case  15.csv
- S1/case  150.csv
- S1/case  151.csv
- S1/case  152.csv
- S1/case  153.csv
- S1/case  154.csv
- S1/case  155.csv
- S1/case  156.csv
- S1/case  157.csv
- S1/case  158.csv
- S1/case  159.csv
- S1/case  16.csv
- S1/case  160.csv
- S1/case  161.csv
- S1/case  162.csv
- S1/case  163.csv
- S1/case  164.csv
- S1/case  165.csv
- S1/case  166.csv
- S1/case  167.csv
- S1/case  168.csv
- S1/case  169.csv
- S1/case  17.csv
- S1/case  170.csv
- S1/case  171.csv
- S1/case  172.csv
- S1/case  173.csv
- S1/case  174.csv
- S1/case  175.csv
- S1/case  176.csv
- S1/case  177.csv
- S1/case  178.csv
- S1/case  179.csv
- S1/case  18.csv
- S1/case  180.csv
- S1/case  181.csv
- S1/case  182.csv
- S1/case  183.csv
- S1/case  184.csv
- S1/case  185.csv
- S1/case  186.csv
- S1/case  187.csv
- S1/case  188.csv
- S1/case  189.csv
- S1/case  19.csv
- S1/case  190.csv
- S1/case  191.csv
- S1/case  192.csv
- S1/case  193.csv
- S1/case  194.csv
- S1/case  195.csv
- S1/case  196.csv
- S1/case  197.csv
- S1/case  198.csv
- S1/case  199.csv
- S1/case  2.csv
- S1/case  20.csv
- S1/case  200.csv
- S1/case  201.csv
- S1/case  202.csv
- S1/case  203.csv
- S1/case  204.csv
- S1/case  205.csv
- S1/case  206.csv
- S1/case  207.csv
- S1/case  208.csv
- S1/case  21.csv
- S1/case  22.csv
- S1/case  23.csv
- S1/case  24.csv
- S1/case  25.csv
- S1/case  26.csv
- S1/case  27.csv
- S1/case  28.csv
- S1/case  29.csv
- S1/case  3.csv
- S1/case  30.csv
- S1/case  31.csv
- S1/case  32.csv
- S1/case  33.csv
- S1/case  34.csv
- S1/case  35.csv
- S1/case  36.csv
- S1/case  37.csv
- S1/case  38.csv
- S1/case  39.csv
- S1/case  4.csv
- S1/case  40.csv
- S1/case  41.csv
- S1/case  42.csv
- S1/case  43.csv
- S1/case  44.csv
- S1/case  45.csv
- S1/case  46.csv
- S1/case  47.csv
- S1/case  48.csv
- S1/case  49.csv
- S1/case  5.csv
- S1/case  50.csv
- S1/case  51.csv
- S1/case  52.csv
- S1/case  53.csv
- S1/case  54.csv
- S1/case  55.csv
- S1/case  56.csv
- S1/case  57.csv
- S1/case  58.csv
- S1/case  59.csv
- S1/case  6.csv
- S1/case  60.csv
- S1/case  61.csv
- S1/case  62.csv
- S1/case  63.csv
- S1/case  64.csv
- S1/case  65.csv
- S1/case  66.csv
- S1/case  67.csv
- S1/case  68.csv
- S1/case  69.csv
- S1/case  7.csv
- S1/case  70.csv
- S1/case  71.csv
- S1/case  72.csv
- S1/case  73.csv
- S1/case  74.csv
- S1/case  75.csv
- S1/case  76.csv
- S1/case  77.csv
- S1/case  78.csv
- S1/case  79.csv
- S1/case  8.csv
- S1/case  80.csv
- S1/case  81.csv
- S1/case  82.csv
- S1/case  83.csv
- S1/case  84.csv
- S1/case  85.csv
- S1/case  86.csv
- S1/case  87.csv
- S1/case  88.csv
- S1/case  89.csv
- S1/case  9.csv
- S1/case  90.csv
- S1/case  91.csv
- S1/case  92.csv
- S1/case  93.csv
- S1/case  94.csv
- S1/case  95.csv
- S1/case  96.csv
- S1/case  97.csv
- S1/case  98.csv
- S1/case  99.csv
- S1/clinical_data.txt
- S1/readme.txt
