# Supplementary material for: Detrended Fluctuation Analysis in the prediction of type 2 diabetes mellitus in patients at risk: Model optimization and comparison with other metrics
Source: PLoS One. 2019 Dec 18;14(12):e0225817. doi: 10.1371/journal.pone.0225817 (PMC6919578; doi:10.1371/journal.pone.0225817)
Supplement: S1 File — This file includes glucose time series from all patients included in the study and the database with clinical variables. (ZIP) [file pone.0225817.s001.zip › S1/case 1.csv]

	hora	glucemia
1	00:00:14	86
2	00:05:14	81
3	00:10:14	78
4	00:15:14	76
5	00:20:14	76
6	00:25:14	77
7	00:30:14	78
8	00:35:14	80
9	00:40:14	81
10	00:45:14	82
11	00:50:14	82
12	00:55:14	82
13	01:00:14	81
14	01:05:14	81
15	01:10:14	80
16	01:15:14	80
17	01:20:14	81
18	01:25:14	82
19	01:30:14	83
20	01:35:14	85
21	01:40:14	87
22	01:45:14	88
23	01:50:14	89
24	01:55:14	89
25	02:00:14	88
26	02:05:14	87
27	02:10:14	86
28	02:15:14	85
29	02:20:14	84
30	02:25:14	84
31	02:30:14	83
32	02:35:14	83
33	02:40:14	82
34	02:45:14	82
35	02:50:14	82
36	02:55:14	81
37	03:00:14	80
38	03:05:14	79
39	03:10:14	79
40	03:15:14	80
41	03:20:14	81
42	03:25:14	82
43	03:30:14	83
44	03:35:14	83
45	03:40:14	83
46	03:45:14	83
47	03:50:14	83
48	03:55:14	82
49	04:00:14	82
50	04:05:14	82
51	04:10:14	82
52	04:15:14	81
53	04:20:14	81
54	04:25:14	79
55	04:30:14	78
56	04:35:14	76
57	04:40:14	74
58	04:45:14	73
59	04:50:14	72
60	04:55:14	72
61	05:00:14	72
62	05:05:14	73
63	05:10:14	73
64	05:15:14	74
65	05:20:14	74
66	05:25:14	75
67	05:30:14	75
68	05:35:14	74
69	05:40:14	74
70	05:45:14	73
71	05:50:14	73
72	05:55:14	72
73	06:00:14	72
74	06:05:14	73
75	06:10:14	73
76	06:15:14	73
77	06:20:14	73
78	06:25:14	73
79	06:30:14	73
80	06:35:14	74
81	06:40:14	74
82	06:45:14	74
83	06:50:14	74
84	06:55:14	74
85	07:00:14	74
86	07:05:14	75
87	07:10:14	76
88	07:15:14	76
89	07:20:14	75
90	07:25:14	75
91	07:30:14	75
92	07:35:14	75
93	07:40:14	77
94	07:45:14	79
95	07:50:14	82
96	07:55:14	84
97	08:00:14	84
98	08:05:14	85
99	08:10:14	85
100	08:15:14	86
101	08:20:14	89
102	08:25:14	93
103	08:30:14	99
104	08:35:14	107
105	08:40:14	114
106	08:45:14	120
107	08:50:14	123
108	08:55:14	123
109	09:00:14	120
110	09:05:14	114
111	09:10:14	109
112	09:15:14	103
113	09:20:14	99
114	09:25:14	96
115	09:30:14	94
116	09:35:14	92
117	09:40:14	90
118	09:45:14	90
119	09:50:14	89
120	09:55:14	90
121	10:00:14	91
122	10:05:14	91
123	10:10:14	91
124	10:15:14	90
125	10:20:14	89
126	10:25:14	88
127	10:30:14	86
128	10:35:14	84
129	10:40:14	83
130	10:45:14	81
131	10:50:14	81
132	10:55:14	80
133	11:00:14	79
134	11:05:14	79
135	11:10:14	79
136	11:15:14	79
137	11:20:14	79
138	11:25:14	80
139	11:30:14	80
140	11:35:14	80
141	11:40:14	80
142	11:45:14	79
143	11:50:14	79
144	11:55:14	79
145	12:00:14	79
146	12:05:14	79
147	12:10:14	79
148	12:15:14	80
149	12:20:14	81
150	12:25:14	81
151	12:30:14	82
152	12:35:14	83
153	12:40:14	84
154	12:45:14	85
155	12:50:14	86
156	12:55:14	87
157	13:00:14	87
158	13:05:14	87
159	13:10:14	87
160	13:15:14	87
161	13:20:14	86
162	13:25:14	86
163	13:30:14	85
164	13:35:14	84
165	13:40:14	83
166	13:45:14	82
167	13:50:14	82
168	13:55:14	83
169	14:00:14	83
170	14:05:14	84
171	14:10:14	85
172	14:15:14	85
173	14:20:14	86
174	14:25:14	88
175	14:30:14	90
176	14:35:14	94
177	14:40:14	99
178	14:45:14	104
179	14:50:14	109
180	14:55:14	114
181	15:00:14	118
182	15:05:14	123
183	15:10:14	126
184	15:15:14	129
185	15:20:14	131
186	15:25:14	132
187	15:30:14	132
188	15:35:14	131
189	15:40:14	131
190	15:45:14	131
191	15:50:14	133
192	15:55:14	136
193	16:00:14	140
194	16:05:14	143
195	16:10:14	145
196	16:15:14	146
197	16:20:14	145
198	16:25:14	144
199	16:30:14	142
200	16:35:14	140
201	16:40:14	137
202	16:45:14	135
203	16:50:14	131
204	16:55:14	127
205	17:00:14	121
206	17:05:14	115
207	17:10:14	110
208	17:15:14	106
209	17:20:14	103
210	17:25:14	101
211	17:30:14	99
212	17:35:14	98
213	17:40:14	97
214	17:45:14	96
215	17:50:14	95
216	17:55:14	95
217	18:00:14	94
218	18:05:14	93
219	18:10:14	91
220	18:15:14	89
221	18:20:14	87
222	18:25:14	84
223	18:30:14	82
224	18:35:14	81
225	18:40:14	80
226	18:45:14	79
227	18:50:14	79
228	18:55:14	78
229	19:00:14	77
230	19:05:14	76
231	19:10:14	76
232	19:15:14	76
233	19:20:14	76
234	19:25:14	78
235	19:30:14	80
236	19:35:14	82
237	19:40:14	83
238	19:45:14	84
239	19:50:14	84
240	19:55:14	83
241	20:00:14	83
242	20:05:14	82
243	20:10:14	82
244	20:15:14	82
245	20:20:14	83
246	20:25:14	84
247	20:30:14	85
248	20:35:14	87
249	20:40:14	88
250	20:45:14	89
251	20:50:14	89
252	20:55:14	90
253	21:00:14	91
254	21:05:14	94
255	21:10:14	98
256	21:15:14	104
257	21:20:14	111
258	21:25:14	118
259	21:30:14	123
260	21:35:14	127
261	21:40:14	129
262	21:45:14	128
263	21:50:14	127
264	21:55:14	125
265	22:00:14	124
266	22:05:14	123
267	22:10:14	124
268	22:15:14	127
269	22:20:14	131
270	22:25:14	136
271	22:30:14	143
272	22:35:14	148
273	22:40:14	153
274	22:45:14	155
275	22:50:14	155
276	22:55:14	154
277	23:00:14	152
278	23:05:14	150
279	23:10:14	148
280	23:15:14	147
281	23:20:14	145
282	23:25:14	142
283	23:30:14	139
284	23:35:14	134
285	23:40:14	129
286	23:45:14	123
287	23:50:14	117
288	23:55:14	111
289	00:00:14	107
290	00:05:14	105
291	00:10:14	104
292	00:15:14	103
293	00:20:14	103
294	00:25:14	103
295	00:30:14	104
296	00:35:14	105
297	00:40:14	106
298	00:45:14	107
299	00:50:14	107
300	00:55:14	107
301	01:00:14	106
302	01:05:14	105
303	01:10:14	104
304	01:15:14	104
305	01:20:14	103
306	01:25:14	103
307	01:30:14	102
308	01:35:14	102
309	01:40:14	102
310	01:45:14	102
311	01:50:14	101
312	01:55:14	101
313	02:00:14	100
314	02:05:14	100
315	02:10:14	100
316	02:15:14	101
317	02:20:14	102
318	02:25:14	103
319	02:30:14	104
320	02:35:14	104
321	02:40:14	104
322	02:45:14	105
323	02:50:14	105
324	02:55:14	104
325	03:00:14	104
326	03:05:14	103
327	03:10:14	103
328	03:15:14	102
329	03:20:14	100
330	03:25:14	99
331	03:30:14	98
332	03:35:14	96
333	03:40:14	96
334	03:45:14	95
335	03:50:14	95
336	03:55:14	95
337	04:00:14	95
338	04:05:14	95
339	04:10:14	96
340	04:15:14	96
341	04:20:14	97
342	04:25:14	97
343	04:30:14	97
344	04:35:14	97
345	04:40:14	96
346	04:45:14	95
347	04:50:14	94
348	04:55:14	93
349	05:00:14	92
350	05:05:14	91
351	05:10:14	91
352	05:15:14	91
353	05:20:14	92
354	05:25:14	93
355	05:30:14	94
356	05:35:14	95
357	05:40:14	95
358	05:45:14	96
359	05:50:14	96
360	05:55:14	95
361	06:00:14	94
362	06:05:14	93
363	06:10:14	92
364	06:15:14	92
365	06:20:14	91
366	06:25:14	91
367	06:30:14	91
368	06:35:14	91
369	06:40:14	92
370	06:45:14	92
371	06:50:14	94
372	06:55:14	95
373	07:00:14	96
374	07:05:14	96
375	07:10:14	96
376	07:15:14	95
377	07:20:14	94
378	07:25:14	94
379	07:30:14	94
380	07:35:14	94
381	07:40:14	94
382	07:45:14	95
383	07:50:14	95
384	07:55:14	95
385	08:00:14	95
386	08:05:14	94
387	08:10:14	94
388	08:15:14	94
389	08:20:14	94
390	08:25:14	95
391	08:30:14	95
392	08:35:14	95
393	08:40:14	95
394	08:45:14	95
395	08:50:14	94
396	08:55:14	94
397	09:00:14	95
398	09:05:14	95
399	09:10:14	96
400	09:15:14	96
401	09:20:14	97
402	09:25:14	97
403	09:30:14	96
404	09:35:14	95
405	09:40:14	93
406	09:45:14	93
407	09:50:14	95
408	09:55:14	99
409	10:00:14	106
410	10:05:14	115
411	10:10:14	125
412	10:15:14	133
413	10:20:14	138
414	10:25:14	138
415	10:30:14	134
416	10:35:14	128
417	10:40:14	120
418	10:45:14	113
419	10:50:14	107
420	10:55:14	103
421	11:00:14	100
422	11:05:14	99
423	11:10:14	99
424	11:15:14	100
425	11:20:14	102
426	11:25:14	104
427	11:30:14	105
428	11:35:14	107
429	11:40:14	107
430	11:45:14	106
431	11:50:14	105
432	11:55:14	104
433	12:00:14	102
434	12:05:14	99
435	12:10:14	97
436	12:15:14	94
437	12:20:14	91
438	12:25:14	89
439	12:30:14	87
440	12:35:14	86
441	12:40:14	85
442	12:45:14	84
443	12:50:14	84
444	12:55:14	83
445	13:00:14	83
446	13:05:14	83
447	13:10:14	83
448	13:15:14	83
449	13:20:14	83
450	13:25:14	83
451	13:30:14	83
452	13:35:14	83
453	13:40:14	83
454	13:45:14	83
455	13:50:14	83
456	13:55:14	82
457	14:00:14	82
458	14:05:14	81
459	14:10:14	81
460	14:15:14	80
461	14:20:14	81
462	14:25:14	83
463	14:30:14	86
464	14:35:14	91
465	14:40:14	96
466	14:45:14	102
467	14:50:14	106
468	14:55:14	109
469	15:00:14	112
470	15:05:14	114
471	15:10:14	116
472	15:15:14	118
473	15:20:14	120
474	15:25:14	121
475	15:30:14	122
476	15:35:14	123
477	15:40:14	123
478	15:45:14	123
479	15:50:14	123
480	15:55:14	123
481	16:00:14	122
482	16:05:14	121
483	16:10:14	119
484	16:15:14	117
485	16:20:14	116
486	16:25:14	115
487	16:30:14	116
488	16:35:14	118
489	16:40:14	122
490	16:45:14	126
491	16:50:14	129
492	16:55:14	131
493	17:00:14	132
494	17:05:14	132
495	17:10:14	130
496	17:15:14	129
497	17:20:14	127
498	17:25:14	126
499	17:30:14	125
500	17:35:14	125
501	17:40:14	125
502	17:45:14	125
503	17:50:14	124
504	17:55:14	120
505	18:00:14	114
506	18:05:14	105
507	18:10:14	95
508	18:15:14	84
509	18:20:14	76
510	18:25:14	71
511	18:30:14	69
512	18:35:14	70
513	18:40:14	73
514	18:45:14	76
515	18:50:14	80
516	18:55:14	83
517	19:00:14	86
518	19:05:14	88
519	19:10:14	90
520	19:15:14	91
521	19:20:14	91
522	19:25:14	91
523	19:30:14	91
524	19:35:14	91
525	19:40:14	90
526	19:45:14	88
527	19:50:14	86
528	19:55:14	84
529	20:00:14	81
530	20:05:14	78
531	20:10:14	77
532	20:15:14	NA
533	20:20:14	NA
534	20:24:18	NA
535	20:29:19	NA
536	20:34:19	NA
537	20:39:19	NA
538	20:44:19	NA
539	20:49:19	NA
540	20:54:19	NA
541	20:59:19	93
542	21:04:19	95
543	21:09:19	98
544	21:14:19	102
545	21:19:19	107
546	21:24:19	111
547	21:29:19	116
548	21:34:19	121
549	21:39:19	125
550	21:44:19	129
551	21:49:19	131
552	21:54:19	133
553	21:59:19	134
554	22:04:19	135
555	22:09:19	136
556	22:14:19	136
557	22:19:19	136
558	22:24:19	135
559	22:29:19	133
560	22:34:19	130
561	22:39:19	129
562	22:44:19	128
563	22:49:19	128
564	22:54:19	128
565	22:59:19	128
566	23:04:19	128
567	23:09:19	128
568	23:14:19	127
569	23:19:19	126
570	23:24:19	126
571	23:29:19	126
572	23:34:19	126
573	23:39:19	124
574	23:44:19	121
575	23:49:19	116
576	23:54:19	110
