# Supplementary material for: Detrended Fluctuation Analysis in the prediction of type 2 diabetes mellitus in patients at risk: Model optimization and comparison with other metrics
Source: PLoS One. 2019 Dec 18;14(12):e0225817. doi: 10.1371/journal.pone.0225817 (PMC6919578; doi:10.1371/journal.pone.0225817)
Supplement: S1 File — This file includes glucose time series from all patients included in the study and the database with clinical variables. (ZIP) [file pone.0225817.s001.zip › S1/case 10.csv]

	hora	glucemia
1	0:03:53	76
2	0:08:53	75
3	0:13:53	75
4	0:18:53	77
5	0:23:53	79
6	0:28:53	82
7	0:33:53	83
8	0:38:53	83
9	0:43:53	81
10	0:48:53	78
11	0:53:53	76
12	0:58:53	74
13	1:03:53	72
14	1:08:53	72
15	1:13:53	72
16	1:18:53	73
17	1:23:53	75
18	1:28:53	76
19	1:33:53	76
20	1:38:53	75
21	1:43:53	74
22	1:48:53	72
23	1:53:53	71
24	1:58:53	70
25	2:03:53	69
26	2:08:53	69
27	2:13:53	70
28	2:18:53	72
29	2:23:53	73
30	2:28:53	74
31	2:33:53	74
32	2:38:53	75
33	2:43:53	75
34	2:48:53	76
35	2:53:53	78
36	2:58:53	79
37	3:03:53	80
38	3:08:53	80
39	3:13:53	79
40	3:18:53	78
41	3:23:53	77
42	3:28:53	76
43	3:33:53	75
44	3:38:53	74
45	3:43:53	72
46	3:48:53	69
47	3:53:53	67
48	3:58:53	64
49	4:03:53	62
50	4:08:53	61
51	4:13:53	60
52	4:18:53	59
53	4:23:53	58
54	4:28:53	57
55	4:33:53	56
56	4:38:53	55
57	4:43:53	55
58	4:48:53	55
59	4:53:53	56
60	4:58:53	57
61	5:03:53	58
62	5:08:53	58
63	5:13:53	59
64	5:18:53	59
65	5:23:53	59
66	5:28:53	60
67	5:33:53	60
68	5:38:53	61
69	5:43:53	61
70	5:48:53	61
71	5:53:53	61
72	5:58:53	61
73	6:03:53	61
74	6:08:53	61
75	6:13:53	60
76	6:18:53	59
77	6:23:53	58
78	6:28:53	56
79	6:33:53	55
80	6:38:53	54
81	6:43:53	54
82	6:48:53	55
83	6:53:53	57
84	6:58:53	58
85	7:03:53	58
86	7:08:53	57
87	7:13:53	55
88	7:18:53	52
89	7:23:53	50
90	7:28:53	49
91	7:33:53	49
92	7:38:53	51
93	7:43:53	55
94	7:48:53	59
95	7:53:53	64
96	7:58:53	69
97	8:03:53	73
98	8:08:53	77
99	8:13:53	81
100	8:18:53	85
101	8:23:53	87
102	8:28:53	88
103	8:33:53	88
104	8:38:53	88
105	8:43:53	88
106	8:48:53	87
107	8:53:53	87
108	8:58:53	86
109	9:03:53	86
110	9:08:53	86
111	9:13:53	87
112	9:18:53	88
113	9:23:53	89
114	9:28:53	90
115	9:33:53	91
116	9:38:53	93
117	9:43:53	94
118	9:48:53	96
119	9:53:53	99
120	9:58:53	101
121	10:03:53	104
122	10:08:53	106
123	10:13:53	107
124	10:18:53	108
125	10:23:53	107
126	10:28:53	107
127	10:33:53	107
128	10:38:53	107
129	10:43:53	108
130	10:48:53	109
131	10:53:53	109
132	10:58:53	109
133	11:03:53	109
134	11:08:53	108
135	11:13:53	108
136	11:18:53	107
137	11:23:53	106
138	11:28:53	103
139	11:33:53	100
140	11:38:53	96
141	11:43:53	92
142	11:48:53	88
143	11:53:53	85
144	11:58:53	84
145	12:03:53	84
146	12:08:53	86
147	12:13:53	87
148	12:18:53	90
149	12:23:53	92
150	12:28:53	93
151	12:33:53	94
152	12:38:53	95
153	12:43:53	95
154	12:48:53	95
155	12:53:53	96
156	12:58:53	96
157	13:03:53	97
158	13:08:53	97
159	13:13:53	96
160	13:18:53	96
161	13:23:53	95
162	13:28:53	94
163	13:33:53	93
164	13:38:53	91
165	13:43:53	90
166	13:48:53	89
167	13:53:53	88
168	13:58:53	89
169	14:03:53	89
170	14:08:53	91
171	14:13:53	92
172	14:18:53	94
173	14:23:53	95
174	14:28:53	95
175	14:33:53	96
176	14:38:53	96
177	14:43:53	95
178	14:48:53	95
179	14:53:53	93
180	14:58:53	90
181	15:03:53	88
182	15:08:53	86
183	15:13:53	86
184	15:18:53	87
185	15:23:53	89
186	15:28:53	92
187	15:33:53	97
188	15:38:53	102
189	15:43:53	106
190	15:48:53	110
191	15:53:53	112
192	15:58:53	113
193	16:03:53	112
194	16:08:53	112
195	16:13:53	112
196	16:18:53	111
197	16:23:53	111
198	16:28:53	110
199	16:33:53	110
200	16:38:53	109
201	16:43:53	109
202	16:48:53	108
203	16:53:53	108
204	16:58:53	107
205	17:03:53	106
206	17:08:53	105
207	17:13:53	104
208	17:18:53	102
209	17:23:53	100
210	17:28:53	97
211	17:33:53	94
212	17:38:53	90
213	17:43:53	87
214	17:48:53	84
215	17:53:53	81
216	17:58:53	78
217	18:03:53	76
218	18:08:53	74
219	18:13:53	73
220	18:18:53	73
221	18:23:53	75
222	18:28:53	78
223	18:33:53	82
224	18:38:53	86
225	18:43:53	89
226	18:48:53	91
227	18:53:53	92
228	18:58:53	92
229	19:03:53	90
230	19:08:53	88
231	19:13:53	86
232	19:18:53	86
233	19:23:53	86
234	19:28:53	88
235	19:33:53	91
236	19:38:53	95
237	19:43:53	99
238	19:48:53	102
239	19:53:53	105
240	19:58:53	108
241	20:03:53	110
242	20:08:53	111
243	20:13:53	113
244	20:18:53	114
245	20:23:53	114
246	20:28:53	113
247	20:33:53	112
248	20:38:53	111
249	20:43:53	110
250	20:48:53	111
251	20:53:53	113
252	20:58:53	114
253	21:03:53	115
254	21:08:53	116
255	21:13:53	115
256	21:18:53	114
257	21:23:53	111
258	21:28:53	108
259	21:33:53	104
260	21:38:53	100
261	21:43:53	96
262	21:48:53	93
263	21:53:53	90
264	21:58:53	88
265	22:03:53	86
266	22:08:53	85
267	22:13:53	83
268	22:18:53	81
269	22:23:53	79
270	22:28:53	78
271	22:33:53	77
272	22:38:53	76
273	22:43:53	75
274	22:48:53	75
275	22:53:53	75
276	22:58:53	74
277	23:03:53	74
278	23:08:53	75
279	23:13:53	76
280	23:18:53	78
281	23:23:53	80
282	23:28:53	81
283	23:33:53	82
284	23:38:53	82
285	23:43:53	82
286	23:48:53	81
287	23:53:53	82
288	23:58:53	83
289	0:03:53	84
290	0:08:53	85
291	0:13:53	85
292	0:18:53	85
293	0:23:53	85
294	0:28:53	84
295	0:33:53	83
296	0:38:53	81
297	0:43:53	78
298	0:48:53	76
299	0:53:53	74
300	0:58:53	74
301	1:03:53	74
302	1:08:53	75
303	1:13:53	75
304	1:18:53	75
305	1:23:53	74
306	1:28:53	72
307	1:33:53	68
308	1:38:53	64
309	1:43:53	61
310	1:48:53	58
311	1:53:53	57
312	1:58:53	57
313	2:03:53	59
314	2:08:53	62
315	2:13:53	65
316	2:18:53	67
317	2:23:53	68
318	2:28:53	67
319	2:33:53	65
320	2:38:53	62
321	2:43:53	59
322	2:48:53	57
323	2:53:53	56
324	2:58:53	55
325	3:03:53	57
326	3:08:53	59
327	3:13:53	62
328	3:18:53	65
329	3:23:53	67
330	3:28:53	67
331	3:33:53	67
332	3:38:53	66
333	3:43:53	65
334	3:48:53	64
335	3:53:53	62
336	3:58:53	61
337	4:03:53	60
338	4:08:53	60
339	4:13:53	59
340	4:18:53	58
341	4:23:53	58
342	4:28:53	58
343	4:33:53	59
344	4:38:53	61
345	4:43:53	64
346	4:48:53	68
347	4:53:53	71
348	4:58:53	73
349	5:03:53	73
350	5:08:53	73
351	5:13:53	72
352	5:18:53	70
353	5:23:53	68
354	5:28:53	65
355	5:33:53	62
356	5:38:53	59
357	5:43:53	57
358	5:48:53	56
359	5:53:53	56
360	5:58:53	56
361	6:03:53	57
362	6:08:53	58
363	6:13:53	61
364	6:18:53	65
365	6:23:53	69
366	6:28:53	73
367	6:33:53	75
368	6:38:53	77
369	6:43:53	79
370	6:48:53	79
371	6:53:53	79
372	6:58:53	78
373	7:03:53	77
374	7:08:53	75
375	7:13:53	74
376	7:18:53	75
377	7:23:53	77
378	7:28:53	80
379	7:33:53	84
380	7:38:53	89
381	7:43:53	93
382	7:48:53	96
383	7:53:53	97
384	7:58:53	99
385	8:03:53	99
386	8:08:53	100
387	8:13:53	101
388	8:18:53	102
389	8:23:53	102
390	8:28:53	102
391	8:33:53	101
392	8:38:53	101
393	8:43:53	100
394	8:48:53	100
395	8:53:53	100
396	8:58:53	100
397	9:03:53	100
398	9:08:53	100
399	9:13:53	100
400	9:18:53	100
401	9:23:53	101
402	9:28:53	103
403	9:33:53	106
404	9:38:53	109
405	9:43:53	111
406	9:48:53	114
407	9:53:53	116
408	9:58:53	118
409	10:03:53	119
410	10:08:53	120
411	10:13:53	121
412	10:18:53	121
413	10:23:53	119
414	10:28:53	117
415	10:33:53	115
416	10:38:53	112
417	10:43:53	110
418	10:48:53	108
419	10:53:53	105
420	10:58:53	103
421	11:03:53	102
422	11:08:53	100
423	11:13:53	99
424	11:18:53	99
425	11:23:53	99
426	11:28:53	98
427	11:33:53	98
428	11:38:53	98
429	11:43:53	97
430	11:48:53	97
431	11:53:53	96
432	11:58:53	95
433	12:03:53	95
434	12:08:53	94
435	12:13:53	93
436	12:18:53	92
437	12:23:53	91
438	12:28:53	89
439	12:33:53	87
440	12:38:53	84
441	12:43:53	82
442	12:48:53	80
443	12:53:53	79
444	12:58:53	79
445	13:03:53	81
446	13:08:53	83
447	13:13:53	86
448	13:18:53	88
449	13:23:53	89
450	13:28:53	89
451	13:33:53	88
452	13:38:53	87
453	13:43:53	85
454	13:48:53	84
455	13:53:53	83
456	13:58:53	82
457	14:03:53	82
458	14:08:53	82
459	14:13:53	83
460	14:18:53	85
461	14:23:53	87
462	14:28:53	89
463	14:33:53	91
464	14:38:53	93
465	14:43:53	94
466	14:48:53	95
467	14:53:53	95
468	14:58:53	95
469	15:03:53	95
470	15:08:53	95
471	15:13:53	95
472	15:18:53	95
473	15:23:53	94
474	15:28:53	94
475	15:33:53	93
476	15:38:53	94
477	15:43:53	94
478	15:48:53	95
479	15:53:53	96
480	15:58:53	97
481	16:03:53	98
482	16:08:53	97
483	16:13:53	96
484	16:18:53	95
485	16:23:53	94
486	16:28:53	93
487	16:33:53	93
488	16:38:53	94
489	16:43:53	94
490	16:48:53	95
491	16:53:53	95
492	16:58:53	94
493	17:03:53	93
494	17:08:53	92
495	17:13:53	92
496	17:18:53	91
497	17:23:53	90
498	17:28:53	90
499	17:33:53	89
500	17:38:53	88
501	17:43:53	87
502	17:48:53	86
503	17:53:53	86
504	17:58:53	86
505	18:03:53	86
506	18:08:53	85
507	18:13:53	85
508	18:18:53	84
509	18:23:53	83
510	18:28:53	83
511	18:33:53	83
512	18:38:53	84
513	18:43:53	85
514	18:48:53	87
515	18:53:53	88
516	18:58:53	88
517	19:03:53	87
518	19:08:53	86
519	19:13:53	85
520	19:18:53	84
521	19:23:53	84
522	19:28:53	84
523	19:33:53	84
524	19:38:53	85
525	19:43:53	86
526	19:48:53	88
527	19:53:53	91
528	19:58:53	93
529	20:03:53	96
530	20:08:53	98
531	20:13:53	100
532	20:18:53	101
533	20:23:53	101
534	20:28:53	100
535	20:33:53	99
536	20:38:53	98
537	20:43:53	96
538	20:48:53	96
539	20:53:53	95
540	20:58:53	94
541	21:03:53	94
542	21:08:53	93
543	21:13:53	92
544	21:18:53	90
545	21:23:53	89
546	21:28:53	88
547	21:33:53	87
548	21:38:53	86
549	21:43:53	85
550	21:48:53	84
551	21:53:53	84
552	21:58:53	85
553	22:03:53	85
554	22:08:53	85
555	22:13:53	84
556	22:18:53	84
557	22:23:53	83
558	22:28:53	83
559	22:33:53	83
560	22:38:53	83
561	22:43:53	83
562	22:48:53	84
563	22:53:53	84
564	22:58:53	84
565	23:03:53	84
566	23:08:53	84
567	23:13:53	84
568	23:18:53	84
569	23:23:53	84
570	23:28:53	85
571	23:33:53	86
572	23:38:53	86
573	23:43:53	87
574	23:48:53	88
575	23:53:53	88
576	23:58:53	88
