# Supplementary material for: Detrended Fluctuation Analysis in the prediction of type 2 diabetes mellitus in patients at risk: Model optimization and comparison with other metrics
Source: PLoS One. 2019 Dec 18;14(12):e0225817. doi: 10.1371/journal.pone.0225817 (PMC6919578; doi:10.1371/journal.pone.0225817)
Supplement: S1 File — This file includes glucose time series from all patients included in the study and the database with clinical variables. (ZIP) [file pone.0225817.s001.zip › S1/case 100.csv]

	hora	glucemia
1	0:03:51	81
2	0:08:51	83
3	0:13:51	84
4	0:18:51	86
5	0:23:51	88
6	0:28:51	90
7	0:33:51	92
8	0:38:51	93
9	0:43:51	93
10	0:48:51	93
11	0:53:51	91
12	0:58:51	89
13	1:03:51	87
14	1:08:51	85
15	1:13:51	83
16	1:18:51	82
17	1:23:51	82
18	1:28:51	82
19	1:33:51	83
20	1:38:51	83
21	1:43:51	83
22	1:48:51	83
23	1:53:51	81
24	1:58:51	80
25	2:03:51	78
26	2:08:51	76
27	2:13:51	75
28	2:18:51	74
29	2:23:51	73
30	2:28:51	72
31	2:33:51	72
32	2:38:51	71
33	2:43:52	70
34	2:48:52	70
35	2:53:52	69
36	2:58:52	68
37	3:03:52	68
38	3:08:52	67
39	3:13:52	66
40	3:18:52	66
41	3:23:52	67
42	3:28:52	68
43	3:33:52	71
44	3:38:52	74
45	3:43:52	76
46	3:48:52	78
47	3:53:52	78
48	3:58:52	79
49	4:03:52	80
50	4:08:52	82
51	4:13:52	84
52	4:18:52	86
53	4:23:52	87
54	4:28:52	88
55	4:33:52	87
56	4:38:52	86
57	4:43:52	85
58	4:48:52	83
59	4:53:52	81
60	4:58:52	79
61	5:03:52	77
62	5:08:52	76
63	5:13:52	74
64	5:18:52	73
65	5:23:52	73
66	5:28:52	73
67	5:33:52	74
68	5:38:52	74
69	5:43:52	74
70	5:48:52	74
71	5:53:52	74
72	5:58:52	74
73	6:03:52	74
74	6:08:52	74
75	6:13:52	74
76	6:18:52	75
77	6:23:52	75
78	6:28:52	75
79	6:33:52	75
80	6:38:52	75
81	6:43:52	74
82	6:48:52	74
83	6:53:52	73
84	6:58:52	72
85	7:03:52	71
86	7:08:52	70
87	7:13:52	70
88	7:18:52	69
89	7:23:52	68
90	7:28:52	68
91	7:33:52	67
92	7:38:52	67
93	7:43:52	67
94	7:48:52	67
95	7:53:52	67
96	7:58:52	68
97	8:03:52	68
98	8:08:52	69
99	8:13:52	69
100	8:18:52	70
101	8:23:52	71
102	8:28:52	71
103	8:33:52	73
104	8:38:52	75
105	8:43:52	79
106	8:48:52	86
107	8:53:52	94
108	8:58:52	105
109	9:03:52	117
110	9:08:52	129
111	9:13:52	139
112	9:18:52	146
113	9:23:52	151
114	9:28:52	154
115	9:33:52	156
116	9:38:52	157
117	9:43:52	156
118	9:48:52	154
119	9:53:52	151
120	9:58:52	147
121	10:03:52	141
122	10:08:52	135
123	10:13:52	129
124	10:18:52	123
125	10:23:52	117
126	10:28:52	112
127	10:33:52	109
128	10:38:52	106
129	10:43:52	103
130	10:48:52	101
131	10:53:52	99
132	10:58:52	98
133	11:03:52	98
134	11:08:52	100
135	11:13:52	104
136	11:18:52	110
137	11:23:52	116
138	11:28:52	124
139	11:33:52	130
140	11:38:52	135
141	11:43:52	139
142	11:48:52	140
143	11:53:52	139
144	11:58:52	137
145	12:03:52	133
146	12:08:52	130
147	12:13:52	127
148	12:18:52	125
149	12:23:52	124
150	12:28:52	124
151	12:33:52	125
152	12:38:52	125
153	12:43:52	125
154	12:48:52	125
155	12:53:52	125
156	12:58:52	125
157	13:03:52	125
158	13:08:52	124
159	13:13:52	124
160	13:18:52	123
161	13:23:52	123
162	13:28:52	123
163	13:33:52	124
164	13:38:52	125
165	13:43:52	127
166	13:48:52	129
167	13:53:52	130
168	13:58:52	132
169	14:03:52	134
170	14:08:52	136
171	14:13:52	137
172	14:18:52	137
173	14:23:52	136
174	14:28:52	135
175	14:33:52	132
176	14:38:52	129
177	14:43:52	126
178	14:48:52	123
179	14:53:52	120
180	14:58:52	118
181	15:03:52	117
182	15:08:52	115
183	15:13:52	114
184	15:18:52	112
185	15:23:52	109
186	15:28:52	107
187	15:33:52	103
188	15:38:52	100
189	15:43:52	98
190	15:48:52	97
191	15:53:52	98
192	15:58:52	101
193	16:03:52	107
194	16:08:52	115
195	16:13:52	126
196	16:18:52	137
197	16:23:52	147
198	16:28:52	156
199	16:33:52	162
200	16:38:52	165
201	16:43:52	167
202	16:48:52	167
203	16:53:52	167
204	16:58:52	167
205	17:03:52	168
206	17:08:52	168
207	17:13:52	168
208	17:18:52	167
209	17:23:52	166
210	17:28:52	164
211	17:33:52	162
212	17:38:52	159
213	17:43:52	156
214	17:48:52	154
215	17:53:52	151
216	17:58:52	149
217	18:03:52	147
218	18:08:52	144
219	18:13:52	141
220	18:18:52	137
221	18:23:52	134
222	18:28:52	131
223	18:33:52	128
224	18:38:52	126
225	18:43:52	124
226	18:48:52	122
227	18:53:52	119
228	18:58:52	117
229	19:03:52	115
230	19:08:52	113
231	19:13:52	111
232	19:18:52	109
233	19:23:52	108
234	19:28:52	107
235	19:33:52	107
236	19:38:52	106
237	19:43:52	106
238	19:48:52	106
239	19:53:52	106
240	19:58:52	105
241	20:03:52	105
242	20:08:52	104
243	20:13:52	104
244	20:18:52	103
245	20:23:52	103
246	20:28:52	103
247	20:33:52	103
248	20:38:52	104
249	20:43:52	106
250	20:48:52	109
251	20:53:52	115
252	20:58:52	122
253	21:03:52	130
254	21:08:52	138
255	21:13:52	144
256	21:18:52	147
257	21:23:52	149
258	21:28:52	148
259	21:33:52	144
260	21:38:52	140
261	21:43:52	135
262	21:48:52	130
263	21:53:52	125
264	21:58:52	120
265	22:03:52	115
266	22:08:52	111
267	22:13:52	108
268	22:18:52	106
269	22:23:52	104
270	22:28:52	103
271	22:33:52	103
272	22:38:52	104
273	22:43:52	104
274	22:48:52	106
275	22:53:52	108
276	22:58:52	110
277	23:03:52	113
278	23:08:52	116
279	23:13:52	119
280	23:18:52	121
281	23:23:52	123
282	23:28:52	123
283	23:33:52	122
284	23:38:52	121
285	23:43:52	120
286	23:48:52	118
287	23:53:52	117
288	23:58:52	116
289	0:03:52	115
290	0:08:52	114
291	0:13:52	113
292	0:18:52	111
293	0:23:52	110
294	0:28:52	108
295	0:33:52	107
296	0:38:52	105
297	0:43:52	103
298	0:48:52	101
299	0:53:52	100
300	0:58:52	100
301	1:03:52	100
302	1:08:52	100
303	1:13:52	100
304	1:18:52	99
305	1:23:52	99
306	1:28:52	99
307	1:33:52	99
308	1:38:52	99
309	1:43:52	99
310	1:48:52	101
311	1:53:52	102
312	1:58:52	104
313	2:03:52	106
314	2:08:52	107
315	2:13:52	108
316	2:18:52	108
317	2:23:52	108
318	2:28:52	106
319	2:33:52	104
320	2:38:52	102
321	2:43:52	98
322	2:48:52	94
323	2:53:52	89
324	2:58:52	86
325	3:03:52	83
326	3:08:52	81
327	3:13:52	79
328	3:18:52	78
329	3:23:52	76
330	3:28:52	75
331	3:33:52	75
332	3:38:52	74
333	3:43:52	74
334	3:48:52	73
335	3:53:52	72
336	3:58:52	71
337	4:03:52	70
338	4:08:52	70
339	4:13:52	69
340	4:18:52	68
341	4:23:52	67
342	4:28:52	67
343	4:33:52	66
344	4:38:52	67
345	4:43:52	68
346	4:48:52	70
347	4:53:52	73
348	4:58:52	74
349	5:03:52	75
350	5:08:52	75
351	5:13:52	75
352	5:18:52	74
353	5:23:52	74
354	5:28:52	75
355	5:33:52	77
356	5:38:52	80
357	5:43:52	84
358	5:48:52	87
359	5:53:52	90
360	5:58:52	91
361	6:03:52	92
362	6:08:52	93
363	6:13:52	92
364	6:18:52	90
365	6:23:52	88
366	6:28:52	85
367	6:33:52	82
368	6:38:52	79
369	6:43:52	77
370	6:48:52	76
371	6:53:52	76
372	6:58:52	77
373	7:03:52	78
374	7:08:52	78
375	7:13:52	79
376	7:18:52	79
377	7:23:52	78
378	7:28:52	77
379	7:33:52	76
380	7:38:52	74
381	7:43:52	72
382	7:48:52	70
383	7:53:52	68
384	7:58:52	67
385	8:03:52	67
386	8:08:52	68
387	8:13:52	71
388	8:18:52	74
389	8:23:52	79
390	8:28:52	84
391	8:33:52	89
392	8:38:52	94
393	8:43:52	99
394	8:48:52	105
395	8:53:52	112
396	8:58:52	118
397	9:03:52	123
398	9:08:52	127
399	9:13:52	129
400	9:18:52	130
401	9:23:52	130
402	9:28:52	131
403	9:33:52	130
404	9:38:52	129
405	9:43:52	126
406	9:48:52	122
407	9:53:52	116
408	9:58:52	109
409	10:03:52	102
410	10:08:52	96
411	10:13:52	91
412	10:18:52	89
413	10:23:52	88
414	10:28:52	87
415	10:33:52	87
416	10:38:52	87
417	10:43:52	87
418	10:48:52	87
419	10:53:52	89
420	10:58:52	92
421	11:03:52	96
422	11:08:52	103
423	11:13:52	109
424	11:18:52	116
425	11:23:52	121
426	11:28:52	124
427	11:33:52	124
428	11:38:52	122
429	11:43:52	119
430	11:48:52	115
431	11:53:52	112
432	11:58:52	110
433	12:03:52	109
434	12:08:52	109
435	12:13:52	109
436	12:18:52	109
437	12:23:52	110
438	12:28:52	110
439	12:33:52	110
440	12:38:52	111
441	12:43:52	111
442	12:48:52	111
443	12:53:52	110
444	12:58:52	110
445	13:03:52	111
446	13:08:52	111
447	13:13:52	111
448	13:18:52	111
449	13:23:52	111
450	13:28:52	110
451	13:33:52	110
452	13:38:52	109
453	13:43:52	109
454	13:48:52	109
455	13:53:52	109
456	13:58:52	109
457	14:03:52	110
458	14:08:52	111
459	14:13:52	111
460	14:18:52	112
461	14:23:52	112
462	14:28:52	112
463	14:33:52	113
464	14:38:52	113
465	14:43:52	114
466	14:48:52	114
467	14:53:52	113
468	14:58:52	113
469	15:03:52	112
470	15:08:52	111
471	15:13:52	111
472	15:18:52	110
473	15:23:52	110
474	15:28:52	109
475	15:33:52	108
476	15:38:52	108
477	15:43:52	109
478	15:48:52	110
479	15:53:52	113
480	15:58:52	118
481	16:03:52	125
482	16:08:52	133
483	16:13:52	141
484	16:18:52	150
485	16:23:52	157
486	16:28:52	162
487	16:33:52	165
488	16:38:52	166
489	16:43:52	165
490	16:48:52	163
491	16:53:52	160
492	16:58:52	157
493	17:03:52	155
494	17:08:52	152
495	17:13:52	149
496	17:18:52	146
497	17:23:52	143
498	17:28:52	140
499	17:33:52	136
500	17:38:52	132
501	17:43:52	129
502	17:48:52	127
503	17:53:52	126
504	17:58:52	125
505	18:03:52	124
506	18:08:52	123
507	18:13:52	122
508	18:18:52	120
509	18:23:52	118
510	18:28:52	116
511	18:33:52	114
512	18:38:52	114
513	18:43:52	114
514	18:48:52	115
515	18:53:52	115
516	18:58:52	114
517	19:03:52	113
518	19:08:52	111
519	19:13:52	110
520	19:18:52	108
521	19:23:52	107
522	19:28:52	106
523	19:33:52	105
524	19:38:52	104
525	19:43:52	103
526	19:48:52	101
527	19:53:52	100
528	19:58:52	99
529	20:03:52	98
530	20:08:52	97
531	20:13:52	97
532	20:18:52	97
533	20:23:52	98
534	20:28:52	99
535	20:33:52	102
536	20:38:52	105
537	20:43:52	108
538	20:48:52	111
539	20:53:52	114
540	20:58:52	118
541	21:03:52	120
542	21:08:52	120
543	21:13:52	119
544	21:18:52	117
545	21:23:52	114
546	21:28:52	110
547	21:33:52	106
548	21:38:52	102
549	21:43:52	99
550	21:48:52	97
551	21:53:52	95
552	21:58:52	93
553	22:03:52	92
554	22:08:52	91
555	22:13:52	91
556	22:18:52	92
557	22:23:52	93
558	22:28:52	94
559	22:33:52	95
560	22:38:52	96
561	22:43:52	97
562	22:48:52	98
563	22:53:52	98
564	22:58:52	98
565	23:03:52	97
566	23:08:52	97
567	23:13:52	96
568	23:18:52	96
569	23:23:52	97
570	23:28:52	98
571	23:33:52	99
572	23:38:52	100
573	23:43:52	100
574	23:48:52	101
575	23:53:52	101
576	23:58:52	101
