# Supplementary material for: Detrended Fluctuation Analysis in the prediction of type 2 diabetes mellitus in patients at risk: Model optimization and comparison with other metrics
Source: PLoS One. 2019 Dec 18;14(12):e0225817. doi: 10.1371/journal.pone.0225817 (PMC6919578; doi:10.1371/journal.pone.0225817)
Supplement: S1 File — This file includes glucose time series from all patients included in the study and the database with clinical variables. (ZIP) [file pone.0225817.s001.zip › S1/case 101.csv]

	hora	glucemia
1	0:02:21	97
2	0:07:21	97
3	0:12:21	98
4	0:17:21	98
5	0:22:21	100
6	0:27:21	101
7	0:32:21	102
8	0:37:21	103
9	0:42:21	104
10	0:47:21	104
11	0:52:21	104
12	0:57:21	104
13	1:02:21	103
14	1:07:21	102
15	1:12:21	101
16	1:17:21	100
17	1:22:21	99
18	1:27:21	98
19	1:32:21	97
20	1:37:21	97
21	1:42:21	96
22	1:47:21	96
23	1:52:21	95
24	1:57:21	95
25	2:02:21	95
26	2:07:21	96
27	2:12:21	96
28	2:17:21	97
29	2:22:21	97
30	2:27:21	97
31	2:32:21	98
32	2:37:21	98
33	2:42:21	98
34	2:47:21	98
35	2:52:21	97
36	2:57:21	97
37	3:02:21	96
38	3:07:21	96
39	3:12:21	96
40	3:17:21	95
41	3:22:21	95
42	3:27:21	94
43	3:32:21	94
44	3:37:21	94
45	3:42:21	94
46	3:47:21	94
47	3:52:21	93
48	3:57:21	93
49	4:02:21	93
50	4:07:21	93
51	4:12:21	93
52	4:17:21	93
53	4:22:21	93
54	4:27:21	93
55	4:32:21	93
56	4:37:21	93
57	4:42:21	93
58	4:47:21	93
59	4:52:21	92
60	4:57:21	92
61	5:02:21	92
62	5:07:21	92
63	5:12:21	92
64	5:17:21	92
65	5:22:21	92
66	5:27:21	91
67	5:32:21	91
68	5:37:21	91
69	5:42:21	91
70	5:47:21	91
71	5:52:21	91
72	5:57:21	91
73	6:02:21	91
74	6:07:21	91
75	6:12:21	91
76	6:17:21	91
77	6:22:21	91
78	6:27:21	91
79	6:32:21	91
80	6:37:21	92
81	6:42:21	92
82	6:47:21	92
83	6:52:21	92
84	6:57:21	93
85	7:02:21	93
86	7:07:21	93
87	7:12:21	93
88	7:17:21	94
89	7:22:21	94
90	7:27:21	93
91	7:32:21	93
92	7:37:21	93
93	7:42:21	93
94	7:47:21	93
95	7:52:21	93
96	7:57:21	93
97	8:02:21	92
98	8:07:21	92
99	8:12:21	92
100	8:17:21	92
101	8:22:21	92
102	8:27:21	92
103	8:32:21	92
104	8:37:21	92
105	8:42:21	92
106	8:47:21	93
107	8:52:21	93
108	8:57:21	92
109	9:02:21	92
110	9:07:21	92
111	9:12:21	91
112	9:17:21	91
113	9:22:21	91
114	9:27:21	91
115	9:32:21	91
116	9:37:21	91
117	9:42:21	91
118	9:47:21	91
119	9:52:21	91
120	9:57:21	91
121	10:02:21	91
122	10:07:21	91
123	10:12:21	91
124	10:17:21	90
125	10:22:21	90
126	10:27:21	90
127	10:32:21	90
128	10:37:21	90
129	10:42:21	91
130	10:47:21	91
131	10:52:21	91
132	10:57:21	91
133	11:02:21	91
134	11:07:21	90
135	11:12:21	90
136	11:17:21	90
137	11:22:21	90
138	11:27:21	90
139	11:32:21	91
140	11:37:21	91
141	11:42:21	92
142	11:47:21	93
143	11:52:21	94
144	11:57:21	97
145	12:02:21	99
146	12:07:21	103
147	12:12:21	106
148	12:17:21	110
149	12:22:21	113
150	12:27:21	115
151	12:32:21	116
152	12:37:21	117
153	12:42:21	117
154	12:47:21	116
155	12:52:21	116
156	12:57:21	116
157	13:02:21	116
158	13:07:21	116
159	13:12:21	116
160	13:17:21	117
161	13:22:21	117
162	13:27:21	118
163	13:32:21	118
164	13:37:21	117
165	13:42:21	117
166	13:47:21	116
167	13:52:21	115
168	13:57:21	114
169	14:02:21	112
170	14:07:21	111
171	14:12:21	109
172	14:17:21	108
173	14:22:21	106
174	14:27:21	105
175	14:32:21	103
176	14:37:21	102
177	14:42:21	101
178	14:47:21	100
179	14:52:21	99
180	14:57:21	98
181	15:02:21	97
182	15:07:21	96
183	15:12:21	95
184	15:17:21	94
185	15:22:21	93
186	15:27:21	91
187	15:32:21	90
188	15:37:21	90
189	15:42:21	89
190	15:47:21	89
191	15:52:21	90
192	15:57:21	91
193	16:02:21	92
194	16:07:21	93
195	16:12:21	94
196	16:17:21	96
197	16:22:21	98
198	16:27:21	100
199	16:32:21	102
200	16:37:21	105
201	16:42:21	106
202	16:47:21	107
203	16:52:21	107
204	16:57:21	107
205	17:02:21	105
206	17:07:21	104
207	17:12:21	102
208	17:17:21	101
209	17:22:21	101
210	17:27:21	100
211	17:32:21	100
212	17:37:21	100
213	17:42:21	101
214	17:47:21	101
215	17:52:21	101
216	17:57:21	101
217	18:02:21	101
218	18:07:21	101
219	18:12:21	100
220	18:17:21	100
221	18:22:21	100
222	18:27:21	99
223	18:32:21	99
224	18:37:21	98
225	18:42:21	98
226	18:47:21	98
227	18:52:21	98
228	18:57:21	98
229	19:02:21	97
230	19:07:21	96
231	19:12:21	95
232	19:17:21	94
233	19:22:21	93
234	19:27:21	91
235	19:32:21	90
236	19:37:21	89
237	19:42:21	88
238	19:47:21	88
239	19:52:21	87
240	19:57:21	86
241	20:02:21	86
242	20:07:21	86
243	20:12:21	87
244	20:17:21	88
245	20:22:21	89
246	20:27:21	90
247	20:32:21	91
248	20:37:21	91
249	20:42:21	91
250	20:47:21	90
251	20:52:21	89
252	20:57:21	87
253	21:02:21	85
254	21:07:21	84
255	21:12:21	82
256	21:17:21	81
257	21:22:21	80
258	21:27:21	80
259	21:32:21	80
260	21:37:21	81
261	21:42:21	82
262	21:47:21	83
263	21:52:21	85
264	21:57:21	86
265	22:02:21	86
266	22:07:21	87
267	22:12:21	87
268	22:17:21	88
269	22:22:21	88
270	22:27:21	89
271	22:32:21	90
272	22:37:21	91
273	22:42:21	92
274	22:47:21	92
275	22:52:21	93
276	22:57:21	94
277	23:02:21	94
278	23:07:21	93
279	23:12:21	93
280	23:17:21	93
281	23:22:21	93
282	23:27:21	94
283	23:32:21	94
284	23:37:21	95
285	23:42:21	96
286	23:47:21	96
287	23:52:21	97
288	23:57:21	97
289	0:02:21	98
290	0:07:21	98
291	0:12:21	99
292	0:17:21	98
293	0:22:21	97
294	0:27:21	96
295	0:32:21	94
296	0:37:21	92
297	0:42:21	90
298	0:47:21	88
299	0:52:21	87
300	0:57:21	86
301	1:02:21	84
302	1:07:21	83
303	1:12:21	82
304	1:17:21	81
305	1:22:21	80
306	1:27:21	80
307	1:32:21	79
308	1:37:21	79
309	1:42:21	79
310	1:47:21	79
311	1:52:21	80
312	1:57:21	81
313	2:02:21	82
314	2:07:21	84
315	2:12:21	85
316	2:17:21	87
317	2:22:21	88
318	2:27:21	90
319	2:32:21	90
320	2:37:21	91
321	2:42:21	92
322	2:47:21	92
323	2:52:21	93
324	2:57:21	93
325	3:02:21	93
326	3:07:21	93
327	3:12:21	93
328	3:17:21	94
329	3:22:21	94
330	3:27:21	95
331	3:32:21	94
332	3:37:21	93
333	3:42:21	92
334	3:47:21	90
335	3:52:21	88
336	3:57:21	88
337	4:02:21	88
338	4:07:21	90
339	4:12:21	92
340	4:17:21	95
341	4:22:21	97
342	4:27:21	99
343	4:32:21	101
344	4:37:21	102
345	4:42:21	103
346	4:47:21	104
347	4:52:21	104
348	4:57:21	104
349	5:02:21	103
350	5:07:21	101
351	5:12:21	98
352	5:17:21	96
353	5:22:21	94
354	5:27:21	93
355	5:32:21	93
356	5:37:21	93
357	5:42:21	93
358	5:47:21	92
359	5:52:21	92
360	5:57:21	91
361	6:02:21	90
362	6:07:21	89
363	6:12:21	88
364	6:17:21	87
365	6:22:21	87
366	6:27:21	87
367	6:32:21	87
368	6:37:21	88
369	6:42:21	88
370	6:47:21	89
371	6:52:21	89
372	6:57:21	89
373	7:02:21	89
374	7:07:21	88
375	7:12:21	88
376	7:17:21	88
377	7:22:21	88
378	7:27:21	89
379	7:32:21	90
380	7:37:21	92
381	7:42:21	93
382	7:47:21	94
383	7:52:21	95
384	7:57:21	95
385	8:02:21	95
386	8:07:21	95
387	8:12:21	95
388	8:17:21	95
389	8:22:21	95
390	8:27:21	95
391	8:32:21	94
392	8:37:21	94
393	8:42:21	93
394	8:47:21	92
395	8:52:21	91
396	8:57:21	91
397	9:02:21	90
398	9:07:21	90
399	9:12:21	89
400	9:17:21	89
401	9:22:21	89
402	9:27:21	89
403	9:32:21	90
404	9:37:21	90
405	9:42:21	91
406	9:47:21	92
407	9:52:21	92
408	9:57:21	92
409	10:02:21	91
410	10:07:21	91
411	10:12:21	90
412	10:17:21	89
413	10:22:21	90
414	10:27:21	91
415	10:32:21	93
416	10:37:21	96
417	10:42:21	99
418	10:47:21	101
419	10:52:21	103
420	10:57:21	102
421	11:02:21	101
422	11:07:21	97
423	11:12:21	94
424	11:17:21	91
425	11:22:21	90
426	11:27:21	90
427	11:32:21	92
428	11:37:21	95
429	11:42:21	97
430	11:47:21	97
431	11:52:21	97
432	11:57:21	95
433	12:02:21	94
434	12:07:21	92
435	12:12:21	90
436	12:17:21	88
437	12:22:21	87
438	12:27:21	87
439	12:32:21	87
440	12:37:21	87
441	12:42:21	87
442	12:47:21	88
443	12:52:21	88
444	12:57:21	89
445	13:02:21	89
446	13:07:21	89
447	13:12:21	89
448	13:17:21	88
449	13:22:21	88
450	13:27:21	88
451	13:32:21	88
452	13:37:21	88
453	13:42:21	87
454	13:47:21	87
455	13:52:21	87
456	13:57:21	87
457	14:02:21	87
458	14:07:21	87
459	14:12:21	88
460	14:17:21	89
461	14:22:21	90
462	14:27:21	92
463	14:32:21	93
464	14:37:21	94
465	14:42:21	95
466	14:47:21	94
467	14:52:21	93
468	14:57:21	93
469	15:02:21	92
470	15:07:21	92
471	15:12:21	92
472	15:17:21	92
473	15:22:21	92
474	15:27:21	93
475	15:32:21	93
476	15:37:21	92
477	15:42:21	92
478	15:47:21	92
479	15:52:21	93
480	15:57:21	93
481	16:02:21	95
482	16:07:21	96
483	16:12:21	97
484	16:17:21	98
485	16:22:21	97
486	16:27:21	97
487	16:32:21	95
488	16:37:21	94
489	16:42:21	93
490	16:47:21	92
491	16:52:21	92
492	16:57:21	92
493	17:02:21	92
494	17:07:21	93
495	17:12:21	94
496	17:17:21	95
497	17:22:21	95
498	17:27:21	95
499	17:32:21	95
500	17:37:21	94
501	17:42:21	93
502	17:47:21	91
503	17:52:21	90
504	17:57:21	90
505	18:02:21	89
506	18:07:21	89
507	18:12:21	89
508	18:17:21	89
509	18:22:21	89
510	18:27:21	89
511	18:32:21	89
512	18:37:21	89
513	18:42:21	89
514	18:47:21	89
515	18:52:21	89
516	18:57:21	89
517	19:02:21	89
518	19:07:21	89
519	19:12:21	89
520	19:17:21	88
521	19:22:21	88
522	19:27:21	88
523	19:32:21	88
524	19:37:21	88
525	19:42:21	88
526	19:47:21	89
527	19:52:21	91
528	19:57:21	92
529	20:02:21	94
530	20:07:21	95
531	20:12:21	96
532	20:17:21	97
533	20:22:21	97
534	20:27:21	97
535	20:32:21	96
536	20:37:21	96
537	20:42:21	95
538	20:47:21	94
539	20:52:21	94
540	20:57:21	93
541	21:02:21	92
542	21:07:21	92
543	21:12:21	91
544	21:17:21	91
545	21:22:21	90
546	21:27:21	90
547	21:32:21	90
548	21:37:21	91
549	21:42:21	92
550	21:47:21	93
551	21:52:21	95
552	21:57:21	96
553	22:02:21	97
554	22:07:21	97
555	22:12:21	97
556	22:17:21	97
557	22:22:21	97
558	22:27:21	96
559	22:32:21	96
560	22:37:21	96
561	22:42:21	96
562	22:47:21	97
563	22:52:21	98
564	22:57:21	99
565	23:02:21	102
566	23:07:21	104
567	23:12:21	106
568	23:17:21	107
569	23:22:21	107
570	23:27:21	107
571	23:32:21	105
572	23:37:21	104
573	23:42:21	104
574	23:47:21	104
575	23:52:21	104
576	23:57:21	106
