# Supplementary material for: Detrended Fluctuation Analysis in the prediction of type 2 diabetes mellitus in patients at risk: Model optimization and comparison with other metrics
Source: PLoS One. 2019 Dec 18;14(12):e0225817. doi: 10.1371/journal.pone.0225817 (PMC6919578; doi:10.1371/journal.pone.0225817)
Supplement: S1 File — This file includes glucose time series from all patients included in the study and the database with clinical variables. (ZIP) [file pone.0225817.s001.zip › S1/case 102.csv]

	hora	glucemia
1	0:02:57	155
2	0:07:57	147
3	0:12:57	139
4	0:17:57	130
5	0:22:57	123
6	0:27:57	117
7	0:32:57	114
8	0:37:57	113
9	0:42:57	115
10	0:47:57	117
11	0:52:57	119
12	0:57:57	122
13	1:02:57	125
14	1:07:57	129
15	1:12:57	132
16	1:17:57	133
17	1:22:57	133
18	1:27:57	131
19	1:32:57	127
20	1:37:57	122
21	1:42:57	116
22	1:47:57	111
23	1:52:57	108
24	1:57:57	108
25	2:02:57	109
26	2:07:57	112
27	2:12:57	116
28	2:17:57	121
29	2:22:57	125
30	2:27:57	128
31	2:32:57	127
32	2:37:57	123
33	2:42:57	114
34	2:47:57	104
35	2:52:57	95
36	2:57:57	90
37	3:02:57	91
38	3:07:57	98
39	3:12:57	107
40	3:17:57	117
41	3:22:57	125
42	3:27:57	130
43	3:32:57	133
44	3:37:57	134
45	3:42:57	134
46	3:47:57	134
47	3:52:57	134
48	3:57:57	133
49	4:02:57	133
50	4:07:57	132
51	4:12:57	131
52	4:17:57	130
53	4:22:57	129
54	4:27:57	128
55	4:32:57	128
56	4:37:57	129
57	4:42:57	130
58	4:47:57	131
59	4:52:57	132
60	4:57:57	132
61	5:02:57	132
62	5:07:57	132
63	5:12:57	132
64	5:17:57	131
65	5:22:57	131
66	5:27:57	129
67	5:32:57	128
68	5:37:57	126
69	5:42:57	125
70	5:47:57	124
71	5:52:57	124
72	5:57:57	125
73	6:02:57	126
74	6:07:57	128
75	6:12:57	129
76	6:17:57	131
77	6:22:57	131
78	6:27:57	130
79	6:32:57	129
80	6:37:57	126
81	6:42:57	123
82	6:47:57	119
83	6:52:57	116
84	6:57:57	114
85	7:02:57	113
86	7:07:57	114
87	7:12:57	117
88	7:17:57	120
89	7:22:57	124
90	7:27:57	126
91	7:32:57	127
92	7:37:57	125
93	7:42:57	123
94	7:47:57	120
95	7:52:57	117
96	7:57:57	116
97	8:02:57	116
98	8:07:57	117
99	8:12:57	119
100	8:17:57	120
101	8:22:57	121
102	8:27:57	121
103	8:32:57	121
104	8:37:57	120
105	8:42:57	119
106	8:47:57	118
107	8:52:57	117
108	8:57:57	117
109	9:02:57	117
110	9:07:57	118
111	9:12:57	118
112	9:17:57	117
113	9:22:57	117
114	9:27:57	115
115	9:32:57	114
116	9:37:57	112
117	9:42:57	110
118	9:47:57	108
119	9:52:57	107
120	9:57:57	107
121	10:02:57	109
122	10:07:57	113
123	10:12:57	119
124	10:17:57	126
125	10:22:57	133
126	10:27:57	139
127	10:32:57	143
128	10:37:57	145
129	10:42:57	144
130	10:47:57	142
131	10:52:57	138
132	10:57:57	133
133	11:02:57	128
134	11:07:57	122
135	11:12:57	118
136	11:17:57	114
137	11:22:57	112
138	11:27:57	110
139	11:32:57	110
140	11:37:57	110
141	11:42:57	110
142	11:47:57	110
143	11:52:57	110
144	11:57:57	110
145	12:02:57	110
146	12:07:57	110
147	12:12:57	110
148	12:17:57	110
149	12:22:57	109
150	12:27:57	109
151	12:32:57	109
152	12:37:57	109
153	12:42:57	109
154	12:47:57	109
155	12:52:57	109
156	12:57:57	109
157	13:02:57	110
158	13:07:57	110
159	13:12:57	110
160	13:17:57	111
161	13:22:57	111
162	13:27:57	111
163	13:32:57	110
164	13:37:57	109
165	13:42:57	108
166	13:47:57	106
167	13:52:57	105
168	13:57:57	106
169	14:02:57	108
170	14:07:57	111
171	14:12:57	115
172	14:17:57	120
173	14:22:57	124
174	14:27:57	129
175	14:32:57	133
176	14:37:57	136
177	14:42:57	140
178	14:47:57	145
179	14:52:57	149
180	14:57:57	152
181	15:02:57	154
182	15:07:57	155
183	15:12:57	153
184	15:17:57	150
185	15:22:57	146
186	15:27:57	140
187	15:32:57	134
188	15:37:57	128
189	15:42:57	123
190	15:47:57	119
191	15:52:57	115
192	15:57:57	113
193	16:02:57	111
194	16:07:57	111
195	16:12:57	110
196	16:17:57	111
197	16:22:57	111
198	16:27:57	112
199	16:32:57	112
200	16:37:57	113
201	16:42:57	113
202	16:47:57	113
203	16:52:57	113
204	16:57:57	112
205	17:02:57	111
206	17:07:57	109
207	17:12:57	108
208	17:17:57	106
209	17:22:57	104
210	17:27:57	104
211	17:32:57	105
212	17:37:57	107
213	17:42:57	111
214	17:47:57	115
215	17:52:57	118
216	17:57:57	120
217	18:02:57	120
218	18:07:57	119
219	18:12:57	117
220	18:17:57	115
221	18:22:57	114
222	18:27:57	114
223	18:32:57	114
224	18:37:57	114
225	18:42:57	115
226	18:47:57	115
227	18:52:57	115
228	18:57:57	114
229	19:02:57	113
230	19:07:57	111
231	19:12:57	110
232	19:17:57	110
233	19:22:57	110
234	19:27:57	110
235	19:32:57	111
236	19:37:57	111
237	19:42:57	112
238	19:47:57	111
239	19:52:57	111
240	19:57:57	110
241	20:02:57	110
242	20:07:57	109
243	20:12:57	108
244	20:17:57	107
245	20:22:57	105
246	20:27:57	103
247	20:32:57	101
248	20:37:57	100
249	20:42:57	99
250	20:47:57	99
251	20:52:57	100
252	20:57:57	101
253	21:02:57	103
254	21:07:57	105
255	21:12:57	107
256	21:17:57	108
257	21:22:57	109
258	21:27:57	110
259	21:32:57	110
260	21:37:57	110
261	21:42:58	111
262	21:47:58	112
263	21:52:58	115
264	21:57:58	117
265	22:02:58	120
266	22:07:58	123
267	22:12:58	126
268	22:17:58	127
269	22:22:58	128
270	22:27:58	127
271	22:32:58	126
272	22:37:58	123
273	22:42:58	120
274	22:47:58	117
275	22:52:58	115
276	22:57:58	113
277	23:02:58	113
278	23:07:58	113
279	23:12:58	114
280	23:17:58	115
281	23:22:58	116
282	23:27:58	117
283	23:32:58	118
284	23:37:58	119
285	23:42:58	120
286	23:47:58	121
287	23:52:58	123
288	23:57:58	123
289	0:02:58	123
290	0:07:58	123
291	0:12:58	122
292	0:17:58	120
293	0:22:58	119
294	0:27:58	118
295	0:32:58	117
296	0:37:58	116
297	0:42:58	115
298	0:47:58	114
299	0:52:58	113
300	0:57:58	113
301	1:02:58	113
302	1:07:58	113
303	1:12:58	113
304	1:17:58	113
305	1:22:58	113
306	1:27:58	113
307	1:32:58	113
308	1:37:58	113
309	1:42:58	113
310	1:47:58	113
311	1:52:58	113
312	1:57:58	114
313	2:02:58	116
314	2:07:58	118
315	2:12:58	121
316	2:17:58	124
317	2:22:58	127
318	2:27:58	129
319	2:32:58	131
320	2:37:58	131
321	2:42:58	131
322	2:47:58	131
323	2:52:58	131
324	2:57:58	130
325	3:02:58	130
326	3:07:58	130
327	3:12:58	130
328	3:17:58	129
329	3:22:58	127
330	3:27:58	126
331	3:32:58	124
332	3:37:58	124
333	3:42:58	124
334	3:47:58	123
335	3:52:58	123
336	3:57:58	122
337	4:02:58	120
338	4:07:58	117
339	4:12:58	114
340	4:17:58	112
341	4:22:58	110
342	4:27:58	108
343	4:32:58	107
344	4:37:58	106
345	4:42:58	105
346	4:47:58	104
347	4:52:58	103
348	4:57:58	103
349	5:02:58	103
350	5:07:58	103
351	5:12:58	103
352	5:17:58	103
353	5:22:58	102
354	5:27:58	102
355	5:32:58	101
356	5:37:58	102
357	5:42:58	103
358	5:47:58	103
359	5:52:58	104
360	5:57:58	104
361	6:02:58	104
362	6:07:58	103
363	6:12:58	103
364	6:17:58	103
365	6:22:58	103
366	6:27:58	103
367	6:32:58	103
368	6:37:58	103
369	6:42:58	103
370	6:47:58	103
371	6:52:58	102
372	6:57:58	102
373	7:02:58	102
374	7:07:58	102
375	7:12:58	101
376	7:17:58	100
377	7:22:58	99
378	7:27:58	98
379	7:32:58	98
380	7:37:58	98
381	7:42:58	98
382	7:47:58	99
383	7:52:58	99
384	7:57:58	98
385	8:02:58	98
386	8:07:58	98
387	8:12:58	98
388	8:17:58	98
389	8:22:58	98
390	8:27:58	98
391	8:32:58	98
392	8:37:58	98
393	8:42:58	98
394	8:47:58	99
395	8:52:58	99
396	8:57:58	100
397	9:02:58	101
398	9:07:58	103
399	9:12:58	104
400	9:17:58	105
401	9:22:58	105
402	9:27:58	105
403	9:32:58	105
404	9:37:58	105
405	9:42:58	105
406	9:47:58	105
407	9:52:58	106
408	9:57:58	109
409	10:02:58	112
410	10:07:58	117
411	10:12:58	123
412	10:17:58	128
413	10:22:58	133
414	10:27:58	137
415	10:32:58	139
416	10:37:58	139
417	10:42:58	137
418	10:47:58	134
419	10:52:58	129
420	10:57:58	125
421	11:02:58	120
422	11:07:58	116
423	11:12:58	112
424	11:17:58	109
425	11:22:58	107
426	11:27:58	106
427	11:32:58	105
428	11:37:58	105
429	11:42:58	104
430	11:47:58	105
431	11:52:58	106
432	11:57:58	107
433	12:02:58	110
434	12:07:58	113
435	12:12:58	117
436	12:17:58	121
437	12:22:58	124
438	12:27:58	127
439	12:32:58	129
440	12:37:58	130
441	12:42:58	130
442	12:47:58	128
443	12:52:58	126
444	12:57:58	123
445	13:02:58	121
446	13:07:58	120
447	13:12:58	119
448	13:17:58	118
449	13:22:58	118
450	13:27:58	118
451	13:32:58	118
452	13:37:58	118
453	13:42:58	118
454	13:47:58	118
455	13:52:58	118
456	13:57:58	118
457	14:02:58	118
458	14:07:58	117
459	14:12:58	117
460	14:17:58	117
461	14:22:58	117
462	14:27:58	119
463	14:32:58	122
464	14:37:58	125
465	14:42:58	129
466	14:47:58	133
467	14:52:58	136
468	14:57:58	137
469	15:02:58	137
470	15:07:58	136
471	15:12:58	134
472	15:17:58	131
473	15:22:58	129
474	15:27:58	126
475	15:32:58	124
476	15:37:58	123
477	15:42:58	122
478	15:47:58	122
479	15:52:58	122
480	15:57:58	123
481	16:02:58	123
482	16:07:58	124
483	16:12:58	125
484	16:17:58	126
485	16:22:58	126
486	16:27:58	126
487	16:32:58	126
488	16:37:58	125
489	16:42:58	124
490	16:47:58	123
491	16:52:58	122
492	16:57:58	122
493	17:02:58	123
494	17:07:58	124
495	17:12:58	127
496	17:17:58	130
497	17:22:58	133
498	17:27:58	135
499	17:32:58	138
500	17:37:58	140
501	17:42:58	141
502	17:47:58	141
503	17:52:58	141
504	17:57:58	140
505	18:02:58	139
506	18:07:58	138
507	18:12:58	136
508	18:17:58	134
509	18:22:58	132
510	18:27:58	130
511	18:32:58	128
512	18:37:58	127
513	18:42:58	125
514	18:47:58	124
515	18:52:58	123
516	18:57:58	122
517	19:02:58	120
518	19:07:58	119
519	19:12:58	118
520	19:17:58	117
521	19:22:58	116
522	19:27:58	115
523	19:32:58	115
524	19:37:58	114
525	19:42:58	113
526	19:47:58	113
527	19:52:58	112
528	19:57:58	111
529	20:02:58	110
530	20:07:58	109
531	20:12:58	107
532	20:17:58	106
533	20:22:58	104
534	20:27:58	103
535	20:32:58	102
536	20:37:58	101
537	20:42:58	101
538	20:47:58	101
539	20:52:58	102
540	20:57:58	102
541	21:02:58	103
542	21:07:58	105
543	21:12:58	106
544	21:17:58	107
545	21:22:58	108
546	21:27:58	108
547	21:32:58	108
548	21:37:58	107
549	21:42:58	107
550	21:47:58	107
551	21:52:58	107
552	21:57:58	107
553	22:02:58	107
554	22:07:58	108
555	22:12:58	108
556	22:17:58	109
557	22:22:58	109
558	22:27:58	110
559	22:32:58	111
560	22:37:58	111
561	22:42:58	111
562	22:47:58	112
563	22:52:58	112
564	22:57:58	112
565	23:02:58	112
566	23:07:58	112
567	23:12:58	112
568	23:17:58	112
569	23:22:58	112
570	23:27:58	112
571	23:32:58	112
572	23:37:58	113
573	23:42:58	114
574	23:47:58	115
575	23:52:58	115
576	23:57:58	116
