# Supplementary material for: Detrended Fluctuation Analysis in the prediction of type 2 diabetes mellitus in patients at risk: Model optimization and comparison with other metrics
Source: PLoS One. 2019 Dec 18;14(12):e0225817. doi: 10.1371/journal.pone.0225817 (PMC6919578; doi:10.1371/journal.pone.0225817)
Supplement: S1 File — This file includes glucose time series from all patients included in the study and the database with clinical variables. (ZIP) [file pone.0225817.s001.zip › S1/case 103.csv]

	hora	glucemia
1	0:03:05	120
2	0:08:05	121
3	0:13:05	122
4	0:18:05	123
5	0:23:05	124
6	0:28:05	125
7	0:33:05	127
8	0:38:05	129
9	0:43:05	130
10	0:48:05	131
11	0:53:05	130
12	0:58:05	129
13	1:03:05	126
14	1:08:05	123
15	1:13:05	120
16	1:18:05	118
17	1:23:05	117
18	1:28:05	117
19	1:33:05	118
20	1:38:05	120
21	1:43:05	122
22	1:48:05	124
23	1:53:05	126
24	1:58:05	128
25	2:03:05	129
26	2:08:05	129
27	2:13:05	129
28	2:18:05	128
29	2:23:05	128
30	2:28:05	128
31	2:33:05	129
32	2:38:05	130
33	2:43:05	131
34	2:48:05	133
35	2:53:05	133
36	2:58:05	134
37	3:03:05	135
38	3:08:05	135
39	3:13:05	136
40	3:18:05	137
41	3:23:05	138
42	3:28:05	139
43	3:33:05	139
44	3:38:05	140
45	3:43:05	141
46	3:48:05	141
47	3:53:05	142
48	3:58:05	142
49	4:03:05	142
50	4:08:05	142
51	4:13:05	142
52	4:18:05	142
53	4:23:05	142
54	4:28:05	142
55	4:33:05	143
56	4:38:05	143
57	4:43:05	144
58	4:48:05	145
59	4:53:05	147
60	4:58:05	148
61	5:03:05	150
62	5:08:05	151
63	5:13:05	151
64	5:18:05	152
65	5:23:05	152
66	5:28:05	152
67	5:33:05	152
68	5:38:05	152
69	5:43:05	151
70	5:48:05	151
71	5:53:05	151
72	5:58:05	151
73	6:03:05	152
74	6:08:05	153
75	6:13:05	155
76	6:18:05	156
77	6:23:05	157
78	6:28:05	157
79	6:33:05	157
80	6:38:05	156
81	6:43:05	155
82	6:48:05	154
83	6:53:05	154
84	6:58:05	155
85	7:03:05	156
86	7:08:05	158
87	7:13:05	159
88	7:18:05	160
89	7:23:05	163
90	7:28:05	167
91	7:33:05	174
92	7:38:05	184
93	7:43:05	196
94	7:48:05	210
95	7:53:05	222
96	7:58:05	233
97	8:03:05	241
98	8:08:05	248
99	8:13:05	253
100	8:18:05	257
101	8:23:05	259
102	8:28:05	258
103	8:33:05	255
104	8:38:05	249
105	8:43:05	240
106	8:48:05	229
107	8:53:05	217
108	8:58:05	204
109	9:03:05	191
110	9:08:05	178
111	9:13:05	166
112	9:18:05	154
113	9:23:05	141
114	9:28:05	129
115	9:33:05	117
116	9:38:05	108
117	9:43:05	100
118	9:48:05	95
119	9:53:05	92
120	9:58:05	90
121	10:03:05	90
122	10:08:05	91
123	10:13:05	91
124	10:18:05	91
125	10:23:05	91
126	10:28:05	90
127	10:33:05	89
128	10:38:05	89
129	10:43:05	90
130	10:48:05	92
131	10:53:05	94
132	10:58:05	96
133	11:03:05	97
134	11:08:05	97
135	11:13:05	97
136	11:18:05	98
137	11:23:05	98
138	11:28:05	98
139	11:33:05	99
140	11:38:05	101
141	11:43:05	104
142	11:48:05	109
143	11:53:05	115
144	11:58:05	121
145	12:03:05	128
146	12:08:05	134
147	12:13:05	137
148	12:18:05	138
149	12:23:05	136
150	12:28:05	132
151	12:33:05	127
152	12:38:05	122
153	12:43:05	118
154	12:48:05	115
155	12:53:05	112
156	12:58:05	109
157	13:03:05	106
158	13:08:05	104
159	13:13:05	102
160	13:18:05	100
161	13:23:05	98
162	13:28:05	96
163	13:33:05	95
164	13:38:05	95
165	13:43:05	95
166	13:48:05	95
167	13:53:05	96
168	13:58:05	96
169	14:03:05	97
170	14:08:05	98
171	14:13:05	98
172	14:18:05	99
173	14:23:05	98
174	14:28:05	98
175	14:33:05	97
176	14:38:05	96
177	14:43:05	95
178	14:48:05	95
179	14:53:05	94
180	14:58:05	94
181	15:03:05	94
182	15:08:05	94
183	15:13:05	94
184	15:18:05	94
185	15:23:05	95
186	15:28:05	95
187	15:33:05	95
188	15:38:05	95
189	15:43:05	95
190	15:48:05	96
191	15:53:05	98
192	15:58:05	102
193	16:03:05	108
194	16:08:05	115
195	16:13:05	122
196	16:18:05	129
197	16:23:05	134
198	16:28:05	137
199	16:33:05	138
200	16:38:05	138
201	16:43:05	138
202	16:48:05	136
203	16:53:05	135
204	16:58:05	134
205	17:03:05	133
206	17:08:05	133
207	17:13:05	132
208	17:18:05	132
209	17:23:05	131
210	17:28:05	130
211	17:33:05	129
212	17:38:05	129
213	17:43:05	128
214	17:48:05	128
215	17:53:05	128
216	17:58:05	127
217	18:03:05	124
218	18:08:05	121
219	18:13:05	119
220	18:18:05	116
221	18:23:05	116
222	18:28:05	117
223	18:33:05	119
224	18:38:05	124
225	18:43:05	131
226	18:48:05	139
227	18:53:05	147
228	18:58:05	155
229	19:03:05	161
230	19:08:05	166
231	19:13:05	167
232	19:18:05	167
233	19:23:05	163
234	19:28:05	158
235	19:33:05	151
236	19:38:05	143
237	19:43:05	136
238	19:48:05	130
239	19:53:05	125
240	19:58:05	122
241	20:03:05	121
242	20:08:05	119
243	20:13:05	117
244	20:18:05	115
245	20:23:05	112
246	20:28:05	108
247	20:33:05	104
248	20:38:05	100
249	20:43:05	98
250	20:48:05	96
251	20:53:06	95
252	20:58:06	96
253	21:03:06	98
254	21:08:06	100
255	21:13:06	102
256	21:18:06	104
257	21:23:06	105
258	21:28:06	105
259	21:33:06	105
260	21:38:06	106
261	21:43:06	108
262	21:48:06	110
263	21:53:06	113
264	21:58:06	115
265	22:03:06	117
266	22:08:06	119
267	22:13:06	120
268	22:18:06	121
269	22:23:06	121
270	22:28:06	120
271	22:33:06	120
272	22:38:06	120
273	22:43:06	121
274	22:48:06	123
275	22:53:06	126
276	22:58:06	129
277	23:03:06	133
278	23:08:06	136
279	23:13:06	139
280	23:18:06	141
281	23:23:06	141
282	23:28:06	141
283	23:33:06	139
284	23:38:06	137
285	23:43:06	134
286	23:48:06	132
287	23:53:06	128
288	23:58:06	125
289	0:03:06	123
290	0:08:06	120
291	0:13:06	118
292	0:18:06	117
293	0:23:06	116
294	0:28:06	115
295	0:33:06	115
296	0:38:06	115
297	0:43:06	114
298	0:48:06	114
299	0:53:06	112
300	0:58:06	111
301	1:03:06	109
302	1:08:06	107
303	1:13:06	105
304	1:18:06	104
305	1:23:06	104
306	1:28:06	104
307	1:33:06	104
308	1:38:06	104
309	1:43:06	104
310	1:48:06	103
311	1:53:06	103
312	1:58:06	102
313	2:03:06	102
314	2:08:06	101
315	2:13:06	100
316	2:18:06	99
317	2:23:06	98
318	2:28:06	98
319	2:33:06	97
320	2:38:06	97
321	2:43:06	97
322	2:48:06	97
323	2:53:06	97
324	2:58:06	96
325	3:03:06	96
326	3:08:06	94
327	3:13:06	94
328	3:18:06	94
329	3:23:06	94
330	3:28:06	94
331	3:33:06	93
332	3:38:06	93
333	3:43:06	93
334	3:48:06	92
335	3:53:06	92
336	3:58:06	91
337	4:03:06	91
338	4:08:06	90
339	4:13:06	89
340	4:18:06	89
341	4:23:06	88
342	4:28:06	87
343	4:33:06	86
344	4:38:06	84
345	4:43:06	83
346	4:48:06	82
347	4:53:06	81
348	4:58:06	80
349	5:03:06	80
350	5:08:06	80
351	5:13:06	82
352	5:18:06	83
353	5:23:06	84
354	5:28:06	85
355	5:33:06	85
356	5:38:06	85
357	5:43:06	86
358	5:48:06	86
359	5:53:06	87
360	5:58:06	89
361	6:03:06	90
362	6:08:06	92
363	6:13:06	93
364	6:18:06	93
365	6:23:06	91
366	6:28:06	88
367	6:33:06	86
368	6:38:06	84
369	6:43:06	83
370	6:48:06	83
371	6:53:06	84
372	6:58:06	85
373	7:03:06	86
374	7:08:06	87
375	7:13:06	88
376	7:18:06	89
377	7:23:06	90
378	7:28:06	92
379	7:33:06	95
380	7:38:06	99
381	7:43:06	104
382	7:48:06	110
383	7:53:06	116
384	7:58:06	122
385	8:03:06	127
386	8:08:06	130
387	8:13:06	132
388	8:18:06	131
389	8:23:06	127
390	8:28:06	120
391	8:33:06	110
392	8:38:06	99
393	8:43:06	88
394	8:48:06	78
395	8:53:06	70
396	8:58:06	64
397	9:03:06	60
398	9:08:06	58
399	9:13:06	58
400	9:18:06	59
401	9:23:06	61
402	9:28:06	63
403	9:33:06	64
404	9:38:06	66
405	9:43:06	67
406	9:48:06	69
407	9:53:06	70
408	9:58:06	71
409	10:03:06	72
410	10:08:06	73
411	10:13:06	73
412	10:18:06	74
413	10:23:06	76
414	10:28:06	77
415	10:33:06	78
416	10:38:06	79
417	10:43:06	79
418	10:48:06	80
419	10:53:06	80
420	10:58:06	80
421	11:03:06	81
422	11:08:06	81
423	11:13:06	82
424	11:18:06	83
425	11:23:06	84
426	11:28:06	85
427	11:33:06	86
428	11:38:06	88
429	11:43:06	89
430	11:48:06	91
431	11:53:06	92
432	11:58:06	93
433	12:03:06	95
434	12:08:06	96
435	12:13:06	96
436	12:18:06	96
437	12:23:06	96
438	12:28:06	95
439	12:33:06	94
440	12:38:06	94
441	12:43:06	94
442	12:48:06	94
443	12:53:06	94
444	12:58:06	95
445	13:03:06	95
446	13:08:06	95
447	13:13:06	95
448	13:18:06	95
449	13:23:06	94
450	13:28:06	94
451	13:33:06	94
452	13:38:06	93
453	13:43:06	93
454	13:48:06	92
455	13:53:06	91
456	13:58:06	90
457	14:03:06	90
458	14:08:06	90
459	14:13:06	91
460	14:18:06	94
461	14:23:06	98
462	14:28:06	103
463	14:33:06	111
464	14:38:06	119
465	14:43:06	128
466	14:48:06	136
467	14:53:06	145
468	14:58:06	152
469	15:03:06	159
470	15:08:06	165
471	15:13:06	170
472	15:18:06	174
473	15:23:06	177
474	15:28:06	177
475	15:33:06	176
476	15:38:06	172
477	15:43:06	168
478	15:48:06	162
479	15:53:06	155
480	15:58:06	148
481	16:03:06	141
482	16:08:06	134
483	16:13:06	127
484	16:18:06	121
485	16:23:06	116
486	16:28:06	110
487	16:33:06	106
488	16:38:06	101
489	16:43:06	97
490	16:48:06	94
491	16:53:06	91
492	16:58:06	88
493	17:03:06	87
494	17:08:06	85
495	17:13:06	85
496	17:18:06	84
497	17:23:06	83
498	17:28:06	83
499	17:33:06	83
500	17:38:06	82
501	17:43:06	81
502	17:48:06	81
503	17:53:06	80
504	17:58:06	80
505	18:03:06	81
506	18:08:06	82
507	18:13:06	83
508	18:18:06	84
509	18:23:06	86
510	18:28:06	87
511	18:33:06	88
512	18:38:06	89
513	18:43:06	90
514	18:48:06	91
515	18:53:06	93
516	18:58:06	94
517	19:03:06	95
518	19:08:06	95
519	19:13:06	95
520	19:18:06	95
521	19:23:06	94
522	19:28:06	93
523	19:33:06	92
524	19:38:06	92
525	19:43:06	90
526	19:48:06	89
527	19:53:06	87
528	19:58:06	86
529	20:03:06	85
530	20:08:06	85
531	20:13:06	85
532	20:18:06	85
533	20:23:06	84
534	20:28:06	83
535	20:33:06	82
536	20:38:06	82
537	20:43:06	83
538	20:48:06	85
539	20:53:06	89
540	20:58:06	96
541	21:03:06	104
542	21:08:06	114
543	21:13:06	123
544	21:18:06	131
545	21:23:06	138
546	21:28:06	143
547	21:33:06	146
548	21:38:06	147
549	21:43:06	146
550	21:48:06	144
551	21:53:06	141
552	21:58:06	138
553	22:03:06	136
554	22:08:06	134
555	22:13:06	133
556	22:18:06	132
557	22:23:06	132
558	22:28:06	132
559	22:33:06	132
560	22:38:06	131
561	22:43:06	130
562	22:48:06	128
563	22:53:06	125
564	22:58:06	123
565	23:03:06	120
566	23:08:06	116
567	23:13:06	111
568	23:18:06	105
569	23:23:06	99
570	23:28:06	93
571	23:33:06	88
572	23:38:06	84
573	23:43:06	82
574	23:48:06	82
575	23:53:06	83
576	23:58:06	85
