# Supplementary material for: Detrended Fluctuation Analysis in the prediction of type 2 diabetes mellitus in patients at risk: Model optimization and comparison with other metrics
Source: PLoS One. 2019 Dec 18;14(12):e0225817. doi: 10.1371/journal.pone.0225817 (PMC6919578; doi:10.1371/journal.pone.0225817)
Supplement: S1 File — This file includes glucose time series from all patients included in the study and the database with clinical variables. (ZIP) [file pone.0225817.s001.zip › S1/case 104.csv]

	hora	glucemia
1	00:04:04	111
2	00:09:04	113
3	00:14:04	116
4	00:19:04	117
5	00:24:04	116
6	00:29:04	115
7	00:34:04	113
8	00:39:04	111
9	00:44:04	110
10	00:49:04	110
11	00:54:04	110
12	00:59:04	112
13	01:04:04	113
14	01:09:04	114
15	01:14:04	115
16	01:19:04	115
17	01:24:04	114
18	01:29:04	113
19	01:34:04	111
20	01:39:04	109
21	01:44:04	108
22	01:49:04	106
23	01:54:04	104
24	01:59:04	102
25	02:04:04	100
26	02:09:04	97
27	02:14:04	95
28	02:19:04	93
29	02:24:04	91
30	02:29:04	90
31	02:34:04	88
32	02:39:04	87
33	02:44:04	86
34	02:49:04	85
35	02:54:04	84
36	02:59:04	84
37	03:04:04	85
38	03:09:04	85
39	03:14:04	85
40	03:19:04	85
41	03:24:04	84
42	03:29:04	83
43	03:34:04	83
44	03:39:04	83
45	03:44:04	83
46	03:49:04	84
47	03:54:04	84
48	03:59:04	83
49	04:04:04	82
50	04:09:04	81
51	04:14:04	80
52	04:19:04	80
53	04:24:04	80
54	04:29:04	80
55	04:34:04	80
56	04:39:04	81
57	04:44:04	82
58	04:49:04	83
59	04:54:04	84
60	04:59:04	85
61	05:04:04	85
62	05:09:04	85
63	05:14:04	85
64	05:19:04	84
65	05:24:04	83
66	05:29:04	82
67	05:34:04	80
68	05:39:04	78
69	05:44:04	75
70	05:49:04	72
71	05:54:04	70
72	05:59:04	69
73	06:04:04	68
74	06:09:04	69
75	06:14:04	70
76	06:19:04	71
77	06:24:04	73
78	06:29:04	74
79	06:34:04	75
80	06:39:04	76
81	06:44:04	76
82	06:49:04	76
83	06:54:04	75
84	06:59:04	75
85	07:04:04	74
86	07:09:04	72
87	07:14:04	70
88	07:19:04	69
89	07:24:04	68
90	07:29:04	67
91	07:34:04	67
92	07:39:04	67
93	07:44:04	69
94	07:49:04	72
95	07:54:04	76
96	07:59:04	79
97	08:04:04	81
98	08:09:04	82
99	08:14:04	82
100	08:19:04	81
101	08:24:04	80
102	08:29:04	79
103	08:34:04	79
104	08:39:04	78
105	08:44:04	78
106	08:49:04	78
107	08:54:04	77
108	08:59:04	77
109	09:04:04	76
110	09:09:04	75
111	09:14:04	74
112	09:19:04	73
113	09:24:04	72
114	09:29:04	73
115	09:34:04	74
116	09:39:04	76
117	09:44:04	78
118	09:49:04	81
119	09:54:04	83
120	09:59:04	84
121	10:04:04	86
122	10:09:04	88
123	10:14:04	90
124	10:19:04	93
125	10:24:04	96
126	10:29:04	99
127	10:34:04	102
128	10:39:04	104
129	10:44:04	105
130	10:49:04	106
131	10:54:04	106
132	10:59:04	106
133	11:04:04	105
134	11:09:04	103
135	11:14:04	101
136	11:19:04	97
137	11:24:04	93
138	11:29:04	89
139	11:34:04	85
140	11:39:04	82
141	11:44:04	80
142	11:49:04	79
143	11:54:04	80
144	11:59:04	81
145	12:04:04	82
146	12:09:04	83
147	12:14:04	83
148	12:19:04	83
149	12:24:04	83
150	12:29:04	83
151	12:34:04	84
152	12:39:04	85
153	12:44:04	86
154	12:49:04	85
155	12:54:04	85
156	12:59:04	83
157	13:04:04	82
158	13:09:04	80
159	13:14:04	78
160	13:19:04	75
161	13:24:04	74
162	13:29:04	73
163	13:34:04	74
164	13:39:04	78
165	13:44:04	83
166	13:49:04	90
167	13:54:04	97
168	13:59:04	102
169	14:04:04	105
170	14:09:04	107
171	14:14:04	107
172	14:19:04	107
173	14:24:04	106
174	14:29:04	104
175	14:34:04	103
176	14:39:04	101
177	14:44:04	100
178	14:49:04	100
179	14:54:04	101
180	14:59:04	102
181	15:04:04	105
182	15:09:04	107
183	15:14:04	111
184	15:19:04	115
185	15:24:04	118
186	15:29:04	120
187	15:34:04	121
188	15:39:04	121
189	15:44:04	120
190	15:49:04	119
191	15:54:04	119
192	15:59:04	120
193	16:04:04	121
194	16:09:04	124
195	16:14:04	127
196	16:19:04	129
197	16:24:04	132
198	16:29:04	135
199	16:34:04	138
200	16:39:04	140
201	16:44:04	141
202	16:49:04	142
203	16:54:04	142
204	16:59:04	142
205	17:04:04	142
206	17:09:04	142
207	17:14:04	143
208	17:19:04	144
209	17:24:04	145
210	17:29:04	145
211	17:34:04	144
212	17:39:04	141
213	17:44:04	136
214	17:49:04	130
215	17:54:04	124
216	17:59:04	119
217	18:04:04	114
218	18:09:04	110
219	18:14:04	107
220	18:19:04	105
221	18:24:04	106
222	18:29:04	108
223	18:34:04	112
224	18:39:04	116
225	18:44:04	119
226	18:49:04	120
227	18:54:04	119
228	18:59:04	116
229	19:04:04	113
230	19:09:04	109
231	19:14:04	107
232	19:19:04	106
233	19:24:04	106
234	19:29:04	108
235	19:34:04	110
236	19:39:04	113
237	19:44:04	114
238	19:49:04	114
239	19:54:04	113
240	19:59:04	112
241	20:04:04	110
242	20:09:04	109
243	20:14:04	109
244	20:19:04	109
245	20:24:04	109
246	20:29:04	108
247	20:34:04	106
248	20:39:04	105
249	20:44:04	103
250	20:49:04	101
251	20:54:04	100
252	20:59:04	99
253	21:04:04	97
254	21:09:04	95
255	21:14:04	93
256	21:19:04	90
257	21:24:04	86
258	21:29:04	83
259	21:34:04	80
260	21:39:04	77
261	21:44:04	75
262	21:49:04	74
263	21:54:04	74
264	21:59:04	74
265	22:04:04	74
266	22:09:04	75
267	22:14:04	78
268	22:19:04	81
269	22:24:04	85
270	22:29:04	89
271	22:34:04	92
272	22:39:04	93
273	22:44:04	93
274	22:49:04	92
275	22:54:04	91
276	22:59:04	89
277	23:04:04	88
278	23:09:04	87
279	23:14:04	86
280	23:19:04	84
281	23:24:04	83
282	23:29:04	82
283	23:34:04	81
284	23:39:04	81
285	23:44:04	81
286	23:49:04	81
287	23:54:04	80
288	23:59:04	80
289	00:04:04	79
290	00:09:04	81
291	00:14:04	83
292	00:19:04	88
293	00:24:04	93
294	00:29:04	100
295	00:34:04	106
296	00:39:04	111
297	00:44:04	114
298	00:49:04	115
299	00:54:04	115
300	00:59:04	114
301	01:04:04	112
302	01:09:04	109
303	01:14:04	106
304	01:19:04	103
305	01:24:04	101
306	01:29:04	98
307	01:34:04	96
308	01:39:04	94
309	01:44:04	92
310	01:49:04	90
311	01:54:04	89
312	01:59:04	88
313	02:04:04	88
314	02:09:04	87
315	02:14:04	87
316	02:19:04	86
317	02:24:04	85
318	02:29:04	84
319	02:34:04	83
320	02:39:04	82
321	02:44:04	82
322	02:49:04	82
323	02:54:04	82
324	02:59:04	82
325	03:04:04	83
326	03:09:04	83
327	03:14:04	84
328	03:19:04	84
329	03:24:04	84
330	03:29:04	85
331	03:34:04	85
332	03:39:04	85
333	03:44:04	85
334	03:49:04	85
335	03:54:04	85
336	03:59:04	85
337	04:04:04	86
338	04:09:04	86
339	04:14:04	86
340	04:19:04	85
341	04:24:04	85
342	04:29:04	84
343	04:34:04	83
344	04:39:04	83
345	04:44:04	82
346	04:49:04	82
347	04:54:04	82
348	04:59:04	81
349	05:04:04	81
350	05:09:04	82
351	05:14:04	82
352	05:19:04	82
353	05:24:04	83
354	05:29:04	84
355	05:34:04	85
356	05:39:04	86
357	05:44:04	86
358	05:49:04	87
359	05:54:05	87
360	05:59:05	86
361	06:04:05	86
362	06:09:05	86
363	06:14:05	86
364	06:19:05	85
365	06:24:05	85
366	06:29:05	85
367	06:34:05	84
368	06:39:05	84
369	06:44:05	84
370	06:49:05	83
371	06:54:05	83
372	06:59:05	83
373	07:04:05	83
374	07:09:05	83
375	07:14:05	84
376	07:19:05	84
377	07:24:05	84
378	07:29:05	83
379	07:34:05	83
380	07:39:05	82
381	07:44:05	80
382	07:49:05	78
383	07:54:05	76
384	07:59:05	74
385	08:04:05	NA
386	08:09:05	NA
387	08:12:51	NA
388	08:17:51	NA
389	08:22:51	NA
390	08:27:51	NA
391	08:32:51	NA
392	08:37:51	NA
393	08:42:51	NA
394	08:47:51	137
395	08:52:51	139
396	08:57:51	138
397	09:02:51	135
398	09:07:51	131
399	09:12:51	129
400	09:17:51	128
401	09:22:51	129
402	09:27:51	133
403	09:32:51	137
404	09:37:51	140
405	09:42:51	142
406	09:47:51	142
407	09:52:51	141
408	09:57:51	139
409	10:02:51	136
410	10:07:51	132
411	10:12:51	129
412	10:17:51	125
413	10:22:51	121
414	10:27:51	118
415	10:32:51	114
416	10:37:51	111
417	10:42:51	108
418	10:47:51	105
419	10:52:51	102
420	10:57:51	100
421	11:02:51	98
422	11:07:51	96
423	11:12:51	95
424	11:17:51	94
425	11:22:51	94
426	11:27:51	93
427	11:32:51	93
428	11:37:51	94
429	11:42:51	94
430	11:47:51	94
431	11:52:51	94
432	11:57:51	94
433	12:02:51	95
434	12:07:51	96
435	12:12:51	97
436	12:17:51	99
437	12:22:51	99
438	12:27:51	99
439	12:32:51	99
440	12:37:51	98
441	12:42:51	98
442	12:47:51	97
443	12:52:51	98
444	12:57:51	99
445	13:02:51	100
446	13:07:51	101
447	13:12:51	102
448	13:17:51	103
449	13:22:51	103
450	13:27:51	103
451	13:32:51	103
452	13:37:51	104
453	13:42:51	105
454	13:47:51	106
455	13:52:51	107
456	13:57:51	107
457	14:02:51	108
458	14:07:51	110
459	14:12:51	114
460	14:17:51	120
461	14:22:51	126
462	14:27:51	133
463	14:32:51	138
464	14:37:51	142
465	14:42:51	143
466	14:47:51	142
467	14:52:51	141
468	14:57:51	138
469	15:02:51	134
470	15:07:51	130
471	15:12:51	126
472	15:17:51	122
473	15:22:51	118
474	15:27:51	115
475	15:32:51	114
476	15:37:51	116
477	15:42:51	121
478	15:47:51	129
479	15:52:51	140
480	15:57:51	152
481	16:02:51	162
482	16:07:51	171
483	16:12:51	176
484	16:17:51	177
485	16:22:51	176
486	16:27:51	172
487	16:32:51	166
488	16:37:51	158
489	16:42:51	149
490	16:47:51	138
491	16:52:51	NA
492	16:57:51	NA
493	17:01:00	NA
494	17:06:00	NA
495	17:11:00	NA
496	17:16:21	NA
497	17:21:21	NA
498	17:26:21	NA
499	17:31:21	NA
500	17:36:21	NA
501	17:41:21	NA
502	17:46:21	126
503	17:51:21	123
504	17:56:21	121
505	18:01:21	120
506	18:06:21	120
507	18:11:21	122
508	18:16:21	125
509	18:21:21	128
510	18:26:21	131
511	18:31:21	132
512	18:36:21	132
513	18:41:21	130
514	18:46:21	128
515	18:51:21	125
516	18:56:21	122
517	19:01:21	119
518	19:06:21	116
519	19:11:21	114
520	19:16:21	112
521	19:21:21	112
522	19:26:21	111
523	19:31:21	112
524	19:36:21	112
525	19:41:21	113
526	19:46:21	113
527	19:51:21	114
528	19:56:21	114
529	20:01:21	114
530	20:06:21	115
531	20:11:21	116
532	20:16:21	119
533	20:21:21	123
534	20:26:21	127
535	20:31:21	130
536	20:36:21	133
537	20:41:21	133
538	20:46:21	132
539	20:51:21	128
540	20:56:21	124
541	21:01:21	118
542	21:06:21	112
543	21:11:21	106
544	21:16:21	101
545	21:21:21	97
546	21:26:21	96
547	21:31:21	97
548	21:36:21	101
549	21:41:21	105
550	21:46:21	109
551	21:51:21	110
552	21:56:21	110
553	22:01:21	108
554	22:06:21	107
555	22:11:21	105
556	22:16:21	104
557	22:21:21	103
558	22:26:21	103
559	22:31:21	102
560	22:36:21	101
561	22:41:21	98
562	22:46:21	95
563	22:51:21	92
564	22:56:21	90
565	23:01:21	90
566	23:06:21	94
567	23:11:21	100
568	23:16:21	106
569	23:21:21	109
570	23:26:21	109
571	23:31:21	105
572	23:36:21	100
573	23:41:21	95
574	23:46:21	91
575	23:51:21	89
576	23:56:21	90
