# Supplementary material for: Detrended Fluctuation Analysis in the prediction of type 2 diabetes mellitus in patients at risk: Model optimization and comparison with other metrics
Source: PLoS One. 2019 Dec 18;14(12):e0225817. doi: 10.1371/journal.pone.0225817 (PMC6919578; doi:10.1371/journal.pone.0225817)
Supplement: S1 File — This file includes glucose time series from all patients included in the study and the database with clinical variables. (ZIP) [file pone.0225817.s001.zip › S1/case 105.csv]

	hora	glucemia
1	0:02:58	102
2	0:07:58	102
3	0:12:58	102
4	0:17:58	101
5	0:22:58	101
6	0:27:58	99
7	0:32:58	98
8	0:37:58	98
9	0:42:58	97
10	0:47:58	97
11	0:52:58	97
12	0:57:58	96
13	1:02:58	96
14	1:07:58	95
15	1:12:58	95
16	1:17:58	94
17	1:22:58	93
18	1:27:58	93
19	1:32:58	92
20	1:37:58	92
21	1:42:58	91
22	1:47:58	91
23	1:52:58	90
24	1:57:58	90
25	2:02:58	89
26	2:07:58	89
27	2:12:58	88
28	2:17:58	88
29	2:22:58	87
30	2:27:58	86
31	2:32:58	86
32	2:37:58	86
33	2:42:58	85
34	2:47:58	85
35	2:52:58	84
36	2:57:58	84
37	3:02:58	83
38	3:07:58	83
39	3:12:58	82
40	3:17:58	82
41	3:22:58	82
42	3:27:58	82
43	3:32:58	82
44	3:37:58	82
45	3:42:58	82
46	3:47:58	82
47	3:52:58	82
48	3:57:58	82
49	4:02:58	82
50	4:07:58	82
51	4:12:58	82
52	4:17:58	82
53	4:22:58	82
54	4:27:58	82
55	4:32:58	83
56	4:37:58	83
57	4:42:58	83
58	4:47:58	83
59	4:52:58	83
60	4:57:58	83
61	5:02:58	83
62	5:07:58	83
63	5:12:58	83
64	5:17:58	83
65	5:22:58	83
66	5:27:58	82
67	5:32:58	82
68	5:37:58	82
69	5:42:58	82
70	5:47:58	82
71	5:52:58	82
72	5:57:58	82
73	6:02:58	82
74	6:07:58	82
75	6:12:58	82
76	6:17:58	81
77	6:22:58	81
78	6:27:58	81
79	6:32:58	81
80	6:37:58	81
81	6:42:58	81
82	6:47:58	81
83	6:52:58	81
84	6:57:58	81
85	7:02:58	81
86	7:07:58	82
87	7:12:58	82
88	7:17:58	82
89	7:22:58	82
90	7:27:58	82
91	7:32:58	82
92	7:37:58	82
93	7:42:58	83
94	7:47:58	83
95	7:52:58	83
96	7:57:58	83
97	8:02:58	83
98	8:07:58	83
99	8:12:58	83
100	8:17:58	83
101	8:22:58	84
102	8:27:58	84
103	8:32:58	84
104	8:37:58	84
105	8:42:58	84
106	8:47:58	84
107	8:52:58	85
108	8:57:58	86
109	9:02:58	87
110	9:07:58	89
111	9:12:58	91
112	9:17:58	92
113	9:22:58	93
114	9:27:58	94
115	9:32:58	95
116	9:37:58	95
117	9:42:58	96
118	9:47:58	96
119	9:52:58	96
120	9:57:58	97
121	10:02:58	98
122	10:07:58	100
123	10:12:58	103
124	10:17:58	108
125	10:22:58	114
126	10:27:58	121
127	10:32:58	129
128	10:37:58	136
129	10:42:58	142
130	10:47:58	146
131	10:52:58	148
132	10:57:58	147
133	11:02:58	145
134	11:07:58	142
135	11:12:58	137
136	11:17:58	133
137	11:22:58	128
138	11:27:58	123
139	11:32:58	119
140	11:37:58	115
141	11:42:58	112
142	11:47:58	109
143	11:52:58	107
144	11:57:58	105
145	12:02:58	103
146	12:07:58	101
147	12:12:58	100
148	12:17:58	100
149	12:22:58	99
150	12:27:58	99
151	12:32:58	99
152	12:37:58	99
153	12:42:58	99
154	12:47:58	98
155	12:52:58	98
156	12:57:58	97
157	13:02:58	96
158	13:07:58	94
159	13:12:58	93
160	13:17:58	92
161	13:22:58	90
162	13:27:58	89
163	13:32:58	88
164	13:37:58	88
165	13:42:58	88
166	13:47:58	88
167	13:52:58	88
168	13:57:58	88
169	14:02:58	89
170	14:07:58	89
171	14:12:58	90
172	14:17:58	90
173	14:22:58	90
174	14:27:58	91
175	14:32:58	93
176	14:37:58	97
177	14:42:58	102
178	14:47:58	108
179	14:52:58	114
180	14:57:58	121
181	15:02:58	127
182	15:07:58	132
183	15:12:58	135
184	15:17:58	136
185	15:22:58	134
186	15:27:58	131
187	15:32:58	126
188	15:37:58	121
189	15:42:58	115
190	15:47:58	109
191	15:52:58	104
192	15:57:58	99
193	16:02:58	95
194	16:07:58	91
195	16:12:58	89
196	16:17:58	88
197	16:22:58	87
198	16:27:58	87
199	16:32:58	87
200	16:37:58	87
201	16:42:58	87
202	16:47:58	88
203	16:52:58	88
204	16:57:58	88
205	17:02:58	88
206	17:07:58	88
207	17:12:58	88
208	17:17:58	87
209	17:22:58	86
210	17:27:58	85
211	17:32:58	84
212	17:37:58	82
213	17:42:58	81
214	17:47:58	81
215	17:52:58	80
216	17:57:58	80
217	18:02:58	80
218	18:07:58	80
219	18:12:58	81
220	18:17:58	83
221	18:22:58	85
222	18:27:58	89
223	18:32:58	94
224	18:37:58	99
225	18:42:58	105
226	18:47:58	110
227	18:52:58	115
228	18:57:58	119
229	19:02:58	122
230	19:07:58	124
231	19:12:58	125
232	19:17:58	125
233	19:22:58	125
234	19:27:58	123
235	19:32:58	121
236	19:37:58	119
237	19:42:58	117
238	19:47:58	115
239	19:52:58	113
240	19:57:58	111
241	20:02:58	109
242	20:07:58	107
243	20:12:58	106
244	20:17:58	104
245	20:22:58	103
246	20:27:58	102
247	20:32:58	102
248	20:37:58	102
249	20:42:58	102
250	20:47:58	103
251	20:52:58	104
252	20:57:58	105
253	21:02:58	105
254	21:07:58	105
255	21:12:58	105
256	21:17:58	105
257	21:22:58	105
258	21:27:58	106
259	21:32:58	106
260	21:37:58	107
261	21:42:58	108
262	21:47:58	109
263	21:52:58	110
264	21:57:58	110
265	22:02:58	111
266	22:07:58	111
267	22:12:58	110
268	22:17:58	110
269	22:22:58	110
270	22:27:58	110
271	22:32:58	110
272	22:37:58	111
273	22:42:58	112
274	22:47:58	113
275	22:52:58	113
276	22:57:58	114
277	23:02:58	114
278	23:07:58	116
279	23:12:58	118
280	23:17:58	120
281	23:22:58	122
282	23:27:58	124
283	23:32:58	125
284	23:37:58	124
285	23:42:58	121
286	23:47:58	118
287	23:52:58	114
288	23:57:58	111
289	0:02:58	108
290	0:07:58	106
291	0:12:58	104
292	0:17:58	103
293	0:22:58	102
294	0:27:58	102
295	0:32:58	102
296	0:37:58	103
297	0:42:58	103
298	0:47:58	103
299	0:52:58	103
300	0:57:58	103
301	1:02:58	102
302	1:07:58	101
303	1:12:58	100
304	1:17:58	98
305	1:22:58	97
306	1:27:58	95
307	1:32:58	93
308	1:37:58	91
309	1:42:58	90
310	1:47:58	89
311	1:52:58	89
312	1:57:58	88
313	2:02:58	88
314	2:07:58	87
315	2:12:58	86
316	2:17:58	85
317	2:22:58	85
318	2:27:58	84
319	2:32:58	84
320	2:37:58	84
321	2:42:58	84
322	2:47:58	83
323	2:52:58	83
324	2:57:58	83
325	3:02:58	83
326	3:07:58	82
327	3:12:58	82
328	3:17:58	82
329	3:22:58	82
330	3:27:58	82
331	3:32:58	81
332	3:37:58	81
333	3:42:58	81
334	3:47:58	81
335	3:52:58	81
336	3:57:58	81
337	4:02:58	81
338	4:07:58	81
339	4:12:58	81
340	4:17:58	81
341	4:22:58	82
342	4:27:58	82
343	4:32:58	83
344	4:37:58	83
345	4:42:58	83
346	4:47:58	83
347	4:52:58	84
348	4:57:58	83
349	5:02:58	83
350	5:07:58	83
351	5:12:58	83
352	5:17:58	83
353	5:22:58	83
354	5:27:58	82
355	5:32:58	82
356	5:37:58	83
357	5:42:58	83
358	5:47:58	83
359	5:52:58	83
360	5:57:58	83
361	6:02:58	83
362	6:07:58	83
363	6:12:58	83
364	6:17:58	83
365	6:22:58	83
366	6:27:58	83
367	6:32:58	82
368	6:37:58	82
369	6:42:58	82
370	6:47:58	82
371	6:52:58	82
372	6:57:58	83
373	7:02:58	83
374	7:07:58	83
375	7:12:58	84
376	7:17:58	84
377	7:22:58	83
378	7:27:58	83
379	7:32:58	83
380	7:37:58	83
381	7:42:58	83
382	7:47:58	82
383	7:52:58	82
384	7:57:58	83
385	8:02:58	83
386	8:07:58	83
387	8:12:58	84
388	8:17:58	84
389	8:22:58	84
390	8:27:58	84
391	8:32:58	84
392	8:37:58	83
393	8:42:58	82
394	8:47:58	81
395	8:52:58	80
396	8:57:58	80
397	9:02:58	79
398	9:07:58	79
399	9:12:58	79
400	9:17:58	80
401	9:22:58	80
402	9:27:58	81
403	9:32:58	83
404	9:37:58	87
405	9:42:58	92
406	9:47:58	100
407	9:52:58	108
408	9:57:58	118
409	10:02:58	127
410	10:07:58	134
411	10:12:58	140
412	10:17:58	143
413	10:22:58	143
414	10:27:58	141
415	10:32:58	138
416	10:37:58	133
417	10:42:58	127
418	10:47:58	121
419	10:52:58	115
420	10:57:58	110
421	11:02:58	105
422	11:07:58	101
423	11:12:58	98
424	11:17:58	96
425	11:22:58	94
426	11:27:58	93
427	11:32:58	92
428	11:37:58	91
429	11:42:58	91
430	11:47:58	91
431	11:52:58	91
432	11:57:58	90
433	12:02:58	90
434	12:07:58	90
435	12:12:58	90
436	12:17:58	90
437	12:22:58	89
438	12:27:58	89
439	12:32:58	89
440	12:37:58	89
441	12:42:58	89
442	12:47:58	90
443	12:52:58	91
444	12:57:58	92
445	13:02:58	93
446	13:07:58	95
447	13:12:58	96
448	13:17:58	97
449	13:22:58	97
450	13:27:58	97
451	13:32:58	97
452	13:37:58	96
453	13:42:58	96
454	13:47:58	95
455	13:52:58	96
456	13:57:58	97
457	14:02:58	99
458	14:07:58	104
459	14:12:58	109
460	14:17:58	115
461	14:22:58	122
462	14:27:58	128
463	14:32:58	133
464	14:37:58	136
465	14:42:58	139
466	14:47:58	141
467	14:52:58	142
468	14:57:58	143
469	15:02:58	143
470	15:07:58	144
471	15:12:58	144
472	15:17:58	144
473	15:22:58	143
474	15:27:58	143
475	15:32:58	142
476	15:37:58	141
477	15:42:58	138
478	15:47:58	134
479	15:52:58	130
480	15:57:58	125
481	16:02:58	120
482	16:07:58	117
483	16:12:58	114
484	16:17:58	112
485	16:22:58	110
486	16:27:58	108
487	16:32:58	107
488	16:37:58	105
489	16:42:58	104
490	16:47:58	104
491	16:52:58	103
492	16:57:58	103
493	17:02:58	103
494	17:07:58	103
495	17:12:58	102
496	17:17:58	101
497	17:22:58	100
498	17:27:58	99
499	17:32:58	99
500	17:37:58	98
501	17:42:58	99
502	17:47:58	99
503	17:52:58	100
504	17:57:58	101
505	18:02:58	101
506	18:07:58	102
507	18:12:58	103
508	18:17:58	103
509	18:22:58	104
510	18:27:58	104
511	18:32:58	104
512	18:37:58	104
513	18:42:58	103
514	18:47:58	101
515	18:52:58	99
516	18:57:58	98
517	19:02:58	97
518	19:07:58	98
519	19:12:58	98
520	19:17:58	100
521	19:22:58	101
522	19:27:58	102
523	19:32:58	102
524	19:37:58	102
525	19:42:58	102
526	19:47:58	102
527	19:52:58	101
528	19:57:58	100
529	20:02:58	100
530	20:07:58	99
531	20:12:58	98
532	20:17:58	98
533	20:22:58	97
534	20:27:58	97
535	20:32:58	96
536	20:37:58	95
537	20:42:58	95
538	20:47:58	94
539	20:52:58	94
540	20:57:58	93
541	21:02:58	93
542	21:07:58	92
543	21:12:58	92
544	21:17:58	93
545	21:22:58	94
546	21:27:58	97
547	21:32:58	99
548	21:37:58	102
549	21:42:58	105
550	21:47:58	107
551	21:52:58	109
552	21:57:58	110
553	22:02:58	110
554	22:07:58	109
555	22:12:58	108
556	22:17:58	107
557	22:22:58	106
558	22:27:58	106
559	22:32:58	106
560	22:37:58	107
561	22:42:58	108
562	22:47:58	109
563	22:52:58	110
564	22:57:58	111
565	23:02:58	111
566	23:07:58	111
567	23:12:58	109
568	23:17:58	107
569	23:22:58	105
570	23:27:58	104
571	23:32:58	102
572	23:37:58	101
573	23:42:58	100
574	23:47:58	99
575	23:52:58	97
576	23:57:58	96
