# Supplementary material for: Detrended Fluctuation Analysis in the prediction of type 2 diabetes mellitus in patients at risk: Model optimization and comparison with other metrics
Source: PLoS One. 2019 Dec 18;14(12):e0225817. doi: 10.1371/journal.pone.0225817 (PMC6919578; doi:10.1371/journal.pone.0225817)
Supplement: S1 File — This file includes glucose time series from all patients included in the study and the database with clinical variables. (ZIP) [file pone.0225817.s001.zip › S1/case 106.csv]

	hora	glucemia
1	0:03:36	110
2	0:08:36	109
3	0:13:36	108
4	0:18:36	108
5	0:23:36	107
6	0:28:36	106
7	0:33:36	106
8	0:38:36	105
9	0:43:36	104
10	0:48:36	104
11	0:53:36	104
12	0:58:36	103
13	1:03:36	103
14	1:08:36	102
15	1:13:36	101
16	1:18:36	100
17	1:23:36	100
18	1:28:36	100
19	1:33:36	101
20	1:38:36	101
21	1:43:36	101
22	1:48:36	101
23	1:53:36	100
24	1:58:36	98
25	2:03:36	95
26	2:08:36	91
27	2:13:36	88
28	2:18:36	86
29	2:23:36	85
30	2:28:36	86
31	2:33:36	87
32	2:38:36	90
33	2:43:36	92
34	2:48:36	95
35	2:53:36	98
36	2:58:36	100
37	3:03:36	102
38	3:08:36	103
39	3:13:36	104
40	3:18:36	104
41	3:23:36	103
42	3:28:36	102
43	3:33:36	100
44	3:38:36	99
45	3:43:36	98
46	3:48:36	99
47	3:53:36	100
48	3:58:36	102
49	4:03:36	103
50	4:08:36	104
51	4:13:36	105
52	4:18:36	105
53	4:23:36	105
54	4:28:36	105
55	4:33:36	104
56	4:38:36	104
57	4:43:36	104
58	4:48:36	104
59	4:53:36	104
60	4:58:36	104
61	5:03:36	104
62	5:08:36	104
63	5:13:36	103
64	5:18:36	103
65	5:23:36	102
66	5:28:36	102
67	5:33:36	102
68	5:38:36	102
69	5:43:36	103
70	5:48:36	103
71	5:53:36	104
72	5:58:36	104
73	6:03:36	103
74	6:08:36	103
75	6:13:36	102
76	6:18:36	102
77	6:23:36	103
78	6:28:36	105
79	6:33:36	107
80	6:38:36	109
81	6:43:36	110
82	6:48:36	111
83	6:53:36	110
84	6:58:36	109
85	7:03:36	107
86	7:08:36	104
87	7:13:36	102
88	7:18:36	101
89	7:23:36	101
90	7:28:36	101
91	7:33:36	102
92	7:38:36	102
93	7:43:36	103
94	7:48:36	104
95	7:53:36	105
96	7:58:36	106
97	8:03:36	107
98	8:08:36	107
99	8:13:36	107
100	8:18:36	106
101	8:23:36	106
102	8:28:36	106
103	8:33:36	107
104	8:38:36	108
105	8:43:36	110
106	8:48:36	113
107	8:53:36	117
108	8:58:36	121
109	9:03:36	124
110	9:08:36	127
111	9:13:36	128
112	9:18:36	128
113	9:23:36	128
114	9:28:36	127
115	9:33:36	125
116	9:38:36	123
117	9:43:36	121
118	9:48:36	119
119	9:53:36	115
120	9:58:36	111
121	10:03:36	107
122	10:08:36	103
123	10:13:36	100
124	10:18:36	99
125	10:23:36	100
126	10:28:36	101
127	10:33:36	103
128	10:38:36	103
129	10:43:36	104
130	10:48:36	103
131	10:53:36	102
132	10:58:36	100
133	11:03:36	98
134	11:08:36	97
135	11:13:36	98
136	11:18:36	99
137	11:23:36	99
138	11:28:36	99
139	11:33:36	98
140	11:38:36	95
141	11:43:36	92
142	11:48:36	88
143	11:53:36	85
144	11:58:36	84
145	12:03:36	85
146	12:08:36	88
147	12:13:36	90
148	12:18:36	92
149	12:23:36	93
150	12:28:36	94
151	12:33:36	94
152	12:38:36	95
153	12:43:36	95
154	12:48:36	95
155	12:53:36	95
156	12:58:36	95
157	13:03:36	96
158	13:08:36	98
159	13:13:36	99
160	13:18:36	101
161	13:23:36	102
162	13:28:36	104
163	13:33:36	105
164	13:38:36	106
165	13:43:36	106
166	13:48:36	105
167	13:53:36	103
168	13:58:36	101
169	14:03:36	99
170	14:08:36	98
171	14:13:36	98
172	14:18:36	100
173	14:23:36	102
174	14:28:36	104
175	14:33:36	107
176	14:38:36	108
177	14:43:36	110
178	14:48:36	110
179	14:53:36	111
180	14:58:36	111
181	15:03:36	111
182	15:08:36	111
183	15:13:36	112
184	15:18:36	112
185	15:23:36	113
186	15:28:36	115
187	15:33:36	117
188	15:38:36	120
189	15:43:36	122
190	15:48:36	123
191	15:53:36	123
192	15:58:36	122
193	16:03:36	121
194	16:08:36	119
195	16:13:36	117
196	16:18:36	115
197	16:23:36	113
198	16:28:36	111
199	16:33:36	110
200	16:38:36	109
201	16:43:36	109
202	16:48:36	108
203	16:53:36	108
204	16:58:36	106
205	17:03:36	105
206	17:08:36	105
207	17:13:36	105
208	17:18:36	105
209	17:23:36	106
210	17:28:36	107
211	17:33:36	107
212	17:38:36	106
213	17:43:36	103
214	17:48:36	100
215	17:53:36	98
216	17:58:36	96
217	18:03:36	95
218	18:08:36	95
219	18:13:36	95
220	18:18:36	96
221	18:23:36	98
222	18:28:36	100
223	18:33:36	102
224	18:38:36	104
225	18:43:36	104
226	18:48:36	103
227	18:53:36	102
228	18:58:36	101
229	19:03:36	101
230	19:08:36	101
231	19:13:36	102
232	19:18:36	103
233	19:23:36	105
234	19:28:36	107
235	19:33:36	109
236	19:38:36	110
237	19:43:36	111
238	19:48:36	111
239	19:53:36	110
240	19:58:36	109
241	20:03:36	108
242	20:08:36	106
243	20:13:36	104
244	20:18:36	102
245	20:23:36	100
246	20:28:36	99
247	20:33:36	98
248	20:38:36	99
249	20:43:36	100
250	20:48:36	102
251	20:53:36	104
252	20:58:36	105
253	21:03:37	106
254	21:08:37	106
255	21:13:37	106
256	21:18:37	106
257	21:23:37	106
258	21:28:37	104
259	21:33:37	103
260	21:38:37	101
261	21:43:37	100
262	21:48:37	99
263	21:53:37	100
264	21:58:37	102
265	22:03:37	104
266	22:08:37	106
267	22:13:37	107
268	22:18:37	105
269	22:23:37	101
270	22:28:37	95
271	22:33:37	87
272	22:38:37	80
273	22:43:37	76
274	22:48:37	77
275	22:53:37	82
276	22:58:37	90
277	23:03:37	96
278	23:08:37	101
279	23:13:37	104
280	23:18:37	105
281	23:23:37	106
282	23:28:37	107
283	23:33:37	107
284	23:38:37	108
285	23:43:37	109
286	23:48:37	110
287	23:53:37	110
288	23:58:37	110
289	0:03:37	110
290	0:08:37	110
291	0:13:37	109
292	0:18:37	109
293	0:23:37	108
294	0:28:37	108
295	0:33:37	108
296	0:38:37	108
297	0:43:37	108
298	0:48:37	109
299	0:53:37	109
300	0:58:37	110
301	1:03:37	110
302	1:08:37	111
303	1:13:37	111
304	1:18:37	110
305	1:23:37	108
306	1:28:37	105
307	1:33:37	102
308	1:38:37	99
309	1:43:37	96
310	1:48:37	96
311	1:53:37	98
312	1:58:37	102
313	2:03:37	106
314	2:08:37	109
315	2:13:37	112
316	2:18:37	113
317	2:23:37	113
318	2:28:37	113
319	2:33:37	113
320	2:38:37	113
321	2:43:37	113
322	2:48:37	113
323	2:53:37	113
324	2:58:37	114
325	3:03:37	115
326	3:08:37	116
327	3:13:37	117
328	3:18:37	118
329	3:23:37	119
330	3:28:37	119
331	3:33:37	120
332	3:38:37	121
333	3:43:37	121
334	3:48:37	121
335	3:53:37	122
336	3:58:37	121
337	4:03:37	120
338	4:08:37	119
339	4:13:37	117
340	4:18:37	114
341	4:23:37	112
342	4:28:37	111
343	4:33:37	110
344	4:38:37	110
345	4:43:37	110
346	4:48:37	111
347	4:53:37	113
348	4:58:37	114
349	5:03:37	115
350	5:08:37	115
351	5:13:37	115
352	5:18:37	115
353	5:23:37	116
354	5:28:37	116
355	5:33:37	117
356	5:38:37	118
357	5:43:37	119
358	5:48:37	119
359	5:53:37	119
360	5:58:37	120
361	6:03:37	120
362	6:08:37	119
363	6:13:37	119
364	6:18:37	119
365	6:23:37	119
366	6:28:37	119
367	6:33:37	119
368	6:38:37	118
369	6:43:37	118
370	6:48:37	117
371	6:53:37	116
372	6:58:37	116
373	7:03:37	115
374	7:08:37	114
375	7:13:37	113
376	7:18:37	112
377	7:23:37	111
378	7:28:37	111
379	7:33:37	111
380	7:38:37	112
381	7:43:37	114
382	7:48:37	115
383	7:53:37	117
384	7:58:37	117
385	8:03:37	118
386	8:08:37	118
387	8:13:37	117
388	8:18:37	116
389	8:23:37	116
390	8:28:37	115
391	8:33:37	116
392	8:38:37	116
393	8:43:37	117
394	8:48:37	117
395	8:53:37	117
396	8:58:37	117
397	9:03:37	117
398	9:08:37	117
399	9:13:37	118
400	9:18:37	121
401	9:23:37	124
402	9:28:37	129
403	9:33:37	136
404	9:38:37	142
405	9:43:37	147
406	9:48:37	151
407	9:53:37	152
408	9:58:37	151
409	10:03:37	150
410	10:08:37	147
411	10:13:37	144
412	10:18:37	141
413	10:23:37	137
414	10:28:37	135
415	10:33:37	132
416	10:38:37	129
417	10:43:37	125
418	10:48:37	122
419	10:53:37	119
420	10:58:37	117
421	11:03:37	116
422	11:08:37	115
423	11:13:37	115
424	11:18:37	115
425	11:23:37	114
426	11:28:37	113
427	11:33:37	112
428	11:38:37	111
429	11:43:37	110
430	11:48:37	109
431	11:53:37	109
432	11:58:37	108
433	12:03:37	107
434	12:08:37	105
435	12:13:37	104
436	12:18:37	104
437	12:23:37	105
438	12:28:37	107
439	12:33:37	108
440	12:38:37	108
441	12:43:37	108
442	12:48:37	107
443	12:53:37	105
444	12:58:37	102
445	13:03:37	99
446	13:08:37	97
447	13:13:37	95
448	13:18:37	95
449	13:23:37	96
450	13:28:37	98
451	13:33:37	100
452	13:38:37	102
453	13:43:37	104
454	13:48:37	106
455	13:53:37	108
456	13:58:37	108
457	14:03:37	106
458	14:08:37	103
459	14:13:37	99
460	14:18:37	95
461	14:23:37	92
462	14:28:37	90
463	14:33:37	89
464	14:38:37	90
465	14:43:37	91
466	14:48:37	94
467	14:53:37	97
468	14:58:37	101
469	15:03:37	106
470	15:08:37	110
471	15:13:37	112
472	15:18:37	113
473	15:23:37	113
474	15:28:37	110
475	15:33:37	107
476	15:38:37	105
477	15:43:37	103
478	15:48:37	103
479	15:53:37	104
480	15:58:37	106
481	16:03:37	107
482	16:08:37	107
483	16:13:37	107
484	16:18:37	106
485	16:23:37	106
486	16:28:37	106
487	16:33:37	107
488	16:38:37	108
489	16:43:37	108
490	16:48:37	108
491	16:53:37	106
492	16:58:37	103
493	17:03:37	99
494	17:08:37	95
495	17:13:37	93
496	17:18:37	94
497	17:23:37	97
498	17:28:37	100
499	17:33:37	102
500	17:38:37	102
501	17:43:37	103
502	17:48:37	104
503	17:53:37	105
504	17:58:37	108
505	18:03:37	111
506	18:08:37	115
507	18:13:37	117
508	18:18:37	119
509	18:23:37	120
510	18:28:37	119
511	18:33:37	118
512	18:38:37	117
513	18:43:37	117
514	18:48:37	116
515	18:53:37	116
516	18:58:37	117
517	19:03:37	118
518	19:08:37	120
519	19:13:37	121
520	19:18:37	122
521	19:23:37	121
522	19:28:37	119
523	19:33:37	117
524	19:38:37	113
525	19:43:37	110
526	19:48:37	107
527	19:53:37	105
528	19:58:37	103
529	20:03:37	102
530	20:08:37	102
531	20:13:37	102
532	20:18:37	102
533	20:23:37	102
534	20:28:37	101
535	20:33:37	100
536	20:38:37	99
537	20:43:37	98
538	20:48:37	98
539	20:53:37	99
540	20:58:37	100
541	21:03:37	100
542	21:08:37	99
543	21:13:37	98
544	21:18:37	95
545	21:23:37	92
546	21:28:37	90
547	21:33:37	90
548	21:38:37	93
549	21:43:37	97
550	21:48:37	101
551	21:53:37	105
552	21:58:37	107
553	22:03:37	108
554	22:08:37	109
555	22:13:37	110
556	22:18:37	112
557	22:23:37	114
558	22:28:37	115
559	22:33:37	116
560	22:38:37	116
561	22:43:37	115
562	22:48:37	114
563	22:53:37	113
564	22:58:37	112
565	23:03:37	111
566	23:08:37	110
567	23:13:37	110
568	23:18:37	110
569	23:23:37	110
570	23:28:37	112
571	23:33:37	114
572	23:38:37	117
573	23:43:37	120
574	23:48:37	122
575	23:53:37	123
576	23:58:37	123
