# Supplementary material for: Detrended Fluctuation Analysis in the prediction of type 2 diabetes mellitus in patients at risk: Model optimization and comparison with other metrics
Source: PLoS One. 2019 Dec 18;14(12):e0225817. doi: 10.1371/journal.pone.0225817 (PMC6919578; doi:10.1371/journal.pone.0225817)
Supplement: S1 File — This file includes glucose time series from all patients included in the study and the database with clinical variables. (ZIP) [file pone.0225817.s001.zip › S1/case 107.csv]

	hora	glucemia
1	0:03:34	112
2	0:08:34	112
3	0:13:34	112
4	0:18:34	110
5	0:23:34	108
6	0:28:34	106
7	0:33:34	104
8	0:38:34	102
9	0:43:34	101
10	0:48:34	101
11	0:53:34	100
12	0:58:34	100
13	1:03:34	100
14	1:08:34	99
15	1:13:34	98
16	1:18:34	96
17	1:23:34	94
18	1:28:34	92
19	1:33:34	90
20	1:38:34	87
21	1:43:34	85
22	1:48:34	83
23	1:53:34	81
24	1:58:34	80
25	2:03:34	79
26	2:08:34	79
27	2:13:34	79
28	2:18:34	80
29	2:23:34	81
30	2:28:34	82
31	2:33:34	83
32	2:38:34	84
33	2:43:34	85
34	2:48:34	85
35	2:53:34	84
36	2:58:34	83
37	3:03:34	81
38	3:08:34	80
39	3:13:34	79
40	3:18:34	78
41	3:23:34	77
42	3:28:34	77
43	3:33:34	76
44	3:38:34	75
45	3:43:34	75
46	3:48:34	75
47	3:53:34	74
48	3:58:34	75
49	4:03:34	75
50	4:08:34	75
51	4:13:34	76
52	4:18:34	76
53	4:23:34	77
54	4:28:34	77
55	4:33:34	77
56	4:38:34	78
57	4:43:34	78
58	4:48:34	78
59	4:53:34	78
60	4:58:34	78
61	5:03:34	78
62	5:08:34	78
63	5:13:34	78
64	5:18:34	78
65	5:23:34	78
66	5:28:34	78
67	5:33:34	77
68	5:38:34	77
69	5:43:34	76
70	5:48:34	76
71	5:53:34	76
72	5:58:34	76
73	6:03:34	77
74	6:08:34	77
75	6:13:34	78
76	6:18:34	78
77	6:23:34	79
78	6:28:34	80
79	6:33:34	81
80	6:38:34	83
81	6:43:34	85
82	6:48:34	87
83	6:53:34	89
84	6:58:34	90
85	7:03:34	90
86	7:08:34	91
87	7:13:34	91
88	7:18:34	92
89	7:23:34	93
90	7:28:34	94
91	7:33:34	95
92	7:38:34	96
93	7:43:34	96
94	7:48:34	96
95	7:53:34	96
96	7:58:34	96
97	8:03:34	96
98	8:08:34	96
99	8:13:34	97
100	8:18:34	97
101	8:23:34	97
102	8:28:34	98
103	8:33:34	98
104	8:38:34	98
105	8:43:34	98
106	8:48:34	98
107	8:53:34	98
108	8:58:34	97
109	9:03:34	97
110	9:08:34	96
111	9:13:34	94
112	9:18:34	93
113	9:23:34	91
114	9:28:34	89
115	9:33:34	88
116	9:38:34	88
117	9:43:34	87
118	9:48:34	88
119	9:53:34	89
120	9:58:34	90
121	10:03:34	91
122	10:08:34	92
123	10:13:34	92
124	10:18:34	93
125	10:23:34	93
126	10:28:34	92
127	10:33:34	91
128	10:38:34	90
129	10:43:34	89
130	10:48:34	88
131	10:53:34	86
132	10:58:34	85
133	11:03:34	83
134	11:08:34	83
135	11:13:34	83
136	11:18:34	83
137	11:23:34	85
138	11:28:34	87
139	11:33:34	89
140	11:38:34	92
141	11:43:34	95
142	11:48:34	98
143	11:53:34	101
144	11:58:34	104
145	12:03:34	107
146	12:08:34	110
147	12:13:34	113
148	12:18:34	116
149	12:23:34	117
150	12:28:34	118
151	12:33:34	118
152	12:38:34	117
153	12:43:34	116
154	12:48:34	114
155	12:53:34	112
156	12:58:34	109
157	13:03:34	106
158	13:08:34	104
159	13:13:34	101
160	13:18:34	99
161	13:23:34	97
162	13:28:34	96
163	13:33:34	95
164	13:38:34	94
165	13:43:34	94
166	13:48:34	93
167	13:53:34	93
168	13:58:34	93
169	14:03:34	93
170	14:08:34	93
171	14:13:34	93
172	14:18:34	95
173	14:23:34	97
174	14:28:34	99
175	14:33:34	100
176	14:38:34	102
177	14:43:34	102
178	14:48:34	103
179	14:53:34	103
180	14:58:34	102
181	15:03:34	101
182	15:08:34	100
183	15:13:34	99
184	15:18:34	99
185	15:23:34	98
186	15:28:34	99
187	15:33:34	99
188	15:38:34	101
189	15:43:34	102
190	15:48:34	104
191	15:53:34	105
192	15:58:34	106
193	16:03:34	106
194	16:08:34	107
195	16:13:34	109
196	16:18:34	111
197	16:23:34	113
198	16:28:34	114
199	16:33:34	114
200	16:38:34	113
201	16:43:34	110
202	16:48:34	106
203	16:53:34	101
204	16:58:34	95
205	17:03:34	89
206	17:08:34	84
207	17:13:34	79
208	17:18:34	75
209	17:23:34	71
210	17:28:34	69
211	17:33:34	68
212	17:38:34	70
213	17:43:34	72
214	17:48:34	76
215	17:53:34	79
216	17:58:34	83
217	18:03:34	86
218	18:08:34	89
219	18:13:34	91
220	18:18:34	93
221	18:23:34	95
222	18:28:34	97
223	18:33:34	99
224	18:38:34	101
225	18:43:34	101
226	18:48:34	100
227	18:53:34	98
228	18:58:34	95
229	19:03:34	92
230	19:08:34	89
231	19:13:34	88
232	19:18:34	89
233	19:23:34	90
234	19:28:34	91
235	19:33:34	92
236	19:38:34	93
237	19:43:34	94
238	19:48:34	95
239	19:53:34	95
240	19:58:34	95
241	20:03:34	95
242	20:08:34	96
243	20:13:34	96
244	20:18:34	96
245	20:23:34	96
246	20:28:34	96
247	20:33:34	96
248	20:38:34	96
249	20:43:34	96
250	20:48:34	96
251	20:53:34	96
252	20:58:34	96
253	21:03:34	97
254	21:08:34	97
255	21:13:34	98
256	21:18:34	98
257	21:23:34	98
258	21:28:34	98
259	21:33:34	98
260	21:38:34	97
261	21:43:34	97
262	21:48:34	97
263	21:53:34	98
264	21:58:34	98
265	22:03:34	99
266	22:08:34	99
267	22:13:34	99
268	22:18:34	98
269	22:23:34	98
270	22:28:34	97
271	22:33:34	96
272	22:38:34	96
273	22:43:34	97
274	22:48:34	99
275	22:53:34	101
276	22:58:34	104
277	23:03:34	108
278	23:08:34	111
279	23:13:34	114
280	23:18:34	117
281	23:23:34	119
282	23:28:34	120
283	23:33:34	121
284	23:38:34	121
285	23:43:34	122
286	23:48:34	122
287	23:53:34	122
288	23:58:34	121
289	0:03:34	121
290	0:08:34	119
291	0:13:34	119
292	0:18:34	118
293	0:23:34	119
294	0:28:34	120
295	0:33:34	122
296	0:38:34	123
297	0:43:34	122
298	0:48:34	120
299	0:53:34	116
300	0:58:34	111
301	1:03:34	106
302	1:08:34	101
303	1:13:34	96
304	1:18:34	92
305	1:23:34	89
306	1:28:34	87
307	1:33:34	84
308	1:38:34	82
309	1:43:34	81
310	1:48:34	79
311	1:53:34	78
312	1:58:34	78
313	2:03:34	78
314	2:08:34	79
315	2:13:34	81
316	2:18:34	82
317	2:23:34	83
318	2:28:34	83
319	2:33:34	83
320	2:38:34	83
321	2:43:34	82
322	2:48:34	80
323	2:53:34	79
324	2:58:34	77
325	3:03:34	75
326	3:08:34	73
327	3:13:34	72
328	3:18:34	71
329	3:23:34	71
330	3:28:34	70
331	3:33:34	71
332	3:38:34	71
333	3:43:34	72
334	3:48:34	74
335	3:53:34	75
336	3:58:34	75
337	4:03:34	75
338	4:08:34	75
339	4:13:34	74
340	4:18:34	74
341	4:23:34	74
342	4:28:34	75
343	4:33:34	77
344	4:38:34	78
345	4:43:34	80
346	4:48:34	81
347	4:53:34	82
348	4:58:34	83
349	5:03:34	83
350	5:08:34	83
351	5:13:34	83
352	5:18:34	83
353	5:23:34	83
354	5:28:34	83
355	5:33:34	84
356	5:38:34	84
357	5:43:34	85
358	5:48:34	84
359	5:53:34	84
360	5:58:34	83
361	6:03:34	82
362	6:08:34	81
363	6:13:34	80
364	6:18:34	80
365	6:23:34	80
366	6:28:34	81
367	6:33:34	82
368	6:38:34	84
369	6:43:34	85
370	6:48:34	86
371	6:53:34	87
372	6:58:34	87
373	7:03:34	86
374	7:08:34	86
375	7:13:34	85
376	7:18:34	86
377	7:23:34	87
378	7:28:34	88
379	7:33:34	88
380	7:38:34	89
381	7:43:34	89
382	7:48:34	88
383	7:53:34	88
384	7:58:34	88
385	8:03:34	89
386	8:08:34	89
387	8:13:34	90
388	8:18:34	91
389	8:23:34	91
390	8:28:34	91
391	8:33:34	91
392	8:38:34	91
393	8:43:34	91
394	8:48:34	91
395	8:53:34	91
396	8:58:34	91
397	9:03:34	92
398	9:08:34	92
399	9:13:34	91
400	9:18:34	91
401	9:23:34	90
402	9:28:34	90
403	9:33:34	90
404	9:38:34	90
405	9:43:34	92
406	9:48:34	94
407	9:53:34	98
408	9:58:34	103
409	10:03:34	108
410	10:08:34	111
411	10:13:34	114
412	10:18:34	114
413	10:23:34	114
414	10:28:34	112
415	10:33:34	109
416	10:38:34	106
417	10:43:34	102
418	10:48:34	99
419	10:53:34	96
420	10:58:34	95
421	11:03:34	94
422	11:08:34	94
423	11:13:34	94
424	11:18:34	94
425	11:23:34	93
426	11:28:34	92
427	11:33:34	92
428	11:38:34	93
429	11:43:34	93
430	11:48:34	93
431	11:53:34	93
432	11:58:34	93
433	12:03:34	93
434	12:08:34	94
435	12:13:34	95
436	12:18:34	96
437	12:23:34	98
438	12:28:34	99
439	12:33:34	101
440	12:38:34	102
441	12:43:34	102
442	12:48:34	103
443	12:53:34	103
444	12:58:34	103
445	13:03:34	104
446	13:08:34	104
447	13:13:34	106
448	13:18:34	107
449	13:23:34	109
450	13:28:34	110
451	13:33:34	111
452	13:38:34	111
453	13:43:34	109
454	13:48:34	107
455	13:53:34	106
456	13:58:34	105
457	14:03:34	105
458	14:08:34	105
459	14:13:34	104
460	14:18:34	103
461	14:23:34	101
462	14:28:34	99
463	14:33:34	98
464	14:38:34	98
465	14:43:34	98
466	14:48:34	99
467	14:53:34	100
468	14:58:34	101
469	15:03:34	101
470	15:08:34	100
471	15:13:34	99
472	15:18:34	96
473	15:23:34	93
474	15:28:34	90
475	15:33:34	88
476	15:38:34	86
477	15:43:34	85
478	15:48:34	85
479	15:53:34	87
480	15:58:34	89
481	16:03:34	92
482	16:08:34	96
483	16:13:34	99
484	16:18:34	102
485	16:23:34	103
486	16:28:34	103
487	16:33:34	102
488	16:38:34	100
489	16:43:34	96
490	16:48:34	92
491	16:53:34	89
492	16:58:34	86
493	17:03:34	84
494	17:08:34	84
495	17:13:34	84
496	17:18:34	86
497	17:23:34	87
498	17:28:34	90
499	17:33:34	92
500	17:38:34	93
501	17:43:34	94
502	17:48:34	94
503	17:53:34	94
504	17:58:34	93
505	18:03:34	93
506	18:08:34	93
507	18:13:34	93
508	18:18:34	94
509	18:23:34	95
510	18:28:34	97
511	18:33:34	98
512	18:38:34	98
513	18:43:34	98
514	18:48:34	98
515	18:53:34	97
516	18:58:34	95
517	19:03:34	94
518	19:08:34	94
519	19:13:34	93
520	19:18:34	94
521	19:23:34	95
522	19:28:34	96
523	19:33:34	98
524	19:38:34	99
525	19:43:34	100
526	19:48:34	101
527	19:53:34	103
528	19:58:34	104
529	20:03:34	105
530	20:08:34	106
531	20:13:34	107
532	20:18:34	108
533	20:23:34	109
534	20:28:34	109
535	20:33:34	110
536	20:38:34	110
537	20:43:34	111
538	20:48:34	110
539	20:53:34	110
540	20:58:34	109
541	21:03:34	107
542	21:08:34	106
543	21:13:34	104
544	21:18:34	103
545	21:23:34	102
546	21:28:34	101
547	21:33:34	101
548	21:38:34	100
549	21:43:34	100
550	21:48:34	99
551	21:53:34	98
552	21:58:34	97
553	22:03:34	95
554	22:08:34	94
555	22:13:34	92
556	22:18:34	91
557	22:23:34	91
558	22:28:34	92
559	22:33:34	94
560	22:38:34	96
561	22:43:34	99
562	22:48:34	101
563	22:53:34	103
564	22:58:34	105
565	23:03:34	107
566	23:08:34	109
567	23:13:34	111
568	23:18:34	113
569	23:23:34	115
570	23:28:34	116
571	23:33:34	117
572	23:38:34	117
573	23:43:34	116
574	23:48:34	115
575	23:53:34	115
576	23:58:34	115
