# Supplementary material for: Detrended Fluctuation Analysis in the prediction of type 2 diabetes mellitus in patients at risk: Model optimization and comparison with other metrics
Source: PLoS One. 2019 Dec 18;14(12):e0225817. doi: 10.1371/journal.pone.0225817 (PMC6919578; doi:10.1371/journal.pone.0225817)
Supplement: S1 File — This file includes glucose time series from all patients included in the study and the database with clinical variables. (ZIP) [file pone.0225817.s001.zip › S1/case 108.csv]

	hora	glucemia
1	00:01:15	142
2	00:06:15	137
3	00:11:15	131
4	00:16:15	125
5	00:21:15	120
6	00:26:15	116
7	00:31:15	112
8	00:36:15	110
9	00:41:15	109
10	00:46:15	108
11	00:51:15	107
12	00:56:15	105
13	01:01:15	103
14	01:06:15	100
15	01:11:15	97
16	01:16:15	95
17	01:21:15	93
18	01:26:15	91
19	01:31:15	91
20	01:36:15	91
21	01:41:15	91
22	01:46:15	92
23	01:51:15	93
24	01:56:15	94
25	02:01:15	95
26	02:06:15	96
27	02:11:15	97
28	02:16:15	99
29	02:21:15	99
30	02:26:15	100
31	02:31:15	100
32	02:36:15	99
33	02:41:15	99
34	02:46:15	99
35	02:51:15	99
36	02:56:15	99
37	03:01:15	99
38	03:06:15	98
39	03:11:15	98
40	03:16:15	98
41	03:21:15	98
42	03:26:15	98
43	03:31:16	98
44	03:36:16	97
45	03:41:16	97
46	03:46:16	96
47	03:51:16	96
48	03:56:16	95
49	04:01:16	94
50	04:06:16	93
51	04:11:16	93
52	04:16:16	92
53	04:21:16	91
54	04:26:16	91
55	04:31:16	92
56	04:36:16	92
57	04:41:16	94
58	04:46:16	95
59	04:51:16	95
60	04:56:16	96
61	05:01:16	96
62	05:06:16	96
63	05:11:16	96
64	05:16:16	96
65	05:21:16	95
66	05:26:16	95
67	05:31:16	93
68	05:36:16	91
69	05:41:16	89
70	05:46:16	87
71	05:51:16	85
72	05:56:16	84
73	06:01:16	83
74	06:06:16	83
75	06:11:16	84
76	06:16:16	85
77	06:21:16	86
78	06:26:16	86
79	06:31:16	87
80	06:36:16	87
81	06:41:16	87
82	06:46:16	87
83	06:51:16	87
84	06:56:16	87
85	07:01:16	87
86	07:06:16	87
87	07:11:16	87
88	07:16:16	87
89	07:21:16	87
90	07:26:16	87
91	07:31:16	87
92	07:36:16	86
93	07:41:16	85
94	07:46:16	84
95	07:51:16	83
96	07:56:16	83
97	08:01:16	83
98	08:06:16	84
99	08:11:16	84
100	08:16:16	85
101	08:21:16	85
102	08:26:16	85
103	08:31:16	85
104	08:36:16	85
105	08:41:16	84
106	08:46:16	84
107	08:51:16	83
108	08:56:16	83
109	09:01:16	82
110	09:06:16	83
111	09:11:16	83
112	09:16:16	85
113	09:21:16	87
114	09:26:16	89
115	09:31:16	92
116	09:36:16	95
117	09:41:16	99
118	09:46:16	103
119	09:51:16	109
120	09:56:16	117
121	10:01:16	128
122	10:06:16	143
123	10:11:16	160
124	10:16:16	180
125	10:21:16	198
126	10:26:16	214
127	10:31:16	226
128	10:36:16	232
129	10:41:16	235
130	10:46:16	235
131	10:51:16	234
132	10:56:16	231
133	11:01:16	227
134	11:06:16	220
135	11:11:16	209
136	11:16:16	196
137	11:21:16	184
138	11:26:16	176
139	11:31:16	177
140	11:36:16	183
141	11:41:16	190
142	11:46:16	194
143	11:51:16	193
144	11:56:16	185
145	12:01:16	172
146	12:06:16	157
147	12:11:16	141
148	12:16:16	128
149	12:21:16	118
150	12:26:16	112
151	12:31:16	108
152	12:36:16	107
153	12:41:16	105
154	12:46:16	104
155	12:51:16	103
156	12:56:16	102
157	13:01:16	100
158	13:06:16	98
159	13:11:16	96
160	13:16:16	94
161	13:21:16	92
162	13:26:16	91
163	13:31:16	90
164	13:36:16	90
165	13:41:16	90
166	13:46:16	89
167	13:51:16	88
168	13:56:16	86
169	14:01:16	86
170	14:06:16	86
171	14:11:16	87
172	14:16:16	87
173	14:21:16	88
174	14:26:16	89
175	14:31:16	89
176	14:36:16	90
177	14:41:16	91
178	14:46:16	92
179	14:51:16	93
180	14:56:16	94
181	15:01:16	95
182	15:06:16	98
183	15:11:16	103
184	15:16:16	110
185	15:21:16	118
186	15:26:16	126
187	15:31:16	134
188	15:36:16	141
189	15:41:16	146
190	15:46:16	150
191	15:51:16	152
192	15:56:16	152
193	16:01:16	151
194	16:06:16	149
195	16:11:16	148
196	16:16:16	148
197	16:21:16	148
198	16:26:16	147
199	16:31:16	146
200	16:36:16	145
201	16:41:16	143
202	16:46:16	141
203	16:51:16	139
204	16:56:16	136
205	17:01:16	133
206	17:06:16	130
207	17:11:16	127
208	17:16:16	123
209	17:21:16	119
210	17:26:16	115
211	17:31:16	111
212	17:36:16	107
213	17:41:16	104
214	17:46:16	101
215	17:51:16	100
216	17:56:16	99
217	18:01:16	99
218	18:06:16	99
219	18:11:16	99
220	18:16:16	100
221	18:21:16	102
222	18:26:16	105
223	18:31:16	111
224	18:36:16	116
225	18:41:16	122
226	18:46:16	127
227	18:51:16	130
228	18:56:16	132
229	19:01:16	133
230	19:06:16	132
231	19:11:16	131
232	19:16:16	128
233	19:21:16	125
234	19:26:16	121
235	19:31:16	117
236	19:36:16	115
237	19:41:16	113
238	19:46:16	112
239	19:51:16	111
240	19:56:16	110
241	20:01:16	112
242	20:06:16	114
243	20:11:16	118
244	20:16:16	122
245	20:21:16	126
246	20:26:16	127
247	20:31:16	127
248	20:36:16	126
249	20:41:16	123
250	20:46:16	121
251	20:51:16	118
252	20:56:16	115
253	21:01:16	113
254	21:06:16	112
255	21:11:16	112
256	21:16:16	113
257	21:21:16	116
258	21:26:16	119
259	21:31:16	123
260	21:36:16	126
261	21:41:16	130
262	21:46:16	133
263	21:51:16	136
264	21:56:16	139
265	22:01:16	142
266	22:06:16	145
267	22:11:16	147
268	22:16:16	148
269	22:21:16	149
270	22:26:16	150
271	22:31:16	152
272	22:36:16	154
273	22:41:16	158
274	22:46:16	162
275	22:51:16	166
276	22:56:16	170
277	23:01:16	173
278	23:06:16	175
279	23:11:16	175
280	23:16:16	175
281	23:21:16	173
282	23:26:16	170
283	23:31:16	167
284	23:36:16	164
285	23:41:16	159
286	23:46:16	154
287	23:51:16	149
288	23:56:16	144
289	00:01:16	138
290	00:06:16	133
291	00:11:16	129
292	00:16:16	126
293	00:21:16	124
294	00:26:16	123
295	00:31:16	122
296	00:36:16	121
297	00:41:16	120
298	00:46:16	119
299	00:51:16	119
300	00:56:16	119
301	01:01:16	119
302	01:06:16	119
303	01:11:16	118
304	01:16:16	116
305	01:21:16	114
306	01:26:16	112
307	01:31:16	111
308	01:36:16	111
309	01:41:16	111
310	01:46:16	112
311	01:51:16	112
312	01:56:16	112
313	02:01:16	111
314	02:06:16	108
315	02:11:16	104
316	02:16:16	99
317	02:21:16	95
318	02:26:16	91
319	02:31:16	89
320	02:36:16	87
321	02:41:16	86
322	02:46:16	85
323	02:51:16	84
324	02:56:16	84
325	03:01:16	86
326	03:06:16	87
327	03:11:16	89
328	03:16:16	91
329	03:21:16	92
330	03:26:16	91
331	03:31:16	90
332	03:36:16	88
333	03:41:16	87
334	03:46:16	85
335	03:51:16	85
336	03:56:16	85
337	04:01:16	85
338	04:06:16	85
339	04:11:16	85
340	04:16:16	85
341	04:21:16	85
342	04:26:16	85
343	04:31:16	85
344	04:36:16	83
345	04:41:16	82
346	04:46:16	79
347	04:51:16	76
348	04:56:16	72
349	05:01:16	68
350	05:06:16	63
351	05:11:16	59
352	05:16:16	56
353	05:21:16	54
354	05:26:16	55
355	05:31:16	58
356	05:36:16	62
357	05:41:16	65
358	05:46:16	68
359	05:51:16	69
360	05:56:16	69
361	06:01:16	69
362	06:06:16	69
363	06:11:16	69
364	06:16:16	70
365	06:21:16	70
366	06:26:16	70
367	06:31:16	71
368	06:36:16	71
369	06:41:16	71
370	06:46:16	73
371	06:51:16	74
372	06:56:16	75
373	07:01:16	75
374	07:06:16	74
375	07:11:16	74
376	07:16:16	73
377	07:21:16	73
378	07:26:16	73
379	07:31:16	74
380	07:36:16	75
381	07:41:16	76
382	07:46:16	78
383	07:51:16	80
384	07:56:16	81
385	08:01:16	82
386	08:06:16	82
387	08:11:16	83
388	08:16:16	83
389	08:21:16	83
390	08:26:16	82
391	08:31:16	81
392	08:36:16	80
393	08:41:16	80
394	08:46:16	79
395	08:51:16	80
396	08:56:16	81
397	09:01:16	82
398	09:06:16	83
399	09:11:16	85
400	09:16:16	87
401	09:21:16	90
402	09:26:16	93
403	09:31:16	99
404	09:36:16	108
405	09:41:16	119
406	09:46:16	132
407	09:51:16	149
408	09:56:16	167
409	10:01:16	186
410	10:06:16	205
411	10:11:16	221
412	10:16:16	233
413	10:21:16	241
414	10:26:16	245
415	10:31:16	246
416	10:36:16	245
417	10:41:16	243
418	10:46:16	240
419	10:51:16	236
420	10:56:16	231
421	11:01:16	223
422	11:06:16	213
423	11:11:16	204
424	11:16:16	196
425	11:21:16	189
426	11:26:16	183
427	11:31:16	177
428	11:36:16	170
429	11:41:16	161
430	11:46:16	151
431	11:51:16	141
432	11:56:16	130
433	12:01:16	121
434	12:06:16	114
435	12:11:16	109
436	12:16:16	105
437	12:21:16	103
438	12:26:16	101
439	12:31:16	99
440	12:36:16	97
441	12:41:16	94
442	12:46:16	92
443	12:51:16	90
444	12:56:16	88
445	13:01:16	87
446	13:06:16	86
447	13:11:16	87
448	13:16:16	87
449	13:21:16	87
450	13:26:16	86
451	13:31:16	84
452	13:36:16	82
453	13:41:16	80
454	13:46:16	79
455	13:51:16	79
456	13:56:16	79
457	14:01:16	79
458	14:06:16	80
459	14:11:16	80
460	14:16:16	79
461	14:21:16	79
462	14:26:16	78
463	14:31:16	78
464	14:36:16	79
465	14:41:16	82
466	14:46:16	86
467	14:51:16	93
468	14:56:16	99
469	15:01:16	104
470	15:06:16	105
471	15:11:16	104
472	15:16:16	101
473	15:21:16	98
474	15:26:16	96
475	15:31:16	96
476	15:36:16	97
477	15:41:16	99
478	15:46:16	100
479	15:51:16	100
480	15:56:16	100
481	16:01:16	98
482	16:06:16	96
483	16:11:16	94
484	16:16:16	92
485	16:21:16	92
486	16:26:16	93
487	16:31:16	94
488	16:36:16	95
489	16:41:16	95
490	16:46:16	95
491	16:51:16	94
492	16:56:16	93
493	17:01:16	92
494	17:06:16	90
495	17:11:16	87
496	17:16:16	85
497	17:21:16	82
498	17:26:16	80
499	17:31:16	77
500	17:36:16	75
501	17:41:16	73
502	17:46:16	71
503	17:51:16	68
504	17:56:16	66
505	18:01:16	65
506	18:06:16	66
507	18:11:16	69
508	18:16:16	75
509	18:21:16	80
510	18:26:16	87
511	18:31:16	93
512	18:36:16	98
513	18:41:16	104
514	18:46:16	108
515	18:51:16	113
516	18:56:16	117
517	19:01:16	121
518	19:06:16	125
519	19:11:16	129
520	19:16:16	131
521	19:21:16	133
522	19:26:16	132
523	19:31:16	131
524	19:36:16	129
525	19:41:16	128
526	19:46:16	128
527	19:51:16	129
528	19:56:16	130
529	20:01:16	131
530	20:06:16	132
531	20:11:16	132
532	20:16:16	132
533	20:21:16	131
534	20:26:16	129
535	20:31:16	126
536	20:36:16	122
537	20:41:16	118
538	20:46:16	113
539	20:51:16	109
540	20:56:16	106
541	21:01:16	103
542	21:06:16	101
543	21:11:16	100
544	21:16:16	99
545	21:21:16	98
546	21:26:16	99
547	21:31:16	102
548	21:36:16	105
549	21:41:16	109
550	21:46:16	114
551	21:51:16	119
552	21:56:16	123
553	22:01:16	127
554	22:06:16	128
555	22:11:16	129
556	22:16:16	130
557	22:21:16	131
558	22:26:16	134
559	22:31:16	137
560	22:36:16	141
561	22:41:16	143
562	22:46:16	144
563	22:51:16	144
564	22:56:16	144
565	23:01:16	144
566	23:06:16	143
567	23:11:16	141
568	23:16:16	138
569	23:21:16	133
570	23:26:16	129
571	23:31:16	124
572	23:36:16	120
573	23:41:16	117
574	23:46:16	113
575	23:51:16	111
576	23:56:16	108
