# Supplementary material for: Detrended Fluctuation Analysis in the prediction of type 2 diabetes mellitus in patients at risk: Model optimization and comparison with other metrics
Source: PLoS One. 2019 Dec 18;14(12):e0225817. doi: 10.1371/journal.pone.0225817 (PMC6919578; doi:10.1371/journal.pone.0225817)
Supplement: S1 File — This file includes glucose time series from all patients included in the study and the database with clinical variables. (ZIP) [file pone.0225817.s001.zip › S1/case 109.csv]

	hora	glucemia
1	0:03:30	90
2	0:08:30	89
3	0:13:30	89
4	0:18:30	89
5	0:23:30	90
6	0:28:30	92
7	0:33:30	96
8	0:38:30	100
9	0:43:30	106
10	0:48:30	112
11	0:53:30	117
12	0:58:30	122
13	1:03:30	125
14	1:08:30	128
15	1:13:30	130
16	1:18:30	133
17	1:23:30	136
18	1:28:30	139
19	1:33:30	143
20	1:38:30	146
21	1:43:30	150
22	1:48:30	153
23	1:53:30	155
24	1:58:30	156
25	2:03:30	157
26	2:08:30	156
27	2:13:30	153
28	2:18:30	150
29	2:23:30	146
30	2:28:30	143
31	2:33:30	139
32	2:38:30	137
33	2:43:30	136
34	2:48:30	135
35	2:53:30	135
36	2:58:30	136
37	3:03:30	137
38	3:08:30	138
39	3:13:30	139
40	3:18:30	140
41	3:23:30	141
42	3:28:30	142
43	3:33:30	142
44	3:38:30	143
45	3:43:30	143
46	3:48:30	143
47	3:53:30	142
48	3:58:30	142
49	4:03:30	141
50	4:08:30	140
51	4:13:30	139
52	4:18:30	138
53	4:23:30	138
54	4:28:30	137
55	4:33:30	137
56	4:38:30	136
57	4:43:30	135
58	4:48:30	134
59	4:53:30	133
60	4:58:30	131
61	5:03:30	129
62	5:08:30	127
63	5:13:30	125
64	5:18:30	123
65	5:23:30	120
66	5:28:30	118
67	5:33:30	115
68	5:38:30	112
69	5:43:30	110
70	5:48:30	108
71	5:53:30	106
72	5:58:30	105
73	6:03:30	104
74	6:08:30	104
75	6:13:30	104
76	6:18:30	103
77	6:23:30	102
78	6:28:30	101
79	6:33:30	100
80	6:38:30	99
81	6:43:30	98
82	6:48:30	97
83	6:53:30	97
84	6:58:30	97
85	7:03:30	97
86	7:08:30	97
87	7:13:30	97
88	7:18:30	98
89	7:23:30	98
90	7:28:30	98
91	7:33:30	99
92	7:38:30	99
93	7:43:30	99
94	7:48:30	99
95	7:53:30	99
96	7:58:30	99
97	8:03:30	99
98	8:08:30	100
99	8:13:30	100
100	8:18:30	101
101	8:23:30	102
102	8:28:30	102
103	8:33:30	102
104	8:38:30	101
105	8:43:30	101
106	8:48:30	101
107	8:53:30	101
108	8:58:30	101
109	9:03:30	102
110	9:08:30	103
111	9:13:30	104
112	9:18:30	107
113	9:23:30	109
114	9:28:30	112
115	9:33:30	114
116	9:38:30	115
117	9:43:30	116
118	9:48:30	116
119	9:53:30	116
120	9:58:30	116
121	10:03:30	117
122	10:08:30	118
123	10:13:30	119
124	10:18:30	121
125	10:23:30	123
126	10:28:30	125
127	10:33:30	126
128	10:38:30	126
129	10:43:30	127
130	10:48:30	128
131	10:53:30	131
132	10:58:30	138
133	11:03:30	148
134	11:08:30	161
135	11:13:30	175
136	11:18:30	189
137	11:23:30	201
138	11:28:30	212
139	11:33:30	220
140	11:38:30	226
141	11:43:30	229
142	11:48:30	229
143	11:53:30	227
144	11:58:30	222
145	12:03:30	216
146	12:08:30	208
147	12:13:30	200
148	12:18:30	192
149	12:23:30	184
150	12:28:30	177
151	12:33:30	171
152	12:38:30	165
153	12:43:30	161
154	12:48:30	157
155	12:53:30	153
156	12:58:30	151
157	13:03:30	149
158	13:08:30	147
159	13:13:30	146
160	13:18:30	146
161	13:23:30	146
162	13:28:30	146
163	13:33:30	146
164	13:38:30	145
165	13:43:30	143
166	13:48:30	140
167	13:53:30	136
168	13:58:30	131
169	14:03:30	126
170	14:08:30	121
171	14:13:30	115
172	14:18:30	110
173	14:23:30	104
174	14:28:30	100
175	14:33:30	96
176	14:38:30	94
177	14:43:30	93
178	14:48:30	94
179	14:53:30	95
180	14:58:30	96
181	15:03:30	98
182	15:08:30	99
183	15:13:30	100
184	15:18:30	101
185	15:23:30	101
186	15:28:30	102
187	15:33:30	102
188	15:38:30	103
189	15:43:30	103
190	15:48:30	104
191	15:53:30	104
192	15:58:30	104
193	16:03:30	104
194	16:08:30	104
195	16:13:30	105
196	16:18:30	105
197	16:23:30	105
198	16:28:30	105
199	16:33:30	106
200	16:38:30	106
201	16:43:30	107
202	16:48:30	107
203	16:53:30	108
204	16:58:30	109
205	17:03:30	111
206	17:08:30	113
207	17:13:30	117
208	17:18:30	122
209	17:23:30	129
210	17:28:30	135
211	17:33:30	142
212	17:38:30	147
213	17:43:30	152
214	17:48:30	157
215	17:53:30	162
216	17:58:30	166
217	18:03:30	171
218	18:08:30	176
219	18:13:30	181
220	18:18:30	186
221	18:23:30	190
222	18:28:30	195
223	18:33:30	199
224	18:38:30	203
225	18:43:30	208
226	18:48:30	212
227	18:53:30	217
228	18:58:30	221
229	19:03:30	223
230	19:08:30	222
231	19:13:30	218
232	19:18:30	211
233	19:23:30	201
234	19:28:30	190
235	19:33:30	180
236	19:38:30	172
237	19:43:30	168
238	19:48:30	167
239	19:53:30	170
240	19:58:30	176
241	20:03:30	182
242	20:08:30	189
243	20:13:30	194
244	20:18:30	198
245	20:23:30	199
246	20:28:30	197
247	20:33:30	194
248	20:38:30	190
249	20:43:30	187
250	20:48:30	186
251	20:53:30	187
252	20:58:30	190
253	21:03:30	195
254	21:08:30	200
255	21:13:30	204
256	21:18:30	207
257	21:23:30	208
258	21:28:30	207
259	21:33:30	203
260	21:38:30	197
261	21:43:30	190
262	21:48:30	182
263	21:53:30	174
264	21:58:30	167
265	22:03:30	161
266	22:08:30	158
267	22:13:30	157
268	22:18:30	158
269	22:23:30	159
270	22:28:30	160
271	22:33:30	162
272	22:38:30	163
273	22:43:30	164
274	22:48:30	166
275	22:53:30	167
276	22:58:30	169
277	23:03:30	170
278	23:08:30	170
279	23:13:30	171
280	23:18:30	172
281	23:23:30	173
282	23:28:30	174
283	23:33:30	176
284	23:38:30	178
285	23:43:30	179
286	23:48:30	179
287	23:53:30	179
288	23:58:30	178
289	0:03:30	177
290	0:08:30	176
291	0:13:30	175
292	0:18:30	175
293	0:23:30	175
294	0:28:30	174
295	0:33:30	173
296	0:38:30	170
297	0:43:30	166
298	0:48:30	163
299	0:53:30	160
300	0:58:30	159
301	1:03:30	159
302	1:08:30	160
303	1:13:30	160
304	1:18:30	161
305	1:23:30	162
306	1:28:30	164
307	1:33:30	168
308	1:38:30	174
309	1:43:30	179
310	1:48:30	185
311	1:53:30	189
312	1:58:30	191
313	2:03:30	191
314	2:08:30	189
315	2:13:30	185
316	2:18:30	179
317	2:23:30	173
318	2:28:30	168
319	2:33:30	162
320	2:38:30	158
321	2:43:30	153
322	2:48:30	150
323	2:53:30	146
324	2:58:30	143
325	3:03:30	141
326	3:08:30	139
327	3:13:30	138
328	3:18:30	137
329	3:23:30	137
330	3:28:30	136
331	3:33:30	136
332	3:38:30	137
333	3:43:30	137
334	3:48:30	137
335	3:53:30	137
336	3:58:30	137
337	4:03:30	138
338	4:08:30	139
339	4:13:30	140
340	4:18:30	140
341	4:23:30	140
342	4:28:30	140
343	4:33:30	140
344	4:38:30	139
345	4:43:30	139
346	4:48:30	138
347	4:53:30	137
348	4:58:30	136
349	5:03:30	135
350	5:08:30	134
351	5:13:30	133
352	5:18:30	131
353	5:23:30	128
354	5:28:30	125
355	5:33:30	122
356	5:38:30	119
357	5:43:30	115
358	5:48:30	113
359	5:53:30	111
360	5:58:30	109
361	6:03:30	107
362	6:08:30	106
363	6:13:30	105
364	6:18:30	104
365	6:23:30	104
366	6:28:30	105
367	6:33:30	105
368	6:38:30	105
369	6:43:30	105
370	6:48:30	105
371	6:53:30	105
372	6:58:30	105
373	7:03:30	106
374	7:08:30	105
375	7:13:30	104
376	7:18:30	103
377	7:23:30	101
378	7:28:30	99
379	7:33:30	97
380	7:38:30	96
381	7:43:30	95
382	7:48:30	94
383	7:53:30	94
384	7:58:30	94
385	8:03:30	96
386	8:08:30	98
387	8:13:30	101
388	8:18:30	104
389	8:23:30	107
390	8:28:30	109
391	8:33:30	109
392	8:38:30	109
393	8:43:30	108
394	8:48:30	106
395	8:53:30	104
396	8:58:30	103
397	9:03:30	102
398	9:08:30	102
399	9:13:30	101
400	9:18:30	101
401	9:23:30	100
402	9:28:30	100
403	9:33:30	102
404	9:38:30	103
405	9:43:30	105
406	9:48:30	106
407	9:53:30	107
408	9:58:30	107
409	10:03:30	108
410	10:08:30	111
411	10:13:30	116
412	10:18:30	123
413	10:23:30	130
414	10:28:30	138
415	10:33:30	146
416	10:38:30	153
417	10:43:30	159
418	10:48:30	164
419	10:53:30	167
420	10:58:30	168
421	11:03:30	168
422	11:08:30	167
423	11:13:30	166
424	11:18:30	164
425	11:23:30	162
426	11:28:30	160
427	11:33:30	157
428	11:38:30	154
429	11:43:30	151
430	11:48:30	147
431	11:53:30	143
432	11:58:30	138
433	12:03:30	134
434	12:08:30	129
435	12:13:30	124
436	12:18:30	121
437	12:23:30	118
438	12:28:30	115
439	12:33:30	114
440	12:38:30	113
441	12:43:30	114
442	12:48:30	115
443	12:53:30	117
444	12:58:30	119
445	13:03:30	122
446	13:08:30	125
447	13:13:30	128
448	13:18:30	130
449	13:23:30	130
450	13:28:30	129
451	13:33:30	127
452	13:38:30	122
453	13:43:30	115
454	13:48:30	108
455	13:53:30	100
456	13:58:30	93
457	14:03:30	87
458	14:08:30	82
459	14:13:30	80
460	14:18:30	79
461	14:23:30	81
462	14:28:30	84
463	14:33:30	91
464	14:38:30	101
465	14:43:30	114
466	14:48:30	128
467	14:53:30	143
468	14:58:30	155
469	15:03:30	163
470	15:08:30	167
471	15:13:30	167
472	15:18:30	163
473	15:23:30	156
474	15:28:30	147
475	15:33:30	139
476	15:38:30	132
477	15:43:30	128
478	15:48:30	125
479	15:53:30	124
480	15:58:30	124
481	16:03:30	125
482	16:08:30	127
483	16:13:30	129
484	16:18:30	131
485	16:23:30	133
486	16:28:30	134
487	16:33:30	135
488	16:38:30	136
489	16:43:30	137
490	16:48:30	137
491	16:53:30	138
492	16:58:30	138
493	17:03:30	138
494	17:08:30	137
495	17:13:30	136
496	17:18:30	135
497	17:23:30	135
498	17:28:30	135
499	17:33:30	136
500	17:38:30	137
501	17:43:30	137
502	17:48:30	137
503	17:53:30	135
504	17:58:30	133
505	18:03:30	131
506	18:08:30	131
507	18:13:30	133
508	18:18:30	137
509	18:23:30	143
510	18:28:30	149
511	18:33:30	155
512	18:38:30	161
513	18:43:30	166
514	18:48:30	169
515	18:53:30	171
516	18:58:30	172
517	19:03:30	171
518	19:08:30	169
519	19:13:30	166
520	19:18:30	164
521	19:23:30	162
522	19:28:30	162
523	19:33:30	162
524	19:38:30	164
525	19:43:30	167
526	19:48:30	171
527	19:53:30	177
528	19:58:30	183
529	20:03:30	189
530	20:08:30	195
531	20:13:30	200
532	20:18:30	205
533	20:23:30	210
534	20:28:30	214
535	20:33:30	220
536	20:38:30	226
537	20:43:30	232
538	20:48:30	236
539	20:53:30	238
540	20:58:30	236
541	21:03:30	229
542	21:08:30	217
543	21:13:30	204
544	21:18:30	189
545	21:23:30	175
546	21:28:30	164
547	21:33:30	154
548	21:38:30	146
549	21:43:30	142
550	21:48:30	140
551	21:53:30	140
552	21:58:30	142
553	22:03:30	144
554	22:08:30	146
555	22:13:30	147
556	22:18:30	147
557	22:23:30	146
558	22:28:30	145
559	22:33:30	142
560	22:38:30	139
561	22:43:30	136
562	22:48:30	132
563	22:53:30	128
564	22:58:30	124
565	23:03:30	121
566	23:08:30	118
567	23:13:30	117
568	23:18:30	115
569	23:23:30	113
570	23:28:30	111
571	23:33:30	109
572	23:38:30	107
573	23:43:30	104
574	23:48:30	102
575	23:53:30	101
576	23:58:30	100
