# Supplementary material for: Detrended Fluctuation Analysis in the prediction of type 2 diabetes mellitus in patients at risk: Model optimization and comparison with other metrics
Source: PLoS One. 2019 Dec 18;14(12):e0225817. doi: 10.1371/journal.pone.0225817 (PMC6919578; doi:10.1371/journal.pone.0225817)
Supplement: S1 File — This file includes glucose time series from all patients included in the study and the database with clinical variables. (ZIP) [file pone.0225817.s001.zip › S1/case 11.csv]

	hora	glucemia
1	0:04:20	128
2	0:09:20	129
3	0:14:20	129
4	0:19:20	129
5	0:24:20	129
6	0:29:20	130
7	0:34:20	130
8	0:39:20	131
9	0:44:20	131
10	0:49:20	132
11	0:54:20	133
12	0:59:20	133
13	1:04:20	133
14	1:09:20	132
15	1:14:20	130
16	1:19:20	127
17	1:24:20	124
18	1:29:20	121
19	1:34:20	118
20	1:39:20	118
21	1:44:20	118
22	1:49:20	119
23	1:54:20	119
24	1:59:20	119
25	2:04:20	117
26	2:09:20	115
27	2:14:20	113
28	2:19:20	112
29	2:24:20	111
30	2:29:20	111
31	2:34:20	112
32	2:39:20	112
33	2:44:20	111
34	2:49:20	109
35	2:54:20	106
36	2:59:20	102
37	3:04:20	99
38	3:09:20	96
39	3:14:20	94
40	3:19:20	92
41	3:24:20	92
42	3:29:20	92
43	3:34:20	94
44	3:39:20	98
45	3:44:20	102
46	3:49:20	106
47	3:54:20	109
48	3:59:20	111
49	4:04:20	111
50	4:09:20	110
51	4:14:20	109
52	4:19:20	108
53	4:24:20	107
54	4:29:20	106
55	4:34:20	105
56	4:39:20	104
57	4:44:20	104
58	4:49:20	104
59	4:54:20	104
60	4:59:20	104
61	5:04:20	104
62	5:09:20	104
63	5:14:20	103
64	5:19:20	102
65	5:24:20	101
66	5:29:20	99
67	5:34:20	96
68	5:39:20	92
69	5:44:20	86
70	5:49:20	80
71	5:54:20	75
72	5:59:20	73
73	6:04:20	73
74	6:09:20	74
75	6:14:20	78
76	6:19:20	81
77	6:24:20	83
78	6:29:20	83
79	6:34:20	80
80	6:39:20	76
81	6:44:20	72
82	6:49:20	71
83	6:54:20	72
84	6:59:20	76
85	7:04:20	81
86	7:09:20	86
87	7:14:20	90
88	7:19:20	94
89	7:24:20	98
90	7:29:20	101
91	7:34:20	104
92	7:39:20	106
93	7:44:20	108
94	7:49:20	110
95	7:54:20	112
96	7:59:20	114
97	8:04:20	115
98	8:09:20	117
99	8:14:20	119
100	8:19:20	122
101	8:24:20	125
102	8:29:20	129
103	8:34:20	133
104	8:39:20	137
105	8:44:20	140
106	8:49:20	143
107	8:54:20	145
108	8:59:20	146
109	9:04:20	146
110	9:09:20	145
111	9:14:20	143
112	9:19:20	140
113	9:24:20	137
114	9:29:20	134
115	9:34:20	131
116	9:39:20	128
117	9:44:20	126
118	9:49:20	124
119	9:54:20	124
120	9:59:20	124
121	10:04:20	126
122	10:09:20	128
123	10:14:20	130
124	10:19:20	131
125	10:24:20	132
126	10:29:20	132
127	10:34:20	131
128	10:39:20	129
129	10:44:20	127
130	10:49:20	125
131	10:54:20	124
132	10:59:20	123
133	11:04:20	122
134	11:09:20	119
135	11:14:20	117
136	11:19:20	114
137	11:24:20	111
138	11:29:20	108
139	11:34:20	105
140	11:39:20	102
141	11:44:20	99
142	11:49:20	97
143	11:54:20	95
144	11:59:20	93
145	12:04:20	91
146	12:09:20	89
147	12:14:20	88
148	12:19:20	86
149	12:24:20	84
150	12:29:20	82
151	12:34:20	80
152	12:39:20	78
153	12:44:20	77
154	12:49:20	76
155	12:54:20	75
156	12:59:20	74
157	13:04:20	73
158	13:09:20	71
159	13:14:20	69
160	13:19:20	68
161	13:24:20	68
162	13:29:20	68
163	13:34:20	68
164	13:39:20	69
165	13:44:20	70
166	13:49:20	71
167	13:54:20	71
168	13:59:20	72
169	14:04:20	74
170	14:09:20	75
171	14:14:20	76
172	14:19:20	77
173	14:24:20	78
174	14:29:20	79
175	14:34:20	79
176	14:39:20	79
177	14:44:20	79
178	14:49:20	79
179	14:54:20	80
180	14:59:20	83
181	15:04:20	87
182	15:09:20	92
183	15:14:20	98
184	15:19:20	104
185	15:24:20	109
186	15:29:20	114
187	15:34:20	118
188	15:39:20	120
189	15:44:20	122
190	15:49:20	123
191	15:54:20	122
192	15:59:20	121
193	16:04:20	119
194	16:09:20	116
195	16:14:20	113
196	16:19:20	110
197	16:24:20	108
198	16:29:20	106
199	16:34:20	105
200	16:39:20	104
201	16:44:20	105
202	16:49:20	106
203	16:54:20	107
204	16:59:20	108
205	17:04:20	109
206	17:09:20	109
207	17:14:20	109
208	17:19:20	108
209	17:24:20	108
210	17:29:20	107
211	17:34:20	108
212	17:39:20	110
213	17:44:20	112
214	17:49:20	115
215	17:54:20	119
216	17:59:20	121
217	18:04:20	123
218	18:09:20	124
219	18:14:20	123
220	18:19:20	122
221	18:24:20	120
222	18:29:20	118
223	18:34:20	116
224	18:39:20	115
225	18:44:20	114
226	18:49:20	113
227	18:54:20	113
228	18:59:20	113
229	19:04:20	113
230	19:09:20	113
231	19:14:20	112
232	19:19:20	111
233	19:24:20	109
234	19:29:20	108
235	19:34:20	107
236	19:39:20	106
237	19:44:20	106
238	19:49:20	106
239	19:54:20	107
240	19:59:20	107
241	20:04:20	107
242	20:09:20	107
243	20:14:20	106
244	20:19:20	105
245	20:24:20	104
246	20:29:20	102
247	20:34:20	101
248	20:39:20	99
249	20:44:20	98
250	20:49:20	97
251	20:54:20	97
252	20:59:20	97
253	21:04:20	98
254	21:09:20	99
255	21:14:20	101
256	21:19:20	104
257	21:24:20	107
258	21:29:20	110
259	21:34:20	112
260	21:39:20	115
261	21:44:20	117
262	21:49:20	119
263	21:54:20	122
264	21:59:20	124
265	22:04:20	126
266	22:09:20	128
267	22:14:20	130
268	22:19:20	130
269	22:24:20	130
270	22:29:20	128
271	22:34:20	125
272	22:39:20	122
273	22:44:20	119
274	22:49:20	116
275	22:54:20	114
276	22:59:20	112
277	23:04:20	111
278	23:09:20	109
279	23:14:20	109
280	23:19:20	109
281	23:24:20	109
282	23:29:20	111
283	23:34:20	114
284	23:39:20	117
285	23:44:20	120
286	23:49:20	123
287	23:54:20	126
288	23:59:20	127
289	0:04:20	128
290	0:09:20	128
291	0:14:20	127
292	0:19:20	126
293	0:24:20	125
294	0:29:20	123
295	0:34:20	121
296	0:39:20	120
297	0:44:20	118
298	0:49:20	117
299	0:54:20	116
300	0:59:20	116
301	1:04:20	116
302	1:09:20	116
303	1:14:20	116
304	1:19:20	117
305	1:24:20	117
306	1:29:20	118
307	1:34:20	117
308	1:39:20	116
309	1:44:20	114
310	1:49:20	112
311	1:54:20	109
312	1:59:20	108
313	2:04:20	107
314	2:09:20	106
315	2:14:20	106
316	2:19:20	105
317	2:24:20	104
318	2:29:20	103
319	2:34:20	102
320	2:39:20	101
321	2:44:20	101
322	2:49:20	100
323	2:54:20	100
324	2:59:20	99
325	3:04:20	100
326	3:09:20	100
327	3:14:20	99
328	3:19:20	99
329	3:24:20	99
330	3:29:20	100
331	3:34:20	100
332	3:39:20	101
333	3:44:20	101
334	3:49:20	102
335	3:54:20	103
336	3:59:20	103
337	4:04:20	104
338	4:09:20	104
339	4:14:20	104
340	4:19:20	105
341	4:24:20	105
342	4:29:20	105
343	4:34:20	105
344	4:39:20	105
345	4:44:20	105
346	4:49:20	106
347	4:54:20	106
348	4:59:20	106
349	5:04:20	106
350	5:09:20	106
351	5:14:20	106
352	5:19:20	105
353	5:24:20	105
354	5:29:20	104
355	5:34:20	104
356	5:39:20	103
357	5:44:20	103
358	5:49:20	103
359	5:54:20	102
360	5:59:20	101
361	6:04:20	101
362	6:09:20	100
363	6:14:20	99
364	6:19:20	99
365	6:24:20	98
366	6:29:20	98
367	6:34:20	96
368	6:39:20	94
369	6:44:20	91
370	6:49:20	86
371	6:54:20	82
372	6:59:20	77
373	7:04:20	74
374	7:09:20	72
375	7:14:20	71
376	7:19:20	72
377	7:24:20	75
378	7:29:20	78
379	7:34:20	83
380	7:39:20	87
381	7:44:20	91
382	7:49:20	94
383	7:54:20	96
384	7:59:20	98
385	8:04:20	99
386	8:09:20	101
387	8:14:20	103
388	8:19:20	105
389	8:24:20	108
390	8:29:20	111
391	8:34:20	113
392	8:39:20	114
393	8:44:20	115
394	8:49:20	114
395	8:54:20	114
396	8:59:20	113
397	9:04:20	112
398	9:09:20	112
399	9:14:20	112
400	9:19:20	113
401	9:24:20	113
402	9:29:20	113
403	9:34:20	112
404	9:39:20	111
405	9:44:20	110
406	9:49:20	109
407	9:54:20	108
408	9:59:20	106
409	10:04:20	105
410	10:09:20	103
411	10:14:20	101
412	10:19:20	99
413	10:24:20	96
414	10:29:20	95
415	10:34:20	94
416	10:39:20	94
417	10:44:20	94
418	10:49:20	96
419	10:54:20	97
420	10:59:20	98
421	11:04:20	99
422	11:09:20	99
423	11:14:20	99
424	11:19:20	98
425	11:24:20	98
426	11:29:20	98
427	11:34:20	98
428	11:39:20	98
429	11:44:20	98
430	11:49:20	98
431	11:54:20	98
432	11:59:20	98
433	12:04:20	98
434	12:09:20	98
435	12:14:20	99
436	12:19:20	99
437	12:24:20	100
438	12:29:20	100
439	12:34:20	100
440	12:39:20	101
441	12:44:20	101
442	12:49:20	101
443	12:54:20	101
444	12:59:20	101
445	13:04:20	101
446	13:09:20	101
447	13:14:20	101
448	13:19:20	101
449	13:24:20	101
450	13:29:20	101
451	13:34:20	100
452	13:39:20	100
453	13:44:20	99
454	13:49:20	99
455	13:54:20	99
456	13:59:20	99
457	14:04:20	99
458	14:09:20	99
459	14:14:20	98
460	14:19:20	98
461	14:24:20	97
462	14:29:20	97
463	14:34:20	97
464	14:39:20	97
465	14:44:20	97
466	14:49:20	98
467	14:54:20	100
468	14:59:20	102
469	15:04:20	104
470	15:09:20	106
471	15:14:20	108
472	15:19:20	110
473	15:24:20	111
474	15:29:20	111
475	15:34:20	111
476	15:39:20	110
477	15:44:20	110
478	15:49:20	110
479	15:54:20	109
480	15:59:20	109
481	16:04:20	108
482	16:09:20	108
483	16:14:20	109
484	16:19:20	110
485	16:24:20	111
486	16:29:20	112
487	16:34:20	113
488	16:39:20	113
489	16:44:20	113
490	16:49:20	113
491	16:54:20	112
492	16:59:20	110
493	17:04:20	108
494	17:09:20	106
495	17:14:20	104
496	17:19:20	103
497	17:24:20	102
498	17:29:20	102
499	17:34:20	102
500	17:39:20	103
501	17:44:20	104
502	17:49:20	106
503	17:54:20	107
504	17:59:20	108
505	18:04:20	108
506	18:09:20	108
507	18:14:20	108
508	18:19:20	107
509	18:24:20	107
510	18:29:20	106
511	18:34:20	106
512	18:39:20	105
513	18:44:20	105
514	18:49:20	104
515	18:54:20	103
516	18:59:20	103
517	19:04:20	102
518	19:09:20	102
519	19:14:20	103
520	19:19:20	105
521	19:24:20	106
522	19:29:20	107
523	19:34:20	107
524	19:39:20	107
525	19:44:20	106
526	19:49:20	104
527	19:54:20	103
528	19:59:20	102
529	20:04:20	101
530	20:09:20	101
531	20:14:20	100
532	20:19:20	100
533	20:24:20	100
534	20:29:20	100
535	20:34:20	99
536	20:39:20	99
537	20:44:20	98
538	20:49:20	97
539	20:54:20	96
540	20:59:20	96
541	21:04:20	95
542	21:09:20	95
543	21:14:20	94
544	21:19:20	94
545	21:24:20	94
546	21:29:20	95
547	21:34:20	95
548	21:39:20	95
549	21:44:20	96
550	21:49:20	97
551	21:54:20	97
552	21:59:20	98
553	22:04:20	99
554	22:09:20	100
555	22:14:20	101
556	22:19:20	103
557	22:24:20	105
558	22:29:20	107
559	22:34:20	109
560	22:39:20	111
561	22:44:20	112
562	22:49:20	114
563	22:54:20	116
564	22:59:20	117
565	23:04:20	119
566	23:09:20	121
567	23:14:20	122
568	23:19:20	124
569	23:24:20	125
570	23:29:20	126
571	23:34:20	127
572	23:39:20	127
573	23:44:20	127
574	23:49:20	126
575	23:54:20	125
576	23:59:20	125
