# Supplementary material for: Detrended Fluctuation Analysis in the prediction of type 2 diabetes mellitus in patients at risk: Model optimization and comparison with other metrics
Source: PLoS One. 2019 Dec 18;14(12):e0225817. doi: 10.1371/journal.pone.0225817 (PMC6919578; doi:10.1371/journal.pone.0225817)
Supplement: S1 File — This file includes glucose time series from all patients included in the study and the database with clinical variables. (ZIP) [file pone.0225817.s001.zip › S1/case 110.csv]

	hora	glucemia
1	0:00:43	96
2	0:05:43	100
3	0:10:43	103
4	0:15:43	105
5	0:20:43	107
6	0:25:43	107
7	0:30:43	107
8	0:35:43	107
9	0:40:43	107
10	0:45:43	107
11	0:50:43	107
12	0:55:43	107
13	1:00:43	107
14	1:05:43	107
15	1:10:43	107
16	1:15:43	107
17	1:20:43	106
18	1:25:43	105
19	1:30:43	104
20	1:35:43	103
21	1:40:43	102
22	1:45:43	101
23	1:50:43	99
24	1:55:43	98
25	2:00:43	97
26	2:05:43	96
27	2:10:43	96
28	2:15:43	97
29	2:20:43	98
30	2:25:43	99
31	2:30:43	99
32	2:35:43	99
33	2:40:43	98
34	2:45:43	97
35	2:50:43	95
36	2:55:43	93
37	3:00:43	92
38	3:05:43	92
39	3:10:43	92
40	3:15:43	92
41	3:20:43	92
42	3:25:43	91
43	3:30:43	91
44	3:35:43	90
45	3:40:43	89
46	3:45:43	88
47	3:50:43	87
48	3:55:43	86
49	4:00:43	86
50	4:05:43	86
51	4:10:43	86
52	4:15:43	86
53	4:20:43	86
54	4:25:43	85
55	4:30:43	85
56	4:35:43	86
57	4:40:43	88
58	4:45:43	90
59	4:50:43	93
60	4:55:43	96
61	5:00:43	97
62	5:05:43	97
63	5:10:43	95
64	5:15:43	92
65	5:20:43	88
66	5:25:43	84
67	5:30:43	82
68	5:35:43	80
69	5:40:43	80
70	5:45:43	80
71	5:50:43	81
72	5:55:43	82
73	6:00:43	83
74	6:05:43	83
75	6:10:43	83
76	6:15:43	84
77	6:20:43	84
78	6:25:43	85
79	6:30:43	85
80	6:35:43	87
81	6:40:43	88
82	6:45:43	89
83	6:50:43	90
84	6:55:43	91
85	7:00:43	91
86	7:05:43	91
87	7:10:43	91
88	7:15:43	92
89	7:20:43	92
90	7:25:43	93
91	7:30:43	94
92	7:35:43	94
93	7:40:43	95
94	7:45:43	95
95	7:50:43	95
96	7:55:43	94
97	8:00:43	93
98	8:05:43	93
99	8:10:43	92
100	8:15:43	92
101	8:20:43	93
102	8:25:43	94
103	8:30:43	95
104	8:35:43	95
105	8:40:43	95
106	8:45:43	95
107	8:50:43	94
108	8:55:43	92
109	9:00:43	91
110	9:05:43	89
111	9:10:43	88
112	9:15:43	87
113	9:20:43	86
114	9:25:43	86
115	9:30:43	85
116	9:35:43	86
117	9:40:43	86
118	9:45:43	87
119	9:50:43	87
120	9:55:43	88
121	10:00:43	88
122	10:05:43	88
123	10:10:43	88
124	10:15:43	88
125	10:20:43	87
126	10:25:43	86
127	10:30:43	85
128	10:35:43	84
129	10:40:43	84
130	10:45:43	84
131	10:50:43	83
132	10:55:43	83
133	11:00:43	83
134	11:05:43	83
135	11:10:43	83
136	11:15:43	83
137	11:20:43	83
138	11:25:43	83
139	11:30:43	83
140	11:35:43	82
141	11:40:43	82
142	11:45:43	81
143	11:50:43	81
144	11:55:43	80
145	12:00:43	80
146	12:05:43	80
147	12:10:43	80
148	12:15:43	81
149	12:20:43	81
150	12:25:43	81
151	12:30:43	81
152	12:35:43	81
153	12:40:43	81
154	12:45:43	81
155	12:50:43	81
156	12:55:43	81
157	13:00:43	81
158	13:05:43	81
159	13:10:43	81
160	13:15:43	81
161	13:20:43	81
162	13:25:43	81
163	13:30:43	81
164	13:35:43	81
165	13:40:43	81
166	13:45:43	81
167	13:50:43	81
168	13:55:43	81
169	14:00:43	80
170	14:05:43	80
171	14:10:43	79
172	14:15:43	79
173	14:20:43	78
174	14:25:43	78
175	14:30:43	78
176	14:35:43	78
177	14:40:43	78
178	14:45:43	78
179	14:50:43	78
180	14:55:43	79
181	15:00:43	79
182	15:05:43	79
183	15:10:43	79
184	15:15:43	79
185	15:20:43	78
186	15:25:43	78
187	15:30:43	78
188	15:35:43	79
189	15:40:43	80
190	15:45:43	83
191	15:50:43	87
192	15:55:43	91
193	16:00:43	97
194	16:05:43	102
195	16:10:43	106
196	16:15:43	109
197	16:20:43	111
198	16:25:43	113
199	16:30:43	113
200	16:35:43	114
201	16:40:43	115
202	16:45:43	116
203	16:50:43	118
204	16:55:43	120
205	17:00:43	122
206	17:05:43	123
207	17:10:43	122
208	17:15:43	121
209	17:20:43	118
210	17:25:43	114
211	17:30:43	110
212	17:35:43	106
213	17:40:43	103
214	17:45:43	101
215	17:50:43	100
216	17:55:43	100
217	18:00:43	101
218	18:05:43	101
219	18:10:43	102
220	18:15:43	103
221	18:20:43	103
222	18:25:43	103
223	18:30:43	102
224	18:35:43	101
225	18:40:43	100
226	18:45:43	98
227	18:50:43	97
228	18:55:43	95
229	19:00:43	94
230	19:05:43	93
231	19:10:43	92
232	19:15:43	91
233	19:20:43	91
234	19:25:43	91
235	19:30:43	91
236	19:35:43	90
237	19:40:43	91
238	19:45:43	92
239	19:50:43	94
240	19:55:43	95
241	20:00:43	97
242	20:05:43	99
243	20:10:43	100
244	20:15:43	100
245	20:20:43	100
246	20:25:43	98
247	20:30:43	95
248	20:35:43	92
249	20:40:43	90
250	20:45:44	88
251	20:50:44	88
252	20:55:44	89
253	21:00:44	91
254	21:05:44	93
255	21:10:44	96
256	21:15:44	99
257	21:20:44	102
258	21:25:44	104
259	21:30:44	106
260	21:35:44	108
261	21:40:44	109
262	21:45:44	109
263	21:50:44	107
264	21:55:44	105
265	22:00:44	103
266	22:05:44	100
267	22:10:44	98
268	22:15:44	96
269	22:20:44	96
270	22:25:44	96
271	22:30:44	97
272	22:35:44	98
273	22:40:44	100
274	22:45:44	101
275	22:50:44	102
276	22:55:44	102
277	23:00:44	102
278	23:05:44	101
279	23:10:44	99
280	23:15:44	98
281	23:20:44	96
282	23:25:44	95
283	23:30:44	93
284	23:35:44	92
285	23:40:44	91
286	23:45:44	89
287	23:50:44	89
288	23:55:44	88
289	0:00:44	87
290	0:05:44	87
291	0:10:44	86
292	0:15:44	86
293	0:20:44	86
294	0:25:44	86
295	0:30:44	85
296	0:35:44	85
297	0:40:44	85
298	0:45:44	85
299	0:50:44	85
300	0:55:44	85
301	1:00:44	86
302	1:05:44	87
303	1:10:44	89
304	1:15:44	92
305	1:20:44	96
306	1:25:44	102
307	1:30:44	107
308	1:35:44	112
309	1:40:44	116
310	1:45:44	118
311	1:50:44	118
312	1:55:44	117
313	2:00:44	115
314	2:05:44	112
315	2:10:44	109
316	2:15:44	106
317	2:20:44	104
318	2:25:44	103
319	2:30:44	104
320	2:35:44	106
321	2:40:44	109
322	2:45:44	112
323	2:50:44	116
324	2:55:44	118
325	3:00:44	120
326	3:05:44	120
327	3:10:44	119
328	3:15:44	117
329	3:20:44	114
330	3:25:44	111
331	3:30:44	107
332	3:35:44	104
333	3:40:44	101
334	3:45:44	99
335	3:50:44	97
336	3:55:44	97
337	4:00:44	98
338	4:05:44	99
339	4:10:44	100
340	4:15:44	101
341	4:20:44	102
342	4:25:44	101
343	4:30:44	101
344	4:35:44	100
345	4:40:44	100
346	4:45:44	100
347	4:50:44	101
348	4:55:44	103
349	5:00:44	106
350	5:05:44	108
351	5:10:44	110
352	5:15:44	110
353	5:20:44	110
354	5:25:44	108
355	5:30:44	106
356	5:35:44	103
357	5:40:44	100
358	5:45:44	97
359	5:50:44	95
360	5:55:44	94
361	6:00:44	93
362	6:05:44	93
363	6:10:44	93
364	6:15:44	93
365	6:20:44	93
366	6:25:44	93
367	6:30:44	94
368	6:35:44	94
369	6:40:44	94
370	6:45:44	94
371	6:50:44	94
372	6:55:44	94
373	7:00:44	93
374	7:05:44	92
375	7:10:44	92
376	7:15:44	91
377	7:20:44	92
378	7:25:44	92
379	7:30:44	93
380	7:35:44	94
381	7:40:44	95
382	7:45:44	96
383	7:50:44	96
384	7:55:44	96
385	8:00:44	95
386	8:05:44	95
387	8:10:44	94
388	8:15:44	94
389	8:20:44	95
390	8:25:44	95
391	8:30:44	96
392	8:35:44	97
393	8:40:44	98
394	8:45:44	99
395	8:50:44	102
396	8:55:44	106
397	9:00:44	110
398	9:05:44	114
399	9:10:44	118
400	9:15:44	121
401	9:20:44	122
402	9:25:44	122
403	9:30:44	121
404	9:35:44	118
405	9:40:44	113
406	9:45:44	108
407	9:50:44	103
408	9:55:44	99
409	10:00:44	96
410	10:05:44	94
411	10:10:44	94
412	10:15:44	95
413	10:20:44	97
414	10:25:44	99
415	10:30:44	101
416	10:35:44	103
417	10:40:44	104
418	10:45:44	105
419	10:50:44	105
420	10:55:44	104
421	11:00:44	103
422	11:05:44	102
423	11:10:44	100
424	11:15:44	98
425	11:20:44	96
426	11:25:44	95
427	11:30:44	94
428	11:35:44	93
429	11:40:44	93
430	11:45:44	94
431	11:50:44	94
432	11:55:44	95
433	12:00:44	95
434	12:05:44	95
435	12:10:44	96
436	12:15:44	96
437	12:20:44	96
438	12:25:44	96
439	12:30:44	96
440	12:35:44	95
441	12:40:44	95
442	12:45:44	94
443	12:50:44	94
444	12:55:44	94
445	13:00:44	94
446	13:05:44	93
447	13:10:44	93
448	13:15:44	91
449	13:20:44	90
450	13:25:44	89
451	13:30:44	88
452	13:35:44	87
453	13:40:44	86
454	13:45:44	86
455	13:50:44	87
456	13:55:44	87
457	14:00:44	88
458	14:05:44	88
459	14:10:44	89
460	14:15:44	89
461	14:20:44	89
462	14:25:44	88
463	14:30:44	88
464	14:35:44	88
465	14:40:44	88
466	14:45:44	89
467	14:50:44	91
468	14:55:44	94
469	15:00:44	98
470	15:05:44	102
471	15:10:44	106
472	15:15:44	109
473	15:20:44	112
474	15:25:44	114
475	15:30:44	115
476	15:35:44	116
477	15:40:44	116
478	15:45:44	117
479	15:50:44	117
480	15:55:44	118
481	16:00:44	118
482	16:05:44	117
483	16:10:44	115
484	16:15:44	113
485	16:20:44	110
486	16:25:44	107
487	16:30:44	105
488	16:35:44	103
489	16:40:44	103
490	16:45:44	104
491	16:50:44	106
492	16:55:44	108
493	17:00:44	111
494	17:05:44	114
495	17:10:44	116
496	17:15:44	118
497	17:20:44	119
498	17:25:44	119
499	17:30:44	118
500	17:35:44	117
501	17:40:44	116
502	17:45:44	114
503	17:50:44	112
504	17:55:44	110
505	18:00:44	108
506	18:05:44	106
507	18:10:44	105
508	18:15:44	103
509	18:20:44	102
510	18:25:44	100
511	18:30:44	100
512	18:35:44	100
513	18:40:44	101
514	18:45:44	103
515	18:50:44	104
516	18:55:44	106
517	19:00:44	106
518	19:05:44	106
519	19:10:44	106
520	19:15:44	104
521	19:20:44	103
522	19:25:44	101
523	19:30:44	100
524	19:35:44	99
525	19:40:44	99
526	19:45:44	99
527	19:50:44	100
528	19:55:44	101
529	20:00:44	102
530	20:05:44	103
531	20:10:44	104
532	20:15:44	105
533	20:20:44	105
534	20:25:44	105
535	20:30:44	105
536	20:35:44	105
537	20:40:44	106
538	20:45:44	106
539	20:50:44	107
540	20:55:44	107
541	21:00:44	106
542	21:05:44	105
543	21:10:44	104
544	21:15:44	103
545	21:20:44	102
546	21:25:44	102
547	21:30:44	102
548	21:35:44	102
549	21:40:44	102
550	21:45:44	103
551	21:50:44	103
552	21:55:44	102
553	22:00:44	102
554	22:05:44	102
555	22:10:44	101
556	22:15:44	101
557	22:20:44	101
558	22:25:44	102
559	22:30:44	103
560	22:35:44	105
561	22:40:44	109
562	22:45:44	113
563	22:50:44	117
564	22:55:44	120
565	23:00:44	122
566	23:05:44	122
567	23:10:44	122
568	23:15:44	121
569	23:20:44	120
570	23:25:44	119
571	23:30:44	119
572	23:35:44	120
573	23:40:44	120
574	23:45:44	120
575	23:50:44	119
576	23:55:44	118
