# Supplementary material for: Detrended Fluctuation Analysis in the prediction of type 2 diabetes mellitus in patients at risk: Model optimization and comparison with other metrics
Source: PLoS One. 2019 Dec 18;14(12):e0225817. doi: 10.1371/journal.pone.0225817 (PMC6919578; doi:10.1371/journal.pone.0225817)
Supplement: S1 File — This file includes glucose time series from all patients included in the study and the database with clinical variables. (ZIP) [file pone.0225817.s001.zip › S1/case 111.csv]

	hora	glucemia
1	00:00:33	104
2	00:05:33	102
3	00:10:33	101
4	00:15:33	100
5	00:20:33	99
6	00:25:33	99
7	00:30:33	98
8	00:35:33	98
9	00:40:33	97
10	00:45:33	97
11	00:50:33	97
12	00:55:33	96
13	01:00:33	96
14	01:05:33	96
15	01:10:33	96
16	01:15:33	96
17	01:20:33	96
18	01:25:33	96
19	01:30:33	96
20	01:35:33	96
21	01:40:33	96
22	01:45:33	95
23	01:50:33	95
24	01:55:33	95
25	02:00:33	95
26	02:05:33	94
27	02:10:33	94
28	02:15:33	94
29	02:20:33	93
30	02:25:33	92
31	02:30:33	92
32	02:35:33	91
33	02:40:33	91
34	02:45:33	90
35	02:50:33	90
36	02:55:33	89
37	03:00:33	88
38	03:05:33	88
39	03:10:33	87
40	03:15:33	86
41	03:20:33	85
42	03:25:33	84
43	03:30:33	84
44	03:35:33	83
45	03:40:33	83
46	03:45:33	83
47	03:50:33	83
48	03:55:33	83
49	04:00:33	83
50	04:05:33	83
51	04:10:33	83
52	04:15:33	83
53	04:20:33	83
54	04:25:33	83
55	04:30:33	83
56	04:35:33	83
57	04:40:33	83
58	04:45:33	83
59	04:50:33	83
60	04:55:33	83
61	05:00:33	83
62	05:05:33	82
63	05:10:33	82
64	05:15:33	81
65	05:20:33	81
66	05:25:33	81
67	05:30:33	81
68	05:35:33	81
69	05:40:33	81
70	05:45:33	81
71	05:50:33	81
72	05:55:33	81
73	06:00:33	81
74	06:05:33	81
75	06:10:33	81
76	06:15:33	81
77	06:20:33	81
78	06:25:33	81
79	06:30:33	81
80	06:35:33	82
81	06:40:33	82
82	06:45:33	82
83	06:50:33	83
84	06:55:33	84
85	07:00:33	85
86	07:05:33	87
87	07:10:33	89
88	07:15:33	91
89	07:20:33	92
90	07:25:33	93
91	07:30:33	94
92	07:35:33	94
93	07:40:33	95
94	07:45:33	96
95	07:50:33	98
96	07:55:33	102
97	08:00:33	106
98	08:05:33	111
99	08:10:33	116
100	08:15:33	120
101	08:20:33	124
102	08:25:33	NA
103	08:30:33	NA
104	08:38:31	NA
105	08:43:31	NA
106	08:48:31	NA
107	08:53:31	NA
108	08:58:31	NA
109	09:03:31	NA
110	09:08:31	127
111	09:13:31	124
112	09:18:31	123
113	09:23:31	121
114	09:28:31	120
115	09:33:31	118
116	09:38:31	117
117	09:43:31	116
118	09:48:31	116
119	09:53:31	116
120	09:58:31	116
121	10:03:31	117
122	10:08:31	117
123	10:13:31	117
124	10:18:31	117
125	10:23:31	117
126	10:28:31	116
127	10:33:31	115
128	10:38:31	113
129	10:43:31	112
130	10:48:31	110
131	10:53:31	108
132	10:58:31	107
133	11:03:31	105
134	11:08:31	104
135	11:13:31	104
136	11:18:31	105
137	11:23:31	105
138	11:28:31	105
139	11:33:31	104
140	11:38:31	102
141	11:43:31	99
142	11:48:31	97
143	11:53:31	95
144	11:58:31	94
145	12:03:31	93
146	12:08:31	93
147	12:13:31	92
148	12:18:31	91
149	12:23:31	91
150	12:28:31	90
151	12:33:31	90
152	12:38:31	91
153	12:43:31	91
154	12:48:31	91
155	12:53:31	90
156	12:58:31	90
157	13:03:31	89
158	13:08:31	89
159	13:13:31	89
160	13:18:31	89
161	13:23:31	89
162	13:28:31	90
163	13:33:31	92
164	13:38:31	94
165	13:43:31	97
166	13:48:31	100
167	13:53:31	103
168	13:58:31	106
169	14:03:31	109
170	14:08:31	112
171	14:13:31	114
172	14:18:31	116
173	14:23:31	116
174	14:28:31	116
175	14:33:31	116
176	14:38:31	114
177	14:43:31	112
178	14:48:31	110
179	14:53:31	107
180	14:58:31	105
181	15:03:31	103
182	15:08:31	101
183	15:13:31	99
184	15:18:31	98
185	15:23:31	97
186	15:28:31	97
187	15:33:31	96
188	15:38:31	96
189	15:43:31	96
190	15:48:31	96
191	15:53:31	95
192	15:58:31	95
193	16:03:31	94
194	16:08:31	94
195	16:13:31	93
196	16:18:31	NA
197	16:23:31	NA
198	16:28:09	NA
199	16:33:26	NA
200	16:38:26	NA
201	16:43:26	NA
202	16:48:26	NA
203	16:53:26	NA
204	16:58:26	NA
205	17:03:26	88
206	17:08:26	88
207	17:13:26	89
208	17:18:26	89
209	17:23:26	90
210	17:28:26	90
211	17:33:26	90
212	17:38:26	90
213	17:43:26	90
214	17:48:26	90
215	17:53:26	90
216	17:58:26	90
217	18:03:26	89
218	18:08:26	88
219	18:13:26	88
220	18:18:26	88
221	18:23:26	89
222	18:28:26	90
223	18:33:26	93
224	18:38:26	95
225	18:43:26	98
226	18:48:26	99
227	18:53:26	100
228	18:58:26	99
229	19:03:26	99
230	19:08:26	97
231	19:13:26	96
232	19:18:26	95
233	19:23:26	95
234	19:28:26	95
235	19:33:26	95
236	19:38:26	96
237	19:43:26	97
238	19:48:26	97
239	19:53:26	98
240	19:58:26	99
241	20:03:26	99
242	20:08:26	99
243	20:13:26	100
244	20:18:26	100
245	20:23:26	100
246	20:28:26	101
247	20:33:26	101
248	20:38:26	101
249	20:43:26	101
250	20:48:26	100
251	20:53:26	100
252	20:58:26	99
253	21:03:26	97
254	21:08:26	96
255	21:13:26	95
256	21:18:26	94
257	21:23:26	93
258	21:28:26	93
259	21:33:26	94
260	21:38:26	94
261	21:43:26	95
262	21:48:26	97
263	21:53:26	98
264	21:58:26	101
265	22:03:26	103
266	22:08:26	105
267	22:13:26	107
268	22:18:26	108
269	22:23:26	109
270	22:28:26	110
271	22:33:26	110
272	22:38:26	110
273	22:43:26	109
274	22:48:26	109
275	22:53:26	108
276	22:58:26	108
277	23:03:26	107
278	23:08:26	106
279	23:13:26	106
280	23:18:26	105
281	23:23:26	103
282	23:28:26	102
283	23:33:26	100
284	23:38:26	98
285	23:43:26	97
286	23:48:26	96
287	23:53:26	94
288	23:58:26	93
