# Supplementary material for: Detrended Fluctuation Analysis in the prediction of type 2 diabetes mellitus in patients at risk: Model optimization and comparison with other metrics
Source: PLoS One. 2019 Dec 18;14(12):e0225817. doi: 10.1371/journal.pone.0225817 (PMC6919578; doi:10.1371/journal.pone.0225817)
Supplement: S1 File — This file includes glucose time series from all patients included in the study and the database with clinical variables. (ZIP) [file pone.0225817.s001.zip › S1/case 112.csv]

	hora	glucemia
1	00:00:59	98
2	00:05:59	98
3	00:10:59	98
4	00:15:59	98
5	00:20:59	96
6	00:25:59	94
7	00:30:59	92
8	00:35:59	91
9	00:40:59	91
10	00:45:59	91
11	00:50:59	92
12	00:55:59	92
13	01:00:59	93
14	01:05:59	94
15	01:10:59	95
16	01:15:59	95
17	01:20:59	96
18	01:25:59	96
19	01:30:59	96
20	01:35:59	96
21	01:40:59	96
22	01:45:59	96
23	01:50:59	95
24	01:55:59	95
25	02:00:59	96
26	02:05:59	96
27	02:10:59	97
28	02:15:59	96
29	02:20:59	96
30	02:25:59	96
31	02:30:59	95
32	02:35:59	94
33	02:40:59	93
34	02:45:59	93
35	02:50:59	92
36	02:55:59	92
37	03:00:59	92
38	03:05:59	93
39	03:10:59	93
40	03:15:59	93
41	03:20:59	92
42	03:25:59	92
43	03:30:59	92
44	03:35:59	92
45	03:40:59	92
46	03:45:59	92
47	03:50:59	92
48	03:55:59	93
49	04:00:59	93
50	04:05:59	93
51	04:10:59	93
52	04:15:59	93
53	04:20:59	93
54	04:25:59	93
55	04:30:59	92
56	04:35:59	92
57	04:40:59	92
58	04:45:59	92
59	04:50:59	92
60	04:55:59	92
61	05:00:59	92
62	05:05:59	92
63	05:10:59	92
64	05:15:59	92
65	05:20:59	92
66	05:25:59	93
67	05:30:59	93
68	05:35:59	94
69	05:40:59	94
70	05:45:59	94
71	05:50:59	94
72	05:55:59	94
73	06:00:59	95
74	06:05:59	95
75	06:10:59	96
76	06:15:59	96
77	06:20:59	96
78	06:25:59	96
79	06:30:59	96
80	06:35:59	96
81	06:40:59	96
82	06:45:59	97
83	06:50:59	97
84	06:55:59	98
85	07:00:59	98
86	07:05:59	99
87	07:10:59	99
88	07:15:59	100
89	07:20:59	101
90	07:25:59	103
91	07:30:59	106
92	07:35:59	110
93	07:40:59	114
94	07:45:59	118
95	07:50:59	121
96	07:55:59	122
97	08:00:59	122
98	08:05:59	120
99	08:10:59	118
100	08:15:59	114
101	08:20:59	112
102	08:25:59	110
103	08:30:59	110
104	08:35:59	110
105	08:40:59	111
106	08:45:59	112
107	08:50:59	113
108	08:55:59	114
109	09:00:59	115
110	09:05:59	116
111	09:10:59	118
112	09:15:59	120
113	09:20:59	120
114	09:25:59	120
115	09:30:59	120
116	09:35:59	120
117	09:40:59	119
118	09:45:59	119
119	09:50:59	120
120	09:55:59	120
121	10:00:59	120
122	10:05:59	121
123	10:10:59	121
124	10:15:59	121
125	10:20:59	120
126	10:25:59	119
127	10:30:59	118
128	10:35:59	116
129	10:40:59	115
130	10:45:59	114
131	10:50:59	114
132	10:55:59	114
133	11:00:59	114
134	11:05:59	114
135	11:10:59	114
136	11:15:59	114
137	11:20:59	114
138	11:25:59	112
139	11:30:59	110
140	11:35:59	107
141	11:40:59	105
142	11:45:59	102
143	11:50:59	100
144	11:55:59	98
145	12:00:59	97
146	12:05:59	95
147	12:10:59	94
148	12:15:59	92
149	12:20:59	90
150	12:25:59	89
151	12:30:59	NA
152	12:35:59	NA
153	12:40:38	NA
154	12:47:29	NA
155	12:52:29	NA
156	12:57:29	NA
157	13:02:29	NA
158	13:07:29	NA
159	13:12:29	NA
160	13:17:29	110
161	13:22:29	110
162	13:27:29	109
163	13:32:29	108
164	13:37:29	105
165	13:42:29	102
166	13:47:29	99
167	13:52:29	97
168	13:57:29	96
169	14:02:29	96
170	14:07:29	98
171	14:12:29	101
172	14:17:29	NA
173	14:22:29	NA
174	14:28:48	NA
175	14:33:48	NA
176	14:38:48	NA
177	14:43:48	NA
178	14:48:48	NA
179	14:53:48	NA
180	14:58:48	115
181	15:03:48	113
182	15:08:48	111
183	15:13:48	109
184	15:18:48	108
185	15:23:48	107
186	15:28:48	106
187	15:33:48	106
188	15:38:48	105
189	15:43:48	104
190	15:48:48	104
191	15:53:48	103
192	15:58:48	103
193	16:03:48	103
194	16:08:48	102
195	16:13:48	102
196	16:18:48	102
197	16:23:48	101
198	16:28:48	101
199	16:33:48	101
200	16:38:48	102
201	16:43:48	103
202	16:48:48	104
203	16:53:48	106
204	16:58:48	108
205	17:03:48	110
206	17:08:48	111
207	17:13:48	112
208	17:18:48	111
209	17:23:48	110
210	17:28:48	109
211	17:33:48	107
212	17:38:48	106
213	17:43:48	105
214	17:48:48	105
215	17:53:48	105
216	17:58:48	106
217	18:03:48	106
218	18:08:48	107
219	18:13:48	108
220	18:18:48	109
221	18:23:48	110
222	18:28:48	111
223	18:33:48	114
224	18:38:48	116
225	18:43:48	119
226	18:48:48	121
227	18:53:48	121
228	18:58:48	121
229	19:03:48	120
230	19:08:48	119
231	19:13:48	118
232	19:18:48	118
233	19:23:48	119
234	19:28:48	120
235	19:33:48	121
236	19:38:48	121
237	19:43:48	122
238	19:48:48	122
239	19:53:48	122
240	19:58:48	123
241	20:03:48	123
242	20:08:48	123
243	20:13:48	122
244	20:18:48	121
245	20:23:48	119
246	20:28:48	117
247	20:33:48	115
248	20:38:48	112
249	20:43:48	111
250	20:48:48	109
251	20:53:48	108
252	20:58:48	106
253	21:03:48	103
254	21:08:48	100
255	21:13:48	98
256	21:18:48	95
257	21:23:48	94
258	21:28:48	94
259	21:33:48	95
260	21:38:48	97
261	21:43:48	98
262	21:48:48	100
263	21:53:48	100
264	21:58:48	100
265	22:03:48	99
266	22:08:48	99
267	22:13:48	98
268	22:18:48	97
269	22:23:48	96
270	22:28:48	95
271	22:33:48	95
272	22:38:48	96
273	22:43:48	96
274	22:48:48	97
275	22:53:48	99
276	22:58:48	100
277	23:03:48	101
278	23:08:48	102
279	23:13:48	103
280	23:18:48	104
281	23:23:48	104
282	23:28:48	104
283	23:33:48	103
284	23:38:48	104
285	23:43:48	103
286	23:48:48	103
287	23:53:48	102
288	23:58:48	100
289	00:03:48	98
290	00:08:48	97
291	00:13:48	97
292	00:18:48	98
293	00:23:48	99
294	00:28:48	101
295	00:33:48	102
296	00:38:48	103
297	00:43:48	104
298	00:48:48	105
299	00:53:48	105
300	00:58:48	105
301	01:03:48	105
302	01:08:48	105
303	01:13:48	104
304	01:18:48	103
305	01:23:48	103
306	01:28:48	102
307	01:33:48	102
308	01:38:48	102
309	01:43:48	102
310	01:48:48	102
311	01:53:48	102
312	01:58:48	102
313	02:03:48	103
314	02:08:48	103
315	02:13:48	103
316	02:18:48	103
317	02:23:48	103
318	02:28:48	103
319	02:33:48	102
320	02:38:48	102
321	02:43:48	102
322	02:48:48	102
323	02:53:48	102
324	02:58:48	101
325	03:03:48	101
326	03:08:48	100
327	03:13:48	99
328	03:18:48	98
329	03:23:48	96
330	03:28:48	95
331	03:33:48	95
332	03:38:48	95
333	03:43:48	94
334	03:48:48	95
335	03:53:48	95
336	03:58:48	95
337	04:03:48	96
338	04:08:48	96
339	04:13:48	95
340	04:18:48	95
341	04:23:48	95
342	04:28:48	95
343	04:33:48	95
344	04:38:48	96
345	04:43:48	96
346	04:48:48	97
347	04:53:48	97
348	04:58:48	97
349	05:03:48	97
350	05:08:48	97
351	05:13:48	97
352	05:18:48	97
353	05:23:48	98
354	05:28:48	98
355	05:33:48	98
356	05:38:48	99
357	05:43:48	99
358	05:48:48	99
359	05:53:48	100
360	05:58:48	100
361	06:03:48	100
362	06:08:48	100
363	06:13:48	100
364	06:18:48	100
365	06:23:48	101
366	06:28:48	101
367	06:33:48	100
368	06:38:48	99
369	06:43:48	98
370	06:48:48	97
371	06:53:48	96
372	06:58:48	96
373	07:03:48	97
374	07:08:48	97
375	07:13:48	98
376	07:18:48	99
377	07:23:48	100
378	07:28:48	100
379	07:33:48	100
380	07:38:48	100
381	07:43:48	100
382	07:48:48	102
383	07:53:48	104
384	07:58:48	108
385	08:03:48	112
386	08:08:48	116
387	08:13:48	119
388	08:18:48	119
389	08:23:48	117
390	08:28:48	113
391	08:33:48	109
392	08:38:48	105
393	08:43:48	103
394	08:48:48	102
395	08:53:48	101
396	08:58:48	102
397	09:03:48	102
398	09:08:48	103
399	09:13:48	104
400	09:18:48	105
401	09:23:48	106
402	09:28:48	107
403	09:33:48	108
404	09:38:48	109
405	09:43:48	109
406	09:48:48	108
407	09:53:48	107
408	09:58:48	105
409	10:03:48	105
410	10:08:48	104
411	10:13:48	104
412	10:18:48	104
413	10:23:48	104
414	10:28:48	105
415	10:33:48	105
416	10:38:48	105
417	10:43:48	105
418	10:48:48	105
419	10:53:48	105
420	10:58:48	105
421	11:03:48	105
422	11:08:48	104
423	11:13:48	104
424	11:18:48	104
425	11:23:48	104
426	11:28:48	105
427	11:33:48	105
428	11:38:48	106
429	11:43:48	106
430	11:48:48	107
431	11:53:48	108
432	11:58:48	110
433	12:03:48	113
434	12:08:48	117
435	12:13:48	121
436	12:18:48	123
437	12:23:48	124
438	12:28:48	123
439	12:33:48	121
440	12:38:48	117
441	12:43:48	114
442	12:48:48	112
443	12:53:48	111
444	12:58:48	110
445	13:03:48	110
446	13:08:48	110
447	13:13:48	109
448	13:18:48	109
449	13:23:48	108
450	13:28:48	107
451	13:33:48	106
452	13:38:48	105
453	13:43:48	106
454	13:48:48	108
455	13:53:48	111
456	13:58:48	115
457	14:03:48	120
458	14:08:48	126
459	14:13:48	131
460	14:18:48	136
461	14:23:48	140
462	14:28:48	142
463	14:33:48	144
464	14:38:48	143
465	14:43:48	142
466	14:48:48	141
467	14:53:48	139
468	14:58:48	139
469	15:03:48	140
470	15:08:48	142
471	15:13:48	143
472	15:18:48	144
473	15:23:48	144
474	15:28:48	143
475	15:33:48	141
476	15:38:48	138
477	15:43:48	135
478	15:48:48	133
479	15:53:48	131
480	15:58:48	130
481	16:03:48	128
482	16:08:48	127
483	16:13:48	125
484	16:18:48	123
485	16:23:48	121
486	16:28:48	119
487	16:33:48	117
488	16:38:48	117
489	16:43:48	117
490	16:48:48	117
491	16:53:48	118
492	16:58:48	119
493	17:03:48	120
494	17:08:48	121
495	17:13:48	122
496	17:18:48	122
497	17:23:48	122
498	17:28:48	122
499	17:33:48	121
500	17:38:48	120
501	17:43:48	120
502	17:48:48	121
503	17:53:48	122
504	17:58:48	123
505	18:03:48	125
506	18:08:48	125
507	18:13:48	126
508	18:18:48	126
509	18:23:48	125
510	18:28:48	124
511	18:33:48	123
512	18:38:48	122
513	18:43:48	121
514	18:48:48	121
515	18:53:48	121
516	18:58:48	120
517	19:03:48	117
518	19:08:48	114
519	19:13:48	110
520	19:18:48	106
521	19:23:48	102
522	19:28:48	100
523	19:33:48	99
524	19:38:48	98
525	19:43:48	98
526	19:48:48	99
527	19:53:48	100
528	19:58:48	101
529	20:03:48	101
530	20:08:48	102
531	20:13:48	102
532	20:18:48	102
533	20:23:48	102
534	20:28:48	102
535	20:33:48	102
536	20:38:48	103
537	20:43:48	103
538	20:48:48	104
539	20:53:48	104
540	20:58:48	104
541	21:03:48	104
542	21:08:48	104
543	21:13:48	104
544	21:18:48	104
545	21:23:48	105
546	21:28:48	107
547	21:33:48	111
548	21:38:48	116
549	21:43:48	121
550	21:48:48	125
551	21:53:48	128
552	21:58:48	129
553	22:03:48	129
554	22:08:48	128
555	22:13:48	127
556	22:18:48	126
557	22:23:48	125
558	22:28:48	124
559	22:33:48	124
560	22:38:48	124
561	22:43:48	124
562	22:48:48	125
563	22:53:48	125
564	22:58:48	125
565	23:03:48	125
566	23:08:48	125
567	23:13:48	124
568	23:18:48	122
569	23:23:48	119
570	23:28:48	116
571	23:33:48	112
572	23:38:48	109
573	23:43:48	107
574	23:48:48	105
575	23:53:48	103
576	23:58:48	101
