# Supplementary material for: Detrended Fluctuation Analysis in the prediction of type 2 diabetes mellitus in patients at risk: Model optimization and comparison with other metrics
Source: PLoS One. 2019 Dec 18;14(12):e0225817. doi: 10.1371/journal.pone.0225817 (PMC6919578; doi:10.1371/journal.pone.0225817)
Supplement: S1 File — This file includes glucose time series from all patients included in the study and the database with clinical variables. (ZIP) [file pone.0225817.s001.zip › S1/case 113.csv]

	hora	glucemia
1	0:00:51	104
2	0:05:51	99
3	0:10:51	93
4	0:15:51	87
5	0:20:51	81
6	0:25:51	77
7	0:30:51	73
8	0:35:51	71
9	0:40:51	70
10	0:45:51	69
11	0:50:51	69
12	0:55:51	69
13	1:00:51	68
14	1:05:51	68
15	1:10:51	68
16	1:15:51	69
17	1:20:51	69
18	1:25:51	71
19	1:30:51	73
20	1:35:51	77
21	1:40:51	81
22	1:45:51	85
23	1:50:51	88
24	1:55:51	90
25	2:00:51	91
26	2:05:51	92
27	2:10:51	91
28	2:15:51	91
29	2:20:51	90
30	2:25:51	90
31	2:30:51	89
32	2:35:51	90
33	2:40:51	90
34	2:45:51	92
35	2:50:51	93
36	2:55:51	94
37	3:00:51	95
38	3:05:51	95
39	3:10:51	94
40	3:15:51	92
41	3:20:51	89
42	3:25:51	85
43	3:30:51	81
44	3:35:51	77
45	3:40:51	74
46	3:45:51	71
47	3:50:51	69
48	3:55:51	67
49	4:00:51	66
50	4:05:51	66
51	4:10:51	67
52	4:15:51	68
53	4:20:51	70
54	4:25:51	72
55	4:30:51	74
56	4:35:51	77
57	4:40:51	80
58	4:45:51	82
59	4:50:51	84
60	4:55:51	85
61	5:00:51	86
62	5:05:51	86
63	5:10:51	87
64	5:15:51	87
65	5:20:51	87
66	5:25:51	87
67	5:30:51	87
68	5:35:51	88
69	5:40:51	88
70	5:45:51	89
71	5:50:51	89
72	5:55:51	88
73	6:00:51	88
74	6:05:51	88
75	6:10:51	87
76	6:15:51	87
77	6:20:51	86
78	6:25:51	85
79	6:30:51	85
80	6:35:51	84
81	6:40:51	83
82	6:45:51	82
83	6:50:51	80
84	6:55:51	77
85	7:00:51	75
86	7:05:51	73
87	7:10:51	72
88	7:15:51	72
89	7:20:51	71
90	7:25:51	71
91	7:30:51	70
92	7:35:51	69
93	7:40:51	68
94	7:45:51	68
95	7:50:51	69
96	7:55:51	72
97	8:00:51	76
98	8:05:51	81
99	8:10:51	85
100	8:15:51	88
101	8:20:51	89
102	8:25:51	89
103	8:30:51	89
104	8:35:51	89
105	8:40:51	89
106	8:45:51	89
107	8:50:51	90
108	8:55:51	90
109	9:00:51	91
110	9:05:51	92
111	9:10:51	93
112	9:15:51	94
113	9:20:51	96
114	9:25:51	97
115	9:30:51	99
116	9:35:51	100
117	9:40:51	101
118	9:45:51	102
119	9:50:51	103
120	9:55:51	104
121	10:00:51	105
122	10:05:51	105
123	10:10:51	105
124	10:15:51	105
125	10:20:51	106
126	10:25:51	106
127	10:30:51	106
128	10:35:51	106
129	10:40:51	107
130	10:45:51	109
131	10:50:51	112
132	10:55:51	117
133	11:00:51	122
134	11:05:51	127
135	11:10:51	130
136	11:15:51	131
137	11:20:51	131
138	11:25:51	129
139	11:30:51	126
140	11:35:51	124
141	11:40:51	122
142	11:45:51	122
143	11:50:51	122
144	11:55:51	122
145	12:00:51	122
146	12:05:51	121
147	12:10:51	119
148	12:15:51	117
149	12:20:51	115
150	12:25:51	113
151	12:30:51	112
152	12:35:51	112
153	12:40:51	112
154	12:45:51	112
155	12:50:51	113
156	12:55:51	114
157	13:00:51	114
158	13:05:51	114
159	13:10:51	114
160	13:15:51	114
161	13:20:51	113
162	13:25:51	112
163	13:30:51	111
164	13:35:51	111
165	13:40:51	110
166	13:45:51	109
167	13:50:51	109
168	13:55:51	109
169	14:00:51	109
170	14:05:51	109
171	14:10:51	110
172	14:15:51	110
173	14:20:51	111
174	14:25:51	111
175	14:30:51	111
176	14:35:51	112
177	14:40:51	112
178	14:45:51	112
179	14:50:51	112
180	14:55:51	112
181	15:00:51	112
182	15:05:51	114
183	15:10:51	116
184	15:15:51	120
185	15:20:51	125
186	15:25:51	131
187	15:30:51	135
188	15:35:51	139
189	15:40:51	143
190	15:45:51	145
191	15:50:51	146
192	15:55:51	147
193	16:00:51	147
194	16:05:51	147
195	16:10:51	146
196	16:15:51	144
197	16:20:51	142
198	16:25:51	140
199	16:30:51	137
200	16:35:51	135
201	16:40:51	133
202	16:45:51	130
203	16:50:51	129
204	16:55:51	127
205	17:00:51	125
206	17:05:51	124
207	17:10:51	122
208	17:15:51	120
209	17:20:51	118
210	17:25:51	116
211	17:30:51	114
212	17:35:51	112
213	17:40:51	109
214	17:45:51	106
215	17:50:51	103
216	17:55:51	100
217	18:00:51	98
218	18:05:51	97
219	18:10:51	97
220	18:15:51	98
221	18:20:51	100
222	18:25:51	101
223	18:30:51	103
224	18:35:51	104
225	18:40:51	104
226	18:45:51	104
227	18:50:51	104
228	18:55:51	104
229	19:00:51	104
230	19:05:51	104
231	19:10:51	103
232	19:15:51	103
233	19:20:51	103
234	19:25:51	103
235	19:30:51	104
236	19:35:51	104
237	19:40:51	104
238	19:45:51	105
239	19:50:51	105
240	19:55:51	105
241	20:00:51	105
242	20:05:51	105
243	20:10:51	105
244	20:15:51	105
245	20:20:51	105
246	20:25:51	105
247	20:30:51	106
248	20:35:51	106
249	20:40:51	106
250	20:45:51	107
251	20:50:51	107
252	20:55:51	107
253	21:00:51	107
254	21:05:51	106
255	21:10:51	106
256	21:15:51	105
257	21:20:51	105
258	21:25:51	105
259	21:30:51	105
260	21:35:51	105
261	21:40:51	106
262	21:45:51	106
263	21:50:51	106
264	21:55:51	106
265	22:00:51	105
266	22:05:51	104
267	22:10:51	104
268	22:15:51	103
269	22:20:51	102
270	22:25:51	103
271	22:30:51	105
272	22:35:51	109
273	22:40:51	115
274	22:45:51	123
275	22:50:51	131
276	22:55:51	139
277	23:00:51	145
278	23:05:51	151
279	23:10:51	154
280	23:15:51	157
281	23:20:51	158
282	23:25:51	159
283	23:30:51	159
284	23:35:51	160
285	23:40:51	160
286	23:45:51	161
287	23:50:51	161
288	23:55:51	161
289	0:00:51	161
290	0:05:51	161
291	0:10:51	162
292	0:15:51	162
293	0:20:51	162
294	0:25:51	163
295	0:30:51	163
296	0:35:51	163
297	0:40:51	162
298	0:45:51	161
299	0:50:51	160
300	0:55:51	157
301	1:00:51	154
302	1:05:51	151
303	1:10:51	147
304	1:15:51	142
305	1:20:51	137
306	1:25:51	133
307	1:30:51	129
308	1:35:51	125
309	1:40:51	122
310	1:45:51	119
311	1:50:51	116
312	1:55:51	113
313	2:00:51	111
314	2:05:51	108
315	2:10:51	106
316	2:15:51	105
317	2:20:51	104
318	2:25:51	104
319	2:30:51	104
320	2:35:51	103
321	2:40:51	103
322	2:45:51	102
323	2:50:51	101
324	2:55:51	100
325	3:00:51	99
326	3:05:51	98
327	3:10:51	97
328	3:15:51	95
329	3:20:51	94
330	3:25:51	93
331	3:30:51	92
332	3:35:51	91
333	3:40:51	91
334	3:45:51	90
335	3:50:51	90
336	3:55:51	90
337	4:00:51	90
338	4:05:51	90
339	4:10:51	90
340	4:15:51	89
341	4:20:51	89
342	4:25:51	88
343	4:30:51	87
344	4:35:51	87
345	4:40:51	86
346	4:45:51	86
347	4:50:51	86
348	4:55:51	86
349	5:00:51	86
350	5:05:51	86
351	5:10:51	87
352	5:15:51	87
353	5:20:51	87
354	5:25:51	87
355	5:30:51	86
356	5:35:51	86
357	5:40:51	86
358	5:45:51	86
359	5:50:51	86
360	5:55:51	85
361	6:00:51	85
362	6:05:51	86
363	6:10:51	86
364	6:15:51	86
365	6:20:51	87
366	6:25:51	87
367	6:30:51	87
368	6:35:51	87
369	6:40:51	87
370	6:45:51	87
371	6:50:51	87
372	6:55:51	87
373	7:00:51	87
374	7:05:51	87
375	7:10:51	87
376	7:15:51	86
377	7:20:51	85
378	7:25:51	84
379	7:30:51	82
380	7:35:51	81
381	7:40:51	80
382	7:45:51	81
383	7:50:51	83
384	7:55:51	86
385	8:00:51	88
386	8:05:51	90
387	8:10:51	91
388	8:15:51	91
389	8:20:51	91
390	8:25:51	91
391	8:30:51	91
392	8:35:51	91
393	8:40:51	91
394	8:45:51	91
395	8:50:51	91
396	8:55:51	91
397	9:00:51	91
398	9:05:51	91
399	9:10:51	91
400	9:15:51	91
401	9:20:51	91
402	9:25:51	91
403	9:30:51	90
404	9:35:51	90
405	9:40:51	89
406	9:45:51	88
407	9:50:51	87
408	9:55:51	87
409	10:00:51	87
410	10:05:51	89
411	10:10:51	91
412	10:15:51	95
413	10:20:51	100
414	10:25:51	106
415	10:30:51	110
416	10:35:51	114
417	10:40:51	115
418	10:45:51	115
419	10:50:51	113
420	10:55:51	110
421	11:00:51	105
422	11:05:51	100
423	11:10:51	96
424	11:15:51	92
425	11:20:51	89
426	11:25:51	87
427	11:30:51	86
428	11:35:51	86
429	11:40:51	86
430	11:45:51	86
431	11:50:51	85
432	11:55:51	85
433	12:00:51	84
434	12:05:51	82
435	12:10:51	80
436	12:15:51	78
437	12:20:51	76
438	12:25:51	75
439	12:30:51	74
440	12:35:51	74
441	12:40:51	75
442	12:45:51	76
443	12:50:51	77
444	12:55:51	77
445	13:00:51	78
446	13:05:51	78
447	13:10:51	78
448	13:15:51	78
449	13:20:51	78
450	13:25:51	78
451	13:30:51	78
452	13:35:51	78
453	13:40:51	78
454	13:45:51	78
455	13:50:51	77
456	13:55:51	77
457	14:00:51	77
458	14:05:51	77
459	14:10:51	77
460	14:15:51	78
461	14:20:51	79
462	14:25:51	82
463	14:30:51	85
464	14:35:51	89
465	14:40:51	94
466	14:45:51	99
467	14:50:51	103
468	14:55:51	107
469	15:00:51	110
470	15:05:51	111
471	15:10:51	112
472	15:15:51	112
473	15:20:51	112
474	15:25:51	111
475	15:30:51	110
476	15:35:51	109
477	15:40:51	107
478	15:45:51	104
479	15:50:51	101
480	15:55:51	98
481	16:00:51	96
482	16:05:51	93
483	16:10:51	91
484	16:15:51	90
485	16:20:51	88
486	16:25:51	86
487	16:30:51	85
488	16:35:51	83
489	16:40:51	82
490	16:45:51	81
491	16:50:51	80
492	16:55:51	79
493	17:00:51	78
494	17:05:51	77
495	17:10:51	77
496	17:15:51	76
497	17:20:51	76
498	17:25:51	75
499	17:30:51	75
500	17:35:51	74
501	17:40:51	74
502	17:45:51	74
503	17:50:51	74
504	17:55:51	74
505	18:00:51	73
506	18:05:51	73
507	18:10:51	72
508	18:15:51	72
509	18:20:51	72
510	18:25:51	71
511	18:30:51	71
512	18:35:51	71
513	18:40:51	71
514	18:45:51	71
515	18:50:51	70
516	18:55:51	70
517	19:00:51	70
518	19:05:51	70
519	19:10:51	70
520	19:15:51	71
521	19:20:51	71
522	19:25:51	72
523	19:30:51	72
524	19:35:51	72
525	19:40:51	72
526	19:45:51	72
527	19:50:51	72
528	19:55:51	72
529	20:00:51	72
530	20:05:51	72
531	20:10:51	72
532	20:15:51	71
533	20:20:51	71
534	20:25:51	71
535	20:30:51	71
536	20:35:51	71
537	20:40:51	72
538	20:45:51	75
539	20:50:51	78
540	20:55:51	82
541	21:00:51	86
542	21:05:51	90
543	21:10:51	93
544	21:15:51	95
545	21:20:51	96
546	21:25:51	97
547	21:30:51	98
548	21:35:51	99
549	21:40:51	101
550	21:45:51	103
551	21:50:51	106
552	21:55:51	109
553	22:00:51	112
554	22:05:51	115
555	22:10:51	118
556	22:15:51	120
557	22:20:51	122
558	22:25:51	123
559	22:30:51	124
560	22:35:51	125
561	22:40:51	125
562	22:45:51	124
563	22:50:51	122
564	22:55:51	119
565	23:00:51	115
566	23:05:51	110
567	23:10:51	106
568	23:15:51	101
569	23:20:51	98
570	23:25:51	95
571	23:30:51	93
572	23:35:51	92
573	23:40:51	91
574	23:45:51	89
575	23:50:51	88
576	23:55:51	86
