# Supplementary material for: Detrended Fluctuation Analysis in the prediction of type 2 diabetes mellitus in patients at risk: Model optimization and comparison with other metrics
Source: PLoS One. 2019 Dec 18;14(12):e0225817. doi: 10.1371/journal.pone.0225817 (PMC6919578; doi:10.1371/journal.pone.0225817)
Supplement: S1 File — This file includes glucose time series from all patients included in the study and the database with clinical variables. (ZIP) [file pone.0225817.s001.zip › S1/case 114.csv]

	hora	glucemia
1	0:04:10	106
2	0:09:10	106
3	0:14:10	107
4	0:19:10	109
5	0:24:10	111
6	0:29:10	113
7	0:34:10	114
8	0:39:10	115
9	0:44:10	115
10	0:49:10	115
11	0:54:10	115
12	0:59:10	114
13	1:04:10	113
14	1:09:10	112
15	1:14:10	111
16	1:19:10	110
17	1:24:10	109
18	1:29:10	108
19	1:34:10	107
20	1:39:10	107
21	1:44:10	107
22	1:49:10	107
23	1:54:10	107
24	1:59:10	108
25	2:04:10	108
26	2:09:10	108
27	2:14:10	108
28	2:19:10	107
29	2:24:10	107
30	2:29:10	106
31	2:34:10	106
32	2:39:10	105
33	2:44:10	103
34	2:49:10	102
35	2:54:10	100
36	2:59:10	98
37	3:04:10	96
38	3:09:10	93
39	3:14:10	90
40	3:19:10	87
41	3:24:10	84
42	3:29:10	82
43	3:34:10	82
44	3:39:10	83
45	3:44:10	84
46	3:49:10	85
47	3:54:10	86
48	3:59:10	87
49	4:04:10	87
50	4:09:10	87
51	4:14:10	87
52	4:19:10	87
53	4:24:10	87
54	4:29:10	87
55	4:34:10	88
56	4:39:10	89
57	4:44:10	90
58	4:49:10	92
59	4:54:10	93
60	4:59:10	93
61	5:04:10	92
62	5:09:10	90
63	5:14:10	87
64	5:19:10	86
65	5:24:10	86
66	5:29:10	87
67	5:34:10	89
68	5:39:10	90
69	5:44:10	91
70	5:49:10	90
71	5:54:10	90
72	5:59:10	89
73	6:04:10	88
74	6:09:10	88
75	6:14:10	89
76	6:19:10	90
77	6:24:10	90
78	6:29:10	90
79	6:34:10	89
80	6:39:10	88
81	6:44:10	87
82	6:49:10	86
83	6:54:10	86
84	6:59:10	86
85	7:04:10	85
86	7:09:10	86
87	7:14:10	88
88	7:19:10	92
89	7:24:10	96
90	7:29:10	101
91	7:34:10	107
92	7:39:10	114
93	7:44:10	120
94	7:49:10	126
95	7:54:10	131
96	7:59:10	133
97	8:04:10	133
98	8:09:10	130
99	8:14:10	125
100	8:19:10	118
101	8:24:10	111
102	8:29:10	104
103	8:34:10	98
104	8:39:10	94
105	8:44:10	92
106	8:49:10	92
107	8:54:10	92
108	8:59:10	93
109	9:04:10	94
110	9:09:10	96
111	9:14:10	98
112	9:19:10	100
113	9:24:10	102
114	9:29:10	103
115	9:34:10	104
116	9:39:10	105
117	9:44:10	105
118	9:49:10	105
119	9:54:10	105
120	9:59:10	105
121	10:04:10	106
122	10:09:10	108
123	10:14:10	112
124	10:19:10	118
125	10:24:10	126
126	10:29:10	135
127	10:34:10	144
128	10:39:10	150
129	10:44:10	153
130	10:49:10	153
131	10:54:10	152
132	10:59:10	149
133	11:04:10	146
134	11:09:10	144
135	11:14:10	141
136	11:19:10	139
137	11:24:10	136
138	11:29:10	134
139	11:34:10	130
140	11:39:10	126
141	11:44:10	121
142	11:49:10	116
143	11:54:10	112
144	11:59:10	109
145	12:04:10	107
146	12:09:10	106
147	12:14:10	106
148	12:19:10	106
149	12:24:10	106
150	12:29:10	105
151	12:34:10	104
152	12:39:10	102
153	12:44:10	101
154	12:49:10	99
155	12:54:10	99
156	12:59:10	98
157	13:04:10	98
158	13:09:10	97
159	13:14:10	96
160	13:19:10	94
161	13:24:10	92
162	13:29:10	90
163	13:34:10	89
164	13:39:10	87
165	13:44:10	86
166	13:49:10	84
167	13:54:10	83
168	13:59:10	82
169	14:04:10	82
170	14:09:10	82
171	14:14:10	83
172	14:19:10	85
173	14:24:10	87
174	14:29:10	91
175	14:34:10	94
176	14:39:10	98
177	14:44:10	100
178	14:49:10	101
179	14:54:10	102
180	14:59:10	101
181	15:04:10	100
182	15:09:10	97
183	15:14:10	95
184	15:19:10	92
185	15:24:10	91
186	15:29:10	90
187	15:34:10	91
188	15:39:10	93
189	15:44:10	97
190	15:49:10	101
191	15:54:10	105
192	15:59:10	108
193	16:04:10	112
194	16:09:10	115
195	16:14:10	118
196	16:19:10	122
197	16:24:10	125
198	16:29:10	128
199	16:34:10	130
200	16:39:10	132
201	16:44:10	134
202	16:49:10	135
203	16:54:10	135
204	16:59:10	135
205	17:04:10	134
206	17:09:10	134
207	17:14:10	133
208	17:19:10	131
209	17:24:10	130
210	17:29:10	128
211	17:34:10	125
212	17:39:10	123
213	17:44:10	121
214	17:49:10	121
215	17:54:10	121
216	17:59:10	121
217	18:04:10	122
218	18:09:10	122
219	18:14:10	120
220	18:19:10	116
221	18:24:10	111
222	18:29:10	104
223	18:34:10	97
224	18:39:10	91
225	18:44:10	86
226	18:49:10	83
227	18:54:10	81
228	18:59:10	81
229	19:04:10	82
230	19:09:10	84
231	19:14:10	85
232	19:19:10	87
233	19:24:10	88
234	19:29:10	89
235	19:34:10	89
236	19:39:10	89
237	19:44:10	89
238	19:49:10	89
239	19:54:10	90
240	19:59:10	92
241	20:04:10	95
242	20:09:10	97
243	20:14:10	98
244	20:19:10	96
245	20:24:10	94
246	20:29:10	91
247	20:34:10	89
248	20:39:10	88
249	20:44:10	88
250	20:49:10	89
251	20:54:10	92
252	20:59:10	95
253	21:04:10	98
254	21:09:10	99
255	21:14:10	100
256	21:19:10	99
257	21:24:10	97
258	21:29:10	94
259	21:34:10	90
260	21:39:10	87
261	21:44:10	84
262	21:49:10	82
263	21:54:10	83
264	21:59:10	86
265	22:04:11	90
266	22:09:11	96
267	22:14:11	102
268	22:19:11	108
269	22:24:11	113
270	22:29:11	117
271	22:34:11	120
272	22:39:11	123
273	22:44:11	125
274	22:49:11	126
275	22:54:11	127
276	22:59:11	127
277	23:04:11	126
278	23:09:11	123
279	23:14:11	120
280	23:19:11	116
281	23:24:11	112
282	23:29:11	107
283	23:34:11	104
284	23:39:11	101
285	23:44:11	99
286	23:49:11	99
287	23:54:11	99
288	23:59:11	100
289	0:04:11	102
290	0:09:11	104
291	0:14:11	105
292	0:19:11	107
293	0:24:11	108
294	0:29:11	109
295	0:34:11	108
296	0:39:11	107
297	0:44:11	106
298	0:49:11	105
299	0:54:11	103
300	0:59:11	103
301	1:04:11	102
302	1:09:11	103
303	1:14:11	103
304	1:19:11	104
305	1:24:11	105
306	1:29:11	105
307	1:34:11	104
308	1:39:11	102
309	1:44:11	99
310	1:49:11	96
311	1:54:11	94
312	1:59:11	92
313	2:04:11	91
314	2:09:11	91
315	2:14:11	91
316	2:19:11	92
317	2:24:11	93
318	2:29:11	93
319	2:34:11	93
320	2:39:11	93
321	2:44:11	93
322	2:49:11	92
323	2:54:11	92
324	2:59:11	92
325	3:04:11	92
326	3:09:11	92
327	3:14:11	93
328	3:19:11	93
329	3:24:11	94
330	3:29:11	93
331	3:34:11	93
332	3:39:11	92
333	3:44:11	91
334	3:49:11	90
335	3:54:11	89
336	3:59:11	89
337	4:04:11	88
338	4:09:11	88
339	4:14:11	88
340	4:19:11	87
341	4:24:11	87
342	4:29:11	88
343	4:34:11	88
344	4:39:11	90
345	4:44:11	91
346	4:49:11	93
347	4:54:11	94
348	4:59:11	95
349	5:04:11	95
350	5:09:11	95
351	5:14:11	94
352	5:19:11	93
353	5:24:11	92
354	5:29:11	92
355	5:34:11	92
356	5:39:11	92
357	5:44:11	92
358	5:49:11	92
359	5:54:11	93
360	5:59:11	93
361	6:04:11	92
362	6:09:11	92
363	6:14:11	92
364	6:19:11	92
365	6:24:11	93
366	6:29:11	93
367	6:34:11	93
368	6:39:11	93
369	6:44:11	93
370	6:49:11	92
371	6:54:11	92
372	6:59:11	91
373	7:04:11	91
374	7:09:11	93
375	7:14:11	95
376	7:19:11	99
377	7:24:11	104
378	7:29:11	110
379	7:34:11	116
380	7:39:11	120
381	7:44:11	122
382	7:49:11	121
383	7:54:11	116
384	7:59:11	110
385	8:04:11	103
386	8:09:11	96
387	8:14:11	90
388	8:19:11	86
389	8:24:11	84
390	8:29:11	83
391	8:34:11	83
392	8:39:11	83
393	8:44:11	85
394	8:49:11	86
395	8:54:11	88
396	8:59:11	90
397	9:04:11	91
398	9:09:11	93
399	9:14:11	94
400	9:19:11	95
401	9:24:11	96
402	9:29:11	97
403	9:34:11	97
404	9:39:11	98
405	9:44:11	98
406	9:49:11	98
407	9:54:11	98
408	9:59:11	98
409	10:04:11	98
410	10:09:11	98
411	10:14:11	98
412	10:19:11	98
413	10:24:11	98
414	10:29:11	97
415	10:34:11	97
416	10:39:11	96
417	10:44:11	95
418	10:49:11	95
419	10:54:11	94
420	10:59:11	94
421	11:04:11	95
422	11:09:11	98
423	11:14:11	102
424	11:19:11	106
425	11:24:11	111
426	11:29:11	116
427	11:34:11	120
428	11:39:11	123
429	11:44:11	125
430	11:49:11	127
431	11:54:11	128
432	11:59:11	129
433	12:04:11	129
434	12:09:11	129
435	12:14:11	128
436	12:19:11	127
437	12:24:11	125
438	12:29:11	122
439	12:34:11	118
440	12:39:11	114
441	12:44:11	110
442	12:49:11	108
443	12:54:11	107
444	12:59:11	108
445	13:04:11	109
446	13:09:11	111
447	13:14:11	112
448	13:19:11	113
449	13:24:11	113
450	13:29:11	112
451	13:34:11	111
452	13:39:11	108
453	13:44:11	106
454	13:49:11	103
455	13:54:11	101
456	13:59:11	99
457	14:04:11	97
458	14:09:11	96
459	14:14:11	95
460	14:19:11	95
461	14:24:11	95
462	14:29:11	96
463	14:34:11	96
464	14:39:11	97
465	14:44:11	97
466	14:49:11	97
467	14:54:11	97
468	14:59:11	97
469	15:04:11	96
470	15:09:11	96
471	15:14:11	96
472	15:19:11	97
473	15:24:11	99
474	15:29:11	102
475	15:34:11	105
476	15:39:11	107
477	15:44:11	108
478	15:49:11	107
479	15:54:11	105
480	15:59:11	102
481	16:04:11	100
482	16:09:11	97
483	16:14:11	94
484	16:19:11	93
485	16:24:11	93
486	16:29:11	95
487	16:34:11	99
488	16:39:11	104
489	16:44:11	111
490	16:49:11	118
491	16:54:11	124
492	16:59:11	129
493	17:04:11	133
494	17:09:11	135
495	17:14:11	136
496	17:19:11	136
497	17:24:11	134
498	17:29:11	132
499	17:34:11	128
500	17:39:11	123
501	17:44:11	119
502	17:49:11	114
503	17:54:11	110
504	17:59:11	106
505	18:04:11	101
506	18:09:11	96
507	18:14:11	92
508	18:19:11	88
509	18:24:11	86
510	18:29:11	86
511	18:34:11	86
512	18:39:11	88
513	18:44:11	91
514	18:49:11	93
515	18:54:11	95
516	18:59:11	96
517	19:04:11	96
518	19:09:11	96
519	19:14:11	95
520	19:19:11	96
521	19:24:11	96
522	19:29:11	97
523	19:34:11	96
524	19:39:11	95
525	19:44:11	94
526	19:49:11	92
527	19:54:11	90
528	19:59:11	88
529	20:04:11	86
530	20:09:11	86
531	20:14:11	85
532	20:19:11	86
533	20:24:11	86
534	20:29:11	86
535	20:34:11	86
536	20:39:11	87
537	20:44:11	87
538	20:49:11	87
539	20:54:11	87
540	20:59:11	88
541	21:04:11	87
542	21:09:11	87
543	21:14:11	87
544	21:19:11	87
545	21:24:11	87
546	21:29:11	88
547	21:34:11	88
548	21:39:11	89
549	21:44:11	89
550	21:49:11	89
551	21:54:11	89
552	21:59:11	88
553	22:04:11	87
554	22:09:11	87
555	22:14:11	86
556	22:19:11	85
557	22:24:11	86
558	22:29:11	87
559	22:34:11	89
560	22:39:11	93
561	22:44:11	97
562	22:49:11	101
563	22:54:11	106
564	22:59:11	112
565	23:04:11	117
566	23:09:11	122
567	23:14:11	126
568	23:19:11	129
569	23:24:11	131
570	23:29:11	132
571	23:34:11	133
572	23:39:11	133
573	23:44:11	132
574	23:49:11	130
575	23:54:11	128
576	23:59:11	124
