# Supplementary material for: Detrended Fluctuation Analysis in the prediction of type 2 diabetes mellitus in patients at risk: Model optimization and comparison with other metrics
Source: PLoS One. 2019 Dec 18;14(12):e0225817. doi: 10.1371/journal.pone.0225817 (PMC6919578; doi:10.1371/journal.pone.0225817)
Supplement: S1 File — This file includes glucose time series from all patients included in the study and the database with clinical variables. (ZIP) [file pone.0225817.s001.zip › S1/case 115.csv]

	hora	glucemia
1	0:03:58	84
2	0:08:58	84
3	0:13:58	84
4	0:18:58	84
5	0:23:58	85
6	0:28:58	85
7	0:33:58	86
8	0:38:58	87
9	0:43:58	87
10	0:48:58	88
11	0:53:58	89
12	0:58:58	90
13	1:03:58	91
14	1:08:58	92
15	1:13:58	93
16	1:18:58	93
17	1:23:58	92
18	1:28:58	92
19	1:33:58	91
20	1:38:58	91
21	1:43:58	90
22	1:48:58	88
23	1:53:58	87
24	1:58:58	85
25	2:03:58	84
26	2:08:58	84
27	2:13:58	84
28	2:18:58	84
29	2:23:58	84
30	2:28:58	84
31	2:33:58	84
32	2:38:58	83
33	2:43:58	83
34	2:48:58	83
35	2:53:58	85
36	2:58:58	86
37	3:03:58	88
38	3:08:58	89
39	3:13:58	91
40	3:18:58	91
41	3:23:58	92
42	3:28:58	91
43	3:33:58	89
44	3:38:58	86
45	3:43:58	83
46	3:48:58	80
47	3:53:58	79
48	3:58:58	79
49	4:03:58	80
50	4:08:58	82
51	4:13:58	84
52	4:18:58	86
53	4:23:58	87
54	4:28:58	88
55	4:33:58	88
56	4:38:58	89
57	4:43:58	89
58	4:48:58	90
59	4:53:58	91
60	4:58:58	92
61	5:03:58	93
62	5:08:58	95
63	5:13:58	95
64	5:18:58	95
65	5:23:58	94
66	5:28:58	92
67	5:33:58	90
68	5:38:58	89
69	5:43:58	89
70	5:48:58	90
71	5:53:58	91
72	5:58:58	92
73	6:03:58	94
74	6:08:58	96
75	6:13:58	98
76	6:18:58	98
77	6:23:58	98
78	6:28:58	97
79	6:33:58	95
80	6:38:58	93
81	6:43:58	91
82	6:48:58	91
83	6:53:58	92
84	6:58:58	93
85	7:03:58	94
86	7:08:58	95
87	7:13:58	95
88	7:18:58	93
89	7:23:58	91
90	7:28:58	89
91	7:33:58	88
92	7:38:58	87
93	7:43:58	86
94	7:48:58	85
95	7:53:58	84
96	7:58:58	84
97	8:03:58	83
98	8:08:58	82
99	8:13:58	81
100	8:18:58	80
101	8:23:58	78
102	8:28:58	77
103	8:33:58	77
104	8:38:58	76
105	8:43:58	76
106	8:48:58	77
107	8:53:58	78
108	8:58:58	79
109	9:03:58	81
110	9:08:58	82
111	9:13:58	83
112	9:18:58	83
113	9:23:58	83
114	9:28:58	83
115	9:33:58	82
116	9:38:58	81
117	9:43:58	80
118	9:48:58	79
119	9:53:58	78
120	9:58:58	77
121	10:03:58	76
122	10:08:58	76
123	10:13:58	75
124	10:18:58	74
125	10:23:58	74
126	10:28:58	73
127	10:33:58	73
128	10:38:58	73
129	10:43:58	72
130	10:48:58	73
131	10:53:58	73
132	10:58:58	73
133	11:03:58	72
134	11:08:58	72
135	11:13:58	71
136	11:18:58	70
137	11:23:58	69
138	11:28:58	68
139	11:33:58	68
140	11:38:58	68
141	11:43:58	68
142	11:48:58	68
143	11:53:58	69
144	11:58:58	70
145	12:03:58	72
146	12:08:58	74
147	12:13:58	76
148	12:18:58	79
149	12:23:58	81
150	12:28:58	84
151	12:33:58	86
152	12:38:58	89
153	12:43:58	92
154	12:48:58	94
155	12:53:58	95
156	12:58:58	96
157	13:03:58	95
158	13:08:58	94
159	13:13:58	93
160	13:18:58	91
161	13:23:58	90
162	13:28:58	89
163	13:33:58	88
164	13:38:58	87
165	13:43:58	86
166	13:48:58	85
167	13:53:58	84
168	13:58:58	83
169	14:03:58	81
170	14:08:58	80
171	14:13:58	79
172	14:18:58	78
173	14:23:58	78
174	14:28:58	77
175	14:33:58	77
176	14:38:58	76
177	14:43:58	76
178	14:48:58	75
179	14:53:58	74
180	14:58:58	73
181	15:03:58	72
182	15:08:58	71
183	15:13:58	71
184	15:18:58	71
185	15:23:58	71
186	15:28:58	71
187	15:33:58	71
188	15:38:58	72
189	15:43:58	72
190	15:48:58	72
191	15:53:58	72
192	15:58:58	72
193	16:03:58	71
194	16:08:58	70
195	16:13:58	69
196	16:18:58	69
197	16:23:58	69
198	16:28:58	71
199	16:33:58	73
200	16:38:58	77
201	16:43:58	80
202	16:48:58	84
203	16:53:58	86
204	16:58:58	88
205	17:03:58	88
206	17:08:58	88
207	17:13:58	88
208	17:18:58	89
209	17:23:58	91
210	17:28:58	93
211	17:33:58	96
212	17:38:58	100
213	17:43:58	104
214	17:48:58	107
215	17:53:58	109
216	17:58:58	111
217	18:03:58	112
218	18:08:58	113
219	18:13:58	115
220	18:18:58	117
221	18:23:58	121
222	18:28:58	125
223	18:33:58	128
224	18:38:58	131
225	18:43:58	132
226	18:48:58	132
227	18:53:58	131
228	18:58:58	130
229	19:03:58	127
230	19:08:58	124
231	19:13:58	120
232	19:18:58	115
233	19:23:58	111
234	19:28:58	108
235	19:33:58	105
236	19:38:58	103
237	19:43:58	102
238	19:48:58	101
239	19:53:58	101
240	19:58:58	101
241	20:03:58	103
242	20:08:58	105
243	20:13:58	108
244	20:18:58	113
245	20:23:58	119
246	20:28:58	126
247	20:33:58	132
248	20:38:58	135
249	20:43:58	137
250	20:48:58	136
251	20:53:59	133
252	20:58:59	129
253	21:03:59	125
254	21:08:59	121
255	21:13:59	116
256	21:18:59	112
257	21:23:59	107
258	21:28:59	103
259	21:33:59	100
260	21:38:59	97
261	21:43:59	96
262	21:48:59	97
263	21:53:59	99
264	21:58:59	101
265	22:03:59	104
266	22:08:59	107
267	22:13:59	108
268	22:18:59	108
269	22:23:59	107
270	22:28:59	105
271	22:33:59	103
272	22:38:59	100
273	22:43:59	97
274	22:48:59	95
275	22:53:59	93
276	22:58:59	92
277	23:03:59	91
278	23:08:59	90
279	23:13:59	89
280	23:18:59	89
281	23:23:59	88
282	23:28:59	88
283	23:33:59	88
284	23:38:59	87
285	23:43:59	87
286	23:48:59	87
287	23:53:59	86
288	23:58:59	85
289	0:03:59	84
290	0:08:59	84
291	0:13:59	84
292	0:18:59	84
293	0:23:59	86
294	0:28:59	89
295	0:33:59	93
296	0:38:59	96
297	0:43:59	98
298	0:48:59	99
299	0:53:59	100
300	0:58:59	100
301	1:03:59	100
302	1:08:59	100
303	1:13:59	99
304	1:18:59	97
305	1:23:59	95
306	1:28:59	92
307	1:33:59	90
308	1:38:59	88
309	1:43:59	87
310	1:48:59	87
311	1:53:59	87
312	1:58:59	88
313	2:03:59	89
314	2:08:59	91
315	2:13:59	92
316	2:18:59	93
317	2:23:59	93
318	2:28:59	93
319	2:33:59	92
320	2:38:59	92
321	2:43:59	91
322	2:48:59	90
323	2:53:59	89
324	2:58:59	88
325	3:03:59	87
326	3:08:59	87
327	3:13:59	87
328	3:18:59	87
329	3:23:59	88
330	3:28:59	88
331	3:33:59	88
332	3:38:59	88
333	3:43:59	87
334	3:48:59	87
335	3:53:59	86
336	3:58:59	86
337	4:03:59	87
338	4:08:59	87
339	4:13:59	88
340	4:18:59	89
341	4:23:59	89
342	4:28:59	90
343	4:33:59	90
344	4:38:59	91
345	4:43:59	92
346	4:48:59	92
347	4:53:59	93
348	4:58:59	93
349	5:03:59	92
350	5:08:59	92
351	5:13:59	91
352	5:18:59	90
353	5:23:59	89
354	5:28:59	88
355	5:33:59	87
356	5:38:59	86
357	5:43:59	86
358	5:48:59	85
359	5:53:59	85
360	5:58:59	85
361	6:03:59	85
362	6:08:59	84
363	6:13:59	84
364	6:18:59	83
365	6:23:59	83
366	6:28:59	82
367	6:33:59	82
368	6:38:59	83
369	6:43:59	83
370	6:48:59	84
371	6:53:59	84
372	6:58:59	84
373	7:03:59	85
374	7:08:59	85
375	7:13:59	86
376	7:18:59	86
377	7:23:59	86
378	7:28:59	86
379	7:33:59	86
380	7:38:59	85
381	7:43:59	84
382	7:48:59	84
383	7:53:59	84
384	7:58:59	84
385	8:03:59	85
386	8:08:59	86
387	8:13:59	87
388	8:18:59	87
389	8:23:59	87
390	8:28:59	87
391	8:33:59	86
392	8:38:59	86
393	8:43:59	86
394	8:48:59	86
395	8:53:59	87
396	8:58:59	88
397	9:03:59	89
398	9:08:59	90
399	9:13:59	90
400	9:18:59	91
401	9:23:59	92
402	9:28:59	93
403	9:33:59	95
404	9:38:59	96
405	9:43:59	98
406	9:48:59	101
407	9:53:59	103
408	9:58:59	105
409	10:03:59	108
410	10:08:59	111
411	10:13:59	113
412	10:18:59	116
413	10:23:59	118
414	10:28:59	119
415	10:33:59	120
416	10:38:59	121
417	10:43:59	121
418	10:48:59	119
419	10:53:59	117
420	10:58:59	114
421	11:03:59	112
422	11:08:59	110
423	11:13:59	109
424	11:18:59	108
425	11:23:59	107
426	11:28:59	107
427	11:33:59	106
428	11:38:59	105
429	11:43:59	104
430	11:48:59	102
431	11:53:59	101
432	11:58:59	99
433	12:03:59	98
434	12:08:59	97
435	12:13:59	97
436	12:18:59	97
437	12:23:59	97
438	12:28:59	97
439	12:33:59	98
440	12:38:59	98
441	12:43:59	97
442	12:48:59	97
443	12:53:59	95
444	12:58:59	94
445	13:03:59	91
446	13:08:59	89
447	13:13:59	87
448	13:18:59	85
449	13:23:59	83
450	13:28:59	81
451	13:33:59	80
452	13:38:59	79
453	13:43:59	78
454	13:48:59	77
455	13:53:59	76
456	13:58:59	75
457	14:03:59	75
458	14:08:59	76
459	14:13:59	77
460	14:18:59	79
461	14:23:59	80
462	14:28:59	82
463	14:33:59	83
464	14:38:59	83
465	14:43:59	84
466	14:48:59	84
467	14:53:59	84
468	14:58:59	85
469	15:03:59	85
470	15:08:59	85
471	15:13:59	85
472	15:18:59	86
473	15:23:59	86
474	15:28:59	86
475	15:33:59	86
476	15:38:59	86
477	15:43:59	85
478	15:48:59	85
479	15:53:59	85
480	15:58:59	86
481	16:03:59	89
482	16:08:59	94
483	16:13:59	101
484	16:18:59	109
485	16:23:59	119
486	16:28:59	129
487	16:33:59	138
488	16:38:59	145
489	16:43:59	149
490	16:48:59	150
491	16:53:59	149
492	16:58:59	145
493	17:03:59	140
494	17:08:59	135
495	17:13:59	129
496	17:18:59	123
497	17:23:59	118
498	17:28:59	113
499	17:33:59	108
500	17:38:59	104
501	17:43:59	101
502	17:48:59	97
503	17:53:59	95
504	17:58:59	93
505	18:03:59	92
506	18:08:59	91
507	18:13:59	92
508	18:18:59	92
509	18:23:59	93
510	18:28:59	93
511	18:33:59	93
512	18:38:59	93
513	18:43:59	92
514	18:48:59	91
515	18:53:59	89
516	18:58:59	89
517	19:03:59	88
518	19:08:59	87
519	19:13:59	87
520	19:18:59	86
521	19:23:59	84
522	19:28:59	83
523	19:33:59	81
524	19:38:59	80
525	19:43:59	80
526	19:48:59	79
527	19:53:59	79
528	19:58:59	78
529	20:03:59	78
530	20:08:59	77
531	20:13:59	76
532	20:18:59	75
533	20:23:59	75
534	20:28:59	75
535	20:33:59	76
536	20:38:59	77
537	20:43:59	79
538	20:48:59	80
539	20:53:59	81
540	20:58:59	82
541	21:03:59	82
542	21:08:59	82
543	21:13:59	82
544	21:18:59	82
545	21:23:59	83
546	21:28:59	84
547	21:33:59	85
548	21:38:59	87
549	21:43:59	90
550	21:48:59	92
551	21:53:59	94
552	21:58:59	95
553	22:03:59	97
554	22:08:59	98
555	22:13:59	99
556	22:18:59	100
557	22:23:59	102
558	22:28:59	103
559	22:33:59	104
560	22:38:59	104
561	22:43:59	104
562	22:48:59	104
563	22:53:59	103
564	22:58:59	102
565	23:03:59	101
566	23:08:59	99
567	23:13:59	98
568	23:18:59	97
569	23:23:59	96
570	23:28:59	95
571	23:33:59	94
572	23:38:59	94
573	23:43:59	93
574	23:48:59	92
575	23:53:59	92
576	23:58:59	93
