# Supplementary material for: Detrended Fluctuation Analysis in the prediction of type 2 diabetes mellitus in patients at risk: Model optimization and comparison with other metrics
Source: PLoS One. 2019 Dec 18;14(12):e0225817. doi: 10.1371/journal.pone.0225817 (PMC6919578; doi:10.1371/journal.pone.0225817)
Supplement: S1 File — This file includes glucose time series from all patients included in the study and the database with clinical variables. (ZIP) [file pone.0225817.s001.zip › S1/case 116.csv]

	hora	glucemia
1	0:04:48	116
2	0:09:48	116
3	0:14:48	115
4	0:19:48	114
5	0:24:48	112
6	0:29:48	109
7	0:34:48	105
8	0:39:48	103
9	0:44:48	101
10	0:49:48	100
11	0:54:48	99
12	0:59:48	99
13	1:04:48	98
14	1:09:48	98
15	1:14:48	98
16	1:19:48	99
17	1:24:48	99
18	1:29:48	99
19	1:34:48	99
20	1:39:48	99
21	1:44:48	98
22	1:49:48	98
23	1:54:48	97
24	1:59:48	97
25	2:04:48	96
26	2:09:48	95
27	2:14:48	94
28	2:19:48	93
29	2:24:48	92
30	2:29:48	90
31	2:34:48	89
32	2:39:48	88
33	2:44:48	86
34	2:49:48	85
35	2:54:48	85
36	2:59:48	86
37	3:04:48	88
38	3:09:48	91
39	3:14:48	93
40	3:19:48	94
41	3:24:48	95
42	3:29:48	95
43	3:34:48	96
44	3:39:48	96
45	3:44:48	96
46	3:49:48	97
47	3:54:48	98
48	3:59:48	98
49	4:04:48	98
50	4:09:48	97
51	4:14:48	96
52	4:19:48	95
53	4:24:48	94
54	4:29:48	93
55	4:34:48	92
56	4:39:48	91
57	4:44:48	91
58	4:49:48	91
59	4:54:48	91
60	4:59:48	91
61	5:04:48	91
62	5:09:48	91
63	5:14:48	91
64	5:19:48	91
65	5:24:48	91
66	5:29:48	91
67	5:34:48	91
68	5:39:48	92
69	5:44:48	92
70	5:49:48	92
71	5:54:48	92
72	5:59:48	92
73	6:04:48	91
74	6:09:48	91
75	6:14:48	90
76	6:19:48	91
77	6:24:48	91
78	6:29:48	92
79	6:34:48	93
80	6:39:48	93
81	6:44:48	94
82	6:49:48	94
83	6:54:48	94
84	6:59:48	94
85	7:04:48	94
86	7:09:48	94
87	7:14:48	93
88	7:19:48	93
89	7:24:48	93
90	7:29:48	93
91	7:34:48	94
92	7:39:48	94
93	7:44:48	94
94	7:49:48	93
95	7:54:48	92
96	7:59:48	92
97	8:04:48	91
98	8:09:48	90
99	8:14:48	90
100	8:19:48	90
101	8:24:48	90
102	8:29:48	90
103	8:34:48	90
104	8:39:48	90
105	8:44:48	91
106	8:49:48	92
107	8:54:48	93
108	8:59:48	94
109	9:04:48	95
110	9:09:48	95
111	9:14:48	95
112	9:19:48	94
113	9:24:48	93
114	9:29:48	93
115	9:34:48	94
116	9:39:48	96
117	9:44:48	99
118	9:49:48	103
119	9:54:48	107
120	9:59:48	109
121	10:04:48	111
122	10:09:48	111
123	10:14:48	111
124	10:19:48	110
125	10:24:48	109
126	10:29:48	108
127	10:34:48	107
128	10:39:48	107
129	10:44:48	107
130	10:49:48	108
131	10:54:48	108
132	10:59:48	108
133	11:04:48	107
134	11:09:48	105
135	11:14:48	103
136	11:19:48	101
137	11:24:48	99
138	11:29:48	98
139	11:34:48	98
140	11:39:48	99
141	11:44:48	99
142	11:49:48	99
143	11:54:48	98
144	11:59:48	97
145	12:04:48	95
146	12:09:48	94
147	12:14:48	92
148	12:19:48	91
149	12:24:48	91
150	12:29:48	91
151	12:34:48	92
152	12:39:48	94
153	12:44:48	96
154	12:49:48	98
155	12:54:48	100
156	12:59:48	101
157	13:04:48	102
158	13:09:48	101
159	13:14:48	100
160	13:19:48	98
161	13:24:48	97
162	13:29:48	97
163	13:34:48	99
164	13:39:48	102
165	13:44:48	106
166	13:49:48	110
167	13:54:48	113
168	13:59:48	116
169	14:04:48	118
170	14:09:48	120
171	14:14:48	122
172	14:19:48	123
173	14:24:48	124
174	14:29:48	125
175	14:34:48	124
176	14:39:48	124
177	14:44:48	123
178	14:49:48	123
179	14:54:48	124
180	14:59:48	124
181	15:04:48	125
182	15:09:48	125
183	15:14:48	125
184	15:19:48	125
185	15:24:48	124
186	15:29:48	123
187	15:34:48	121
188	15:39:48	118
189	15:44:48	116
190	15:49:48	112
191	15:54:48	109
192	15:59:48	106
193	16:04:48	104
194	16:09:48	102
195	16:14:48	102
196	16:19:48	101
197	16:24:48	101
198	16:29:48	101
199	16:34:48	101
200	16:39:48	100
201	16:44:48	99
202	16:49:48	99
203	16:54:48	98
204	16:59:48	97
205	17:04:48	97
206	17:09:48	97
207	17:14:48	97
208	17:19:48	98
209	17:24:48	100
210	17:29:48	101
211	17:34:48	103
212	17:39:48	104
213	17:44:48	105
214	17:49:48	105
215	17:54:48	106
216	17:59:48	106
217	18:04:48	107
218	18:09:48	107
219	18:14:48	106
220	18:19:48	105
221	18:24:48	104
222	18:29:48	104
223	18:34:48	104
224	18:39:48	104
225	18:44:48	105
226	18:49:48	106
227	18:54:48	107
228	18:59:48	108
229	19:04:48	109
230	19:09:48	110
231	19:14:48	113
232	19:19:48	115
233	19:24:48	116
234	19:29:48	117
235	19:34:48	116
236	19:39:48	115
237	19:44:48	113
238	19:49:48	111
239	19:54:48	109
240	19:59:48	107
241	20:04:48	107
242	20:09:48	108
243	20:14:48	109
244	20:19:48	110
245	20:24:48	111
246	20:29:48	113
247	20:34:48	115
248	20:39:48	116
249	20:44:48	118
250	20:49:48	118
251	20:54:48	118
252	20:59:49	118
253	21:04:49	117
254	21:09:49	116
255	21:14:49	115
256	21:19:49	114
257	21:24:49	113
258	21:29:49	112
259	21:34:49	111
260	21:39:49	110
261	21:44:49	110
262	21:49:49	110
263	21:54:49	112
264	21:59:49	114
265	22:04:49	116
266	22:09:49	118
267	22:14:49	118
268	22:19:49	117
269	22:24:49	116
270	22:29:49	115
271	22:34:49	115
272	22:39:49	116
273	22:44:49	116
274	22:49:49	117
275	22:54:49	116
276	22:59:49	115
277	23:04:49	114
278	23:09:49	112
279	23:14:49	110
280	23:19:49	108
281	23:24:49	106
282	23:29:49	105
283	23:34:49	104
284	23:39:49	103
285	23:44:49	103
286	23:49:49	104
287	23:54:49	105
288	23:59:49	107
289	0:04:49	109
290	0:09:49	111
291	0:14:49	113
292	0:19:49	113
293	0:24:49	112
294	0:29:49	110
295	0:34:49	108
296	0:39:49	107
297	0:44:49	106
298	0:49:49	106
299	0:54:49	107
300	0:59:49	108
301	1:04:49	110
302	1:09:49	112
303	1:14:49	113
304	1:19:49	114
305	1:24:49	114
306	1:29:49	114
307	1:34:49	114
308	1:39:49	113
309	1:44:49	112
310	1:49:49	112
311	1:54:49	111
312	1:59:49	109
313	2:04:49	108
314	2:09:49	108
315	2:14:49	107
316	2:19:49	107
317	2:24:49	107
318	2:29:49	107
319	2:34:49	108
320	2:39:49	109
321	2:44:49	110
322	2:49:49	111
323	2:54:49	112
324	2:59:49	112
325	3:04:49	113
326	3:09:49	113
327	3:14:49	113
328	3:19:49	112
329	3:24:49	112
330	3:29:49	112
331	3:34:49	112
332	3:39:49	112
333	3:44:49	113
334	3:49:49	113
335	3:54:49	113
336	3:59:49	112
337	4:04:49	111
338	4:09:49	110
339	4:14:49	109
340	4:19:49	108
341	4:24:49	108
342	4:29:49	109
343	4:34:49	111
344	4:39:49	112
345	4:44:49	114
346	4:49:49	115
347	4:54:49	115
348	4:59:49	115
349	5:04:49	115
350	5:09:49	114
351	5:14:49	114
352	5:19:49	113
353	5:24:49	112
354	5:29:49	110
355	5:34:49	108
356	5:39:49	106
357	5:44:49	104
358	5:49:49	103
359	5:54:49	102
360	5:59:49	101
361	6:04:49	101
362	6:09:49	102
363	6:14:49	102
364	6:19:49	102
365	6:24:49	103
366	6:29:49	103
367	6:34:49	103
368	6:39:49	104
369	6:44:49	104
370	6:49:49	105
371	6:54:49	105
372	6:59:49	106
373	7:04:49	106
374	7:09:49	106
375	7:14:49	105
376	7:19:49	105
377	7:24:49	105
378	7:29:49	105
379	7:34:49	106
380	7:39:49	107
381	7:44:49	107
382	7:49:49	106
383	7:54:49	105
384	7:59:49	104
385	8:04:49	102
386	8:09:49	101
387	8:14:49	100
388	8:19:49	100
389	8:24:49	100
390	8:29:49	100
391	8:34:49	101
392	8:39:49	102
393	8:44:49	103
394	8:49:49	103
395	8:54:49	104
396	8:59:49	104
397	9:04:49	103
398	9:09:49	102
399	9:14:49	102
400	9:19:49	101
401	9:24:49	101
402	9:29:49	102
403	9:34:49	103
404	9:39:49	104
405	9:44:49	106
406	9:49:49	107
407	9:54:49	109
408	9:59:49	111
409	10:04:49	115
410	10:09:49	120
411	10:14:49	127
412	10:19:49	134
413	10:24:49	141
414	10:29:49	145
415	10:34:49	146
416	10:39:49	145
417	10:44:49	142
418	10:49:49	137
419	10:54:49	132
420	10:59:49	127
421	11:04:49	123
422	11:09:49	121
423	11:14:49	120
424	11:19:49	118
425	11:24:49	117
426	11:29:49	116
427	11:34:49	116
428	11:39:49	115
429	11:44:49	113
430	11:49:49	112
431	11:54:49	110
432	11:59:49	108
433	12:04:49	105
434	12:09:49	103
435	12:14:49	101
436	12:19:49	99
437	12:24:49	97
438	12:29:49	97
439	12:34:49	97
440	12:39:49	98
441	12:44:49	99
442	12:49:49	100
443	12:54:49	101
444	12:59:49	101
445	13:04:49	101
446	13:09:49	101
447	13:14:49	102
448	13:19:49	102
449	13:24:49	103
450	13:29:49	103
451	13:34:49	102
452	13:39:49	102
453	13:44:49	102
454	13:49:49	102
455	13:54:49	103
456	13:59:49	105
457	14:04:49	106
458	14:09:49	106
459	14:14:49	107
460	14:19:49	107
461	14:24:49	108
462	14:29:49	110
463	14:34:49	110
464	14:39:49	110
465	14:44:49	108
466	14:49:49	105
467	14:54:49	103
468	14:59:49	102
469	15:04:49	102
470	15:09:49	104
471	15:14:49	106
472	15:19:49	108
473	15:24:49	110
474	15:29:49	112
475	15:34:49	113
476	15:39:49	114
477	15:44:49	114
478	15:49:49	112
479	15:54:49	109
480	15:59:49	105
481	16:04:49	101
482	16:09:49	96
483	16:14:49	93
484	16:19:49	90
485	16:24:49	89
486	16:29:49	88
487	16:34:49	87
488	16:39:49	87
489	16:44:49	87
490	16:49:49	86
491	16:54:49	86
492	16:59:49	86
493	17:04:49	86
494	17:09:49	86
495	17:14:49	86
496	17:19:49	86
497	17:24:49	87
498	17:29:49	88
499	17:34:49	89
500	17:39:49	89
501	17:44:49	89
502	17:49:49	90
503	17:54:49	91
504	17:59:49	93
505	18:04:49	96
506	18:09:49	99
507	18:14:49	102
508	18:19:49	105
509	18:24:49	107
510	18:29:49	109
511	18:34:49	112
512	18:39:49	114
513	18:44:49	116
514	18:49:49	118
515	18:54:49	119
516	18:59:49	118
517	19:04:49	116
518	19:09:49	113
519	19:14:49	111
520	19:19:49	108
521	19:24:49	105
522	19:29:49	103
523	19:34:49	100
524	19:39:49	99
525	19:44:49	99
526	19:49:49	100
527	19:54:49	101
528	19:59:49	102
529	20:04:49	103
530	20:09:49	104
531	20:14:49	104
532	20:19:49	104
533	20:24:49	105
534	20:29:49	106
535	20:34:49	106
536	20:39:49	107
537	20:44:49	107
538	20:49:49	107
539	20:54:49	107
540	20:59:49	108
541	21:04:49	109
542	21:09:49	111
543	21:14:49	112
544	21:19:49	113
545	21:24:49	113
546	21:29:49	113
547	21:34:49	112
548	21:39:49	112
549	21:44:49	112
550	21:49:49	111
551	21:54:49	112
552	21:59:49	113
553	22:04:49	115
554	22:09:49	117
555	22:14:49	118
556	22:19:49	118
557	22:24:49	118
558	22:29:49	119
559	22:34:49	120
560	22:39:49	121
561	22:44:49	123
562	22:49:49	124
563	22:54:49	125
564	22:59:49	125
565	23:04:49	124
566	23:09:49	124
567	23:14:49	123
568	23:19:49	122
569	23:24:49	122
570	23:29:49	123
571	23:34:49	123
572	23:39:49	124
573	23:44:49	124
574	23:49:49	124
575	23:54:49	123
576	23:59:49	122
