# Supplementary material for: Detrended Fluctuation Analysis in the prediction of type 2 diabetes mellitus in patients at risk: Model optimization and comparison with other metrics
Source: PLoS One. 2019 Dec 18;14(12):e0225817. doi: 10.1371/journal.pone.0225817 (PMC6919578; doi:10.1371/journal.pone.0225817)
Supplement: S1 File — This file includes glucose time series from all patients included in the study and the database with clinical variables. (ZIP) [file pone.0225817.s001.zip › S1/case 117.csv]

	hora	glucemia
1	0:04:48	107
2	0:09:48	106
3	0:14:48	105
4	0:19:48	104
5	0:24:48	103
6	0:29:48	102
7	0:34:48	102
8	0:39:48	101
9	0:44:48	100
10	0:49:48	98
11	0:54:48	97
12	0:59:48	95
13	1:04:48	94
14	1:09:48	93
15	1:14:48	92
16	1:19:48	91
17	1:24:48	90
18	1:29:48	89
19	1:34:48	88
20	1:39:48	88
21	1:44:48	89
22	1:49:48	89
23	1:54:48	90
24	1:59:48	91
25	2:04:48	91
26	2:09:48	91
27	2:14:48	91
28	2:19:48	91
29	2:24:48	90
30	2:29:48	90
31	2:34:48	90
32	2:39:48	90
33	2:44:48	91
34	2:49:48	91
35	2:54:48	92
36	2:59:48	93
37	3:04:48	94
38	3:09:48	95
39	3:14:48	96
40	3:19:48	96
41	3:24:48	96
42	3:29:48	97
43	3:34:48	97
44	3:39:48	97
45	3:44:48	97
46	3:49:48	97
47	3:54:48	97
48	3:59:48	97
49	4:04:48	97
50	4:09:48	97
51	4:14:48	97
52	4:19:48	96
53	4:24:48	96
54	4:29:48	96
55	4:34:48	95
56	4:39:48	94
57	4:44:48	94
58	4:49:48	93
59	4:54:48	92
60	4:59:48	91
61	5:04:48	90
62	5:09:48	90
63	5:14:48	90
64	5:19:48	89
65	5:24:48	89
66	5:29:48	89
67	5:34:48	88
68	5:39:48	88
69	5:44:48	88
70	5:49:48	87
71	5:54:48	86
72	5:59:48	86
73	6:04:48	85
74	6:09:48	84
75	6:14:48	83
76	6:19:48	82
77	6:24:48	81
78	6:29:48	80
79	6:34:48	79
80	6:39:48	78
81	6:44:48	78
82	6:49:48	78
83	6:54:48	78
84	6:59:48	78
85	7:04:48	78
86	7:09:48	79
87	7:14:48	80
88	7:19:48	80
89	7:24:48	80
90	7:29:48	80
91	7:34:48	80
92	7:39:48	80
93	7:44:48	80
94	7:49:48	80
95	7:54:48	80
96	7:59:48	80
97	8:04:48	80
98	8:09:48	81
99	8:14:48	82
100	8:19:48	83
101	8:24:48	85
102	8:29:48	87
103	8:34:48	89
104	8:39:48	92
105	8:44:48	93
106	8:49:48	93
107	8:54:48	92
108	8:59:48	90
109	9:04:48	88
110	9:09:48	86
111	9:14:48	84
112	9:19:48	82
113	9:24:48	81
114	9:29:48	82
115	9:34:48	83
116	9:39:48	85
117	9:44:48	88
118	9:49:48	90
119	9:54:48	93
120	9:59:48	94
121	10:04:48	94
122	10:09:48	92
123	10:14:48	90
124	10:19:48	87
125	10:24:48	85
126	10:29:48	83
127	10:34:48	81
128	10:39:48	80
129	10:44:48	79
130	10:49:48	79
131	10:54:48	79
132	10:59:48	79
133	11:04:48	79
134	11:09:48	79
135	11:14:48	79
136	11:19:48	78
137	11:24:48	78
138	11:29:48	78
139	11:34:48	78
140	11:39:48	78
141	11:44:48	78
142	11:49:48	78
143	11:54:48	78
144	11:59:48	77
145	12:04:48	77
146	12:09:48	76
147	12:14:48	76
148	12:19:48	75
149	12:24:48	74
150	12:29:48	74
151	12:34:48	73
152	12:39:48	73
153	12:44:48	73
154	12:49:48	73
155	12:54:48	73
156	12:59:48	74
157	13:04:48	74
158	13:09:48	75
159	13:14:48	76
160	13:19:48	76
161	13:24:48	77
162	13:29:48	78
163	13:34:48	78
164	13:39:48	78
165	13:44:48	78
166	13:49:48	77
167	13:54:48	77
168	13:59:48	77
169	14:04:48	76
170	14:09:48	76
171	14:14:48	76
172	14:19:48	76
173	14:24:48	75
174	14:29:48	75
175	14:34:48	75
176	14:39:48	75
177	14:44:48	75
178	14:49:48	74
179	14:54:48	74
180	14:59:48	74
181	15:04:48	73
182	15:09:48	73
183	15:14:48	72
184	15:19:48	72
185	15:24:48	72
186	15:29:48	72
187	15:34:48	73
188	15:39:48	73
189	15:44:48	73
190	15:49:48	73
191	15:54:48	73
192	15:59:48	73
193	16:04:48	73
194	16:09:48	73
195	16:14:48	73
196	16:19:48	73
197	16:24:48	72
198	16:29:48	72
199	16:34:48	71
200	16:39:48	71
201	16:44:48	71
202	16:49:48	71
203	16:54:48	72
204	16:59:48	73
205	17:04:48	75
206	17:09:48	77
207	17:14:48	79
208	17:19:48	82
209	17:24:48	85
210	17:29:48	88
211	17:34:48	91
212	17:39:48	94
213	17:44:48	95
214	17:49:48	95
215	17:54:48	94
216	17:59:48	93
217	18:04:48	91
218	18:09:48	90
219	18:14:48	89
220	18:19:48	88
221	18:24:48	87
222	18:29:48	87
223	18:34:48	86
224	18:39:48	86
225	18:44:48	86
226	18:49:48	85
227	18:54:48	85
228	18:59:48	84
229	19:04:48	83
230	19:09:48	82
231	19:14:48	80
232	19:19:48	77
233	19:24:48	75
234	19:29:48	74
235	19:34:48	72
236	19:39:48	71
237	19:44:48	71
238	19:49:48	71
239	19:54:48	71
240	19:59:48	71
241	20:04:48	71
242	20:09:48	71
243	20:14:48	71
244	20:19:48	70
245	20:24:48	70
246	20:29:48	70
247	20:34:48	70
248	20:39:48	70
249	20:44:48	69
250	20:49:48	69
251	20:54:48	69
252	20:59:48	70
253	21:04:48	70
254	21:09:48	70
255	21:14:48	70
256	21:19:48	70
257	21:24:48	70
258	21:29:48	70
259	21:34:48	70
260	21:39:48	70
261	21:44:48	71
262	21:49:48	71
263	21:54:48	71
264	21:59:48	72
265	22:04:48	72
266	22:09:48	73
267	22:14:48	75
268	22:19:48	76
269	22:24:48	77
270	22:29:48	78
271	22:34:48	79
272	22:39:48	79
273	22:44:48	79
274	22:49:48	78
275	22:54:48	78
276	22:59:48	77
277	23:04:48	76
278	23:09:48	76
279	23:14:48	76
280	23:19:48	76
281	23:24:48	76
282	23:29:48	76
283	23:34:48	76
284	23:39:48	76
285	23:44:48	76
286	23:49:48	77
287	23:54:48	77
288	23:59:48	77
289	0:04:48	77
290	0:09:48	77
291	0:14:48	76
292	0:19:48	75
293	0:24:48	74
294	0:29:48	73
295	0:34:48	71
296	0:39:48	70
297	0:44:48	68
298	0:49:48	67
299	0:54:48	66
300	0:59:48	66
301	1:04:48	66
302	1:09:48	65
303	1:14:48	65
304	1:19:48	65
305	1:24:48	65
306	1:29:48	65
307	1:34:48	64
308	1:39:48	64
309	1:44:48	63
310	1:49:48	63
311	1:54:48	63
312	1:59:48	63
313	2:04:48	64
314	2:09:48	64
315	2:14:48	65
316	2:19:48	65
317	2:24:48	66
318	2:29:48	66
319	2:34:48	67
320	2:39:48	67
321	2:44:48	68
322	2:49:48	69
323	2:54:48	69
324	2:59:48	70
325	3:04:48	70
326	3:09:48	70
327	3:14:48	70
328	3:19:48	69
329	3:24:48	69
330	3:29:48	69
331	3:34:48	68
332	3:39:48	68
333	3:44:48	68
334	3:49:48	68
335	3:54:48	68
336	3:59:48	69
337	4:04:48	69
338	4:09:48	70
339	4:14:48	70
340	4:19:48	70
341	4:24:48	71
342	4:29:48	71
343	4:34:48	71
344	4:39:48	71
345	4:44:48	71
346	4:49:48	72
347	4:54:48	73
348	4:59:48	73
349	5:04:48	74
350	5:09:48	74
351	5:14:48	75
352	5:19:48	75
353	5:24:48	76
354	5:29:48	76
355	5:34:48	76
356	5:39:48	77
357	5:44:48	77
358	5:49:48	78
359	5:54:48	78
360	5:59:48	78
361	6:04:48	78
362	6:09:48	78
363	6:14:48	78
364	6:19:48	78
365	6:24:48	78
366	6:29:48	78
367	6:34:48	78
368	6:39:48	79
369	6:44:48	79
370	6:49:48	79
371	6:54:48	79
372	6:59:48	79
373	7:04:48	79
374	7:09:48	80
375	7:14:48	80
376	7:19:48	80
377	7:24:48	80
378	7:29:48	80
379	7:34:48	80
380	7:39:48	80
381	7:44:48	80
382	7:49:48	80
383	7:54:48	80
384	7:59:48	80
385	8:04:48	80
386	8:09:48	80
387	8:14:48	80
388	8:19:48	81
389	8:24:48	81
390	8:29:48	81
391	8:34:48	81
392	8:39:48	82
393	8:44:48	82
394	8:49:48	83
395	8:54:48	84
396	8:59:48	86
397	9:04:48	88
398	9:09:48	90
399	9:14:48	92
400	9:19:48	93
401	9:24:48	94
402	9:29:48	95
403	9:34:48	95
404	9:39:48	94
405	9:44:48	94
406	9:49:48	93
407	9:54:48	92
408	9:59:48	91
409	10:04:48	90
410	10:09:48	89
411	10:14:48	88
412	10:19:48	88
413	10:24:48	87
414	10:29:48	88
415	10:34:48	88
416	10:39:48	88
417	10:44:48	87
418	10:49:48	87
419	10:54:48	87
420	10:59:48	87
421	11:04:48	88
422	11:09:48	91
423	11:14:48	94
424	11:19:48	98
425	11:24:48	101
426	11:29:48	103
427	11:34:48	104
428	11:39:48	104
429	11:44:48	103
430	11:49:48	101
431	11:54:48	98
432	11:59:48	96
433	12:04:48	94
434	12:09:48	92
435	12:14:48	91
436	12:19:48	89
437	12:24:48	88
438	12:29:48	87
439	12:34:48	87
440	12:39:48	86
441	12:44:48	86
442	12:49:48	86
443	12:54:48	86
444	12:59:48	86
445	13:04:48	86
446	13:09:48	86
447	13:14:48	85
448	13:19:48	86
449	13:24:48	86
450	13:29:48	88
451	13:34:48	89
452	13:39:48	92
453	13:44:48	94
454	13:49:48	97
455	13:54:48	100
456	13:59:48	102
457	14:04:48	103
458	14:09:48	103
459	14:14:48	103
460	14:19:48	101
461	14:24:48	99
462	14:29:48	98
463	14:34:48	97
464	14:39:48	96
465	14:44:48	96
466	14:49:48	96
467	14:54:48	97
468	14:59:48	97
469	15:04:48	97
470	15:09:48	98
471	15:14:48	98
472	15:19:48	98
473	15:24:48	98
474	15:29:48	98
475	15:34:48	99
476	15:39:48	100
477	15:44:48	100
478	15:49:48	100
479	15:54:48	100
480	15:59:48	100
481	16:04:48	99
482	16:09:48	98
483	16:14:48	97
484	16:19:48	96
485	16:24:48	94
486	16:29:48	93
487	16:34:48	92
488	16:39:48	91
489	16:44:48	91
490	16:49:48	92
491	16:54:48	93
492	16:59:48	94
493	17:04:48	95
494	17:09:48	96
495	17:14:48	96
496	17:19:48	97
497	17:24:48	97
498	17:29:48	96
499	17:34:48	96
500	17:39:48	96
501	17:44:48	95
502	17:49:48	95
503	17:54:48	94
504	17:59:48	94
505	18:04:48	93
506	18:09:48	92
507	18:14:48	91
508	18:19:48	90
509	18:24:48	90
510	18:29:48	90
511	18:34:48	91
512	18:39:48	92
513	18:44:48	94
514	18:49:48	96
515	18:54:48	98
516	18:59:48	100
517	19:04:48	102
518	19:09:48	105
519	19:14:48	110
520	19:19:48	115
521	19:24:48	120
522	19:29:48	124
523	19:34:48	127
524	19:39:48	129
525	19:44:48	129
526	19:49:48	128
527	19:54:48	126
528	19:59:48	123
529	20:04:48	120
530	20:09:48	117
531	20:14:48	116
532	20:19:48	115
533	20:24:48	116
534	20:29:48	117
535	20:34:48	118
536	20:39:48	118
537	20:44:48	117
538	20:49:48	114
539	20:54:48	111
540	20:59:48	108
541	21:04:48	105
542	21:09:48	102
543	21:14:48	100
544	21:19:48	97
545	21:24:48	94
546	21:29:48	91
547	21:34:48	88
548	21:39:48	87
549	21:44:48	85
550	21:49:48	85
551	21:54:48	85
552	21:59:48	86
553	22:04:48	87
554	22:09:48	89
555	22:14:48	91
556	22:19:48	92
557	22:24:48	93
558	22:29:48	94
559	22:34:48	95
560	22:39:48	95
561	22:44:48	95
562	22:49:48	95
563	22:54:48	95
564	22:59:48	95
565	23:04:48	96
566	23:09:48	96
567	23:14:48	96
568	23:19:48	96
569	23:24:48	96
570	23:29:48	96
571	23:34:48	96
572	23:39:48	96
573	23:44:48	96
574	23:49:48	97
575	23:54:48	97
576	23:59:48	98
