# Supplementary material for: Detrended Fluctuation Analysis in the prediction of type 2 diabetes mellitus in patients at risk: Model optimization and comparison with other metrics
Source: PLoS One. 2019 Dec 18;14(12):e0225817. doi: 10.1371/journal.pone.0225817 (PMC6919578; doi:10.1371/journal.pone.0225817)
Supplement: S1 File — This file includes glucose time series from all patients included in the study and the database with clinical variables. (ZIP) [file pone.0225817.s001.zip › S1/case 118.csv]

	hora	glucemia
1	00:03:15	109
2	00:08:15	109
3	00:13:15	108
4	00:18:15	107
5	00:23:15	107
6	00:28:15	106
7	00:33:15	105
8	00:38:15	104
9	00:43:15	103
10	00:48:15	102
11	00:53:15	101
12	00:58:15	100
13	01:03:15	100
14	01:08:15	99
15	01:13:15	99
16	01:18:15	99
17	01:23:15	99
18	01:28:15	100
19	01:33:15	100
20	01:38:15	100
21	01:43:15	100
22	01:48:15	101
23	01:53:15	101
24	01:58:15	101
25	02:03:15	101
26	02:08:15	101
27	02:13:15	101
28	02:18:15	101
29	02:23:15	101
30	02:28:15	101
31	02:33:15	101
32	02:38:15	100
33	02:43:15	100
34	02:48:15	100
35	02:53:15	99
36	02:58:15	99
37	03:03:15	98
38	03:08:15	98
39	03:13:15	97
40	03:18:15	97
41	03:23:15	97
42	03:28:15	97
43	03:33:15	97
44	03:38:15	96
45	03:43:15	96
46	03:48:15	96
47	03:53:15	96
48	03:58:15	96
49	04:03:15	96
50	04:08:15	96
51	04:13:15	96
52	04:18:15	96
53	04:23:15	96
54	04:28:15	96
55	04:33:15	95
56	04:38:15	95
57	04:43:15	95
58	04:48:15	95
59	04:53:15	95
60	04:58:15	95
61	05:03:15	94
62	05:08:15	94
63	05:13:15	94
64	05:18:15	93
65	05:23:15	93
66	05:28:15	93
67	05:33:15	93
68	05:38:15	93
69	05:43:15	92
70	05:48:15	92
71	05:53:15	92
72	05:58:15	91
73	06:03:15	91
74	06:08:15	91
75	06:13:15	90
76	06:18:15	90
77	06:23:15	90
78	06:28:15	90
79	06:33:15	91
80	06:38:15	91
81	06:43:15	91
82	06:48:15	91
83	06:53:15	91
84	06:58:15	91
85	07:03:15	92
86	07:08:15	92
87	07:13:15	92
88	07:18:15	92
89	07:23:15	93
90	07:28:15	93
91	07:33:15	93
92	07:38:15	93
93	07:43:15	93
94	07:48:15	93
95	07:53:15	94
96	07:58:15	94
97	08:03:15	94
98	08:08:15	94
99	08:13:15	94
100	08:18:15	94
101	08:23:15	94
102	08:28:15	94
103	08:33:15	94
104	08:38:15	95
105	08:43:15	96
106	08:48:15	96
107	08:53:15	97
108	08:58:15	97
109	09:03:15	97
110	09:08:15	98
111	09:13:15	99
112	09:18:15	100
113	09:23:15	102
114	09:28:15	104
115	09:33:15	106
116	09:38:15	NA
117	09:43:15	NA
118	09:45:35	NA
119	09:50:36	NA
120	09:55:36	NA
121	10:00:36	NA
122	10:05:36	NA
123	10:10:36	NA
124	10:15:36	NA
125	10:20:36	111
126	10:25:36	110
127	10:30:36	110
128	10:35:36	109
129	10:40:36	107
130	10:45:36	105
131	10:50:36	103
132	10:55:36	100
133	11:00:36	99
134	11:05:36	98
135	11:10:36	98
136	11:15:36	99
137	11:20:36	100
138	11:25:36	101
139	11:30:36	102
140	11:35:36	102
141	11:40:36	102
142	11:45:36	101
143	11:50:36	100
144	11:55:36	100
145	12:00:36	99
146	12:05:36	99
147	12:10:36	98
148	12:15:36	98
149	12:20:36	97
150	12:25:36	96
151	12:30:36	95
152	12:35:36	93
153	12:40:36	92
154	12:45:36	90
155	12:50:36	89
156	12:55:36	88
157	13:00:36	89
158	13:05:36	91
159	13:10:36	95
160	13:15:36	101
161	13:20:36	108
162	13:25:36	115
163	13:30:36	122
164	13:35:36	127
165	13:40:36	130
166	13:45:36	131
167	13:50:36	130
168	13:55:36	127
169	14:00:36	124
170	14:05:36	121
171	14:10:36	117
172	14:15:36	113
173	14:20:36	110
174	14:25:36	106
175	14:30:36	102
176	14:35:36	99
177	14:40:36	96
178	14:45:36	94
179	14:50:36	92
180	14:55:36	91
181	15:00:36	90
182	15:05:36	89
183	15:10:36	88
184	15:15:36	88
185	15:20:36	88
186	15:25:36	87
187	15:30:36	87
188	15:35:36	86
189	15:40:36	85
190	15:45:36	86
191	15:50:36	87
192	15:55:36	89
193	16:00:36	93
194	16:05:36	97
195	16:10:36	101
196	16:15:36	103
197	16:20:36	105
198	16:25:36	107
199	16:30:36	107
200	16:35:36	107
201	16:40:36	106
202	16:45:36	106
203	16:50:36	105
204	16:55:36	104
205	17:00:36	104
206	17:05:36	103
207	17:10:36	102
208	17:15:36	102
209	17:20:36	101
210	17:25:36	100
211	17:30:36	98
212	17:35:36	97
213	17:40:36	96
214	17:45:36	94
215	17:50:36	92
216	17:55:36	90
217	18:00:36	88
218	18:05:36	86
219	18:10:36	84
220	18:15:36	82
221	18:20:36	82
222	18:25:36	83
223	18:30:36	84
224	18:35:36	86
225	18:40:36	88
226	18:45:36	89
227	18:50:36	89
228	18:55:36	89
229	19:00:36	89
230	19:05:36	89
231	19:10:36	88
232	19:15:36	88
233	19:20:36	87
234	19:25:36	86
235	19:30:36	86
236	19:35:36	85
237	19:40:36	85
238	19:45:36	85
239	19:50:36	86
240	19:55:36	86
241	20:00:36	87
242	20:05:36	87
243	20:10:36	87
244	20:15:36	88
245	20:20:36	88
246	20:25:36	89
247	20:30:36	89
248	20:35:36	89
249	20:40:36	89
250	20:45:36	90
251	20:50:36	92
252	20:55:36	95
253	21:00:36	99
254	21:05:36	104
255	21:10:36	109
256	21:15:36	115
257	21:20:36	120
258	21:25:36	125
259	21:30:36	128
260	21:35:36	130
261	21:40:36	130
262	21:45:36	129
263	21:50:36	128
264	21:55:36	127
265	22:00:36	126
266	22:05:36	126
267	22:10:36	126
268	22:15:36	127
269	22:20:36	127
270	22:25:36	128
271	22:30:36	128
272	22:35:36	126
273	22:40:36	124
274	22:45:36	120
275	22:50:36	115
276	22:55:36	110
277	23:00:36	105
278	23:05:36	100
279	23:10:36	97
280	23:15:36	94
281	23:20:36	91
282	23:25:36	89
283	23:30:36	88
284	23:35:36	87
285	23:40:36	87
286	23:45:36	87
287	23:50:36	88
288	23:55:36	90
289	00:00:36	92
290	00:05:36	94
291	00:10:36	95
292	00:15:36	97
293	00:20:36	98
294	00:25:36	99
295	00:30:36	100
296	00:35:36	100
297	00:40:36	99
298	00:45:36	98
299	00:50:36	97
300	00:55:36	97
301	01:00:36	98
302	01:05:36	99
303	01:10:36	100
304	01:15:36	101
305	01:20:36	103
306	01:25:36	104
307	01:30:36	105
308	01:35:36	105
309	01:40:36	106
310	01:45:36	106
311	01:50:36	106
312	01:55:36	105
313	02:00:36	103
314	02:05:36	102
315	02:10:36	100
316	02:15:36	99
317	02:20:36	98
318	02:25:36	98
319	02:30:36	98
320	02:35:36	98
321	02:40:36	98
322	02:45:36	98
323	02:50:36	97
324	02:55:36	96
325	03:00:36	96
326	03:05:36	95
327	03:10:36	94
328	03:15:36	94
329	03:20:36	94
330	03:25:36	94
331	03:30:36	94
332	03:35:36	94
333	03:40:36	94
334	03:45:36	95
335	03:50:36	95
336	03:55:36	96
337	04:00:36	96
338	04:05:36	95
339	04:10:36	95
340	04:15:36	94
341	04:20:36	94
342	04:25:36	94
343	04:30:36	94
344	04:35:36	94
345	04:40:36	95
346	04:45:36	95
347	04:50:36	95
348	04:55:36	95
349	05:00:36	95
350	05:05:36	94
351	05:10:36	94
352	05:15:36	93
353	05:20:36	93
354	05:25:36	93
355	05:30:36	92
356	05:35:36	92
357	05:40:36	92
358	05:45:36	92
359	05:50:36	92
360	05:55:36	93
361	06:00:36	93
362	06:05:36	93
363	06:10:36	93
364	06:15:36	93
365	06:20:36	93
366	06:25:36	93
367	06:30:36	93
368	06:35:36	93
369	06:40:36	93
370	06:45:36	94
371	06:50:36	94
372	06:55:36	94
373	07:00:36	93
374	07:05:36	93
375	07:10:36	92
376	07:15:36	91
377	07:20:36	92
378	07:25:36	92
379	07:30:36	93
380	07:35:36	93
381	07:40:36	94
382	07:45:36	94
383	07:50:36	94
384	07:55:36	94
385	08:00:36	93
386	08:05:36	93
387	08:10:36	93
388	08:15:36	93
389	08:20:36	92
390	08:25:36	92
391	08:30:36	92
392	08:35:36	92
393	08:40:36	92
394	08:45:36	92
395	08:50:36	93
396	08:55:36	94
397	09:00:36	95
398	09:05:36	96
399	09:10:36	97
400	09:15:36	98
401	09:20:36	98
402	09:25:36	98
403	09:30:36	98
404	09:35:36	97
405	09:40:36	97
406	09:45:36	97
407	09:50:36	97
408	09:55:36	97
409	10:00:36	97
410	10:05:36	97
411	10:10:36	98
412	10:15:36	99
413	10:20:36	101
414	10:25:36	104
415	10:30:36	107
416	10:35:36	110
417	10:40:36	113
418	10:45:36	114
419	10:50:36	114
420	10:55:36	112
421	11:00:36	111
422	11:05:36	109
423	11:10:36	109
424	11:15:36	111
425	11:20:36	112
426	11:25:36	114
427	11:30:36	116
428	11:35:36	116
429	11:40:36	116
430	11:45:36	116
431	11:50:36	114
432	11:55:36	113
433	12:00:36	112
434	12:05:36	111
435	12:10:36	110
436	12:15:36	109
437	12:20:36	108
438	12:25:36	106
439	12:30:36	104
440	12:35:36	101
441	12:40:36	99
442	12:45:36	97
443	12:50:36	94
444	12:55:36	93
445	13:00:36	91
446	13:05:36	90
447	13:10:36	90
448	13:15:36	90
449	13:20:36	90
450	13:25:36	90
451	13:30:36	90
452	13:35:36	90
453	13:40:36	91
454	13:45:36	91
455	13:50:36	91
456	13:55:36	91
457	14:00:36	91
458	14:05:36	92
459	14:10:36	92
460	14:15:36	92
461	14:20:36	92
462	14:25:36	93
463	14:30:36	93
464	14:35:36	92
465	14:40:36	92
466	14:45:36	91
467	14:50:36	91
468	14:55:36	90
469	15:00:36	90
470	15:05:36	90
471	15:10:36	89
472	15:15:36	90
473	15:20:36	91
474	15:25:36	93
475	15:30:36	96
476	15:35:36	100
477	15:40:36	104
478	15:45:36	107
479	15:50:36	110
480	15:55:36	110
481	16:00:36	110
482	16:05:36	109
483	16:10:36	107
484	16:15:36	104
485	16:20:36	102
486	16:25:36	101
487	16:30:36	99
488	16:35:36	98
489	16:40:36	98
490	16:45:36	99
491	16:50:36	100
492	16:55:36	103
493	17:00:36	106
494	17:05:36	110
495	17:10:36	115
496	17:15:36	119
497	17:20:36	122
498	17:25:36	123
499	17:30:36	124
500	17:35:36	123
501	17:40:36	121
502	17:45:36	118
503	17:50:36	116
504	17:55:36	114
505	18:00:36	112
506	18:05:36	111
507	18:10:36	110
508	18:15:36	109
509	18:20:36	108
510	18:25:36	108
511	18:30:36	107
512	18:35:36	106
513	18:40:36	106
514	18:45:36	105
515	18:50:36	105
516	18:55:36	104
517	19:00:36	103
518	19:05:36	102
519	19:10:36	101
520	19:15:36	99
521	19:20:36	98
522	19:25:36	96
523	19:30:36	95
524	19:35:36	94
525	19:40:36	93
526	19:45:36	93
527	19:50:36	92
528	19:55:36	92
529	20:00:36	92
530	20:05:36	92
531	20:10:36	93
532	20:15:36	94
533	20:20:36	95
534	20:25:36	97
535	20:30:36	100
536	20:35:36	103
537	20:40:36	105
538	20:45:36	106
539	20:50:36	106
540	20:55:36	104
541	21:00:36	102
542	21:05:36	99
543	21:10:36	97
544	21:15:36	95
545	21:20:36	94
546	21:25:36	93
547	21:30:36	93
548	21:35:36	93
549	21:40:36	93
550	21:45:36	94
551	21:50:36	96
552	21:55:36	99
553	22:00:36	104
554	22:05:36	109
555	22:10:37	115
556	22:15:37	120
557	22:20:37	124
558	22:25:37	126
559	22:30:37	127
560	22:35:37	125
561	22:40:37	121
562	22:45:37	116
563	22:50:37	NA
564	22:55:37	NA
565	23:03:53	NA
566	23:08:53	NA
567	23:13:53	NA
568	23:18:53	NA
569	23:23:53	NA
570	23:28:53	NA
571	23:33:53	97
572	23:38:53	99
573	23:43:53	102
574	23:48:53	105
575	23:53:53	108
576	23:58:53	112
