# Supplementary material for: Detrended Fluctuation Analysis in the prediction of type 2 diabetes mellitus in patients at risk: Model optimization and comparison with other metrics
Source: PLoS One. 2019 Dec 18;14(12):e0225817. doi: 10.1371/journal.pone.0225817 (PMC6919578; doi:10.1371/journal.pone.0225817)
Supplement: S1 File — This file includes glucose time series from all patients included in the study and the database with clinical variables. (ZIP) [file pone.0225817.s001.zip › S1/case 119.csv]

	hora	glucemia
1	0:03:35	101
2	0:08:35	100
3	0:13:35	99
4	0:18:35	97
5	0:23:35	96
6	0:28:35	93
7	0:33:35	90
8	0:38:35	87
9	0:43:35	84
10	0:48:35	82
11	0:53:35	80
12	0:58:35	78
13	1:03:35	77
14	1:08:35	76
15	1:13:35	75
16	1:18:35	74
17	1:23:35	73
18	1:28:35	73
19	1:33:35	73
20	1:38:35	72
21	1:43:35	73
22	1:48:35	73
23	1:53:35	73
24	1:58:35	74
25	2:03:35	74
26	2:08:35	73
27	2:13:35	73
28	2:18:35	73
29	2:23:35	73
30	2:28:35	72
31	2:33:35	72
32	2:38:35	71
33	2:43:35	71
34	2:48:35	71
35	2:53:35	72
36	2:58:35	74
37	3:03:35	76
38	3:08:35	79
39	3:13:35	81
40	3:18:35	83
41	3:23:35	84
42	3:28:35	84
43	3:33:35	84
44	3:38:35	83
45	3:43:35	83
46	3:48:35	83
47	3:53:35	82
48	3:58:35	82
49	4:03:35	82
50	4:08:35	82
51	4:13:35	83
52	4:18:35	83
53	4:23:35	84
54	4:28:35	84
55	4:33:35	84
56	4:38:35	85
57	4:43:35	84
58	4:48:35	84
59	4:53:35	84
60	4:58:35	83
61	5:03:35	83
62	5:08:35	83
63	5:13:35	83
64	5:18:35	83
65	5:23:35	83
66	5:28:35	83
67	5:33:35	83
68	5:38:35	83
69	5:43:35	83
70	5:48:35	83
71	5:53:35	82
72	5:58:35	82
73	6:03:35	82
74	6:08:35	82
75	6:13:35	81
76	6:18:35	80
77	6:23:35	79
78	6:28:35	79
79	6:33:35	78
80	6:38:35	78
81	6:43:35	78
82	6:48:35	79
83	6:53:35	80
84	6:58:35	80
85	7:03:35	81
86	7:08:35	82
87	7:13:35	82
88	7:18:35	83
89	7:23:35	83
90	7:28:35	83
91	7:33:35	83
92	7:38:35	84
93	7:43:35	85
94	7:48:35	86
95	7:53:35	87
96	7:58:35	87
97	8:03:35	88
98	8:08:35	87
99	8:13:35	87
100	8:18:35	87
101	8:23:35	86
102	8:28:35	86
103	8:33:35	86
104	8:38:35	86
105	8:43:35	87
106	8:48:35	87
107	8:53:35	87
108	8:58:35	87
109	9:03:35	87
110	9:08:35	87
111	9:13:35	87
112	9:18:35	87
113	9:23:35	86
114	9:28:35	86
115	9:33:35	86
116	9:38:35	86
117	9:43:35	86
118	9:48:35	86
119	9:53:35	87
120	9:58:35	88
121	10:03:35	88
122	10:08:35	89
123	10:13:35	90
124	10:18:35	90
125	10:23:35	91
126	10:28:35	93
127	10:33:35	94
128	10:38:35	96
129	10:43:35	98
130	10:48:35	100
131	10:53:35	105
132	10:58:35	110
133	11:03:35	114
134	11:08:35	118
135	11:13:35	119
136	11:18:35	118
137	11:23:35	115
138	11:28:35	111
139	11:33:35	106
140	11:38:35	102
141	11:43:35	99
142	11:48:35	98
143	11:53:35	98
144	11:58:35	98
145	12:03:35	99
146	12:08:35	101
147	12:13:35	103
148	12:18:35	105
149	12:23:35	108
150	12:28:35	110
151	12:33:35	113
152	12:38:35	115
153	12:43:35	118
154	12:48:35	120
155	12:53:35	122
156	12:58:35	123
157	13:03:35	124
158	13:08:35	123
159	13:13:35	120
160	13:18:35	117
161	13:23:35	113
162	13:28:35	109
163	13:33:35	105
164	13:38:35	102
165	13:43:35	101
166	13:48:35	100
167	13:53:35	100
168	13:58:35	101
169	14:03:35	101
170	14:08:35	101
171	14:13:35	102
172	14:18:35	102
173	14:23:35	101
174	14:28:35	101
175	14:33:35	101
176	14:38:35	100
177	14:43:35	99
178	14:48:35	99
179	14:53:35	99
180	14:58:35	99
181	15:03:35	99
182	15:08:35	100
183	15:13:35	101
184	15:18:35	103
185	15:23:35	105
186	15:28:35	107
187	15:33:35	109
188	15:38:35	112
189	15:43:35	114
190	15:48:35	118
191	15:53:35	122
192	15:58:35	126
193	16:03:35	130
194	16:08:35	134
195	16:13:35	137
196	16:18:35	139
197	16:23:35	141
198	16:28:35	142
199	16:33:35	142
200	16:38:35	141
201	16:43:35	140
202	16:48:35	138
203	16:53:35	136
204	16:58:35	134
205	17:03:35	132
206	17:08:35	130
207	17:13:35	128
208	17:18:35	127
209	17:23:35	126
210	17:28:35	126
211	17:33:35	125
212	17:38:35	124
213	17:43:35	123
214	17:48:35	122
215	17:53:35	121
216	17:58:35	120
217	18:03:35	119
218	18:08:35	117
219	18:13:35	115
220	18:18:35	112
221	18:23:35	109
222	18:28:35	106
223	18:33:35	102
224	18:38:35	99
225	18:43:35	96
226	18:48:35	93
227	18:53:35	91
228	18:58:35	90
229	19:03:35	89
230	19:08:35	89
231	19:13:35	89
232	19:18:35	88
233	19:23:35	88
234	19:28:35	87
235	19:33:35	86
236	19:38:35	86
237	19:43:35	85
238	19:48:35	85
239	19:53:35	84
240	19:58:35	83
241	20:03:35	82
242	20:08:35	81
243	20:13:35	81
244	20:18:35	80
245	20:23:35	80
246	20:28:35	79
247	20:33:35	79
248	20:38:35	78
249	20:43:35	78
250	20:48:35	78
251	20:53:35	77
252	20:58:35	78
253	21:03:35	78
254	21:08:35	78
255	21:13:35	78
256	21:18:35	77
257	21:23:35	77
258	21:28:35	77
259	21:33:35	77
260	21:38:35	77
261	21:43:35	77
262	21:48:35	78
263	21:53:35	79
264	21:58:35	79
265	22:03:35	80
266	22:08:35	82
267	22:13:35	84
268	22:18:35	86
269	22:23:35	89
270	22:28:35	92
271	22:33:35	95
272	22:38:35	97
273	22:43:35	100
274	22:48:35	103
275	22:53:35	107
276	22:58:35	110
277	23:03:35	112
278	23:08:35	114
279	23:13:35	115
280	23:18:35	116
281	23:23:35	116
282	23:28:35	116
283	23:33:35	116
284	23:38:35	115
285	23:43:35	115
286	23:48:35	114
287	23:53:35	114
288	23:58:35	113
289	0:03:35	113
290	0:08:35	112
291	0:13:35	110
292	0:18:35	108
293	0:23:35	106
294	0:28:35	104
295	0:33:35	102
296	0:38:35	101
297	0:43:35	101
298	0:48:35	100
299	0:53:35	99
300	0:58:35	98
301	1:03:35	96
302	1:08:35	93
303	1:13:35	91
304	1:18:35	88
305	1:23:35	87
306	1:28:35	86
307	1:33:35	87
308	1:38:35	88
309	1:43:35	89
310	1:48:35	90
311	1:53:35	91
312	1:58:35	92
313	2:03:35	92
314	2:08:35	92
315	2:13:35	92
316	2:18:35	91
317	2:23:35	91
318	2:28:35	90
319	2:33:35	89
320	2:38:35	88
321	2:43:35	86
322	2:48:35	85
323	2:53:35	83
324	2:58:35	82
325	3:03:35	81
326	3:08:35	81
327	3:13:35	81
328	3:18:35	81
329	3:23:35	81
330	3:28:35	81
331	3:33:35	81
332	3:38:35	80
333	3:43:35	79
334	3:48:35	78
335	3:53:35	77
336	3:58:35	75
337	4:03:35	74
338	4:08:35	73
339	4:13:35	71
340	4:18:35	70
341	4:23:35	69
342	4:28:35	68
343	4:33:35	68
344	4:38:35	67
345	4:43:35	67
346	4:48:35	66
347	4:53:35	66
348	4:58:35	65
349	5:03:35	64
350	5:08:35	63
351	5:13:35	62
352	5:18:35	61
353	5:23:35	61
354	5:28:35	60
355	5:33:35	59
356	5:38:35	59
357	5:43:35	59
358	5:48:35	58
359	5:53:35	58
360	5:58:35	59
361	6:03:35	58
362	6:08:35	58
363	6:13:35	57
364	6:18:35	56
365	6:23:35	55
366	6:28:35	54
367	6:33:35	54
368	6:38:35	53
369	6:43:35	52
370	6:48:35	52
371	6:53:35	51
372	6:58:35	50
373	7:03:35	49
374	7:08:35	48
375	7:13:35	46
376	7:18:35	45
377	7:23:35	45
378	7:28:35	45
379	7:33:35	45
380	7:38:35	46
381	7:43:35	47
382	7:48:35	49
383	7:53:35	49
384	7:58:35	49
385	8:03:35	49
386	8:08:35	50
387	8:13:35	50
388	8:18:35	51
389	8:23:35	52
390	8:28:35	54
391	8:33:35	56
392	8:38:35	59
393	8:43:35	61
394	8:48:35	63
395	8:53:35	63
396	8:58:35	63
397	9:03:35	62
398	9:08:35	61
399	9:13:35	61
400	9:18:35	61
401	9:23:35	61
402	9:28:35	61
403	9:33:35	61
404	9:38:35	60
405	9:43:35	60
406	9:48:35	61
407	9:53:35	62
408	9:58:35	65
409	10:03:35	68
410	10:08:35	72
411	10:13:35	76
412	10:18:35	78
413	10:23:35	79
414	10:28:35	79
415	10:33:35	80
416	10:38:35	82
417	10:43:35	84
418	10:48:35	88
419	10:53:35	93
420	10:58:35	98
421	11:03:35	104
422	11:08:35	109
423	11:13:35	114
424	11:18:35	117
425	11:23:35	118
426	11:28:35	119
427	11:33:35	118
428	11:38:35	116
429	11:43:35	114
430	11:48:35	111
431	11:53:35	108
432	11:58:35	106
433	12:03:35	104
434	12:08:35	103
435	12:13:35	103
436	12:18:35	104
437	12:23:35	106
438	12:28:35	109
439	12:33:35	111
440	12:38:35	112
441	12:43:35	113
442	12:48:35	113
443	12:53:35	113
444	12:58:35	113
445	13:03:35	112
446	13:08:35	112
447	13:13:35	111
448	13:18:35	111
449	13:23:35	110
450	13:28:35	109
451	13:33:35	108
452	13:38:35	107
453	13:43:35	107
454	13:48:35	106
455	13:53:35	106
456	13:58:35	106
457	14:03:35	106
458	14:08:35	106
459	14:13:35	105
460	14:18:35	103
461	14:23:35	101
462	14:28:35	98
463	14:33:35	95
464	14:38:35	92
465	14:43:35	90
466	14:48:35	89
467	14:53:35	88
468	14:58:35	88
469	15:03:35	88
470	15:08:35	89
471	15:13:35	90
472	15:18:35	92
473	15:23:35	95
474	15:28:35	97
475	15:33:35	101
476	15:38:35	105
477	15:43:35	109
478	15:48:35	114
479	15:53:35	119
480	15:58:35	123
481	16:03:35	125
482	16:08:35	126
483	16:13:35	125
484	16:18:35	124
485	16:23:35	122
486	16:28:35	120
487	16:33:35	118
488	16:38:35	115
489	16:43:35	113
490	16:48:35	111
491	16:53:35	109
492	16:58:35	108
493	17:03:35	108
494	17:08:35	108
495	17:13:35	108
496	17:18:35	108
497	17:23:35	108
498	17:28:35	107
499	17:33:35	107
500	17:38:35	106
501	17:43:35	105
502	17:48:35	103
503	17:53:35	102
504	17:58:35	100
505	18:03:35	98
506	18:08:35	96
507	18:13:35	95
508	18:18:35	94
509	18:23:35	93
510	18:28:35	92
511	18:33:35	91
512	18:38:35	90
513	18:43:35	89
514	18:48:35	87
515	18:53:35	86
516	18:58:35	85
517	19:03:35	84
518	19:08:35	83
519	19:13:35	82
520	19:18:35	81
521	19:23:35	81
522	19:28:35	81
523	19:33:35	80
524	19:38:35	80
525	19:43:35	80
526	19:48:35	80
527	19:53:35	79
528	19:58:35	79
529	20:03:35	78
530	20:08:35	78
531	20:13:35	77
532	20:18:35	76
533	20:23:35	76
534	20:28:35	75
535	20:33:35	75
536	20:38:35	75
537	20:43:35	75
538	20:48:35	75
539	20:53:35	75
540	20:58:35	76
541	21:03:35	76
542	21:08:35	77
543	21:13:35	78
544	21:18:35	78
545	21:23:35	78
546	21:28:35	78
547	21:33:35	79
548	21:38:35	79
549	21:43:35	80
550	21:48:35	81
551	21:53:35	82
552	21:58:35	84
553	22:03:35	86
554	22:08:35	88
555	22:13:35	90
556	22:18:35	92
557	22:23:35	93
558	22:28:35	94
559	22:33:35	96
560	22:38:35	97
561	22:43:35	98
562	22:48:35	100
563	22:53:35	103
564	22:58:35	106
565	23:03:35	109
566	23:08:35	112
567	23:13:35	116
568	23:18:35	119
569	23:23:35	122
570	23:28:35	124
571	23:33:35	126
572	23:38:35	128
573	23:43:35	130
574	23:48:35	132
575	23:53:35	134
576	23:58:35	136
