# Supplementary material for: Detrended Fluctuation Analysis in the prediction of type 2 diabetes mellitus in patients at risk: Model optimization and comparison with other metrics
Source: PLoS One. 2019 Dec 18;14(12):e0225817. doi: 10.1371/journal.pone.0225817 (PMC6919578; doi:10.1371/journal.pone.0225817)
Supplement: S1 File — This file includes glucose time series from all patients included in the study and the database with clinical variables. (ZIP) [file pone.0225817.s001.zip › S1/case 12.csv]

	hora	glucemia
1	0:02:20	84
2	0:07:20	85
3	0:12:20	85
4	0:17:20	85
5	0:22:20	86
6	0:27:20	87
7	0:32:20	89
8	0:37:20	90
9	0:42:20	92
10	0:47:20	93
11	0:52:20	94
12	0:57:20	95
13	1:02:20	95
14	1:07:20	94
15	1:12:20	92
16	1:17:20	89
17	1:22:20	86
18	1:27:20	83
19	1:32:20	81
20	1:37:20	79
21	1:42:20	77
22	1:47:20	76
23	1:52:20	75
24	1:57:20	75
25	2:02:20	74
26	2:07:20	74
27	2:12:20	74
28	2:17:20	74
29	2:22:20	75
30	2:27:20	77
31	2:32:20	80
32	2:37:20	84
33	2:42:20	88
34	2:47:20	91
35	2:52:20	92
36	2:57:20	93
37	3:02:20	93
38	3:07:20	92
39	3:12:20	92
40	3:17:20	92
41	3:22:20	91
42	3:27:20	92
43	3:32:20	92
44	3:37:20	92
45	3:42:20	92
46	3:47:20	92
47	3:52:20	90
48	3:57:20	88
49	4:02:20	86
50	4:07:20	84
51	4:12:20	83
52	4:17:20	84
53	4:22:20	85
54	4:27:20	87
55	4:32:20	88
56	4:37:20	88
57	4:42:20	86
58	4:47:20	83
59	4:52:20	80
60	4:57:20	78
61	5:02:20	76
62	5:07:20	75
63	5:12:20	76
64	5:17:20	76
65	5:22:20	78
66	5:27:20	79
67	5:32:20	80
68	5:37:20	81
69	5:42:20	82
70	5:47:20	83
71	5:52:20	85
72	5:57:20	87
73	6:02:20	88
74	6:07:20	89
75	6:12:20	88
76	6:17:20	87
77	6:22:20	86
78	6:27:20	85
79	6:32:20	85
80	6:37:20	85
81	6:42:20	86
82	6:47:20	87
83	6:52:20	87
84	6:57:20	86
85	7:02:20	86
86	7:07:20	85
87	7:12:20	85
88	7:17:20	86
89	7:22:20	88
90	7:27:20	90
91	7:32:20	92
92	7:37:20	93
93	7:42:20	94
94	7:47:20	95
95	7:52:20	95
96	7:57:20	95
97	8:02:20	96
98	8:07:20	96
99	8:12:20	98
100	8:17:20	102
101	8:22:20	109
102	8:27:20	118
103	8:32:20	129
104	8:37:20	139
105	8:42:20	148
106	8:47:20	153
107	8:52:20	155
108	8:57:20	154
109	9:02:20	150
110	9:07:20	145
111	9:12:20	140
112	9:17:20	136
113	9:22:20	134
114	9:27:20	133
115	9:32:20	133
116	9:37:20	132
117	9:42:20	130
118	9:47:20	125
119	9:52:20	120
120	9:57:20	115
121	10:02:20	113
122	10:07:20	113
123	10:12:20	115
124	10:17:20	118
125	10:22:20	121
126	10:27:20	121
127	10:32:20	119
128	10:37:20	116
129	10:42:20	111
130	10:47:20	106
131	10:52:20	101
132	10:57:20	97
133	11:02:20	95
134	11:07:20	95
135	11:12:20	96
136	11:17:20	98
137	11:22:20	101
138	11:27:20	103
139	11:32:20	105
140	11:37:20	105
141	11:42:20	102
142	11:47:20	98
143	11:52:20	92
144	11:57:20	86
145	12:02:20	81
146	12:07:20	78
147	12:12:20	78
148	12:17:20	80
149	12:22:20	83
150	12:27:20	86
151	12:32:20	88
152	12:37:20	89
153	12:42:20	89
154	12:47:20	90
155	12:52:20	91
156	12:57:20	91
157	13:02:20	90
158	13:07:20	88
159	13:12:20	85
160	13:17:20	83
161	13:22:20	81
162	13:27:20	80
163	13:32:20	81
164	13:37:20	83
165	13:42:20	86
166	13:47:20	88
167	13:52:20	88
168	13:57:20	86
169	14:02:20	84
170	14:07:20	82
171	14:12:20	83
172	14:17:20	85
173	14:22:20	88
174	14:27:20	92
175	14:32:20	95
176	14:37:20	96
177	14:42:20	97
178	14:47:20	97
179	14:52:20	95
180	14:57:20	92
181	15:02:20	88
182	15:07:20	84
183	15:12:20	81
184	15:17:20	77
185	15:22:20	75
186	15:27:20	73
187	15:32:20	72
188	15:37:20	72
189	15:42:20	74
190	15:47:20	75
191	15:52:20	77
192	15:57:20	78
193	16:02:20	79
194	16:07:20	81
195	16:12:20	85
196	16:17:20	88
197	16:22:20	90
198	16:27:20	92
199	16:32:20	93
200	16:37:20	93
201	16:42:20	92
202	16:47:20	89
203	16:52:20	85
204	16:57:20	80
205	17:02:20	76
206	17:07:20	74
207	17:12:20	74
208	17:17:20	75
209	17:22:20	78
210	17:27:20	80
211	17:32:20	81
212	17:37:20	82
213	17:42:20	84
214	17:47:20	86
215	17:52:20	88
216	17:57:20	91
217	18:02:20	94
218	18:07:20	97
219	18:12:20	102
220	18:17:20	107
221	18:22:20	112
222	18:27:20	115
223	18:32:20	117
224	18:37:20	119
225	18:42:20	120
226	18:47:20	120
227	18:52:20	118
228	18:57:20	114
229	19:02:20	107
230	19:07:20	99
231	19:12:20	92
232	19:17:20	87
233	19:22:20	83
234	19:27:20	82
235	19:32:20	83
236	19:37:20	84
237	19:42:20	86
238	19:47:20	88
239	19:52:20	89
240	19:57:20	88
241	20:02:20	87
242	20:07:20	84
243	20:12:20	82
244	20:17:20	79
245	20:22:20	76
246	20:27:20	73
247	20:32:20	71
248	20:37:20	71
249	20:42:20	71
250	20:47:20	73
251	20:52:20	77
252	20:57:20	83
253	21:02:20	89
254	21:07:20	95
255	21:12:20	99
256	21:17:20	101
257	21:22:20	101
258	21:27:20	100
259	21:32:20	97
260	21:37:20	94
261	21:42:20	91
262	21:47:20	89
263	21:52:20	87
264	21:57:20	86
265	22:02:20	86
266	22:07:20	86
267	22:12:20	87
268	22:17:20	88
269	22:22:20	90
270	22:27:20	91
271	22:32:20	92
272	22:37:20	92
273	22:42:20	91
274	22:47:20	90
275	22:52:21	89
276	22:57:21	89
277	23:02:21	91
278	23:07:21	94
279	23:12:21	97
280	23:17:21	99
281	23:22:21	98
282	23:27:21	96
283	23:32:21	94
284	23:37:21	91
285	23:42:21	88
286	23:47:21	88
287	23:52:21	89
288	23:57:21	92
289	0:02:21	97
290	0:07:21	102
291	0:12:21	106
292	0:17:21	108
293	0:22:21	108
294	0:27:21	107
295	0:32:21	104
296	0:37:21	102
297	0:42:21	99
298	0:47:21	97
299	0:52:21	94
300	0:57:21	93
301	1:02:21	92
302	1:07:21	92
303	1:12:21	92
304	1:17:21	93
305	1:22:21	94
306	1:27:21	94
307	1:32:21	94
308	1:37:21	93
309	1:42:21	92
310	1:47:21	92
311	1:52:21	91
312	1:57:21	91
313	2:02:21	90
314	2:07:21	89
315	2:12:21	87
316	2:17:21	85
317	2:22:21	84
318	2:27:21	83
319	2:32:21	82
320	2:37:21	82
321	2:42:21	83
322	2:47:21	84
323	2:52:21	85
324	2:57:21	87
325	3:02:21	90
326	3:07:21	91
327	3:12:21	92
328	3:17:21	92
329	3:22:21	92
330	3:27:21	93
331	3:32:21	95
332	3:37:21	98
333	3:42:21	99
334	3:47:21	99
335	3:52:21	98
336	3:57:21	95
337	4:02:21	92
338	4:07:21	89
339	4:12:21	86
340	4:17:21	84
341	4:22:21	84
342	4:27:21	86
343	4:32:21	90
344	4:37:21	95
345	4:42:21	99
346	4:47:21	101
347	4:52:21	100
348	4:57:21	98
349	5:02:21	95
350	5:07:21	91
351	5:12:21	89
352	5:17:21	88
353	5:22:21	89
354	5:27:21	92
355	5:32:21	96
356	5:37:21	101
357	5:42:21	104
358	5:47:21	105
359	5:52:21	105
360	5:57:21	105
361	6:02:21	105
362	6:07:21	105
363	6:12:21	104
364	6:17:21	103
365	6:22:21	101
366	6:27:21	99
367	6:32:21	97
368	6:37:21	96
369	6:42:21	95
370	6:47:21	95
371	6:52:21	97
372	6:57:21	99
373	7:02:21	102
374	7:07:21	104
375	7:12:21	103
376	7:17:21	101
377	7:22:21	97
378	7:27:21	93
379	7:32:21	89
380	7:37:21	87
381	7:42:21	85
382	7:47:21	85
383	7:52:21	86
384	7:57:21	88
385	8:02:21	90
386	8:07:21	93
387	8:12:21	95
388	8:17:21	96
389	8:22:21	97
390	8:27:21	98
391	8:32:21	100
392	8:37:21	103
393	8:42:21	107
394	8:47:21	114
395	8:52:21	121
396	8:57:21	128
397	9:02:21	133
398	9:07:21	137
399	9:12:21	138
400	9:17:21	138
401	9:22:21	138
402	9:27:21	136
403	9:32:21	133
404	9:37:21	129
405	9:42:21	123
406	9:47:21	116
407	9:52:21	108
408	9:57:21	102
409	10:02:21	98
410	10:07:21	96
411	10:12:21	96
412	10:17:21	97
413	10:22:21	98
414	10:27:21	98
415	10:32:21	97
416	10:37:21	95
417	10:42:21	93
418	10:47:21	91
419	10:52:21	90
420	10:57:21	90
421	11:02:21	89
422	11:07:21	87
423	11:12:21	86
424	11:17:21	85
425	11:22:21	84
426	11:27:21	85
427	11:32:21	85
428	11:37:21	88
429	11:42:21	90
430	11:47:21	93
431	11:52:21	95
432	11:57:21	96
433	12:02:21	96
434	12:07:21	95
435	12:12:21	96
436	12:17:21	97
437	12:22:21	98
438	12:27:21	101
439	12:32:21	104
440	12:37:21	105
441	12:42:21	106
442	12:47:21	104
443	12:52:21	101
444	12:57:21	98
445	13:02:21	94
446	13:07:21	91
447	13:12:21	89
448	13:17:21	89
449	13:22:21	89
450	13:27:21	90
451	13:32:21	90
452	13:37:21	89
453	13:42:21	90
454	13:47:21	91
455	13:52:21	93
456	13:57:21	95
457	14:02:21	96
458	14:07:21	95
459	14:12:21	93
460	14:17:21	91
461	14:22:21	87
462	14:27:21	83
463	14:32:21	79
464	14:37:21	76
465	14:42:21	73
466	14:47:21	73
467	14:52:21	74
468	14:57:21	77
469	15:02:21	81
470	15:07:21	86
471	15:12:21	92
472	15:17:21	96
473	15:22:21	99
474	15:27:21	102
475	15:32:21	104
476	15:37:21	107
477	15:42:21	110
478	15:47:21	115
479	15:52:21	119
480	15:57:21	122
481	16:02:21	122
482	16:07:21	119
483	16:12:21	113
484	16:17:21	106
485	16:22:21	101
486	16:27:21	97
487	16:32:21	96
488	16:37:21	96
489	16:42:21	99
490	16:47:21	103
491	16:52:21	106
492	16:57:21	109
493	17:02:21	112
494	17:07:21	115
495	17:12:21	117
496	17:17:21	118
497	17:22:21	119
498	17:27:21	118
499	17:32:21	117
500	17:37:21	116
501	17:42:21	113
502	17:47:21	112
503	17:52:21	111
504	17:57:21	112
505	18:02:21	115
506	18:07:21	120
507	18:12:21	126
508	18:17:21	133
509	18:22:21	138
510	18:27:21	142
511	18:32:21	145
512	18:37:21	144
513	18:42:21	142
514	18:47:21	137
515	18:52:21	132
516	18:57:21	125
517	19:02:21	119
518	19:07:21	114
519	19:12:21	110
520	19:17:21	107
521	19:22:21	105
522	19:27:21	104
523	19:32:21	102
524	19:37:21	100
525	19:42:21	97
526	19:47:21	93
527	19:52:21	90
528	19:57:21	87
529	20:02:21	86
530	20:07:21	86
531	20:12:21	86
532	20:17:21	86
533	20:22:21	85
534	20:27:21	85
535	20:32:21	85
536	20:37:21	86
537	20:42:21	87
538	20:47:21	89
539	20:52:21	91
540	20:57:21	92
541	21:02:21	93
542	21:07:21	93
543	21:12:21	93
544	21:17:21	94
545	21:22:21	95
546	21:27:21	95
547	21:32:21	96
548	21:37:21	96
549	21:42:21	97
550	21:47:21	100
551	21:52:21	104
552	21:57:21	108
553	22:02:21	113
554	22:07:21	116
555	22:12:21	120
556	22:17:21	122
557	22:22:21	124
558	22:27:21	125
559	22:32:21	125
560	22:37:21	124
561	22:42:21	123
562	22:47:21	122
563	22:52:21	121
564	22:57:21	121
565	23:02:21	121
566	23:07:21	122
567	23:12:21	123
568	23:17:21	124
569	23:22:21	125
570	23:27:21	126
571	23:32:21	126
572	23:37:21	125
573	23:42:21	124
574	23:47:21	122
575	23:52:21	120
576	23:57:21	117
