# Supplementary material for: Detrended Fluctuation Analysis in the prediction of type 2 diabetes mellitus in patients at risk: Model optimization and comparison with other metrics
Source: PLoS One. 2019 Dec 18;14(12):e0225817. doi: 10.1371/journal.pone.0225817 (PMC6919578; doi:10.1371/journal.pone.0225817)
Supplement: S1 File — This file includes glucose time series from all patients included in the study and the database with clinical variables. (ZIP) [file pone.0225817.s001.zip › S1/case 120.csv]

	hora	glucemia
1	0:01:34	158
2	0:06:34	158
3	0:11:34	156
4	0:16:34	151
5	0:21:34	145
6	0:26:34	137
7	0:31:34	130
8	0:36:34	124
9	0:41:34	119
10	0:46:34	116
11	0:51:34	113
12	0:56:34	111
13	1:01:34	110
14	1:06:34	108
15	1:11:34	107
16	1:16:34	105
17	1:21:34	104
18	1:26:34	104
19	1:31:34	103
20	1:36:34	103
21	1:41:34	103
22	1:46:34	103
23	1:51:34	103
24	1:56:34	103
25	2:01:34	103
26	2:06:34	103
27	2:11:34	103
28	2:16:34	103
29	2:21:34	103
30	2:26:34	104
31	2:31:34	104
32	2:36:34	105
33	2:41:34	106
34	2:46:34	107
35	2:51:34	107
36	2:56:34	108
37	3:01:34	108
38	3:06:34	108
39	3:11:34	108
40	3:16:34	108
41	3:21:34	108
42	3:26:34	108
43	3:31:34	107
44	3:36:34	106
45	3:41:34	105
46	3:46:34	104
47	3:51:34	102
48	3:56:34	101
49	4:01:34	100
50	4:06:34	99
51	4:11:34	98
52	4:16:34	98
53	4:21:34	98
54	4:26:34	97
55	4:31:34	97
56	4:36:34	97
57	4:41:34	97
58	4:46:34	97
59	4:51:34	97
60	4:56:34	96
61	5:01:34	96
62	5:06:34	96
63	5:11:34	96
64	5:16:34	94
65	5:21:34	92
66	5:26:34	89
67	5:31:34	86
68	5:36:34	82
69	5:41:34	78
70	5:46:34	76
71	5:51:34	74
72	5:56:34	73
73	6:01:34	74
74	6:06:34	75
75	6:11:34	76
76	6:16:34	78
77	6:21:34	80
78	6:26:34	82
79	6:31:34	83
80	6:36:34	84
81	6:41:34	85
82	6:46:34	86
83	6:51:34	86
84	6:56:34	86
85	7:01:34	86
86	7:06:34	87
87	7:11:34	87
88	7:16:34	87
89	7:21:34	87
90	7:26:34	87
91	7:31:34	87
92	7:36:34	88
93	7:41:34	88
94	7:46:34	89
95	7:51:34	90
96	7:56:34	92
97	8:01:34	93
98	8:06:34	94
99	8:11:34	94
100	8:16:34	95
101	8:21:34	95
102	8:26:34	96
103	8:31:34	96
104	8:36:34	96
105	8:41:34	97
106	8:46:34	97
107	8:51:34	98
108	8:56:34	98
109	9:01:34	98
110	9:06:34	99
111	9:11:34	99
112	9:16:34	99
113	9:21:34	99
114	9:26:34	99
115	9:31:34	99
116	9:36:34	98
117	9:41:34	98
118	9:46:34	98
119	9:51:34	98
120	9:56:34	98
121	10:01:34	98
122	10:06:34	97
123	10:11:34	97
124	10:16:34	96
125	10:21:34	96
126	10:26:34	96
127	10:31:34	96
128	10:36:34	98
129	10:41:34	100
130	10:46:34	103
131	10:51:34	108
132	10:56:34	114
133	11:01:34	120
134	11:06:34	126
135	11:11:34	131
136	11:16:34	136
137	11:21:34	140
138	11:26:34	143
139	11:31:34	146
140	11:36:34	149
141	11:41:34	151
142	11:46:34	153
143	11:51:34	155
144	11:56:34	156
145	12:01:34	157
146	12:06:34	157
147	12:11:34	158
148	12:16:34	157
149	12:21:34	156
150	12:26:34	155
151	12:31:34	153
152	12:36:34	151
153	12:41:34	149
154	12:46:34	147
155	12:51:34	145
156	12:56:34	143
157	13:01:34	141
158	13:06:34	139
159	13:11:34	137
160	13:16:34	134
161	13:21:34	131
162	13:26:34	127
163	13:31:34	124
164	13:36:34	121
165	13:41:34	118
166	13:46:34	115
167	13:51:34	112
168	13:56:34	109
169	14:01:34	106
170	14:06:34	104
171	14:11:34	102
172	14:16:34	101
173	14:21:34	101
174	14:26:34	101
175	14:31:34	102
176	14:36:34	102
177	14:41:34	103
178	14:46:34	103
179	14:51:34	102
180	14:56:34	101
181	15:01:34	100
182	15:06:34	100
183	15:11:34	100
184	15:16:34	100
185	15:21:34	101
186	15:26:34	103
187	15:31:34	105
188	15:36:34	108
189	15:41:34	110
190	15:46:34	112
191	15:51:34	113
192	15:56:34	114
193	16:01:34	114
194	16:06:34	114
195	16:11:34	113
196	16:16:34	112
197	16:21:34	112
198	16:26:34	112
199	16:31:34	112
200	16:36:34	112
201	16:41:34	112
202	16:46:34	113
203	16:51:34	113
204	16:56:34	112
205	17:01:34	112
206	17:06:34	111
207	17:11:34	110
208	17:16:34	109
209	17:21:34	109
210	17:26:34	109
211	17:31:34	109
212	17:36:34	109
213	17:41:34	110
214	17:46:34	111
215	17:51:34	112
216	17:56:34	114
217	18:01:34	115
218	18:06:34	116
219	18:11:34	116
220	18:16:34	116
221	18:21:34	114
222	18:26:34	112
223	18:31:34	110
224	18:36:34	108
225	18:41:34	106
226	18:46:34	105
227	18:51:34	106
228	18:56:34	107
229	19:01:34	109
230	19:06:34	111
231	19:11:34	112
232	19:16:34	112
233	19:21:34	111
234	19:26:34	109
235	19:31:34	107
236	19:36:34	104
237	19:41:34	102
238	19:46:34	100
239	19:51:34	98
240	19:56:34	98
241	20:01:34	98
242	20:06:34	99
243	20:11:34	100
244	20:16:34	102
245	20:21:34	102
246	20:26:34	103
247	20:31:34	103
248	20:36:34	103
249	20:41:34	104
250	20:46:34	104
251	20:51:34	105
252	20:56:34	104
253	21:01:34	104
254	21:06:34	103
255	21:11:34	102
256	21:16:34	102
257	21:21:34	102
258	21:26:34	102
259	21:31:34	102
260	21:36:34	103
261	21:41:34	103
262	21:46:34	103
263	21:51:34	103
264	21:56:34	102
265	22:01:34	101
266	22:06:34	100
267	22:11:34	99
268	22:16:34	98
269	22:21:34	97
270	22:26:34	97
271	22:31:34	97
272	22:36:34	97
273	22:41:34	97
274	22:46:34	97
275	22:51:34	97
276	22:56:34	97
277	23:01:34	97
278	23:06:34	97
279	23:11:34	98
280	23:16:34	98
281	23:21:34	99
282	23:26:34	100
283	23:31:34	101
284	23:36:34	101
285	23:41:34	102
286	23:46:34	103
287	23:51:34	105
288	23:56:34	108
289	0:01:34	112
290	0:06:34	116
291	0:11:34	120
292	0:16:34	124
293	0:21:34	128
294	0:26:34	132
295	0:31:34	136
296	0:36:34	140
297	0:41:34	144
298	0:46:34	148
299	0:51:34	151
300	0:56:34	153
301	1:01:34	153
302	1:06:34	153
303	1:11:34	152
304	1:16:34	151
305	1:21:34	149
306	1:26:34	147
307	1:31:34	145
308	1:36:34	144
309	1:41:34	142
310	1:46:34	140
311	1:51:34	138
312	1:56:34	136
313	2:01:34	135
314	2:06:34	134
315	2:11:34	134
316	2:16:34	135
317	2:21:34	136
318	2:26:34	137
319	2:31:34	138
320	2:36:34	138
321	2:41:34	137
322	2:46:34	135
323	2:51:34	132
324	2:56:34	128
325	3:01:34	124
326	3:06:34	119
327	3:11:34	115
328	3:16:34	111
329	3:21:34	109
330	3:26:34	107
331	3:31:34	105
332	3:36:34	103
333	3:41:34	101
334	3:46:34	99
335	3:51:34	97
336	3:56:34	95
337	4:01:34	93
338	4:06:34	92
339	4:11:34	91
340	4:16:34	90
341	4:21:34	90
342	4:26:34	91
343	4:31:34	92
344	4:36:34	93
345	4:41:34	94
346	4:46:34	96
347	4:51:34	97
348	4:56:34	97
349	5:01:34	97
350	5:06:34	96
351	5:11:34	95
352	5:16:34	92
353	5:21:34	90
354	5:26:34	87
355	5:31:34	85
356	5:36:34	83
357	5:41:34	81
358	5:46:34	80
359	5:51:34	79
360	5:56:34	79
361	6:01:34	79
362	6:06:34	80
363	6:11:34	81
364	6:16:34	82
365	6:21:34	83
366	6:26:34	84
367	6:31:34	85
368	6:36:34	85
369	6:41:34	85
370	6:46:34	85
371	6:51:34	86
372	6:56:34	86
373	7:01:34	86
374	7:06:34	87
375	7:11:34	87
376	7:16:34	87
377	7:21:34	87
378	7:26:34	86
379	7:31:34	85
380	7:36:34	84
381	7:41:34	83
382	7:46:34	82
383	7:51:34	82
384	7:56:34	81
385	8:01:34	81
386	8:06:34	81
387	8:11:34	81
388	8:16:34	81
389	8:21:34	82
390	8:26:34	82
391	8:31:34	82
392	8:36:34	82
393	8:41:34	82
394	8:46:34	81
395	8:51:34	81
396	8:56:34	81
397	9:01:34	81
398	9:06:34	82
399	9:11:34	83
400	9:16:34	84
401	9:21:34	85
402	9:26:34	87
403	9:31:34	88
404	9:36:34	89
405	9:41:34	90
406	9:46:34	91
407	9:51:34	92
408	9:56:34	93
409	10:01:34	93
410	10:06:34	93
411	10:11:34	93
412	10:16:34	93
413	10:21:34	93
414	10:26:34	93
415	10:31:34	93
416	10:36:34	93
417	10:41:34	94
418	10:46:34	96
419	10:51:34	99
420	10:56:34	103
421	11:01:34	108
422	11:06:34	113
423	11:11:34	120
424	11:16:34	126
425	11:21:34	134
426	11:26:34	141
427	11:31:34	147
428	11:36:34	153
429	11:41:34	158
430	11:46:34	161
431	11:51:34	162
432	11:56:34	162
433	12:01:34	161
434	12:06:34	159
435	12:11:34	156
436	12:16:34	152
437	12:21:34	148
438	12:26:34	144
439	12:31:34	140
440	12:36:34	135
441	12:41:34	130
442	12:46:34	126
443	12:51:34	122
444	12:56:34	119
445	13:01:34	118
446	13:06:34	117
447	13:11:34	116
448	13:16:34	115
449	13:21:34	114
450	13:26:34	113
451	13:31:34	111
452	13:36:34	109
453	13:41:34	107
454	13:46:34	105
455	13:51:34	103
456	13:56:34	101
457	14:01:34	99
458	14:06:34	97
459	14:11:34	95
460	14:16:34	94
461	14:21:34	94
462	14:26:34	94
463	14:31:34	96
464	14:36:34	98
465	14:41:34	101
466	14:46:34	104
467	14:51:34	108
468	14:56:34	111
469	15:01:34	114
470	15:06:34	116
471	15:11:34	118
472	15:16:34	120
473	15:21:34	121
474	15:26:34	121
475	15:31:34	120
476	15:36:34	119
477	15:41:34	117
478	15:46:34	115
479	15:51:34	112
480	15:56:34	110
481	16:01:34	107
482	16:06:34	104
483	16:11:34	101
484	16:16:34	100
485	16:21:34	99
486	16:26:34	99
487	16:31:34	99
488	16:36:34	99
489	16:41:34	99
490	16:46:34	99
491	16:51:34	99
492	16:56:34	98
493	17:01:34	98
494	17:06:34	98
495	17:11:34	97
496	17:16:34	97
497	17:21:34	96
498	17:26:34	96
499	17:31:34	96
500	17:36:34	97
501	17:41:34	98
502	17:46:34	99
503	17:51:34	100
504	17:56:34	102
505	18:01:34	103
506	18:06:34	104
507	18:11:34	106
508	18:16:34	107
509	18:21:34	107
510	18:26:34	106
511	18:31:34	105
512	18:36:34	104
513	18:41:34	103
514	18:46:34	101
515	18:51:34	100
516	18:56:34	99
517	19:01:34	98
518	19:06:34	98
519	19:11:34	99
520	19:16:34	101
521	19:21:34	103
522	19:26:34	106
523	19:31:34	108
524	19:36:34	111
525	19:41:34	114
526	19:46:34	116
527	19:51:34	117
528	19:56:34	118
529	20:01:34	118
530	20:06:34	118
531	20:11:34	117
532	20:16:34	117
533	20:21:34	116
534	20:26:34	116
535	20:31:34	117
536	20:36:34	117
537	20:41:34	118
538	20:46:34	118
539	20:51:34	118
540	20:56:34	118
541	21:01:34	118
542	21:06:34	118
543	21:11:34	117
544	21:16:34	116
545	21:21:34	115
546	21:26:34	114
547	21:31:34	113
548	21:36:34	112
549	21:41:34	112
550	21:46:34	111
551	21:51:34	109
552	21:56:34	108
553	22:01:34	106
554	22:06:34	105
555	22:11:34	103
556	22:16:34	102
557	22:21:34	101
558	22:26:34	100
559	22:31:34	100
560	22:36:34	100
561	22:41:34	100
562	22:46:34	100
563	22:51:34	101
564	22:56:34	101
565	23:01:34	101
566	23:06:34	101
567	23:11:34	101
568	23:16:34	101
569	23:21:34	102
570	23:26:34	103
571	23:31:34	104
572	23:36:34	105
573	23:41:34	106
574	23:46:34	107
575	23:51:34	109
576	23:56:34	109
