# Supplementary material for: Detrended Fluctuation Analysis in the prediction of type 2 diabetes mellitus in patients at risk: Model optimization and comparison with other metrics
Source: PLoS One. 2019 Dec 18;14(12):e0225817. doi: 10.1371/journal.pone.0225817 (PMC6919578; doi:10.1371/journal.pone.0225817)
Supplement: S1 File — This file includes glucose time series from all patients included in the study and the database with clinical variables. (ZIP) [file pone.0225817.s001.zip › S1/case 121.csv]

	hora	glucemia
1	00:04:35	71
2	00:09:35	77
3	00:14:35	84
4	00:19:35	88
5	00:24:35	89
6	00:29:35	87
7	00:34:35	82
8	00:39:35	76
9	00:44:35	70
10	00:49:35	65
11	00:54:35	62
12	00:59:35	60
13	01:04:35	59
14	01:09:35	58
15	01:14:35	58
16	01:19:35	58
17	01:24:35	58
18	01:29:35	58
19	01:34:35	58
20	01:39:35	58
21	01:44:35	58
22	01:49:35	58
23	01:54:35	58
24	01:59:35	57
25	02:04:35	57
26	02:09:35	57
27	02:14:35	57
28	02:19:35	57
29	02:24:35	57
30	02:29:35	57
31	02:34:35	58
32	02:39:35	58
33	02:44:35	58
34	02:49:35	59
35	02:54:35	59
36	02:59:35	60
37	03:04:35	60
38	03:09:35	60
39	03:14:35	61
40	03:19:35	61
41	03:24:35	62
42	03:29:35	63
43	03:34:35	63
44	03:39:35	64
45	03:44:35	65
46	03:49:35	65
47	03:54:35	66
48	03:59:35	66
49	04:04:35	66
50	04:09:35	67
51	04:14:35	67
52	04:19:35	68
53	04:24:35	68
54	04:29:35	69
55	04:34:35	69
56	04:39:35	69
57	04:44:35	69
58	04:49:35	69
59	04:54:35	69
60	04:59:35	69
61	05:04:35	70
62	05:09:35	70
63	05:14:35	71
64	05:19:35	72
65	05:24:35	72
66	05:29:35	73
67	05:34:35	73
68	05:39:35	74
69	05:44:35	74
70	05:49:35	74
71	05:54:35	74
72	05:59:35	75
73	06:04:35	75
74	06:09:35	76
75	06:14:35	77
76	06:19:35	77
77	06:24:35	78
78	06:29:35	79
79	06:34:35	79
80	06:39:35	79
81	06:44:35	79
82	06:49:35	78
83	06:54:35	76
84	06:59:35	74
85	07:04:35	72
86	07:09:35	71
87	07:14:35	71
88	07:19:35	71
89	07:24:35	71
90	07:29:35	72
91	07:34:35	72
92	07:39:35	72
93	07:44:35	71
94	07:49:35	71
95	07:54:35	71
96	07:59:35	71
97	08:04:35	71
98	08:09:35	72
99	08:14:35	73
100	08:19:35	74
101	08:24:35	75
102	08:29:35	76
103	08:34:35	77
104	08:39:35	78
105	08:44:35	78
106	08:49:35	79
107	08:54:35	79
108	08:59:35	79
109	09:04:35	80
110	09:09:35	80
111	09:14:35	81
112	09:19:35	82
113	09:24:35	83
114	09:29:35	82
115	09:34:35	81
116	09:39:35	80
117	09:44:35	79
118	09:49:35	80
119	09:54:35	81
120	09:59:35	84
121	10:04:35	87
122	10:09:35	91
123	10:14:35	97
124	10:19:35	105
125	10:24:35	112
126	10:29:35	119
127	10:34:35	124
128	10:39:35	126
129	10:44:35	125
130	10:49:35	121
131	10:54:35	116
132	10:59:35	110
133	11:04:35	103
134	11:09:35	98
135	11:14:35	93
136	11:19:36	88
137	11:24:36	85
138	11:29:36	81
139	11:34:36	79
140	11:39:36	77
141	11:44:36	75
142	11:49:36	74
143	11:54:36	73
144	11:59:36	72
145	12:04:36	70
146	12:09:36	69
147	12:14:36	68
148	12:19:36	67
149	12:24:36	66
150	12:29:36	66
151	12:34:36	66
152	12:39:36	66
153	12:44:36	67
154	12:49:36	68
155	12:54:36	68
156	12:59:36	69
157	13:04:36	69
158	13:09:36	70
159	13:14:36	70
160	13:19:36	70
161	13:24:36	70
162	13:29:36	70
163	13:34:36	71
164	13:39:36	71
165	13:44:36	72
166	13:49:36	74
167	13:54:36	75
168	13:59:36	77
169	14:04:36	78
170	14:09:36	80
171	14:14:36	82
172	14:19:36	85
173	14:24:36	88
174	14:29:36	93
175	14:34:36	97
176	14:39:36	100
177	14:44:36	102
178	14:49:36	104
179	14:54:36	105
180	14:59:36	106
181	15:04:36	106
182	15:09:36	106
183	15:14:36	105
184	15:19:36	105
185	15:24:36	104
186	15:29:36	103
187	15:34:36	102
188	15:39:36	101
189	15:44:36	101
190	15:49:36	100
191	15:54:36	99
192	15:59:36	99
193	16:04:36	98
194	16:09:36	97
195	16:14:36	95
196	16:19:36	93
197	16:24:36	92
198	16:29:36	90
199	16:34:36	89
200	16:39:36	89
201	16:44:36	89
202	16:49:36	89
203	16:54:36	89
204	16:59:36	90
205	17:04:36	90
206	17:09:36	90
207	17:14:36	90
208	17:19:36	91
209	17:24:36	91
210	17:29:36	91
211	17:34:36	91
212	17:39:36	92
213	17:44:36	92
214	17:49:36	93
215	17:54:36	94
216	17:59:36	95
217	18:04:36	96
218	18:09:36	96
219	18:14:36	95
220	18:19:36	93
221	18:24:36	92
222	18:29:36	91
223	18:34:36	92
224	18:39:36	93
225	18:44:36	96
226	18:49:36	98
227	18:54:36	99
228	18:59:36	100
229	19:04:36	99
230	19:09:36	97
231	19:14:36	96
232	19:19:36	94
233	19:24:36	93
234	19:29:36	92
235	19:34:36	92
236	19:39:36	92
237	19:44:36	92
238	19:49:36	92
239	19:54:36	91
240	19:59:36	90
241	20:04:36	89
242	20:09:36	88
243	20:14:36	88
244	20:19:36	89
245	20:24:36	90
246	20:29:36	91
247	20:34:36	92
248	20:39:36	92
249	20:44:36	93
250	20:49:36	94
251	20:54:36	94
252	20:59:36	94
253	21:04:36	94
254	21:09:36	93
255	21:14:36	92
256	21:19:36	91
257	21:24:36	89
258	21:29:36	88
259	21:34:36	87
260	21:39:36	87
261	21:44:36	87
262	21:49:36	87
263	21:54:36	88
264	21:59:36	89
265	22:04:36	90
266	22:09:36	91
267	22:14:36	93
268	22:19:36	95
269	22:24:36	96
270	22:29:36	97
271	22:34:36	98
272	22:39:36	98
273	22:44:36	99
274	22:49:36	100
275	22:54:36	102
276	22:59:36	103
277	23:04:36	105
278	23:09:36	106
279	23:14:36	108
280	23:19:36	109
281	23:24:36	111
282	23:29:36	112
283	23:34:36	112
284	23:39:36	113
285	23:44:36	113
286	23:49:36	113
287	23:54:36	113
288	23:59:36	113
