# Supplementary material for: Detrended Fluctuation Analysis in the prediction of type 2 diabetes mellitus in patients at risk: Model optimization and comparison with other metrics
Source: PLoS One. 2019 Dec 18;14(12):e0225817. doi: 10.1371/journal.pone.0225817 (PMC6919578; doi:10.1371/journal.pone.0225817)
Supplement: S1 File — This file includes glucose time series from all patients included in the study and the database with clinical variables. (ZIP) [file pone.0225817.s001.zip › S1/case 122.csv]

	hora	glucemia
1	0:02:51	203
2	0:07:51	199
3	0:12:51	193
4	0:17:51	186
5	0:22:51	176
6	0:27:51	167
7	0:32:51	159
8	0:37:51	155
9	0:42:51	156
10	0:47:51	160
11	0:52:51	165
12	0:57:51	171
13	1:02:51	176
14	1:07:51	179
15	1:12:51	180
16	1:17:51	180
17	1:22:51	179
18	1:27:51	178
19	1:32:51	177
20	1:37:51	176
21	1:42:51	174
22	1:47:51	172
23	1:52:51	169
24	1:57:51	164
25	2:02:51	159
26	2:07:51	154
27	2:12:51	151
28	2:17:51	149
29	2:22:51	148
30	2:27:51	147
31	2:32:51	145
32	2:37:51	143
33	2:42:51	140
34	2:47:51	138
35	2:52:51	136
36	2:57:51	134
37	3:02:51	133
38	3:07:51	132
39	3:12:51	132
40	3:17:51	131
41	3:22:51	130
42	3:27:51	129
43	3:32:51	128
44	3:37:51	126
45	3:42:51	123
46	3:47:51	120
47	3:52:51	117
48	3:57:51	113
49	4:02:51	109
50	4:07:51	107
51	4:12:51	105
52	4:17:51	104
53	4:22:51	104
54	4:27:51	105
55	4:32:51	106
56	4:37:51	107
57	4:42:51	109
58	4:47:51	111
59	4:52:51	112
60	4:57:51	113
61	5:02:51	114
62	5:07:51	114
63	5:12:51	115
64	5:17:51	115
65	5:22:51	116
66	5:27:51	117
67	5:32:51	118
68	5:37:51	120
69	5:42:51	120
70	5:47:51	120
71	5:52:51	119
72	5:57:51	119
73	6:02:51	119
74	6:07:51	120
75	6:12:51	122
76	6:17:51	122
77	6:22:51	123
78	6:27:51	123
79	6:32:51	123
80	6:37:51	123
81	6:42:51	123
82	6:47:51	123
83	6:52:51	124
84	6:57:51	125
85	7:02:51	126
86	7:07:51	128
87	7:12:51	130
88	7:17:51	133
89	7:22:51	135
90	7:27:51	136
91	7:32:51	136
92	7:37:51	137
93	7:42:51	138
94	7:47:51	140
95	7:52:51	143
96	7:57:51	146
97	8:02:51	152
98	8:07:51	158
99	8:12:51	164
100	8:17:51	169
101	8:22:51	172
102	8:27:51	173
103	8:32:51	173
104	8:37:51	172
105	8:42:51	170
106	8:47:51	167
107	8:52:51	164
108	8:57:51	161
109	9:02:51	159
110	9:07:51	157
111	9:12:51	156
112	9:17:51	156
113	9:22:51	157
114	9:27:51	157
115	9:32:51	157
116	9:37:51	156
117	9:42:51	155
118	9:47:51	154
119	9:52:51	154
120	9:57:51	153
121	10:02:51	152
122	10:07:51	151
123	10:12:51	150
124	10:17:51	149
125	10:22:51	148
126	10:27:51	149
127	10:32:51	151
128	10:37:51	153
129	10:42:51	155
130	10:47:51	157
131	10:52:51	159
132	10:57:51	160
133	11:02:51	161
134	11:07:51	160
135	11:12:51	158
136	11:17:51	155
137	11:22:51	151
138	11:27:51	147
139	11:32:51	142
140	11:37:51	139
141	11:42:51	136
142	11:47:51	133
143	11:52:51	131
144	11:57:51	129
145	12:02:51	126
146	12:07:51	124
147	12:12:51	123
148	12:17:51	122
149	12:22:51	122
150	12:27:51	121
151	12:32:51	120
152	12:37:51	117
153	12:42:51	115
154	12:47:51	112
155	12:52:51	110
156	12:57:51	107
157	13:02:51	105
158	13:07:51	102
159	13:12:51	101
160	13:17:51	100
161	13:22:51	98
162	13:27:51	97
163	13:32:51	97
164	13:37:51	97
165	13:42:51	98
166	13:47:51	101
167	13:52:51	104
168	13:57:51	108
169	14:02:51	112
170	14:07:51	116
171	14:12:51	118
172	14:17:51	119
173	14:22:51	120
174	14:27:51	120
175	14:32:51	120
176	14:37:51	119
177	14:42:51	118
178	14:47:51	117
179	14:52:51	115
180	14:57:51	113
181	15:02:51	111
182	15:07:51	110
183	15:12:51	109
184	15:17:51	109
185	15:22:51	109
186	15:27:51	109
187	15:32:51	109
188	15:37:51	109
189	15:42:51	109
190	15:47:51	109
191	15:52:51	109
192	15:57:51	109
193	16:02:51	110
194	16:07:51	112
195	16:12:51	113
196	16:17:51	114
197	16:22:51	114
198	16:27:51	114
199	16:32:51	114
200	16:37:51	113
201	16:42:51	112
202	16:47:51	111
203	16:52:51	110
204	16:57:51	109
205	17:02:51	108
206	17:07:51	107
207	17:12:51	107
208	17:17:51	106
209	17:22:51	104
210	17:27:51	103
211	17:32:51	101
212	17:37:51	101
213	17:42:51	101
214	17:47:51	102
215	17:52:51	103
216	17:57:51	104
217	18:02:51	105
218	18:07:51	106
219	18:12:51	108
220	18:17:51	109
221	18:22:51	111
222	18:27:51	112
223	18:32:51	114
224	18:37:51	114
225	18:42:51	115
226	18:47:51	114
227	18:52:51	112
228	18:57:51	109
229	19:02:51	106
230	19:07:51	103
231	19:12:51	100
232	19:17:51	97
233	19:22:51	95
234	19:27:51	93
235	19:32:51	92
236	19:37:51	92
237	19:42:51	91
238	19:47:51	91
239	19:52:51	91
240	19:57:51	91
241	20:02:51	91
242	20:07:51	90
243	20:12:51	90
244	20:17:51	89
245	20:22:51	89
246	20:27:51	88
247	20:32:51	88
248	20:37:51	88
249	20:42:51	88
250	20:47:51	88
251	20:52:51	88
252	20:57:51	87
253	21:02:51	87
254	21:07:51	86
255	21:12:51	86
256	21:17:51	86
257	21:22:51	86
258	21:27:51	87
259	21:32:51	89
260	21:37:51	92
261	21:42:51	97
262	21:47:51	102
263	21:52:51	106
264	21:57:51	110
265	22:02:51	112
266	22:07:51	113
267	22:12:51	113
268	22:17:51	111
269	22:22:51	110
270	22:27:51	109
271	22:32:51	109
272	22:37:51	110
273	22:42:51	111
274	22:47:51	113
275	22:52:51	115
276	22:57:51	117
277	23:02:51	117
278	23:07:51	117
279	23:12:51	117
280	23:17:51	116
281	23:22:51	114
282	23:27:51	113
283	23:32:51	112
284	23:37:51	111
285	23:42:51	111
286	23:47:51	111
287	23:52:51	111
288	23:57:51	111
289	0:02:52	111
290	0:07:52	111
291	0:12:52	111
292	0:17:52	111
293	0:22:52	112
294	0:27:52	112
295	0:32:52	112
296	0:37:52	111
297	0:42:52	110
298	0:47:52	109
299	0:52:52	108
300	0:57:52	107
301	1:02:52	107
302	1:07:52	106
303	1:12:52	106
304	1:17:52	105
305	1:22:52	103
306	1:27:52	102
307	1:32:52	101
308	1:37:52	100
309	1:42:52	99
310	1:47:52	99
311	1:52:52	99
312	1:57:52	99
313	2:02:52	100
314	2:07:52	101
315	2:12:52	102
316	2:17:52	103
317	2:22:52	104
318	2:27:52	105
319	2:32:52	105
320	2:37:52	106
321	2:42:52	106
322	2:47:52	108
323	2:52:52	109
324	2:57:52	110
325	3:02:52	110
326	3:07:52	111
327	3:12:52	110
328	3:17:52	110
329	3:22:52	109
330	3:27:52	108
331	3:32:52	107
332	3:37:52	106
333	3:42:52	104
334	3:47:52	103
335	3:52:52	101
336	3:57:52	99
337	4:02:52	98
338	4:07:52	98
339	4:12:52	98
340	4:17:52	99
341	4:22:52	100
342	4:27:52	101
343	4:32:52	101
344	4:37:52	100
345	4:42:52	99
346	4:47:52	98
347	4:52:52	96
348	4:57:52	96
349	5:02:52	95
350	5:07:52	95
351	5:12:52	95
352	5:17:52	95
353	5:22:52	96
354	5:27:52	96
355	5:32:52	97
356	5:37:52	98
357	5:42:52	98
358	5:47:52	98
359	5:52:52	98
360	5:57:52	98
361	6:02:52	99
362	6:07:52	100
363	6:12:52	101
364	6:17:52	103
365	6:22:52	104
366	6:27:52	106
367	6:32:52	106
368	6:37:52	106
369	6:42:52	105
370	6:47:52	104
371	6:52:52	102
372	6:57:52	101
373	7:02:52	101
374	7:07:52	101
375	7:12:52	103
376	7:17:52	105
377	7:22:52	107
378	7:27:52	109
379	7:32:52	110
380	7:37:52	112
381	7:42:52	114
382	7:47:52	117
383	7:52:52	121
384	7:57:52	125
385	8:02:52	129
386	8:07:52	133
387	8:12:52	136
388	8:17:52	138
389	8:22:52	138
390	8:27:52	137
391	8:32:52	135
392	8:37:52	132
393	8:42:52	129
394	8:47:52	126
395	8:52:52	123
396	8:57:52	120
397	9:02:52	117
398	9:07:52	114
399	9:12:52	112
400	9:17:52	111
401	9:22:52	109
402	9:27:52	108
403	9:32:52	108
404	9:37:52	107
405	9:42:52	107
406	9:47:52	108
407	9:52:52	108
408	9:57:52	108
409	10:02:52	108
410	10:07:52	107
411	10:12:52	106
412	10:17:52	106
413	10:22:52	105
414	10:27:52	104
415	10:32:52	104
416	10:37:52	104
417	10:42:52	104
418	10:47:52	104
419	10:52:52	105
420	10:57:52	105
421	11:02:52	105
422	11:07:52	106
423	11:12:52	106
424	11:17:52	106
425	11:22:52	106
426	11:27:52	105
427	11:32:52	105
428	11:37:52	105
429	11:42:52	104
430	11:47:52	104
431	11:52:52	103
432	11:57:52	102
433	12:02:52	101
434	12:07:52	101
435	12:12:52	100
436	12:17:52	100
437	12:22:52	100
438	12:27:52	100
439	12:32:52	99
440	12:37:52	99
441	12:42:52	99
442	12:47:52	99
443	12:52:52	98
444	12:57:52	97
445	13:02:52	96
446	13:07:52	96
447	13:12:52	95
448	13:17:52	95
449	13:22:52	95
450	13:27:52	95
451	13:32:52	96
452	13:37:52	98
453	13:42:52	101
454	13:47:52	105
455	13:52:52	110
456	13:57:52	115
457	14:02:52	121
458	14:07:52	126
459	14:12:52	130
460	14:17:52	132
461	14:22:52	134
462	14:27:52	134
463	14:32:52	134
464	14:37:52	133
465	14:42:52	132
466	14:47:52	131
467	14:52:52	130
468	14:57:52	129
469	15:02:52	128
470	15:07:52	127
471	15:12:52	125
472	15:17:52	123
473	15:22:52	120
474	15:27:52	116
475	15:32:52	113
476	15:37:52	110
477	15:42:52	108
478	15:47:52	108
479	15:52:52	108
480	15:57:52	109
481	16:02:52	110
482	16:07:52	111
483	16:12:52	111
484	16:17:52	110
485	16:22:52	109
486	16:27:52	107
487	16:32:52	105
488	16:37:52	102
489	16:42:52	100
490	16:47:52	98
491	16:52:52	96
492	16:57:52	95
493	17:02:52	95
494	17:07:52	95
495	17:12:52	96
496	17:17:52	96
497	17:22:52	96
498	17:27:52	96
499	17:32:52	96
500	17:37:52	96
501	17:42:52	96
502	17:47:52	96
503	17:52:52	96
504	17:57:52	96
505	18:02:52	96
506	18:07:52	95
507	18:12:52	95
508	18:17:52	94
509	18:22:52	93
510	18:27:52	93
511	18:32:52	93
512	18:37:52	93
513	18:42:52	93
514	18:47:52	93
515	18:52:52	93
516	18:57:52	92
517	19:02:52	92
518	19:07:52	92
519	19:12:52	92
520	19:17:52	92
521	19:22:52	92
522	19:27:52	92
523	19:32:52	92
524	19:37:52	92
525	19:42:52	92
526	19:47:52	93
527	19:52:52	94
528	19:57:52	96
529	20:02:52	97
530	20:07:52	98
531	20:12:52	99
532	20:17:52	99
533	20:22:52	99
534	20:27:52	98
535	20:32:52	98
536	20:37:52	98
537	20:42:52	99
538	20:47:52	100
539	20:52:52	100
540	20:57:52	101
541	21:02:52	100
542	21:07:52	99
543	21:12:52	98
544	21:17:52	97
545	21:22:52	95
546	21:27:52	93
547	21:32:52	92
548	21:37:52	91
549	21:42:52	91
550	21:47:52	92
551	21:52:52	95
552	21:57:52	98
553	22:02:52	102
554	22:07:52	106
555	22:12:52	112
556	22:17:52	117
557	22:22:52	121
558	22:27:52	124
559	22:32:52	126
560	22:37:52	126
561	22:42:52	125
562	22:47:52	124
563	22:52:52	123
564	22:57:52	122
565	23:02:52	123
566	23:07:52	124
567	23:12:52	127
568	23:17:52	129
569	23:22:52	132
570	23:27:52	135
571	23:32:52	138
572	23:37:52	142
573	23:42:52	144
574	23:47:52	147
575	23:52:52	149
576	23:57:52	151
