# Supplementary material for: Detrended Fluctuation Analysis in the prediction of type 2 diabetes mellitus in patients at risk: Model optimization and comparison with other metrics
Source: PLoS One. 2019 Dec 18;14(12):e0225817. doi: 10.1371/journal.pone.0225817 (PMC6919578; doi:10.1371/journal.pone.0225817)
Supplement: S1 File — This file includes glucose time series from all patients included in the study and the database with clinical variables. (ZIP) [file pone.0225817.s001.zip › S1/case 123.csv]

	hora	glucemia
1	0:01:35	110
2	0:06:35	112
3	0:11:35	115
4	0:16:35	119
5	0:21:35	123
6	0:26:35	125
7	0:31:35	125
8	0:36:35	123
9	0:41:35	121
10	0:46:35	118
11	0:51:35	115
12	0:56:35	113
13	1:01:35	112
14	1:06:35	110
15	1:11:35	109
16	1:16:35	108
17	1:21:35	107
18	1:26:35	107
19	1:31:35	108
20	1:36:35	109
21	1:41:35	111
22	1:46:35	113
23	1:51:35	115
24	1:56:35	116
25	2:01:35	116
26	2:06:35	115
27	2:11:35	114
28	2:16:35	112
29	2:21:35	109
30	2:26:35	107
31	2:31:35	105
32	2:36:35	104
33	2:41:35	103
34	2:46:35	104
35	2:51:35	106
36	2:56:35	108
37	3:01:35	110
38	3:06:35	111
39	3:11:35	111
40	3:16:35	111
41	3:21:35	110
42	3:26:35	109
43	3:31:35	108
44	3:36:35	108
45	3:41:35	108
46	3:46:35	108
47	3:51:35	108
48	3:56:35	108
49	4:01:35	107
50	4:06:35	106
51	4:11:35	105
52	4:16:35	104
53	4:21:35	103
54	4:26:35	103
55	4:31:35	104
56	4:36:35	106
57	4:41:35	109
58	4:46:35	111
59	4:51:35	112
60	4:56:35	111
61	5:01:35	108
62	5:06:35	106
63	5:11:35	103
64	5:16:35	100
65	5:21:35	98
66	5:26:35	97
67	5:31:35	95
68	5:36:35	95
69	5:41:35	94
70	5:46:35	92
71	5:51:35	91
72	5:56:35	89
73	6:01:35	88
74	6:06:35	86
75	6:11:35	85
76	6:16:35	84
77	6:21:35	83
78	6:26:35	82
79	6:31:35	82
80	6:36:35	82
81	6:41:35	81
82	6:46:35	81
83	6:51:35	80
84	6:56:35	80
85	7:01:35	79
86	7:06:35	79
87	7:11:35	78
88	7:16:35	78
89	7:21:35	77
90	7:26:35	76
91	7:31:35	76
92	7:36:35	76
93	7:41:35	76
94	7:46:35	76
95	7:51:35	76
96	7:56:35	76
97	8:01:35	75
98	8:06:35	74
99	8:11:35	73
100	8:16:35	73
101	8:21:35	73
102	8:26:35	75
103	8:31:35	79
104	8:36:35	83
105	8:41:35	88
106	8:46:35	92
107	8:51:35	97
108	8:56:35	100
109	9:01:35	103
110	9:06:35	105
111	9:11:35	107
112	9:16:35	108
113	9:21:35	109
114	9:26:35	110
115	9:31:35	110
116	9:36:35	111
117	9:41:35	112
118	9:46:35	113
119	9:51:35	113
120	9:56:35	111
121	10:01:35	108
122	10:06:35	103
123	10:11:35	99
124	10:16:35	94
125	10:21:35	90
126	10:26:35	87
127	10:31:35	86
128	10:36:35	86
129	10:41:35	87
130	10:46:35	89
131	10:51:35	90
132	10:56:35	91
133	11:01:35	91
134	11:06:35	92
135	11:11:35	92
136	11:16:35	93
137	11:21:35	94
138	11:26:35	94
139	11:31:35	94
140	11:36:35	95
141	11:41:35	95
142	11:46:35	95
143	11:51:35	94
144	11:56:35	93
145	12:01:35	92
146	12:06:35	90
147	12:11:35	88
148	12:16:35	87
149	12:21:35	86
150	12:26:35	86
151	12:31:35	85
152	12:36:35	85
153	12:41:35	84
154	12:46:35	84
155	12:51:35	84
156	12:56:35	84
157	13:01:35	84
158	13:06:35	84
159	13:11:35	85
160	13:16:35	85
161	13:21:35	85
162	13:26:35	85
163	13:31:35	85
164	13:36:35	86
165	13:41:35	86
166	13:46:35	86
167	13:51:35	86
168	13:56:35	86
169	14:01:35	86
170	14:06:35	87
171	14:11:35	87
172	14:16:35	88
173	14:21:35	88
174	14:26:35	88
175	14:31:35	89
176	14:36:35	89
177	14:41:35	90
178	14:46:35	91
179	14:51:35	92
180	14:56:35	94
181	15:01:35	95
182	15:06:35	96
183	15:11:35	96
184	15:16:35	97
185	15:21:35	97
186	15:26:35	97
187	15:31:35	97
188	15:36:35	96
189	15:41:35	95
190	15:46:35	94
191	15:51:35	93
192	15:56:35	92
193	16:01:35	92
194	16:06:35	92
195	16:11:35	91
196	16:16:35	91
197	16:21:35	91
198	16:26:35	91
199	16:31:35	92
200	16:36:35	92
201	16:41:35	93
202	16:46:35	93
203	16:51:35	93
204	16:56:35	93
205	17:01:35	92
206	17:06:35	91
207	17:11:35	90
208	17:16:35	89
209	17:21:35	89
210	17:26:35	88
211	17:31:35	88
212	17:36:35	87
213	17:41:35	87
214	17:46:35	87
215	17:51:35	87
216	17:56:35	87
217	18:01:35	87
218	18:06:35	86
219	18:11:35	86
220	18:16:35	85
221	18:21:35	85
222	18:26:35	84
223	18:31:35	84
224	18:36:35	83
225	18:41:35	83
226	18:46:35	82
227	18:51:35	82
228	18:56:35	82
229	19:01:35	81
230	19:06:35	81
231	19:11:35	81
232	19:16:35	81
233	19:21:35	80
234	19:26:35	80
235	19:31:35	80
236	19:36:35	79
237	19:41:35	79
238	19:46:35	79
239	19:51:35	79
240	19:56:35	79
241	20:01:35	79
242	20:06:35	80
243	20:11:35	80
244	20:16:35	80
245	20:21:35	80
246	20:26:35	80
247	20:31:35	79
248	20:36:35	79
249	20:41:35	79
250	20:46:35	79
251	20:51:35	80
252	20:56:35	81
253	21:01:35	81
254	21:06:35	81
255	21:11:35	81
256	21:16:35	81
257	21:21:36	81
258	21:26:36	80
259	21:31:36	80
260	21:36:36	80
261	21:41:36	80
262	21:46:36	80
263	21:51:36	80
264	21:56:36	80
265	22:01:36	80
266	22:06:36	80
267	22:11:36	81
268	22:16:36	81
269	22:21:36	81
270	22:26:36	82
271	22:31:36	82
272	22:36:36	83
273	22:41:36	83
274	22:46:36	83
275	22:51:36	84
276	22:56:36	84
277	23:01:36	84
278	23:06:36	85
279	23:11:36	85
280	23:16:36	85
281	23:21:36	85
282	23:26:36	85
283	23:31:36	85
284	23:36:36	84
285	23:41:36	84
286	23:46:36	83
287	23:51:36	83
288	23:56:36	82
