# Supplementary material for: Detrended Fluctuation Analysis in the prediction of type 2 diabetes mellitus in patients at risk: Model optimization and comparison with other metrics
Source: PLoS One. 2019 Dec 18;14(12):e0225817. doi: 10.1371/journal.pone.0225817 (PMC6919578; doi:10.1371/journal.pone.0225817)
Supplement: S1 File — This file includes glucose time series from all patients included in the study and the database with clinical variables. (ZIP) [file pone.0225817.s001.zip › S1/case 124.csv]

	hora	glucemia
1	0:03:10	96
2	0:08:10	95
3	0:13:10	95
4	0:18:10	95
5	0:23:10	96
6	0:28:10	97
7	0:33:10	98
8	0:38:10	98
9	0:43:10	98
10	0:48:10	98
11	0:53:10	98
12	0:58:10	98
13	1:03:10	98
14	1:08:10	98
15	1:13:10	98
16	1:18:10	99
17	1:23:10	99
18	1:28:10	100
19	1:33:10	101
20	1:38:10	102
21	1:43:10	102
22	1:48:10	101
23	1:53:10	100
24	1:58:10	99
25	2:03:10	98
26	2:08:10	98
27	2:13:10	97
28	2:18:10	97
29	2:23:10	97
30	2:28:10	97
31	2:33:10	97
32	2:38:10	97
33	2:43:10	98
34	2:48:10	98
35	2:53:10	99
36	2:58:10	99
37	3:03:10	99
38	3:08:10	99
39	3:13:10	98
40	3:18:10	98
41	3:23:10	97
42	3:28:10	97
43	3:33:10	96
44	3:38:10	95
45	3:43:10	94
46	3:48:10	93
47	3:53:10	93
48	3:58:10	93
49	4:03:10	94
50	4:08:10	95
51	4:13:10	96
52	4:18:10	97
53	4:23:10	98
54	4:28:10	98
55	4:33:10	98
56	4:38:10	98
57	4:43:10	98
58	4:48:10	98
59	4:53:10	98
60	4:58:10	97
61	5:03:10	97
62	5:08:10	96
63	5:13:10	95
64	5:18:10	94
65	5:23:10	93
66	5:28:10	92
67	5:33:10	91
68	5:38:10	91
69	5:43:10	91
70	5:48:10	91
71	5:53:10	92
72	5:58:10	93
73	6:03:10	94
74	6:08:10	95
75	6:13:10	95
76	6:18:10	96
77	6:23:10	96
78	6:28:10	96
79	6:33:10	97
80	6:38:10	97
81	6:43:10	97
82	6:48:10	97
83	6:53:10	97
84	6:58:10	97
85	7:03:10	97
86	7:08:10	98
87	7:13:10	98
88	7:18:10	99
89	7:23:10	100
90	7:28:10	101
91	7:33:10	101
92	7:38:10	100
93	7:43:10	100
94	7:48:10	98
95	7:53:10	97
96	7:58:10	96
97	8:03:10	96
98	8:08:10	97
99	8:13:10	101
100	8:18:10	106
101	8:23:10	112
102	8:28:10	118
103	8:33:10	122
104	8:38:10	124
105	8:43:10	122
106	8:48:10	118
107	8:53:10	114
108	8:58:10	109
109	9:03:10	106
110	9:08:10	103
111	9:13:10	101
112	9:18:10	99
113	9:23:10	98
114	9:28:10	97
115	9:33:10	97
116	9:38:10	96
117	9:43:10	96
118	9:48:10	96
119	9:53:10	96
120	9:58:10	97
121	10:03:10	98
122	10:08:10	99
123	10:13:10	99
124	10:18:10	99
125	10:23:10	98
126	10:28:10	98
127	10:33:10	97
128	10:38:10	97
129	10:43:10	97
130	10:48:10	97
131	10:53:10	96
132	10:58:10	96
133	11:03:10	96
134	11:08:10	96
135	11:13:10	97
136	11:18:10	97
137	11:23:10	97
138	11:28:10	97
139	11:33:10	96
140	11:38:10	96
141	11:43:10	95
142	11:48:10	93
143	11:53:10	92
144	11:58:10	90
145	12:03:10	89
146	12:08:10	87
147	12:13:10	86
148	12:18:10	85
149	12:23:10	85
150	12:28:10	84
151	12:33:10	83
152	12:38:10	82
153	12:43:10	81
154	12:48:10	80
155	12:53:10	80
156	12:58:10	80
157	13:03:10	80
158	13:08:10	80
159	13:13:10	79
160	13:18:10	79
161	13:23:10	79
162	13:28:10	79
163	13:33:10	79
164	13:38:10	79
165	13:43:10	79
166	13:48:10	79
167	13:53:10	79
168	13:58:10	79
169	14:03:10	79
170	14:08:10	78
171	14:13:10	78
172	14:18:10	78
173	14:23:10	79
174	14:28:10	79
175	14:33:10	80
176	14:38:10	82
177	14:43:10	84
178	14:48:10	87
179	14:53:10	90
180	14:58:10	93
181	15:03:10	95
182	15:08:10	97
183	15:13:10	97
184	15:18:10	97
185	15:23:10	96
186	15:28:10	94
187	15:33:10	92
188	15:38:10	90
189	15:43:10	88
190	15:48:10	87
191	15:53:10	87
192	15:58:10	87
193	16:03:10	87
194	16:08:10	88
195	16:13:10	88
196	16:18:10	89
197	16:23:10	89
198	16:28:10	89
199	16:33:10	89
200	16:38:10	89
201	16:43:10	89
202	16:48:10	88
203	16:53:10	88
204	16:58:10	88
205	17:03:10	87
206	17:08:10	87
207	17:13:10	87
208	17:18:10	87
209	17:23:10	87
210	17:28:10	86
211	17:33:10	86
212	17:38:10	86
213	17:43:10	85
214	17:48:10	85
215	17:53:10	84
216	17:58:10	84
217	18:03:10	83
218	18:08:10	83
219	18:13:10	82
220	18:18:10	82
221	18:23:10	82
222	18:28:10	82
223	18:33:10	82
224	18:38:10	81
225	18:43:10	81
226	18:48:10	81
227	18:53:10	81
228	18:58:10	82
229	19:03:10	82
230	19:08:10	82
231	19:13:10	82
232	19:18:10	82
233	19:23:10	82
234	19:28:10	82
235	19:33:10	82
236	19:38:10	82
237	19:43:10	82
238	19:48:10	82
239	19:53:10	82
240	19:58:10	82
241	20:03:10	83
242	20:08:10	83
243	20:13:10	84
244	20:18:10	85
245	20:23:10	86
246	20:28:10	88
247	20:33:10	89
248	20:38:10	89
249	20:43:10	90
250	20:48:10	91
251	20:53:10	91
252	20:58:10	91
253	21:03:10	92
254	21:08:10	92
255	21:13:10	92
256	21:18:10	93
257	21:23:10	93
258	21:28:10	94
259	21:33:10	95
260	21:38:10	96
261	21:43:10	97
262	21:48:10	98
263	21:53:10	99
264	21:58:10	100
265	22:03:10	102
266	22:08:10	104
267	22:13:10	106
268	22:18:10	108
269	22:23:10	111
270	22:28:10	113
271	22:33:10	115
272	22:38:10	116
273	22:43:10	117
274	22:48:10	118
275	22:53:10	118
276	22:58:10	118
277	23:03:10	119
278	23:08:10	119
279	23:13:10	119
280	23:18:10	119
281	23:23:10	119
282	23:28:11	118
283	23:33:11	118
284	23:38:11	117
285	23:43:11	116
286	23:48:11	115
287	23:53:11	114
288	23:58:11	113
289	0:03:11	112
290	0:08:11	111
291	0:13:11	112
292	0:18:11	113
293	0:23:11	115
294	0:28:11	117
295	0:33:11	118
296	0:38:11	119
297	0:43:11	120
298	0:48:11	119
299	0:53:11	117
300	0:58:11	114
301	1:03:11	111
302	1:08:11	109
303	1:13:11	106
304	1:18:11	104
305	1:23:11	103
306	1:28:11	102
307	1:33:11	101
308	1:38:11	99
309	1:43:11	98
310	1:48:11	97
311	1:53:11	97
312	1:58:11	97
313	2:03:11	98
314	2:08:11	99
315	2:13:11	100
316	2:18:11	101
317	2:23:11	102
318	2:28:11	102
319	2:33:11	102
320	2:38:11	102
321	2:43:11	101
322	2:48:11	100
323	2:53:11	98
324	2:58:11	97
325	3:03:11	95
326	3:08:11	93
327	3:13:11	92
328	3:18:11	91
329	3:23:11	91
330	3:28:11	91
331	3:33:11	91
332	3:38:11	91
333	3:43:11	90
334	3:48:11	90
335	3:53:11	88
336	3:58:11	87
337	4:03:11	85
338	4:08:11	84
339	4:13:11	84
340	4:18:11	84
341	4:23:11	85
342	4:28:11	86
343	4:33:11	87
344	4:38:11	87
345	4:43:11	87
346	4:48:11	87
347	4:53:11	86
348	4:58:11	87
349	5:03:11	87
350	5:08:11	87
351	5:13:11	87
352	5:18:11	88
353	5:23:11	88
354	5:28:11	87
355	5:33:11	87
356	5:38:11	86
357	5:43:11	86
358	5:48:11	86
359	5:53:11	86
360	5:58:11	86
361	6:03:11	86
362	6:08:11	85
363	6:13:11	85
364	6:18:11	85
365	6:23:11	85
366	6:28:11	85
367	6:33:11	85
368	6:38:11	85
369	6:43:11	86
370	6:48:11	87
371	6:53:11	88
372	6:58:11	89
373	7:03:11	91
374	7:08:11	92
375	7:13:11	92
376	7:18:11	93
377	7:23:11	93
378	7:28:11	93
379	7:33:11	93
380	7:38:11	93
381	7:43:11	94
382	7:48:11	94
383	7:53:11	95
384	7:58:11	96
385	8:03:11	98
386	8:08:11	100
387	8:13:11	101
388	8:18:11	102
389	8:23:11	103
390	8:28:11	103
391	8:33:11	103
392	8:38:11	103
393	8:43:11	104
394	8:48:11	106
395	8:53:11	110
396	8:58:11	115
397	9:03:11	121
398	9:08:11	127
399	9:13:11	132
400	9:18:11	135
401	9:23:11	137
402	9:28:11	137
403	9:33:11	135
404	9:38:11	131
405	9:43:11	127
406	9:48:11	122
407	9:53:11	117
408	9:58:11	111
409	10:03:11	105
410	10:08:11	101
411	10:13:11	97
412	10:18:11	94
413	10:23:11	92
414	10:28:11	91
415	10:33:11	90
416	10:38:11	89
417	10:43:11	88
418	10:48:11	87
419	10:53:11	87
420	10:58:11	87
421	11:03:11	87
422	11:08:11	86
423	11:13:11	85
424	11:18:11	85
425	11:23:11	84
426	11:28:11	84
427	11:33:11	84
428	11:38:11	84
429	11:43:11	84
430	11:48:11	84
431	11:53:11	84
432	11:58:11	84
433	12:03:11	84
434	12:08:11	85
435	12:13:11	85
436	12:18:11	85
437	12:23:11	85
438	12:28:11	85
439	12:33:11	85
440	12:38:11	85
441	12:43:11	85
442	12:48:11	85
443	12:53:11	86
444	12:58:11	87
445	13:03:11	87
446	13:08:11	87
447	13:13:11	87
448	13:18:11	87
449	13:23:11	87
450	13:28:11	86
451	13:33:11	86
452	13:38:11	86
453	13:43:11	87
454	13:48:11	88
455	13:53:11	89
456	13:58:11	91
457	14:03:11	93
458	14:08:11	95
459	14:13:11	96
460	14:18:11	96
461	14:23:11	96
462	14:28:11	95
463	14:33:11	94
464	14:38:11	94
465	14:43:11	95
466	14:48:11	96
467	14:53:11	98
468	14:58:11	101
469	15:03:11	103
470	15:08:11	104
471	15:13:11	105
472	15:18:11	105
473	15:23:11	104
474	15:28:11	103
475	15:33:11	102
476	15:38:11	101
477	15:43:11	100
478	15:48:11	99
479	15:53:11	97
480	15:58:11	96
481	16:03:11	95
482	16:08:11	94
483	16:13:11	92
484	16:18:11	91
485	16:23:11	90
486	16:28:11	89
487	16:33:11	89
488	16:38:11	88
489	16:43:11	87
490	16:48:11	87
491	16:53:11	87
492	16:58:11	86
493	17:03:11	87
494	17:08:11	87
495	17:13:11	88
496	17:18:11	89
497	17:23:11	90
498	17:28:11	90
499	17:33:11	91
500	17:38:11	92
501	17:43:11	92
502	17:48:11	92
503	17:53:11	93
504	17:58:11	92
505	18:03:11	92
506	18:08:11	91
507	18:13:11	90
508	18:18:11	90
509	18:23:11	89
510	18:28:11	90
511	18:33:11	90
512	18:38:11	90
513	18:43:11	91
514	18:48:11	91
515	18:53:11	91
516	18:58:11	91
517	19:03:11	91
518	19:08:11	91
519	19:13:11	91
520	19:18:11	91
521	19:23:11	91
522	19:28:11	91
523	19:33:11	92
524	19:38:11	92
525	19:43:11	92
526	19:48:11	92
527	19:53:11	91
528	19:58:11	91
529	20:03:11	91
530	20:08:11	91
531	20:13:11	91
532	20:18:11	91
533	20:23:11	90
534	20:28:11	90
535	20:33:11	90
536	20:38:11	90
537	20:43:11	91
538	20:48:11	92
539	20:53:11	94
540	20:58:11	95
541	21:03:11	97
542	21:08:11	99
543	21:13:11	101
544	21:18:11	103
545	21:23:11	106
546	21:28:11	110
547	21:33:11	114
548	21:38:11	118
549	21:43:11	121
550	21:48:11	124
551	21:53:11	127
552	21:58:11	129
553	22:03:11	130
554	22:08:11	131
555	22:13:11	131
556	22:18:11	130
557	22:23:11	129
558	22:28:11	127
559	22:33:11	126
560	22:38:11	126
561	22:43:11	126
562	22:48:11	126
563	22:53:11	127
564	22:58:11	127
565	23:03:11	126
566	23:08:11	125
567	23:13:11	124
568	23:18:11	121
569	23:23:11	119
570	23:28:11	116
571	23:33:11	114
572	23:38:11	112
573	23:43:11	112
574	23:48:11	112
575	23:53:11	113
576	23:58:11	114
