# Supplementary material for: Detrended Fluctuation Analysis in the prediction of type 2 diabetes mellitus in patients at risk: Model optimization and comparison with other metrics
Source: PLoS One. 2019 Dec 18;14(12):e0225817. doi: 10.1371/journal.pone.0225817 (PMC6919578; doi:10.1371/journal.pone.0225817)
Supplement: S1 File — This file includes glucose time series from all patients included in the study and the database with clinical variables. (ZIP) [file pone.0225817.s001.zip › S1/case 125.csv]

	hora	glucemia
1	0:04:19	156
2	0:09:19	140
3	0:14:19	125
4	0:19:19	114
5	0:24:19	106
6	0:29:19	100
7	0:34:19	97
8	0:39:19	95
9	0:44:19	93
10	0:49:19	92
11	0:54:19	90
12	0:59:19	89
13	1:04:19	89
14	1:09:19	90
15	1:14:19	91
16	1:19:19	92
17	1:24:19	92
18	1:29:19	91
19	1:34:19	89
20	1:39:19	88
21	1:44:19	86
22	1:49:19	84
23	1:54:19	83
24	1:59:19	83
25	2:04:19	83
26	2:09:19	83
27	2:14:19	83
28	2:19:19	84
29	2:24:19	85
30	2:29:19	87
31	2:34:19	88
32	2:39:19	90
33	2:44:19	91
34	2:49:19	92
35	2:54:19	92
36	2:59:19	92
37	3:04:20	91
38	3:09:20	91
39	3:14:20	90
40	3:19:20	90
41	3:24:20	90
42	3:29:20	90
43	3:34:20	90
44	3:39:20	90
45	3:44:20	90
46	3:49:20	89
47	3:54:20	90
48	3:59:20	90
49	4:04:20	91
50	4:09:20	93
51	4:14:20	94
52	4:19:20	96
53	4:24:20	97
54	4:29:20	99
55	4:34:20	100
56	4:39:20	100
57	4:44:20	101
58	4:49:20	100
59	4:54:20	100
60	4:59:20	99
61	5:04:20	98
62	5:09:20	97
63	5:14:20	97
64	5:19:20	97
65	5:24:20	98
66	5:29:20	98
67	5:34:20	98
68	5:39:20	99
69	5:44:20	99
70	5:49:20	99
71	5:54:20	99
72	5:59:20	98
73	6:04:20	96
74	6:09:20	95
75	6:14:20	93
76	6:19:20	92
77	6:24:20	92
78	6:29:20	92
79	6:34:20	93
80	6:39:20	95
81	6:44:20	97
82	6:49:20	99
83	6:54:20	99
84	6:59:20	99
85	7:04:20	98
86	7:09:20	95
87	7:14:20	91
88	7:19:20	87
89	7:24:20	83
90	7:29:20	81
91	7:34:20	81
92	7:39:20	83
93	7:44:20	87
94	7:49:20	91
95	7:54:20	94
96	7:59:20	97
97	8:04:20	99
98	8:09:20	101
99	8:14:20	102
100	8:19:20	102
101	8:24:20	102
102	8:29:20	101
103	8:34:20	99
104	8:39:20	98
105	8:44:20	97
106	8:49:20	98
107	8:54:20	99
108	8:59:20	102
109	9:04:20	104
110	9:09:20	105
111	9:14:20	107
112	9:19:20	108
113	9:24:20	110
114	9:29:20	111
115	9:34:20	113
116	9:39:20	116
117	9:44:20	118
118	9:49:20	120
119	9:54:20	122
120	9:59:20	125
121	10:04:20	129
122	10:09:20	133
123	10:14:20	139
124	10:19:20	146
125	10:24:20	154
126	10:29:20	161
127	10:34:20	168
128	10:39:20	174
129	10:44:20	180
130	10:49:20	184
131	10:54:20	187
132	10:59:20	188
133	11:04:20	186
134	11:09:20	183
135	11:14:20	178
136	11:19:20	172
137	11:24:20	167
138	11:29:20	162
139	11:34:20	157
140	11:39:20	153
141	11:44:20	149
142	11:49:20	146
143	11:54:20	143
144	11:59:20	140
145	12:04:20	138
146	12:09:20	136
147	12:14:20	135
148	12:19:20	134
149	12:24:20	134
150	12:29:20	134
151	12:34:20	134
152	12:39:20	135
153	12:44:20	136
154	12:49:20	137
155	12:54:20	138
156	12:59:20	138
157	13:04:20	138
158	13:09:20	138
159	13:14:20	137
160	13:19:20	136
161	13:24:20	136
162	13:29:20	136
163	13:34:20	136
164	13:39:20	138
165	13:44:20	142
166	13:49:20	146
167	13:54:20	150
168	13:59:20	154
169	14:04:20	157
170	14:09:20	161
171	14:14:20	165
172	14:19:20	169
173	14:24:20	173
174	14:29:20	175
175	14:34:20	176
176	14:39:20	175
177	14:44:20	173
178	14:49:20	170
179	14:54:20	168
180	14:59:20	169
181	15:04:20	172
182	15:09:20	175
183	15:14:20	179
184	15:19:20	181
185	15:24:20	181
186	15:29:20	179
187	15:34:20	177
188	15:39:20	173
189	15:44:20	170
190	15:49:20	167
191	15:54:20	164
192	15:59:20	161
193	16:04:20	159
194	16:09:20	157
195	16:14:20	155
196	16:19:20	153
197	16:24:20	150
198	16:29:20	146
199	16:34:20	143
200	16:39:20	140
201	16:44:20	137
202	16:49:20	134
203	16:54:20	131
204	16:59:20	127
205	17:04:20	125
206	17:09:20	123
207	17:14:20	122
208	17:19:20	123
209	17:24:20	126
210	17:29:20	128
211	17:34:20	130
212	17:39:20	132
213	17:44:20	133
214	17:49:20	134
215	17:54:20	136
216	17:59:20	137
217	18:04:20	139
218	18:09:20	140
219	18:14:20	142
220	18:19:20	143
221	18:24:20	144
222	18:29:20	144
223	18:34:20	144
224	18:39:20	144
225	18:44:20	144
226	18:49:20	145
227	18:54:20	147
228	18:59:20	151
229	19:04:20	156
230	19:09:20	162
231	19:14:20	168
232	19:19:20	174
233	19:24:20	178
234	19:29:20	180
235	19:34:20	182
236	19:39:20	184
237	19:44:20	186
238	19:49:20	187
239	19:54:20	187
240	19:59:20	187
241	20:04:20	186
242	20:09:20	186
243	20:14:20	186
244	20:19:20	185
245	20:24:20	184
246	20:29:20	182
247	20:34:20	178
248	20:39:20	172
249	20:44:20	166
250	20:49:20	161
251	20:54:20	156
252	20:59:20	153
253	21:04:20	150
254	21:09:20	149
255	21:14:20	148
256	21:19:20	148
257	21:24:20	148
258	21:29:20	148
259	21:34:20	148
260	21:39:20	147
261	21:44:20	145
262	21:49:20	144
263	21:54:20	143
264	21:59:20	144
265	22:04:20	146
266	22:09:20	150
267	22:14:20	153
268	22:19:20	157
269	22:24:20	161
270	22:29:20	164
271	22:34:20	167
272	22:39:20	168
273	22:44:20	169
274	22:49:20	169
275	22:54:20	169
276	22:59:20	167
277	23:04:20	166
278	23:09:20	165
279	23:14:20	165
280	23:19:20	167
281	23:24:20	170
282	23:29:20	174
283	23:34:20	177
284	23:39:20	179
285	23:44:20	179
286	23:49:20	176
287	23:54:20	173
288	23:59:20	170
289	0:04:20	168
290	0:09:20	168
291	0:14:20	170
292	0:19:20	174
293	0:24:20	179
294	0:29:20	183
295	0:34:20	186
296	0:39:20	187
297	0:44:20	186
298	0:49:20	182
299	0:54:20	176
300	0:59:20	170
301	1:04:20	164
302	1:09:20	159
303	1:14:20	154
304	1:19:20	151
305	1:24:20	148
306	1:29:20	145
307	1:34:20	142
308	1:39:20	139
309	1:44:20	137
310	1:49:20	135
311	1:54:20	134
312	1:59:20	133
313	2:04:20	132
314	2:09:20	132
315	2:14:20	131
316	2:19:20	131
317	2:24:20	132
318	2:29:20	132
319	2:34:20	133
320	2:39:20	134
321	2:44:20	135
322	2:49:20	136
323	2:54:20	136
324	2:59:20	137
325	3:04:20	137
326	3:09:20	138
327	3:14:20	138
328	3:19:20	139
329	3:24:20	140
330	3:29:20	139
331	3:34:20	138
332	3:39:20	136
333	3:44:20	134
334	3:49:20	132
335	3:54:20	130
336	3:59:20	129
337	4:04:20	129
338	4:09:20	129
339	4:14:20	130
340	4:19:20	132
341	4:24:20	135
342	4:29:20	138
343	4:34:20	142
344	4:39:20	144
345	4:44:20	146
346	4:49:20	146
347	4:54:20	146
348	4:59:20	144
349	5:04:20	142
350	5:09:20	140
351	5:14:20	139
352	5:19:20	138
353	5:24:20	139
354	5:29:20	140
355	5:34:20	142
356	5:39:20	144
357	5:44:20	145
358	5:49:20	145
359	5:54:20	144
360	5:59:20	140
361	6:04:20	135
362	6:09:20	130
363	6:14:20	126
364	6:19:20	126
365	6:24:20	128
366	6:29:20	131
367	6:34:20	133
368	6:39:20	136
369	6:44:20	137
370	6:49:20	138
371	6:54:20	139
372	6:59:20	139
373	7:04:20	139
374	7:09:20	138
375	7:14:20	137
376	7:19:20	137
377	7:24:20	136
378	7:29:20	135
379	7:34:20	135
380	7:39:20	135
381	7:44:20	135
382	7:49:20	135
383	7:54:20	135
384	7:59:20	134
385	8:04:20	133
386	8:09:20	131
387	8:14:20	130
388	8:19:20	129
389	8:24:20	129
390	8:29:20	128
391	8:34:20	128
392	8:39:20	128
393	8:44:20	128
394	8:49:20	129
395	8:54:20	130
396	8:59:20	131
397	9:04:20	132
398	9:09:20	133
399	9:14:20	133
400	9:19:20	132
401	9:24:20	131
402	9:29:20	131
403	9:34:20	131
404	9:39:20	131
405	9:44:20	132
406	9:49:20	134
407	9:54:20	136
408	9:59:20	140
409	10:04:20	144
410	10:09:20	149
411	10:14:20	155
412	10:19:20	161
413	10:24:20	167
414	10:29:20	172
415	10:34:20	176
416	10:39:20	181
417	10:44:20	184
418	10:49:20	187
419	10:54:20	190
420	10:59:20	191
421	11:04:20	192
422	11:09:20	192
423	11:14:20	191
424	11:19:20	188
425	11:24:20	184
426	11:29:20	179
427	11:34:20	173
428	11:39:20	165
429	11:44:20	158
430	11:49:20	151
431	11:54:20	144
432	11:59:20	138
433	12:04:20	132
434	12:09:20	127
435	12:14:20	122
436	12:19:20	118
437	12:24:20	114
438	12:29:20	110
439	12:34:20	108
440	12:39:20	106
441	12:44:20	104
442	12:49:20	102
443	12:54:20	101
444	12:59:20	100
445	13:04:20	99
446	13:09:20	99
447	13:14:20	99
448	13:19:20	100
449	13:24:20	100
450	13:29:20	101
451	13:34:20	101
452	13:39:20	101
453	13:44:20	101
454	13:49:20	101
455	13:54:20	100
456	13:59:20	100
457	14:04:20	102
458	14:09:20	105
459	14:14:20	111
460	14:19:20	119
461	14:24:20	128
462	14:29:20	136
463	14:34:20	140
464	14:39:20	142
465	14:44:20	140
466	14:49:20	137
467	14:54:20	135
468	14:59:20	135
469	15:04:20	138
470	15:09:20	142
471	15:14:20	147
472	15:19:20	150
473	15:24:20	152
474	15:29:20	152
475	15:34:20	152
476	15:39:20	152
477	15:44:20	153
478	15:49:20	154
479	15:54:20	154
480	15:59:20	155
481	16:04:20	154
482	16:09:20	153
483	16:14:20	151
484	16:19:20	148
485	16:24:20	144
486	16:29:20	139
487	16:34:20	135
488	16:39:20	130
489	16:44:20	126
490	16:49:20	124
491	16:54:20	121
492	16:59:20	120
493	17:04:20	118
494	17:09:20	117
495	17:14:20	116
496	17:19:20	115
497	17:24:20	114
498	17:29:20	113
499	17:34:20	113
500	17:39:20	113
501	17:44:20	114
502	17:49:20	114
503	17:54:20	116
504	17:59:20	119
505	18:04:20	123
506	18:09:20	129
507	18:14:20	135
508	18:19:20	141
509	18:24:20	145
510	18:29:20	146
511	18:34:20	144
512	18:39:20	140
513	18:44:20	134
514	18:49:20	127
515	18:54:20	121
516	18:59:20	116
517	19:04:20	112
518	19:09:20	111
519	19:14:20	111
520	19:19:20	112
521	19:24:20	113
522	19:29:20	112
523	19:34:20	111
524	19:39:20	109
525	19:44:20	106
526	19:49:20	104
527	19:54:20	102
528	19:59:20	101
529	20:04:20	101
530	20:09:20	101
531	20:14:20	100
532	20:19:20	99
533	20:24:20	98
534	20:29:20	97
535	20:34:20	97
536	20:39:20	97
537	20:44:20	97
538	20:49:20	98
539	20:54:20	100
540	20:59:20	102
541	21:04:20	106
542	21:09:20	111
543	21:14:20	116
544	21:19:20	122
545	21:24:20	127
546	21:29:20	131
547	21:34:20	134
548	21:39:20	135
549	21:44:20	136
550	21:49:20	136
551	21:54:20	136
552	21:59:20	136
553	22:04:20	136
554	22:09:20	136
555	22:14:20	136
556	22:19:20	135
557	22:24:20	133
558	22:29:20	132
559	22:34:20	131
560	22:39:20	129
561	22:44:20	128
562	22:49:20	127
563	22:54:20	125
564	22:59:20	124
565	23:04:20	124
566	23:09:20	123
567	23:14:20	123
568	23:19:20	123
569	23:24:20	122
570	23:29:20	122
571	23:34:20	122
572	23:39:20	122
573	23:44:20	123
574	23:49:20	124
575	23:54:20	126
576	23:59:20	127
