# Supplementary material for: Detrended Fluctuation Analysis in the prediction of type 2 diabetes mellitus in patients at risk: Model optimization and comparison with other metrics
Source: PLoS One. 2019 Dec 18;14(12):e0225817. doi: 10.1371/journal.pone.0225817 (PMC6919578; doi:10.1371/journal.pone.0225817)
Supplement: S1 File — This file includes glucose time series from all patients included in the study and the database with clinical variables. (ZIP) [file pone.0225817.s001.zip › S1/case 126.csv]

	hora	glucemia
1	0:03:42	60
2	0:08:42	57
3	0:13:42	55
4	0:18:42	54
5	0:23:42	56
6	0:28:42	58
7	0:33:42	61
8	0:38:42	64
9	0:43:42	67
10	0:48:42	68
11	0:53:42	68
12	0:58:42	67
13	1:03:42	66
14	1:08:42	65
15	1:13:42	66
16	1:18:42	67
17	1:23:42	68
18	1:28:42	70
19	1:33:42	72
20	1:38:42	75
21	1:43:42	78
22	1:48:42	81
23	1:53:42	82
24	1:58:42	83
25	2:03:42	84
26	2:08:42	83
27	2:13:42	82
28	2:18:42	80
29	2:23:42	79
30	2:28:42	79
31	2:33:42	79
32	2:38:42	80
33	2:43:42	81
34	2:48:42	83
35	2:53:42	85
36	2:58:42	85
37	3:03:42	85
38	3:08:42	83
39	3:13:42	79
40	3:18:42	75
41	3:23:42	71
42	3:28:42	69
43	3:33:42	69
44	3:38:42	70
45	3:43:42	73
46	3:48:42	77
47	3:53:42	80
48	3:58:42	82
49	4:03:42	82
50	4:08:42	80
51	4:13:42	76
52	4:18:42	72
53	4:23:42	68
54	4:28:42	64
55	4:33:42	62
56	4:38:42	61
57	4:43:42	61
58	4:48:42	62
59	4:53:42	64
60	4:58:42	65
61	5:03:42	68
62	5:08:42	70
63	5:13:42	72
64	5:18:42	74
65	5:23:42	76
66	5:28:42	77
67	5:33:42	78
68	5:38:42	78
69	5:43:42	77
70	5:48:42	76
71	5:53:42	73
72	5:58:42	70
73	6:03:42	68
74	6:08:42	66
75	6:13:42	66
76	6:18:42	67
77	6:23:42	69
78	6:28:42	71
79	6:33:42	74
80	6:38:42	77
81	6:43:42	79
82	6:48:42	82
83	6:53:42	84
84	6:58:42	84
85	7:03:42	84
86	7:08:42	82
87	7:13:42	79
88	7:18:42	76
89	7:23:42	72
90	7:28:42	69
91	7:33:42	67
92	7:38:42	67
93	7:43:42	68
94	7:48:42	71
95	7:53:42	75
96	7:58:42	79
97	8:03:42	84
98	8:08:42	88
99	8:13:42	91
100	8:18:42	93
101	8:23:42	94
102	8:28:42	95
103	8:33:42	95
104	8:38:42	96
105	8:43:42	97
106	8:48:42	98
107	8:53:42	99
108	8:58:42	99
109	9:03:42	99
110	9:08:42	99
111	9:13:42	98
112	9:18:42	99
113	9:23:42	101
114	9:28:42	105
115	9:33:42	111
116	9:38:42	119
117	9:43:42	128
118	9:48:42	136
119	9:53:42	141
120	9:58:42	143
121	10:03:42	142
122	10:08:42	139
123	10:13:42	136
124	10:18:42	134
125	10:23:42	133
126	10:28:42	135
127	10:33:42	137
128	10:38:42	139
129	10:43:42	141
130	10:48:42	142
131	10:53:42	141
132	10:58:42	141
133	11:03:42	140
134	11:08:42	140
135	11:13:42	140
136	11:18:42	139
137	11:23:42	137
138	11:28:42	135
139	11:33:42	132
140	11:38:42	128
141	11:43:42	124
142	11:48:42	121
143	11:53:42	117
144	11:58:42	113
145	12:03:42	109
146	12:08:42	107
147	12:13:42	105
148	12:18:42	104
149	12:23:42	104
150	12:28:42	104
151	12:33:42	104
152	12:38:42	104
153	12:43:42	104
154	12:48:42	103
155	12:53:42	102
156	12:58:42	100
157	13:03:42	98
158	13:08:42	95
159	13:13:42	93
160	13:18:42	91
161	13:23:42	89
162	13:28:42	87
163	13:33:42	86
164	13:38:42	85
165	13:43:42	84
166	13:48:42	84
167	13:53:42	85
168	13:58:42	86
169	14:03:42	87
170	14:08:42	88
171	14:13:42	89
172	14:18:42	91
173	14:23:42	92
174	14:28:42	94
175	14:33:42	97
176	14:38:42	99
177	14:43:42	101
178	14:48:42	103
179	14:53:42	104
180	14:58:42	105
181	15:03:42	105
182	15:08:42	105
183	15:13:42	105
184	15:18:42	105
185	15:23:42	106
186	15:28:42	106
187	15:33:42	106
188	15:38:42	106
189	15:43:42	105
190	15:48:42	103
191	15:53:42	101
192	15:58:42	98
193	16:03:42	95
194	16:08:42	94
195	16:13:42	93
196	16:18:42	92
197	16:23:42	93
198	16:28:42	94
199	16:33:42	95
200	16:38:42	97
201	16:43:42	98
202	16:48:42	99
203	16:53:42	100
204	16:58:42	101
205	17:03:42	102
206	17:08:42	102
207	17:13:42	101
208	17:18:42	100
209	17:23:42	98
210	17:28:42	96
211	17:33:42	94
212	17:38:42	93
213	17:43:42	92
214	17:48:42	91
215	17:53:42	91
216	17:58:42	91
217	18:03:42	91
218	18:08:42	92
219	18:13:42	92
220	18:18:42	93
221	18:23:42	93
222	18:28:42	95
223	18:33:42	96
224	18:38:42	98
225	18:43:42	99
226	18:48:42	100
227	18:53:42	100
228	18:58:42	100
229	19:03:42	101
230	19:08:42	102
231	19:13:42	103
232	19:18:42	104
233	19:23:42	105
234	19:28:42	105
235	19:33:42	104
236	19:38:42	103
237	19:43:42	101
238	19:48:42	100
239	19:53:42	98
240	19:58:42	97
241	20:03:42	96
242	20:08:42	96
243	20:13:42	96
244	20:18:42	97
245	20:23:42	97
246	20:28:42	98
247	20:33:42	98
248	20:38:42	98
249	20:43:42	97
250	20:48:42	96
251	20:53:42	96
252	20:58:42	95
253	21:03:42	95
254	21:08:43	94
255	21:13:43	94
256	21:18:43	93
257	21:23:43	93
258	21:28:43	94
259	21:33:43	96
260	21:38:43	101
261	21:43:43	106
262	21:48:43	112
263	21:53:43	117
264	21:58:43	121
265	22:03:43	124
266	22:08:43	126
267	22:13:43	127
268	22:18:43	127
269	22:23:43	127
270	22:28:43	126
271	22:33:43	126
272	22:38:43	126
273	22:43:43	126
274	22:48:43	126
275	22:53:43	126
276	22:58:43	125
277	23:03:43	124
278	23:08:43	122
279	23:13:43	120
280	23:18:43	118
281	23:23:43	116
282	23:28:43	114
283	23:33:43	112
284	23:38:43	110
285	23:43:43	108
286	23:48:43	106
287	23:53:43	105
288	23:58:43	103
289	0:03:43	101
290	0:08:43	99
291	0:13:43	97
292	0:18:43	94
293	0:23:43	92
294	0:28:43	90
295	0:33:43	89
296	0:38:43	88
297	0:43:43	87
298	0:48:43	87
299	0:53:43	87
300	0:58:43	86
301	1:03:43	86
302	1:08:43	85
303	1:13:43	85
304	1:18:43	84
305	1:23:43	82
306	1:28:43	81
307	1:33:43	80
308	1:38:43	79
309	1:43:43	78
310	1:48:43	77
311	1:53:43	77
312	1:58:43	78
313	2:03:43	79
314	2:08:43	80
315	2:13:43	82
316	2:18:43	83
317	2:23:43	84
318	2:28:43	84
319	2:33:43	84
320	2:38:43	83
321	2:43:43	82
322	2:48:43	81
323	2:53:43	82
324	2:58:43	83
325	3:03:43	85
326	3:08:43	87
327	3:13:43	89
328	3:18:43	89
329	3:23:43	89
330	3:28:43	89
331	3:33:43	88
332	3:38:43	88
333	3:43:43	88
334	3:48:43	88
335	3:53:43	87
336	3:58:43	86
337	4:03:43	85
338	4:08:43	84
339	4:13:43	83
340	4:18:43	82
341	4:23:43	82
342	4:28:43	82
343	4:33:43	83
344	4:38:43	84
345	4:43:43	85
346	4:48:43	85
347	4:53:43	85
348	4:58:43	84
349	5:03:43	83
350	5:08:43	82
351	5:13:43	82
352	5:18:43	83
353	5:23:43	84
354	5:28:43	85
355	5:33:43	85
356	5:38:43	84
357	5:43:43	84
358	5:48:43	85
359	5:53:43	85
360	5:58:43	86
361	6:03:43	86
362	6:08:43	87
363	6:13:43	88
364	6:18:43	88
365	6:23:43	88
366	6:28:43	87
367	6:33:43	86
368	6:38:43	85
369	6:43:43	85
370	6:48:43	85
371	6:53:43	86
372	6:58:43	87
373	7:03:43	89
374	7:08:43	90
375	7:13:43	90
376	7:18:43	89
377	7:23:43	88
378	7:28:43	87
379	7:33:43	86
380	7:38:43	86
381	7:43:43	86
382	7:48:43	86
383	7:53:43	88
384	7:58:43	89
385	8:03:43	91
386	8:08:43	93
387	8:13:43	94
388	8:18:43	95
389	8:23:43	96
390	8:28:43	97
391	8:33:43	98
392	8:38:43	98
393	8:43:43	98
394	8:48:43	98
395	8:53:43	97
396	8:58:43	97
397	9:03:43	98
398	9:08:43	102
399	9:13:43	107
400	9:18:43	112
401	9:23:43	117
402	9:28:43	121
403	9:33:43	123
404	9:38:43	124
405	9:43:43	123
406	9:48:43	122
407	9:53:43	121
408	9:58:43	119
409	10:03:43	117
410	10:08:43	115
411	10:13:43	114
412	10:18:43	114
413	10:23:43	115
414	10:28:43	115
415	10:33:43	115
416	10:38:43	112
417	10:43:43	109
418	10:48:43	106
419	10:53:43	102
420	10:58:43	100
421	11:03:43	99
422	11:08:43	99
423	11:13:43	99
424	11:18:43	99
425	11:23:43	100
426	11:28:43	100
427	11:33:43	101
428	11:38:43	102
429	11:43:43	104
430	11:48:43	105
431	11:53:43	106
432	11:58:43	105
433	12:03:43	104
434	12:08:43	101
435	12:13:43	98
436	12:18:43	94
437	12:23:43	91
438	12:28:43	88
439	12:33:43	87
440	12:38:43	87
441	12:43:43	88
442	12:48:43	89
443	12:53:43	89
444	12:58:43	88
445	13:03:43	86
446	13:08:43	84
447	13:13:43	82
448	13:18:43	83
449	13:23:43	85
450	13:28:43	90
451	13:33:43	95
452	13:38:43	100
453	13:43:43	104
454	13:48:43	107
455	13:53:43	109
456	13:58:43	109
457	14:03:43	107
458	14:08:43	106
459	14:13:43	105
460	14:18:43	104
461	14:23:43	105
462	14:28:43	106
463	14:33:43	107
464	14:38:43	107
465	14:43:43	106
466	14:48:43	106
467	14:53:43	107
468	14:58:43	109
469	15:03:43	113
470	15:08:43	117
471	15:13:43	122
472	15:18:43	126
473	15:23:43	130
474	15:28:43	133
475	15:33:43	136
476	15:38:43	139
477	15:43:43	141
478	15:48:43	142
479	15:53:43	143
480	15:58:43	143
481	16:03:43	141
482	16:08:43	140
483	16:13:43	138
484	16:18:43	136
485	16:23:43	134
486	16:28:43	133
487	16:33:43	130
488	16:38:43	128
489	16:43:43	125
490	16:48:43	123
491	16:53:43	123
492	16:58:43	124
493	17:03:43	126
494	17:08:43	129
495	17:13:43	132
496	17:18:43	133
497	17:23:43	133
498	17:28:43	132
499	17:33:43	131
500	17:38:43	130
501	17:43:43	130
502	17:48:43	131
503	17:53:43	131
504	17:58:43	131
505	18:03:43	129
506	18:08:43	126
507	18:13:43	121
508	18:18:43	117
509	18:23:43	114
510	18:28:43	111
511	18:33:43	109
512	18:38:43	106
513	18:43:43	103
514	18:48:43	100
515	18:53:43	97
516	18:58:43	94
517	19:03:43	92
518	19:08:43	90
519	19:13:43	89
520	19:18:43	88
521	19:23:43	87
522	19:28:43	86
523	19:33:43	86
524	19:38:43	86
525	19:43:43	86
526	19:48:43	86
527	19:53:43	87
528	19:58:43	87
529	20:03:43	86
530	20:08:43	86
531	20:13:43	85
532	20:18:43	84
533	20:23:43	83
534	20:28:43	82
535	20:33:43	81
536	20:38:43	80
537	20:43:43	78
538	20:48:43	77
539	20:53:43	76
540	20:58:43	76
541	21:03:43	75
542	21:08:43	75
543	21:13:43	76
544	21:18:43	77
545	21:23:43	77
546	21:28:43	78
547	21:33:43	79
548	21:38:43	80
549	21:43:43	83
550	21:48:43	86
551	21:53:43	91
552	21:58:43	97
553	22:03:43	103
554	22:08:43	109
555	22:13:43	113
556	22:18:43	116
557	22:23:43	118
558	22:28:43	119
559	22:33:43	118
560	22:38:43	118
561	22:43:43	116
562	22:48:43	114
563	22:53:43	112
564	22:58:43	110
565	23:03:43	109
566	23:08:43	108
567	23:13:43	107
568	23:18:43	106
569	23:23:43	104
570	23:28:43	102
571	23:33:43	98
572	23:38:43	94
573	23:43:43	90
574	23:48:43	86
575	23:53:43	84
576	23:58:43	82
