# Supplementary material for: Detrended Fluctuation Analysis in the prediction of type 2 diabetes mellitus in patients at risk: Model optimization and comparison with other metrics
Source: PLoS One. 2019 Dec 18;14(12):e0225817. doi: 10.1371/journal.pone.0225817 (PMC6919578; doi:10.1371/journal.pone.0225817)
Supplement: S1 File — This file includes glucose time series from all patients included in the study and the database with clinical variables. (ZIP) [file pone.0225817.s001.zip › S1/case 127.csv]

	hora	glucemia
1	0:00:01	96
2	0:05:01	95
3	0:10:01	93
4	0:15:01	93
5	0:20:01	93
6	0:25:01	95
7	0:30:01	96
8	0:35:01	97
9	0:40:01	97
10	0:45:01	95
11	0:50:01	93
12	0:55:01	91
13	1:00:01	90
14	1:05:01	89
15	1:10:01	90
16	1:15:01	90
17	1:20:01	89
18	1:25:01	86
19	1:30:01	83
20	1:35:01	79
21	1:40:01	75
22	1:45:01	73
23	1:50:01	71
24	1:55:01	70
25	2:00:01	70
26	2:05:01	70
27	2:10:01	72
28	2:15:01	74
29	2:20:01	76
30	2:25:01	78
31	2:30:01	79
32	2:35:01	80
33	2:40:01	80
34	2:45:01	80
35	2:50:01	79
36	2:55:01	77
37	3:00:01	75
38	3:05:01	74
39	3:10:01	72
40	3:15:01	72
41	3:20:01	73
42	3:25:01	75
43	3:30:01	78
44	3:35:01	81
45	3:40:01	83
46	3:45:01	85
47	3:50:01	85
48	3:55:01	85
49	4:00:01	85
50	4:05:01	85
51	4:10:01	84
52	4:15:01	83
53	4:20:01	83
54	4:25:01	83
55	4:30:01	82
56	4:35:01	82
57	4:40:01	81
58	4:45:01	80
59	4:50:01	79
60	4:55:01	77
61	5:00:01	75
62	5:05:01	74
63	5:10:01	73
64	5:15:01	73
65	5:20:01	74
66	5:25:01	76
67	5:30:01	79
68	5:35:01	81
69	5:40:01	83
70	5:45:01	84
71	5:50:01	85
72	5:55:01	85
73	6:00:01	84
74	6:05:01	82
75	6:10:01	81
76	6:15:01	81
77	6:20:01	82
78	6:25:01	83
79	6:30:01	84
80	6:35:01	84
81	6:40:01	84
82	6:45:01	84
83	6:50:01	83
84	6:55:01	83
85	7:00:01	84
86	7:05:01	84
87	7:10:01	84
88	7:15:01	82
89	7:20:01	81
90	7:25:01	80
91	7:30:01	80
92	7:35:01	81
93	7:40:01	83
94	7:45:01	86
95	7:50:01	87
96	7:55:01	88
97	8:00:01	88
98	8:05:01	87
99	8:10:01	85
100	8:15:01	85
101	8:20:01	84
102	8:25:01	84
103	8:30:01	84
104	8:35:01	84
105	8:40:01	85
106	8:45:01	86
107	8:50:01	88
108	8:55:01	89
109	9:00:01	90
110	9:05:01	90
111	9:10:01	89
112	9:15:01	89
113	9:20:01	89
114	9:25:01	89
115	9:30:01	90
116	9:35:01	90
117	9:40:01	90
118	9:45:01	90
119	9:50:01	90
120	9:55:01	91
121	10:00:01	92
122	10:05:01	94
123	10:10:01	96
124	10:15:01	97
125	10:20:01	98
126	10:25:01	98
127	10:30:01	98
128	10:35:01	97
129	10:40:01	96
130	10:45:01	96
131	10:50:01	98
132	10:55:01	101
133	11:00:01	105
134	11:05:01	110
135	11:10:01	114
136	11:15:01	118
137	11:20:01	122
138	11:25:01	125
139	11:30:01	129
140	11:35:01	132
141	11:40:01	134
142	11:45:01	135
143	11:50:01	135
144	11:55:01	133
145	12:00:01	130
146	12:05:01	125
147	12:10:01	121
148	12:15:01	117
149	12:20:01	114
150	12:25:01	113
151	12:30:01	114
152	12:35:01	116
153	12:40:01	118
154	12:45:01	119
155	12:50:01	119
156	12:55:01	118
157	13:00:01	118
158	13:05:01	118
159	13:10:01	118
160	13:15:01	118
161	13:20:01	118
162	13:25:01	118
163	13:30:01	119
164	13:35:01	120
165	13:40:01	122
166	13:45:01	123
167	13:50:01	124
168	13:55:01	123
169	14:00:01	121
170	14:05:01	119
171	14:10:01	117
172	14:15:01	114
173	14:20:01	112
174	14:25:01	111
175	14:30:01	109
176	14:35:01	108
177	14:40:01	106
178	14:45:01	103
179	14:50:01	99
180	14:55:01	96
181	15:00:01	93
182	15:05:01	91
183	15:10:01	91
184	15:15:01	93
185	15:20:01	97
186	15:25:01	102
187	15:30:01	105
188	15:35:01	108
189	15:40:01	108
190	15:45:01	107
191	15:50:01	104
192	15:55:01	100
193	16:00:01	97
194	16:05:01	93
195	16:10:01	89
196	16:15:01	86
197	16:20:01	83
198	16:25:01	82
199	16:30:01	81
200	16:35:01	82
201	16:40:01	84
202	16:45:01	87
203	16:50:01	90
204	16:55:01	92
205	17:00:01	93
206	17:05:01	92
207	17:10:01	90
208	17:15:01	88
209	17:20:01	85
210	17:25:01	83
211	17:30:01	82
212	17:35:01	81
213	17:40:01	81
214	17:45:01	82
215	17:50:01	83
216	17:55:01	85
217	18:00:01	87
218	18:05:01	89
219	18:10:01	92
220	18:15:01	94
221	18:20:01	96
222	18:25:01	99
223	18:30:01	100
224	18:35:01	100
225	18:40:01	98
226	18:45:01	96
227	18:50:01	95
228	18:55:01	95
229	19:00:01	96
230	19:05:01	98
231	19:10:01	100
232	19:15:01	102
233	19:20:01	104
234	19:25:01	105
235	19:30:01	106
236	19:35:01	106
237	19:40:01	105
238	19:45:01	103
239	19:50:01	100
240	19:55:01	97
241	20:00:01	95
242	20:05:01	94
243	20:10:01	94
244	20:15:01	95
245	20:20:01	96
246	20:25:01	96
247	20:30:01	95
248	20:35:01	92
249	20:40:01	88
250	20:45:01	84
251	20:50:01	81
252	20:55:01	78
253	21:00:01	78
254	21:05:01	81
255	21:10:01	87
256	21:15:01	95
257	21:20:01	102
258	21:25:01	107
259	21:30:01	111
260	21:35:01	113
261	21:40:01	114
262	21:45:01	115
263	21:50:01	116
264	21:55:01	116
265	22:00:01	116
266	22:05:01	115
267	22:10:01	114
268	22:15:01	112
269	22:20:01	112
270	22:25:01	112
271	22:30:01	114
272	22:35:01	116
273	22:40:01	118
274	22:45:01	118
275	22:50:01	116
276	22:55:01	113
277	23:00:01	108
278	23:05:01	103
279	23:10:01	100
280	23:15:01	98
281	23:20:01	98
282	23:25:01	99
283	23:30:01	101
284	23:35:01	102
285	23:40:01	103
286	23:45:01	103
287	23:50:01	103
288	23:55:01	102
289	0:00:01	101
290	0:05:01	100
291	0:10:01	100
292	0:15:01	100
293	0:20:01	101
294	0:25:01	101
295	0:30:01	101
296	0:35:01	102
297	0:40:01	101
298	0:45:01	101
299	0:50:01	99
300	0:55:01	98
301	1:00:01	97
302	1:05:01	96
303	1:10:01	96
304	1:15:01	96
305	1:20:01	96
306	1:25:01	96
307	1:30:01	97
308	1:35:01	98
309	1:40:01	100
310	1:45:01	102
311	1:50:01	104
312	1:55:01	105
313	2:00:01	105
314	2:05:01	103
315	2:10:01	101
316	2:15:01	99
317	2:20:01	96
318	2:25:01	95
319	2:30:01	94
320	2:35:01	95
321	2:40:01	96
322	2:45:01	98
323	2:50:01	99
324	2:55:01	101
325	3:00:01	102
326	3:05:01	104
327	3:10:01	105
328	3:15:01	106
329	3:20:01	105
330	3:25:01	103
331	3:30:01	101
332	3:35:01	98
333	3:40:01	95
334	3:45:01	94
335	3:50:01	94
336	3:55:01	95
337	4:00:01	96
338	4:05:01	98
339	4:10:01	99
340	4:15:01	100
341	4:20:01	101
342	4:25:01	101
343	4:30:01	101
344	4:35:01	101
345	4:40:01	101
346	4:45:01	102
347	4:50:01	103
348	4:55:01	104
349	5:00:01	105
350	5:05:01	107
351	5:10:01	107
352	5:15:01	107
353	5:20:01	106
354	5:25:01	104
355	5:30:01	103
356	5:35:01	101
357	5:40:01	100
358	5:45:01	98
359	5:50:01	97
360	5:55:01	96
361	6:00:01	96
362	6:05:01	97
363	6:10:01	99
364	6:15:01	101
365	6:20:01	103
366	6:25:01	105
367	6:30:01	107
368	6:35:01	108
369	6:40:01	109
370	6:45:01	109
371	6:50:01	108
372	6:55:01	108
373	7:00:01	107
374	7:05:01	107
375	7:10:01	106
376	7:15:01	106
377	7:20:01	106
378	7:25:01	106
379	7:30:01	106
380	7:35:01	105
381	7:40:01	105
382	7:45:01	105
383	7:50:01	105
384	7:55:01	105
385	8:00:01	105
386	8:05:01	104
387	8:10:01	104
388	8:15:01	105
389	8:20:01	106
390	8:25:01	107
391	8:30:01	108
392	8:35:01	109
393	8:40:01	109
394	8:45:01	109
395	8:50:01	109
396	8:55:01	108
397	9:00:01	108
398	9:05:01	107
399	9:10:01	107
400	9:15:01	107
401	9:20:01	107
402	9:25:01	107
403	9:30:01	108
404	9:35:01	108
405	9:40:01	108
406	9:45:01	109
407	9:50:01	110
408	9:55:01	112
409	10:00:01	114
410	10:05:01	117
411	10:10:01	120
412	10:15:01	124
413	10:20:01	128
414	10:25:01	133
415	10:30:01	139
416	10:35:01	148
417	10:40:01	156
418	10:45:01	164
419	10:50:01	169
420	10:55:01	170
421	11:00:01	169
422	11:05:01	167
423	11:10:01	164
424	11:15:01	161
425	11:20:01	160
426	11:25:01	159
427	11:30:01	160
428	11:35:01	161
429	11:40:01	162
430	11:45:01	160
431	11:50:01	155
432	11:55:01	147
433	12:00:01	138
434	12:05:01	130
435	12:10:01	122
436	12:15:01	117
437	12:20:01	114
438	12:25:01	112
439	12:30:01	113
440	12:35:01	116
441	12:40:01	120
442	12:45:01	125
443	12:50:01	130
444	12:55:01	134
445	13:00:01	138
446	13:05:01	140
447	13:10:01	141
448	13:15:01	140
449	13:20:01	137
450	13:25:01	133
451	13:30:01	129
452	13:35:01	124
453	13:40:01	120
454	13:45:01	116
455	13:50:01	113
456	13:55:01	111
457	14:00:01	109
458	14:05:01	106
459	14:10:01	103
460	14:15:01	99
461	14:20:01	96
462	14:25:01	95
463	14:30:01	96
464	14:35:01	100
465	14:40:01	107
466	14:45:01	116
467	14:50:01	125
468	14:55:01	134
469	15:00:01	140
470	15:05:01	144
471	15:10:01	147
472	15:15:01	150
473	15:20:01	153
474	15:25:01	154
475	15:30:01	154
476	15:35:01	152
477	15:40:01	147
478	15:45:01	141
479	15:50:01	133
480	15:55:01	125
481	16:00:01	119
482	16:05:01	115
483	16:10:01	114
484	16:15:01	115
485	16:20:01	116
486	16:25:01	118
487	16:30:01	120
488	16:35:01	123
489	16:40:01	125
490	16:45:01	127
491	16:50:01	128
492	16:55:01	128
493	17:00:01	128
494	17:05:01	128
495	17:10:01	129
496	17:15:01	131
497	17:20:01	134
498	17:25:01	138
499	17:30:01	142
500	17:35:01	145
501	17:40:01	148
502	17:45:01	151
503	17:50:01	152
504	17:55:01	152
505	18:00:01	152
506	18:05:01	152
507	18:10:01	151
508	18:15:01	151
509	18:20:01	150
510	18:25:01	150
511	18:30:01	151
512	18:35:01	153
513	18:40:01	155
514	18:45:01	158
515	18:50:01	160
516	18:55:01	162
517	19:00:01	161
518	19:05:01	158
519	19:10:01	154
520	19:15:01	148
521	19:20:01	142
522	19:25:01	136
523	19:30:01	130
524	19:35:01	126
525	19:40:01	123
526	19:45:01	122
527	19:50:01	121
528	19:55:01	120
529	20:00:01	120
530	20:05:01	119
531	20:10:01	118
532	20:15:01	116
533	20:20:01	113
534	20:25:01	110
535	20:30:01	106
536	20:35:01	101
537	20:40:01	96
538	20:45:01	92
539	20:50:01	89
540	20:55:01	87
541	21:00:01	88
542	21:05:01	91
543	21:10:01	95
544	21:15:01	100
545	21:20:01	105
546	21:25:01	111
547	21:30:01	117
548	21:35:01	123
549	21:40:01	129
550	21:45:01	135
551	21:50:01	140
552	21:55:01	143
553	22:00:01	145
554	22:05:01	145
555	22:10:01	145
556	22:15:01	144
557	22:20:01	143
558	22:25:01	143
559	22:30:01	143
560	22:35:01	142
561	22:40:01	141
562	22:45:01	139
563	22:50:01	137
564	22:55:01	135
565	23:00:01	132
566	23:05:01	131
567	23:10:01	130
568	23:15:01	131
569	23:20:01	132
570	23:25:01	134
571	23:30:01	135
572	23:35:01	135
573	23:40:01	134
574	23:45:01	132
575	23:50:01	129
576	23:55:01	127
