# Supplementary material for: Detrended Fluctuation Analysis in the prediction of type 2 diabetes mellitus in patients at risk: Model optimization and comparison with other metrics
Source: PLoS One. 2019 Dec 18;14(12):e0225817. doi: 10.1371/journal.pone.0225817 (PMC6919578; doi:10.1371/journal.pone.0225817)
Supplement: S1 File — This file includes glucose time series from all patients included in the study and the database with clinical variables. (ZIP) [file pone.0225817.s001.zip › S1/case 128.csv]

	hora	glucemia
1	0:03:08	101
2	0:08:08	102
3	0:13:08	103
4	0:18:08	103
5	0:23:08	104
6	0:28:08	105
7	0:33:08	105
8	0:38:08	106
9	0:43:08	106
10	0:48:08	107
11	0:53:08	108
12	0:58:08	108
13	1:03:08	108
14	1:08:08	108
15	1:13:08	106
16	1:18:08	104
17	1:23:08	101
18	1:28:08	99
19	1:33:08	98
20	1:38:08	98
21	1:43:08	98
22	1:48:08	99
23	1:53:08	101
24	1:58:08	102
25	2:03:08	102
26	2:08:08	101
27	2:13:08	100
28	2:18:08	98
29	2:23:08	96
30	2:28:08	93
31	2:33:08	92
32	2:38:08	92
33	2:43:09	92
34	2:48:09	92
35	2:53:09	93
36	2:58:09	94
37	3:03:09	96
38	3:08:09	97
39	3:13:09	98
40	3:18:09	99
41	3:23:09	100
42	3:28:09	101
43	3:33:09	101
44	3:38:09	102
45	3:43:09	102
46	3:48:09	102
47	3:53:09	103
48	3:58:09	103
49	4:03:09	103
50	4:08:09	103
51	4:13:09	103
52	4:18:09	102
53	4:23:09	102
54	4:28:09	101
55	4:33:09	100
56	4:38:09	99
57	4:43:09	98
58	4:48:09	97
59	4:53:09	96
60	4:58:09	95
61	5:03:09	94
62	5:08:09	93
63	5:13:09	92
64	5:18:09	91
65	5:23:09	90
66	5:28:09	89
67	5:33:09	89
68	5:38:09	89
69	5:43:09	88
70	5:48:09	88
71	5:53:09	88
72	5:58:09	88
73	6:03:09	88
74	6:08:09	88
75	6:13:09	88
76	6:18:09	88
77	6:23:09	88
78	6:28:09	88
79	6:33:09	88
80	6:38:09	88
81	6:43:09	88
82	6:48:09	88
83	6:53:09	88
84	6:58:09	88
85	7:03:09	88
86	7:08:09	89
87	7:13:09	90
88	7:18:09	91
89	7:23:09	92
90	7:28:09	94
91	7:33:09	95
92	7:38:09	96
93	7:43:09	96
94	7:48:09	95
95	7:53:09	92
96	7:58:09	89
97	8:03:09	87
98	8:08:09	84
99	8:13:09	82
100	8:18:09	81
101	8:23:09	81
102	8:28:09	82
103	8:33:09	83
104	8:38:09	84
105	8:43:09	84
106	8:48:09	84
107	8:53:09	84
108	8:58:09	84
109	9:03:09	84
110	9:08:09	84
111	9:13:09	85
112	9:18:09	86
113	9:23:09	87
114	9:28:09	88
115	9:33:09	89
116	9:38:09	90
117	9:43:09	89
118	9:48:09	88
119	9:53:09	86
120	9:58:09	84
121	10:03:09	82
122	10:08:09	80
123	10:13:09	79
124	10:18:09	79
125	10:23:09	80
126	10:28:09	80
127	10:33:09	80
128	10:38:09	80
129	10:43:09	81
130	10:48:09	81
131	10:53:09	82
132	10:58:09	83
133	11:03:09	83
134	11:08:09	84
135	11:13:09	83
136	11:18:09	82
137	11:23:09	81
138	11:28:09	79
139	11:33:09	78
140	11:38:09	78
141	11:43:09	78
142	11:48:09	78
143	11:53:09	78
144	11:58:09	78
145	12:03:09	79
146	12:08:09	79
147	12:13:09	79
148	12:18:09	79
149	12:23:09	79
150	12:28:09	79
151	12:33:09	79
152	12:38:09	80
153	12:43:09	81
154	12:48:09	83
155	12:53:09	83
156	12:58:09	84
157	13:03:09	84
158	13:08:09	84
159	13:13:09	84
160	13:18:09	84
161	13:23:09	84
162	13:28:09	84
163	13:33:09	85
164	13:38:09	86
165	13:43:09	87
166	13:48:09	87
167	13:53:09	87
168	13:58:09	86
169	14:03:09	85
170	14:08:09	83
171	14:13:09	81
172	14:18:09	79
173	14:23:09	78
174	14:28:09	77
175	14:33:09	77
176	14:38:09	78
177	14:43:09	79
178	14:48:09	81
179	14:53:09	82
180	14:58:09	84
181	15:03:09	85
182	15:08:09	86
183	15:13:09	86
184	15:18:09	85
185	15:23:09	83
186	15:28:09	82
187	15:33:09	81
188	15:38:09	81
189	15:43:09	82
190	15:48:09	82
191	15:53:09	83
192	15:58:09	84
193	16:03:09	85
194	16:08:09	85
195	16:13:09	86
196	16:18:09	87
197	16:23:09	87
198	16:28:09	87
199	16:33:09	86
200	16:38:09	84
201	16:43:09	83
202	16:48:09	81
203	16:53:09	80
204	16:58:09	80
205	17:03:09	80
206	17:08:09	81
207	17:13:09	82
208	17:18:09	82
209	17:23:09	83
210	17:28:09	83
211	17:33:09	83
212	17:38:09	83
213	17:43:09	82
214	17:48:09	82
215	17:53:09	81
216	17:58:09	80
217	18:03:09	79
218	18:08:09	79
219	18:13:09	79
220	18:18:09	80
221	18:23:09	81
222	18:28:09	82
223	18:33:09	84
224	18:38:09	85
225	18:43:09	86
226	18:48:09	87
227	18:53:09	88
228	18:58:09	88
229	19:03:09	89
230	19:08:09	89
231	19:13:09	89
232	19:18:09	90
233	19:23:09	90
234	19:28:09	90
235	19:33:09	89
236	19:38:09	89
237	19:43:09	89
238	19:48:09	89
239	19:53:09	88
240	19:58:09	88
241	20:03:09	88
242	20:08:09	89
243	20:13:09	89
244	20:18:09	90
245	20:23:09	91
246	20:28:09	91
247	20:33:09	91
248	20:38:09	90
249	20:43:09	88
250	20:48:09	87
251	20:53:09	86
252	20:58:09	85
253	21:03:09	86
254	21:08:09	86
255	21:13:09	87
256	21:18:09	88
257	21:23:09	89
258	21:28:09	90
259	21:33:09	91
260	21:38:09	91
261	21:43:09	91
262	21:48:09	91
263	21:53:09	90
264	21:58:09	90
265	22:03:09	90
266	22:08:09	91
267	22:13:09	90
268	22:18:09	90
269	22:23:09	89
270	22:28:09	89
271	22:33:09	90
272	22:38:09	93
273	22:43:09	95
274	22:48:09	98
275	22:53:09	101
276	22:58:09	103
277	23:03:09	105
278	23:08:09	105
279	23:13:09	104
280	23:18:09	103
281	23:23:09	101
282	23:28:09	100
283	23:33:09	98
284	23:38:09	98
285	23:43:09	97
286	23:48:09	97
287	23:53:09	98
288	23:58:09	98
289	0:03:09	99
290	0:08:09	100
291	0:13:09	101
292	0:18:09	102
293	0:23:09	102
294	0:28:09	102
295	0:33:09	100
296	0:38:09	99
297	0:43:09	98
298	0:48:09	97
299	0:53:09	97
300	0:58:09	97
301	1:03:09	99
302	1:08:09	100
303	1:13:09	101
304	1:18:09	103
305	1:23:09	104
306	1:28:09	105
307	1:33:09	105
308	1:38:09	106
309	1:43:09	106
310	1:48:09	107
311	1:53:09	107
312	1:58:09	106
313	2:03:09	105
314	2:08:09	105
315	2:13:09	103
316	2:18:09	102
317	2:23:09	101
318	2:28:09	99
319	2:33:09	98
320	2:38:09	97
321	2:43:09	95
322	2:48:09	94
323	2:53:09	93
324	2:58:09	92
325	3:03:09	92
326	3:08:09	91
327	3:13:09	91
328	3:18:09	90
329	3:23:09	90
330	3:28:09	89
331	3:33:09	89
332	3:38:09	88
333	3:43:09	88
334	3:48:09	87
335	3:53:09	86
336	3:58:09	85
337	4:03:09	84
338	4:08:09	83
339	4:13:09	82
340	4:18:09	80
341	4:23:09	79
342	4:28:09	79
343	4:33:09	78
344	4:38:09	78
345	4:43:09	78
346	4:48:09	78
347	4:53:09	78
348	4:58:09	79
349	5:03:09	79
350	5:08:09	79
351	5:13:09	80
352	5:18:09	80
353	5:23:09	81
354	5:28:09	81
355	5:33:09	81
356	5:38:09	82
357	5:43:09	82
358	5:48:09	83
359	5:53:09	83
360	5:58:09	84
361	6:03:09	84
362	6:08:09	84
363	6:13:09	84
364	6:18:09	84
365	6:23:09	84
366	6:28:09	84
367	6:33:09	83
368	6:38:09	83
369	6:43:09	83
370	6:48:09	84
371	6:53:09	84
372	6:58:09	84
373	7:03:09	85
374	7:08:09	85
375	7:13:09	86
376	7:18:09	86
377	7:23:09	87
378	7:28:09	88
379	7:33:09	88
380	7:38:09	88
381	7:43:09	89
382	7:48:09	89
383	7:53:09	88
384	7:58:09	88
385	8:03:09	88
386	8:08:09	87
387	8:13:09	87
388	8:18:09	87
389	8:23:09	86
390	8:28:09	85
391	8:33:09	84
392	8:38:09	83
393	8:43:09	82
394	8:48:09	81
395	8:53:09	80
396	8:58:09	79
397	9:03:09	78
398	9:08:09	77
399	9:13:09	76
400	9:18:09	75
401	9:23:09	73
402	9:28:09	72
403	9:33:09	72
404	9:38:09	72
405	9:43:09	72
406	9:48:09	73
407	9:53:09	74
408	9:58:09	74
409	10:03:09	75
410	10:08:09	76
411	10:13:09	76
412	10:18:09	76
413	10:23:09	76
414	10:28:09	77
415	10:33:09	78
416	10:38:09	79
417	10:43:09	80
418	10:48:09	80
419	10:53:09	81
420	10:58:09	81
421	11:03:09	81
422	11:08:09	81
423	11:13:09	81
424	11:18:09	82
425	11:23:09	82
426	11:28:09	84
427	11:33:09	86
428	11:38:09	88
429	11:43:09	90
430	11:48:09	91
431	11:53:09	92
432	11:58:09	91
433	12:03:09	90
434	12:08:09	88
435	12:13:09	86
436	12:18:09	85
437	12:23:09	84
438	12:28:09	84
439	12:33:09	84
440	12:38:09	84
441	12:43:09	84
442	12:48:09	85
443	12:53:09	86
444	12:58:09	87
445	13:03:09	89
446	13:08:09	92
447	13:13:09	94
448	13:18:09	95
449	13:23:09	95
450	13:28:09	95
451	13:33:09	93
452	13:38:09	91
453	13:43:09	89
454	13:48:09	88
455	13:53:09	87
456	13:58:09	88
457	14:03:09	88
458	14:08:09	90
459	14:13:09	91
460	14:18:09	92
461	14:23:09	92
462	14:28:09	93
463	14:33:09	92
464	14:38:09	92
465	14:43:09	92
466	14:48:09	93
467	14:53:09	94
468	14:58:09	95
469	15:03:09	95
470	15:08:09	95
471	15:13:09	95
472	15:18:09	94
473	15:23:09	93
474	15:28:09	92
475	15:33:09	91
476	15:38:09	91
477	15:43:09	90
478	15:48:09	90
479	15:53:09	90
480	15:58:09	89
481	16:03:09	89
482	16:08:09	88
483	16:13:09	88
484	16:18:09	88
485	16:23:09	89
486	16:28:09	90
487	16:33:09	91
488	16:38:09	93
489	16:43:09	95
490	16:48:09	96
491	16:53:09	96
492	16:58:09	96
493	17:03:09	96
494	17:08:09	95
495	17:13:09	94
496	17:18:09	93
497	17:23:09	92
498	17:28:09	91
499	17:33:09	90
500	17:38:09	90
501	17:43:09	90
502	17:48:09	91
503	17:53:09	93
504	17:58:09	95
505	18:03:09	98
506	18:08:09	100
507	18:13:09	102
508	18:18:09	101
509	18:23:09	99
510	18:28:09	96
511	18:33:09	91
512	18:38:09	87
513	18:43:09	84
514	18:48:09	82
515	18:53:09	82
516	18:58:09	84
517	19:03:09	87
518	19:08:09	90
519	19:13:09	94
520	19:18:09	97
521	19:23:09	100
522	19:28:09	103
523	19:33:09	105
524	19:38:09	106
525	19:43:09	107
526	19:48:09	108
527	19:53:09	108
528	19:58:09	108
529	20:03:09	107
530	20:08:09	105
531	20:13:09	103
532	20:18:09	101
533	20:23:09	99
534	20:28:09	98
535	20:33:09	98
536	20:38:09	99
537	20:43:09	101
538	20:48:09	104
539	20:53:09	107
540	20:58:09	109
541	21:03:09	111
542	21:08:09	111
543	21:13:09	110
544	21:18:09	108
545	21:23:09	105
546	21:28:09	102
547	21:33:09	100
548	21:38:09	99
549	21:43:09	99
550	21:48:09	99
551	21:53:09	100
552	21:58:09	100
553	22:03:09	100
554	22:08:09	100
555	22:13:09	100
556	22:18:09	100
557	22:23:09	100
558	22:28:09	101
559	22:33:09	102
560	22:38:09	103
561	22:43:09	103
562	22:48:09	103
563	22:53:09	103
564	22:58:09	103
565	23:03:09	102
566	23:08:09	101
567	23:13:09	100
568	23:18:09	100
569	23:23:09	100
570	23:28:09	101
571	23:33:09	102
572	23:38:09	105
573	23:43:09	107
574	23:48:09	110
575	23:53:09	112
576	23:58:09	114
