# Supplementary material for: Detrended Fluctuation Analysis in the prediction of type 2 diabetes mellitus in patients at risk: Model optimization and comparison with other metrics
Source: PLoS One. 2019 Dec 18;14(12):e0225817. doi: 10.1371/journal.pone.0225817 (PMC6919578; doi:10.1371/journal.pone.0225817)
Supplement: S1 File — This file includes glucose time series from all patients included in the study and the database with clinical variables. (ZIP) [file pone.0225817.s001.zip › S1/case 129.csv]

	hora	glucemia
1	0:00:39	110
2	0:05:39	108
3	0:10:39	108
4	0:15:39	108
5	0:20:39	108
6	0:25:39	109
7	0:30:39	110
8	0:35:39	111
9	0:40:39	111
10	0:45:39	112
11	0:50:39	113
12	0:55:39	113
13	1:00:39	113
14	1:05:39	113
15	1:10:39	113
16	1:15:39	112
17	1:20:39	111
18	1:25:39	110
19	1:30:39	107
20	1:35:39	104
21	1:40:39	102
22	1:45:39	100
23	1:50:39	98
24	1:55:39	97
25	2:00:39	97
26	2:05:39	96
27	2:10:39	96
28	2:15:39	96
29	2:20:39	97
30	2:25:39	97
31	2:30:39	96
32	2:35:39	95
33	2:40:39	93
34	2:45:39	92
35	2:50:39	92
36	2:55:39	92
37	3:00:39	93
38	3:05:39	94
39	3:10:39	95
40	3:15:39	95
41	3:20:39	95
42	3:25:39	94
43	3:30:39	93
44	3:35:39	93
45	3:40:39	92
46	3:45:39	91
47	3:50:39	91
48	3:55:39	90
49	4:00:39	91
50	4:05:39	92
51	4:10:39	93
52	4:15:39	95
53	4:20:39	96
54	4:25:39	96
55	4:30:39	95
56	4:35:39	93
57	4:40:39	90
58	4:45:39	86
59	4:50:39	82
60	4:55:39	78
61	5:00:39	76
62	5:05:39	75
63	5:10:39	75
64	5:15:39	77
65	5:20:39	80
66	5:25:39	82
67	5:30:39	83
68	5:35:39	83
69	5:40:39	82
70	5:45:39	80
71	5:50:39	79
72	5:55:39	77
73	6:00:39	75
74	6:05:39	74
75	6:10:39	73
76	6:15:39	72
77	6:20:39	71
78	6:25:39	70
79	6:30:39	69
80	6:35:39	68
81	6:40:39	67
82	6:45:39	65
83	6:50:39	64
84	6:55:39	62
85	7:00:39	60
86	7:05:39	59
87	7:10:39	58
88	7:15:39	58
89	7:20:39	58
90	7:25:39	59
91	7:30:39	60
92	7:35:39	60
93	7:40:39	59
94	7:45:39	57
95	7:50:39	55
96	7:55:39	54
97	8:00:39	53
98	8:05:39	52
99	8:10:39	52
100	8:15:39	53
101	8:20:39	55
102	8:25:39	58
103	8:30:39	61
104	8:35:39	66
105	8:40:39	71
106	8:45:39	78
107	8:50:39	86
108	8:55:39	95
109	9:00:39	104
110	9:05:39	112
111	9:10:39	118
112	9:15:39	121
113	9:20:39	122
114	9:25:39	121
115	9:30:39	118
116	9:35:39	114
117	9:40:39	111
118	9:45:39	108
119	9:50:39	107
120	9:55:39	106
121	10:00:39	105
122	10:05:39	105
123	10:10:39	106
124	10:15:39	106
125	10:20:39	106
126	10:25:39	106
127	10:30:39	106
128	10:35:39	106
129	10:40:39	105
130	10:45:39	105
131	10:50:39	104
132	10:55:39	104
133	11:00:39	103
134	11:05:39	102
135	11:10:39	101
136	11:15:39	100
137	11:20:39	100
138	11:25:39	100
139	11:30:39	101
140	11:35:39	100
141	11:40:39	100
142	11:45:39	100
143	11:50:39	99
144	11:55:39	98
145	12:00:39	97
146	12:05:39	95
147	12:10:39	94
148	12:15:39	93
149	12:20:39	92
150	12:25:39	91
151	12:30:39	91
152	12:35:39	91
153	12:40:39	90
154	12:45:39	89
155	12:50:39	88
156	12:55:39	88
157	13:00:39	87
158	13:05:39	87
159	13:10:39	86
160	13:15:39	86
161	13:20:39	86
162	13:25:39	87
163	13:30:39	88
164	13:35:39	90
165	13:40:39	92
166	13:45:39	95
167	13:50:39	98
168	13:55:39	101
169	14:00:39	105
170	14:05:39	108
171	14:10:39	111
172	14:15:39	115
173	14:20:39	118
174	14:25:39	120
175	14:30:39	122
176	14:35:39	121
177	14:40:39	121
178	14:45:39	120
179	14:50:39	119
180	14:55:39	118
181	15:00:39	118
182	15:05:39	118
183	15:10:39	117
184	15:15:39	116
185	15:20:39	114
186	15:25:39	112
187	15:30:39	110
188	15:35:39	108
189	15:40:39	107
190	15:45:39	105
191	15:50:39	104
192	15:55:39	102
193	16:00:39	100
194	16:05:39	97
195	16:10:39	94
196	16:15:39	92
197	16:20:39	89
198	16:25:39	88
199	16:30:39	87
200	16:35:39	87
201	16:40:39	87
202	16:45:39	88
203	16:50:39	88
204	16:55:39	88
205	17:00:39	88
206	17:05:39	87
207	17:10:39	86
208	17:15:39	84
209	17:20:39	83
210	17:25:39	82
211	17:30:39	82
212	17:35:39	81
213	17:40:39	81
214	17:45:39	81
215	17:50:39	81
216	17:55:39	80
217	18:00:39	79
218	18:05:39	79
219	18:10:39	78
220	18:15:39	79
221	18:20:39	81
222	18:25:39	85
223	18:30:39	89
224	18:35:39	95
225	18:40:39	100
226	18:45:39	105
227	18:50:39	108
228	18:55:39	111
229	19:00:39	111
230	19:05:39	111
231	19:10:39	110
232	19:15:39	109
233	19:20:39	109
234	19:25:39	109
235	19:30:39	110
236	19:35:39	110
237	19:40:39	110
238	19:45:39	109
239	19:50:39	108
240	19:55:39	107
241	20:00:39	105
242	20:05:39	104
243	20:10:39	103
244	20:15:39	102
245	20:20:39	102
246	20:25:39	102
247	20:30:39	101
248	20:35:39	99
249	20:40:39	97
250	20:45:39	94
251	20:50:39	92
252	20:55:39	90
253	21:00:39	89
254	21:05:39	87
255	21:10:39	86
256	21:15:39	85
257	21:20:39	84
258	21:25:39	83
259	21:30:39	82
260	21:35:39	81
261	21:40:39	81
262	21:45:39	80
263	21:50:39	80
264	21:55:39	81
265	22:00:39	81
266	22:05:39	83
267	22:10:39	86
268	22:15:39	90
269	22:20:39	94
270	22:25:39	97
271	22:30:39	100
272	22:35:39	100
273	22:40:39	100
274	22:45:39	98
275	22:50:39	95
276	22:55:39	92
277	23:00:39	88
278	23:05:39	85
279	23:10:39	83
280	23:15:39	81
281	23:20:39	80
282	23:25:39	79
283	23:30:39	79
284	23:35:39	79
285	23:40:39	79
286	23:45:39	79
287	23:50:39	80
288	23:55:39	80
289	0:00:39	80
290	0:05:39	80
291	0:10:39	80
292	0:15:39	79
293	0:20:39	79
294	0:25:39	78
295	0:30:39	78
296	0:35:39	77
297	0:40:39	77
298	0:45:39	76
299	0:50:39	75
300	0:55:39	75
301	1:00:39	74
302	1:05:39	74
303	1:10:39	74
304	1:15:39	73
305	1:20:39	73
306	1:25:39	73
307	1:30:39	74
308	1:35:39	75
309	1:40:39	76
310	1:45:39	77
311	1:50:39	79
312	1:55:39	79
313	2:00:39	79
314	2:05:39	78
315	2:10:39	78
316	2:15:39	77
317	2:20:39	77
318	2:25:39	77
319	2:30:39	77
320	2:35:39	77
321	2:40:39	77
322	2:45:39	77
323	2:50:39	77
324	2:55:39	77
325	3:00:39	76
326	3:05:39	76
327	3:10:39	76
328	3:15:39	76
329	3:20:39	75
330	3:25:39	75
331	3:30:39	75
332	3:35:39	75
333	3:40:39	75
334	3:45:39	76
335	3:50:39	77
336	3:55:39	78
337	4:00:39	80
338	4:05:39	82
339	4:10:39	83
340	4:15:39	84
341	4:20:39	83
342	4:25:39	83
343	4:30:39	82
344	4:35:39	82
345	4:40:39	81
346	4:45:39	81
347	4:50:39	80
348	4:55:39	80
349	5:00:39	80
350	5:05:39	80
351	5:10:39	81
352	5:15:39	82
353	5:20:39	83
354	5:25:39	84
355	5:30:39	85
356	5:35:39	85
357	5:40:39	85
358	5:45:39	85
359	5:50:39	85
360	5:55:39	84
361	6:00:39	84
362	6:05:39	84
363	6:10:39	84
364	6:15:39	84
365	6:20:39	84
366	6:25:39	85
367	6:30:39	85
368	6:35:39	85
369	6:40:39	85
370	6:45:39	85
371	6:50:39	84
372	6:55:39	84
373	7:00:39	84
374	7:05:39	84
375	7:10:39	84
376	7:15:39	84
377	7:20:39	84
378	7:25:39	84
379	7:30:39	84
380	7:35:39	85
381	7:40:39	85
382	7:45:39	85
383	7:50:39	85
384	7:55:39	85
385	8:00:39	85
386	8:05:39	85
387	8:10:39	84
388	8:15:39	84
389	8:20:39	85
390	8:25:39	85
391	8:30:39	86
392	8:35:39	87
393	8:40:39	88
394	8:45:39	90
395	8:50:39	90
396	8:55:39	91
397	9:00:39	92
398	9:05:39	93
399	9:10:39	95
400	9:15:39	99
401	9:20:39	104
402	9:25:39	109
403	9:30:39	113
404	9:35:39	116
405	9:40:39	116
406	9:45:39	115
407	9:50:39	113
408	9:55:39	109
409	10:00:39	105
410	10:05:39	101
411	10:10:39	96
412	10:15:39	93
413	10:20:39	91
414	10:25:39	90
415	10:30:39	90
416	10:35:39	91
417	10:40:39	92
418	10:45:39	93
419	10:50:39	93
420	10:55:39	93
421	11:00:39	93
422	11:05:39	92
423	11:10:39	91
424	11:15:39	90
425	11:20:39	88
426	11:25:39	87
427	11:30:39	87
428	11:35:39	86
429	11:40:39	86
430	11:45:39	86
431	11:50:39	86
432	11:55:39	86
433	12:00:39	86
434	12:05:39	86
435	12:10:39	86
436	12:15:39	86
437	12:20:39	86
438	12:25:39	86
439	12:30:39	86
440	12:35:39	85
441	12:40:39	85
442	12:45:39	85
443	12:50:39	84
444	12:55:39	84
445	13:00:39	84
446	13:05:39	84
447	13:10:39	84
448	13:15:39	84
449	13:20:39	84
450	13:25:39	85
451	13:30:39	87
452	13:35:39	89
453	13:40:39	93
454	13:45:39	97
455	13:50:39	102
456	13:55:39	106
457	14:00:39	109
458	14:05:39	111
459	14:10:39	112
460	14:15:39	112
461	14:20:39	112
462	14:25:39	112
463	14:30:39	111
464	14:35:39	111
465	14:40:39	110
466	14:45:39	109
467	14:50:39	108
468	14:55:39	107
469	15:00:39	106
470	15:05:39	106
471	15:10:39	107
472	15:15:39	109
473	15:20:39	110
474	15:25:39	113
475	15:30:39	115
476	15:35:39	117
477	15:40:39	118
478	15:45:39	119
479	15:50:39	120
480	15:55:39	119
481	16:00:39	119
482	16:05:39	117
483	16:10:39	116
484	16:15:39	114
485	16:20:39	113
486	16:25:39	111
487	16:30:39	109
488	16:35:39	107
489	16:40:39	105
490	16:45:39	102
491	16:50:39	100
492	16:55:39	97
493	17:00:39	95
494	17:05:39	93
495	17:10:39	92
496	17:15:39	91
497	17:20:39	91
498	17:25:39	90
499	17:30:39	90
500	17:35:39	89
501	17:40:39	88
502	17:45:39	87
503	17:50:39	88
504	17:55:39	90
505	18:00:39	93
506	18:05:39	97
507	18:10:39	102
508	18:15:39	107
509	18:20:39	111
510	18:25:39	113
511	18:30:39	113
512	18:35:39	111
513	18:40:39	107
514	18:45:39	103
515	18:50:39	99
516	18:55:39	95
517	19:00:39	93
518	19:05:39	91
519	19:10:39	90
520	19:15:39	90
521	19:20:39	90
522	19:25:39	90
523	19:30:39	89
524	19:35:39	89
525	19:40:39	88
526	19:45:39	88
527	19:50:39	88
528	19:55:39	87
529	20:00:39	87
530	20:05:39	87
531	20:10:39	87
532	20:15:39	87
533	20:20:39	87
534	20:25:39	86
535	20:30:39	86
536	20:35:39	86
537	20:40:39	86
538	20:45:39	86
539	20:50:39	86
540	20:55:39	85
541	21:00:39	85
542	21:05:39	84
543	21:10:39	83
544	21:15:39	83
545	21:20:39	82
546	21:25:39	82
547	21:30:39	83
548	21:35:39	84
549	21:40:39	85
550	21:45:39	86
551	21:50:39	86
552	21:55:39	86
553	22:00:39	86
554	22:05:39	86
555	22:10:39	86
556	22:15:39	86
557	22:20:39	87
558	22:25:39	88
559	22:30:39	89
560	22:35:39	91
561	22:40:39	93
562	22:45:39	94
563	22:50:39	96
564	22:55:39	97
565	23:00:39	98
566	23:05:39	99
567	23:10:39	100
568	23:15:39	100
569	23:20:39	101
570	23:25:39	102
571	23:30:39	103
572	23:35:39	103
573	23:40:39	104
574	23:45:39	104
575	23:50:39	103
576	23:55:39	103
