# Supplementary material for: Detrended Fluctuation Analysis in the prediction of type 2 diabetes mellitus in patients at risk: Model optimization and comparison with other metrics
Source: PLoS One. 2019 Dec 18;14(12):e0225817. doi: 10.1371/journal.pone.0225817 (PMC6919578; doi:10.1371/journal.pone.0225817)
Supplement: S1 File — This file includes glucose time series from all patients included in the study and the database with clinical variables. (ZIP) [file pone.0225817.s001.zip › S1/case 13.csv]

	hora	glucemia
1	0:00:26	104
2	0:05:26	101
3	0:10:26	99
4	0:15:26	96
5	0:20:26	94
6	0:25:26	92
7	0:30:26	90
8	0:35:26	88
9	0:40:26	87
10	0:45:26	86
11	0:50:26	86
12	0:55:26	85
13	1:00:26	86
14	1:05:26	86
15	1:10:26	87
16	1:15:26	89
17	1:20:26	90
18	1:25:26	91
19	1:30:26	92
20	1:35:26	93
21	1:40:26	93
22	1:45:26	93
23	1:50:26	93
24	1:55:26	92
25	2:00:26	91
26	2:05:26	90
27	2:10:26	89
28	2:15:26	89
29	2:20:26	88
30	2:25:26	87
31	2:30:26	86
32	2:35:26	86
33	2:40:26	85
34	2:45:26	85
35	2:50:26	85
36	2:55:26	85
37	3:00:26	85
38	3:05:26	85
39	3:10:26	85
40	3:15:26	85
41	3:20:26	85
42	3:25:26	85
43	3:30:26	85
44	3:35:26	85
45	3:40:26	84
46	3:45:26	84
47	3:50:26	83
48	3:55:26	82
49	4:00:26	81
50	4:05:26	80
51	4:10:26	80
52	4:15:26	80
53	4:20:26	80
54	4:25:26	79
55	4:30:26	79
56	4:35:26	79
57	4:40:26	79
58	4:45:26	79
59	4:50:26	79
60	4:55:26	79
61	5:00:26	79
62	5:05:26	79
63	5:10:26	79
64	5:15:26	79
65	5:20:26	79
66	5:25:26	80
67	5:30:26	80
68	5:35:26	80
69	5:40:26	80
70	5:45:26	80
71	5:50:26	80
72	5:55:26	80
73	6:00:26	80
74	6:05:26	79
75	6:10:26	79
76	6:15:26	79
77	6:20:26	78
78	6:25:26	78
79	6:30:26	77
80	6:35:26	77
81	6:40:26	77
82	6:45:26	77
83	6:50:26	77
84	6:55:26	78
85	7:00:26	78
86	7:05:26	78
87	7:10:26	78
88	7:15:26	78
89	7:20:26	78
90	7:25:26	78
91	7:30:26	79
92	7:35:26	82
93	7:40:26	86
94	7:45:26	92
95	7:50:26	99
96	7:55:26	107
97	8:00:26	114
98	8:05:26	119
99	8:10:26	122
100	8:15:26	122
101	8:20:26	121
102	8:25:26	118
103	8:30:26	114
104	8:35:26	110
105	8:40:26	106
106	8:45:26	102
107	8:50:26	99
108	8:55:26	96
109	9:00:26	93
110	9:05:26	90
111	9:10:26	87
112	9:15:26	84
113	9:20:26	82
114	9:25:26	80
115	9:30:26	79
116	9:35:26	77
117	9:40:26	76
118	9:45:26	75
119	9:50:26	74
120	9:55:26	73
121	10:00:26	73
122	10:05:26	73
123	10:10:26	73
124	10:15:26	73
125	10:20:26	73
126	10:25:26	73
127	10:30:26	73
128	10:35:26	74
129	10:40:26	74
130	10:45:26	75
131	10:50:26	75
132	10:55:26	75
133	11:00:26	75
134	11:05:26	75
135	11:10:26	76
136	11:15:26	76
137	11:20:26	77
138	11:25:26	78
139	11:30:26	79
140	11:35:26	81
141	11:40:26	83
142	11:45:26	86
143	11:50:26	88
144	11:55:26	90
145	12:00:26	91
146	12:05:26	90
147	12:10:26	89
148	12:15:26	87
149	12:20:26	86
150	12:25:26	85
151	12:30:26	85
152	12:35:26	85
153	12:40:26	85
154	12:45:26	85
155	12:50:26	86
156	12:55:26	86
157	13:00:26	87
158	13:05:26	87
159	13:10:26	87
160	13:15:26	87
161	13:20:26	87
162	13:25:26	87
163	13:30:26	87
164	13:35:26	88
165	13:40:26	88
166	13:45:26	88
167	13:50:26	88
168	13:55:26	88
169	14:00:26	88
170	14:05:26	88
171	14:10:26	88
172	14:15:26	88
173	14:20:26	88
174	14:25:26	88
175	14:30:26	88
176	14:35:26	88
177	14:40:26	88
178	14:45:26	89
179	14:50:26	92
180	14:55:26	96
181	15:00:26	101
182	15:05:26	109
183	15:10:26	116
184	15:15:26	123
185	15:20:26	129
186	15:25:26	133
187	15:30:26	136
188	15:35:26	137
189	15:40:26	136
190	15:45:26	135
191	15:50:26	132
192	15:55:26	128
193	16:00:26	125
194	16:05:26	122
195	16:10:26	120
196	16:15:26	118
197	16:20:26	116
198	16:25:26	115
199	16:30:26	113
200	16:35:26	111
201	16:40:26	108
202	16:45:26	105
203	16:50:26	102
204	16:55:26	99
205	17:00:26	96
206	17:05:26	93
207	17:10:26	90
208	17:15:26	89
209	17:20:26	87
210	17:25:26	86
211	17:30:26	85
212	17:35:26	85
213	17:40:26	85
214	17:45:26	84
215	17:50:26	84
216	17:55:26	83
217	18:00:26	82
218	18:05:26	81
219	18:10:26	81
220	18:15:26	80
221	18:20:26	79
222	18:25:26	78
223	18:30:26	78
224	18:35:26	78
225	18:40:26	78
226	18:45:26	79
227	18:50:26	81
228	18:55:26	83
229	19:00:26	85
230	19:05:26	88
231	19:10:26	90
232	19:15:26	91
233	19:20:26	91
234	19:25:26	91
235	19:30:26	89
236	19:35:26	88
237	19:40:26	86
238	19:45:26	84
239	19:50:26	82
240	19:55:26	81
241	20:00:26	80
242	20:05:26	80
243	20:10:26	80
244	20:15:26	80
245	20:20:26	81
246	20:25:26	81
247	20:30:26	82
248	20:35:26	82
249	20:40:26	83
250	20:45:26	83
251	20:50:27	83
252	20:55:27	83
253	21:00:27	83
254	21:05:27	83
255	21:10:27	82
256	21:15:27	82
257	21:20:27	82
258	21:25:27	82
259	21:30:27	82
260	21:35:27	82
261	21:40:27	83
262	21:45:27	83
263	21:50:27	83
264	21:55:27	84
265	22:00:27	85
266	22:05:27	86
267	22:10:27	87
268	22:15:27	88
269	22:20:27	90
270	22:25:27	92
271	22:30:27	94
272	22:35:27	96
273	22:40:27	99
274	22:45:27	102
275	22:50:27	105
276	22:55:27	108
277	23:00:27	109
278	23:05:27	110
279	23:10:27	110
280	23:15:27	109
281	23:20:27	108
282	23:25:27	106
283	23:30:27	104
284	23:35:27	102
285	23:40:27	100
286	23:45:27	98
287	23:50:27	97
288	23:55:27	95
289	0:00:27	94
290	0:05:27	93
291	0:10:27	92
292	0:15:27	92
293	0:20:27	91
294	0:25:27	89
295	0:30:27	88
296	0:35:27	87
297	0:40:27	86
298	0:45:27	85
299	0:50:27	84
300	0:55:27	84
301	1:00:27	83
302	1:05:27	83
303	1:10:27	83
304	1:15:27	83
305	1:20:27	83
306	1:25:27	83
307	1:30:27	83
308	1:35:27	83
309	1:40:27	83
310	1:45:27	83
311	1:50:27	83
312	1:55:27	83
313	2:00:27	83
314	2:05:27	83
315	2:10:27	83
316	2:15:27	83
317	2:20:27	83
318	2:25:27	83
319	2:30:27	83
320	2:35:27	83
321	2:40:27	84
322	2:45:27	84
323	2:50:27	84
324	2:55:27	84
325	3:00:27	83
326	3:05:27	83
327	3:10:27	83
328	3:15:27	83
329	3:20:27	83
330	3:25:27	84
331	3:30:27	84
332	3:35:27	85
333	3:40:27	85
334	3:45:27	85
335	3:50:27	85
336	3:55:27	85
337	4:00:27	85
338	4:05:27	85
339	4:10:27	85
340	4:15:27	85
341	4:20:27	85
342	4:25:27	85
343	4:30:27	85
344	4:35:27	86
345	4:40:27	86
346	4:45:27	86
347	4:50:27	86
348	4:55:27	85
349	5:00:27	85
350	5:05:27	85
351	5:10:27	84
352	5:15:27	84
353	5:20:27	84
354	5:25:27	84
355	5:30:27	85
356	5:35:27	85
357	5:40:27	84
358	5:45:27	84
359	5:50:27	84
360	5:55:27	84
361	6:00:27	84
362	6:05:27	84
363	6:10:27	84
364	6:15:27	84
365	6:20:27	84
366	6:25:27	84
367	6:30:27	84
368	6:35:27	84
369	6:40:27	83
370	6:45:27	83
371	6:50:27	83
372	6:55:27	83
373	7:00:27	83
374	7:05:27	84
375	7:10:27	84
376	7:15:27	84
377	7:20:27	84
378	7:25:27	84
379	7:30:27	84
380	7:35:27	84
381	7:40:27	86
382	7:45:27	89
383	7:50:27	93
384	7:55:27	99
385	8:00:27	106
386	8:05:27	113
387	8:10:27	120
388	8:15:27	125
389	8:20:27	129
390	8:25:27	130
391	8:30:27	130
392	8:35:27	127
393	8:40:27	123
394	8:45:27	118
395	8:50:27	112
396	8:55:27	107
397	9:00:27	102
398	9:05:27	97
399	9:10:27	93
400	9:15:27	90
401	9:20:27	88
402	9:25:27	86
403	9:30:27	86
404	9:35:27	85
405	9:40:27	85
406	9:45:27	85
407	9:50:27	84
408	9:55:27	83
409	10:00:27	82
410	10:05:27	81
411	10:10:27	79
412	10:15:27	77
413	10:20:27	76
414	10:25:27	75
415	10:30:27	75
416	10:35:27	76
417	10:40:27	78
418	10:45:27	81
419	10:50:27	83
420	10:55:27	86
421	11:00:27	87
422	11:05:27	87
423	11:10:27	86
424	11:15:27	84
425	11:20:27	82
426	11:25:27	81
427	11:30:27	79
428	11:35:27	78
429	11:40:27	78
430	11:45:27	77
431	11:50:27	77
432	11:55:27	77
433	12:00:27	77
434	12:05:27	78
435	12:10:27	78
436	12:15:27	78
437	12:20:27	78
438	12:25:27	78
439	12:30:27	79
440	12:35:27	79
441	12:40:27	79
442	12:45:27	79
443	12:50:27	79
444	12:55:27	79
445	13:00:27	79
446	13:05:27	78
447	13:10:27	78
448	13:15:27	78
449	13:20:27	78
450	13:25:27	78
451	13:30:27	79
452	13:35:27	79
453	13:40:27	79
454	13:45:27	80
455	13:50:27	80
456	13:55:27	81
457	14:00:27	81
458	14:05:27	81
459	14:10:27	81
460	14:15:27	81
461	14:20:27	81
462	14:25:27	81
463	14:30:27	80
464	14:35:27	80
465	14:40:27	79
466	14:45:27	78
467	14:50:27	78
468	14:55:27	78
469	15:00:27	78
470	15:05:27	80
471	15:10:27	83
472	15:15:27	87
473	15:20:27	92
474	15:25:27	97
475	15:30:27	103
476	15:35:27	107
477	15:40:27	110
478	15:45:27	113
479	15:50:27	115
480	15:55:27	116
481	16:00:27	117
482	16:05:27	117
483	16:10:27	117
484	16:15:27	117
485	16:20:27	117
486	16:25:27	117
487	16:30:27	116
488	16:35:27	116
489	16:40:27	115
490	16:45:27	114
491	16:50:27	113
492	16:55:27	112
493	17:00:27	110
494	17:05:27	108
495	17:10:27	106
496	17:15:27	104
497	17:20:27	102
498	17:25:27	101
499	17:30:27	99
500	17:35:27	98
501	17:40:27	97
502	17:45:27	96
503	17:50:27	95
504	17:55:27	93
505	18:00:27	92
506	18:05:27	91
507	18:10:27	90
508	18:15:27	89
509	18:20:27	89
510	18:25:27	88
511	18:30:27	88
512	18:35:27	87
513	18:40:27	87
514	18:45:27	87
515	18:50:27	87
516	18:55:27	87
517	19:00:27	87
518	19:05:27	87
519	19:10:27	88
520	19:15:27	88
521	19:20:27	87
522	19:25:27	86
523	19:30:27	85
524	19:35:27	83
525	19:40:27	80
526	19:45:27	77
527	19:50:27	75
528	19:55:27	74
529	20:00:27	73
530	20:05:27	74
531	20:10:27	75
532	20:15:27	77
533	20:20:27	79
534	20:25:27	80
535	20:30:27	81
536	20:35:27	82
537	20:40:27	82
538	20:45:27	81
539	20:50:27	80
540	20:55:27	80
541	21:00:27	80
542	21:05:27	82
543	21:10:27	84
544	21:15:27	86
545	21:20:27	90
546	21:25:27	94
547	21:30:27	97
548	21:35:27	100
549	21:40:27	103
550	21:45:27	105
551	21:50:27	106
552	21:55:27	107
553	22:00:27	107
554	22:05:27	107
555	22:10:27	106
556	22:15:27	105
557	22:20:27	104
558	22:25:27	102
559	22:30:27	101
560	22:35:27	101
561	22:40:27	101
562	22:45:27	101
563	22:50:27	102
564	22:55:27	102
565	23:00:27	103
566	23:05:27	104
567	23:10:27	105
568	23:15:27	105
569	23:20:27	105
570	23:25:27	106
571	23:30:27	105
572	23:35:27	105
573	23:40:27	104
574	23:45:27	103
575	23:50:27	102
576	23:55:27	101
