# Supplementary material for: Detrended Fluctuation Analysis in the prediction of type 2 diabetes mellitus in patients at risk: Model optimization and comparison with other metrics
Source: PLoS One. 2019 Dec 18;14(12):e0225817. doi: 10.1371/journal.pone.0225817 (PMC6919578; doi:10.1371/journal.pone.0225817)
Supplement: S1 File — This file includes glucose time series from all patients included in the study and the database with clinical variables. (ZIP) [file pone.0225817.s001.zip › S1/case 130.csv]

	hora	glucemia
1	00:01:25	131
2	00:06:25	129
3	00:11:25	127
4	00:16:25	126
5	00:21:25	126
6	00:26:25	125
7	00:31:25	124
8	00:36:25	123
9	00:41:25	121
10	00:46:25	120
11	00:51:25	118
12	00:56:25	117
13	01:01:25	117
14	01:06:25	117
15	01:11:25	117
16	01:16:25	117
17	01:21:25	117
18	01:26:25	117
19	01:31:25	116
20	01:36:25	114
21	01:41:25	111
22	01:46:25	109
23	01:51:25	106
24	01:56:25	103
25	02:01:25	101
26	02:06:25	98
27	02:11:25	96
28	02:16:25	94
29	02:21:25	92
30	02:26:25	91
31	02:31:25	90
32	02:36:25	89
33	02:41:25	89
34	02:46:25	88
35	02:51:25	88
36	02:56:25	88
37	03:01:25	87
38	03:06:25	88
39	03:11:25	88
40	03:16:25	88
41	03:21:25	87
42	03:26:25	87
43	03:31:25	85
44	03:36:25	84
45	03:41:25	82
46	03:46:25	80
47	03:51:25	78
48	03:56:25	76
49	04:01:25	74
50	04:06:25	72
51	04:11:25	71
52	04:16:25	70
53	04:21:25	70
54	04:26:25	71
55	04:31:25	74
56	04:36:25	78
57	04:41:25	83
58	04:46:25	87
59	04:51:25	90
60	04:56:25	92
61	05:01:25	92
62	05:06:25	92
63	05:11:25	90
64	05:16:25	89
65	05:21:25	87
66	05:26:25	85
67	05:31:25	83
68	05:36:25	82
69	05:41:25	81
70	05:46:25	81
71	05:51:25	81
72	05:56:25	81
73	06:01:25	82
74	06:06:25	82
75	06:11:25	81
76	06:16:25	79
77	06:21:25	78
78	06:26:25	77
79	06:31:25	75
80	06:36:25	74
81	06:41:25	72
82	06:46:25	71
83	06:51:25	71
84	06:56:25	71
85	07:01:25	72
86	07:06:25	73
87	07:11:25	75
88	07:16:25	77
89	07:21:25	80
90	07:26:25	82
91	07:31:25	84
92	07:36:25	84
93	07:41:25	84
94	07:46:25	84
95	07:51:25	84
96	07:56:25	85
97	08:01:25	87
98	08:06:25	90
99	08:11:25	93
100	08:16:25	96
101	08:21:25	97
102	08:26:25	96
103	08:31:25	95
104	08:36:25	94
105	08:41:25	95
106	08:46:25	96
107	08:51:25	99
108	08:56:25	102
109	09:01:25	105
110	09:06:25	108
111	09:11:25	108
112	09:16:25	109
113	09:21:25	108
114	09:26:25	108
115	09:31:25	110
116	09:36:25	112
117	09:41:25	115
118	09:46:25	119
119	09:51:25	123
120	09:56:25	127
121	10:01:25	130
122	10:06:25	133
123	10:11:25	135
124	10:16:25	137
125	10:21:25	137
126	10:26:25	137
127	10:31:25	136
128	10:36:25	134
129	10:41:25	133
130	10:46:25	131
131	10:51:25	130
132	10:56:25	130
133	11:01:25	131
134	11:06:25	133
135	11:11:25	136
136	11:16:25	140
137	11:21:25	145
138	11:26:25	149
139	11:31:25	152
140	11:36:25	153
141	11:41:25	151
142	11:46:25	148
143	11:51:25	143
144	11:56:25	138
145	12:01:25	134
146	12:06:25	131
147	12:11:25	130
148	12:16:25	130
149	12:21:25	131
150	12:26:25	132
151	12:31:25	132
152	12:36:25	131
153	12:41:25	130
154	12:46:25	127
155	12:51:25	125
156	12:56:25	122
157	13:01:25	119
158	13:06:25	117
159	13:11:25	116
160	13:16:25	115
161	13:21:25	115
162	13:26:25	115
163	13:31:25	115
164	13:36:25	114
165	13:41:25	113
166	13:46:25	112
167	13:51:25	110
168	13:56:25	109
169	14:01:25	107
170	14:06:25	107
171	14:11:25	107
172	14:16:25	107
173	14:21:25	107
174	14:26:25	107
175	14:31:25	107
176	14:36:25	107
177	14:41:25	107
178	14:46:25	108
179	14:51:25	109
180	14:56:25	111
181	15:01:25	113
182	15:06:25	115
183	15:11:25	115
184	15:16:25	113
185	15:21:25	110
186	15:26:25	105
187	15:31:25	101
188	15:36:25	96
189	15:41:25	91
190	15:46:25	88
191	15:51:25	86
192	15:56:25	85
193	16:01:25	86
194	16:06:25	88
195	16:11:25	90
196	16:16:25	92
197	16:21:25	95
198	16:26:25	98
199	16:31:25	101
200	16:36:25	103
201	16:41:25	104
202	16:46:25	104
203	16:51:25	104
204	16:56:25	103
205	17:01:25	102
206	17:06:25	100
207	17:11:25	99
208	17:16:25	97
209	17:21:25	96
210	17:26:25	94
211	17:31:25	93
212	17:36:25	92
213	17:41:25	92
214	17:46:25	92
215	17:51:25	92
216	17:56:25	94
217	18:01:25	96
218	18:06:25	99
219	18:11:25	102
220	18:16:25	104
221	18:21:25	106
222	18:26:25	106
223	18:31:25	106
224	18:36:25	106
225	18:41:25	105
226	18:46:25	104
227	18:51:25	103
228	18:56:25	102
229	19:01:25	101
230	19:06:25	100
231	19:11:25	99
232	19:16:25	98
233	19:21:25	98
234	19:26:25	97
235	19:31:25	96
236	19:36:25	95
237	19:41:25	94
238	19:46:25	92
239	19:51:25	91
240	19:56:25	91
241	20:01:25	91
242	20:06:25	91
243	20:11:25	91
244	20:16:25	90
245	20:21:25	88
246	20:26:25	86
247	20:31:25	83
248	20:36:25	80
249	20:41:25	78
250	20:46:25	78
251	20:51:25	77
252	20:56:25	78
253	21:01:25	78
254	21:06:25	79
255	21:11:25	80
256	21:16:25	82
257	21:21:25	84
258	21:26:25	86
259	21:31:25	89
260	21:36:25	91
261	21:41:25	92
262	21:46:25	92
263	21:51:25	91
264	21:56:25	89
265	22:01:25	88
266	22:06:25	86
267	22:11:25	84
268	22:16:25	82
269	22:21:25	81
270	22:26:25	80
271	22:31:25	79
272	22:36:25	80
273	22:41:25	80
274	22:46:25	82
275	22:51:25	86
276	22:56:25	91
277	23:01:25	96
278	23:06:25	101
279	23:11:25	105
280	23:16:25	108
281	23:21:25	111
282	23:26:25	113
283	23:31:25	115
284	23:36:25	116
285	23:41:25	115
286	23:46:25	114
287	23:51:25	111
288	23:56:25	107
289	00:01:25	104
290	00:06:25	100
291	00:11:25	96
292	00:16:25	93
293	00:21:25	91
294	00:26:25	89
295	00:31:25	87
296	00:36:25	86
297	00:41:25	85
298	00:46:25	84
299	00:51:25	84
300	00:56:25	83
301	01:01:25	82
302	01:06:25	83
303	01:11:25	83
304	01:16:25	84
305	01:21:25	85
306	01:26:25	87
307	01:31:25	87
308	01:36:25	88
309	01:41:25	90
310	01:46:25	91
311	01:51:25	91
312	01:56:25	92
313	02:01:25	93
314	02:06:25	93
315	02:11:25	93
316	02:16:25	93
317	02:21:25	93
318	02:26:25	93
319	02:31:25	92
320	02:36:25	92
321	02:41:25	92
322	02:46:25	93
323	02:51:25	94
324	02:56:25	95
325	03:01:25	97
326	03:06:25	98
327	03:11:25	98
328	03:16:25	98
329	03:21:25	98
330	03:26:25	97
331	03:31:25	97
332	03:36:25	97
333	03:41:25	96
334	03:46:25	96
335	03:51:25	95
336	03:56:25	95
337	04:01:25	94
338	04:06:25	94
339	04:11:25	93
340	04:16:25	92
341	04:21:25	91
342	04:26:25	90
343	04:31:25	88
344	04:36:25	87
345	04:41:25	87
346	04:46:25	86
347	04:51:25	85
348	04:56:25	85
349	05:01:25	84
350	05:06:25	84
351	05:11:25	83
352	05:16:25	83
353	05:21:25	83
354	05:26:25	83
355	05:31:25	83
356	05:36:25	83
357	05:41:25	83
358	05:46:25	83
359	05:51:25	83
360	05:56:25	84
361	06:01:25	84
362	06:06:25	84
363	06:11:25	83
364	06:16:25	83
365	06:21:25	82
366	06:26:25	82
367	06:31:25	83
368	06:36:25	84
369	06:41:25	85
370	06:46:25	87
371	06:51:25	88
372	06:56:25	90
373	07:01:25	90
374	07:06:25	91
375	07:11:25	90
376	07:16:25	90
377	07:21:25	89
378	07:26:25	88
379	07:31:25	87
380	07:36:25	86
381	07:41:25	86
382	07:46:25	85
383	07:51:25	84
384	07:56:25	84
385	08:01:25	84
386	08:06:25	84
387	08:11:25	85
388	08:16:25	85
389	08:21:25	86
390	08:26:25	86
391	08:31:25	85
392	08:36:25	85
393	08:41:25	85
394	08:46:25	85
395	08:51:25	86
396	08:56:25	88
397	09:01:25	89
398	09:06:25	90
399	09:11:25	89
400	09:16:25	85
401	09:21:25	80
402	09:26:25	74
403	09:31:25	67
404	09:36:25	62
405	09:41:25	59
406	09:46:25	58
407	09:51:25	59
408	09:56:25	62
409	10:01:25	68
410	10:06:25	77
411	10:11:25	89
412	10:16:25	103
413	10:21:25	118
414	10:26:25	130
415	10:31:25	140
416	10:36:25	147
417	10:41:25	151
418	10:46:25	151
419	10:51:25	149
420	10:56:25	146
421	11:01:25	143
422	11:06:25	139
423	11:11:25	135
424	11:16:25	131
425	11:21:25	127
426	11:26:25	124
427	11:31:25	121
428	11:36:25	119
429	11:41:25	117
430	11:46:25	116
431	11:51:25	115
432	11:56:25	115
433	12:01:25	114
434	12:06:25	114
435	12:11:25	114
436	12:16:25	114
437	12:21:25	114
438	12:26:25	115
439	12:31:25	116
440	12:36:25	117
441	12:41:25	118
442	12:46:25	120
443	12:51:25	120
444	12:56:25	120
445	13:01:25	118
446	13:06:25	116
447	13:11:25	113
448	13:16:25	111
449	13:21:25	108
450	13:26:25	106
451	13:31:25	105
452	13:36:25	105
453	13:41:25	104
454	13:46:25	105
455	13:51:25	105
456	13:56:25	105
457	14:01:25	105
458	14:06:25	105
459	14:11:25	105
460	14:16:25	106
461	14:21:25	105
462	14:26:25	105
463	14:31:25	105
464	14:36:25	104
465	14:41:25	102
466	14:46:25	101
467	14:51:25	100
468	14:56:25	99
469	15:01:25	100
470	15:06:25	102
471	15:11:25	104
472	15:16:25	106
473	15:21:25	108
474	15:26:25	109
475	15:31:25	110
476	15:36:25	112
477	15:41:25	114
478	15:46:25	117
479	15:51:25	120
480	15:56:25	123
481	16:01:25	126
482	16:06:25	128
483	16:11:25	130
484	16:16:25	132
485	16:21:25	133
486	16:26:25	133
487	16:31:25	133
488	16:36:25	132
489	16:41:25	132
490	16:46:25	132
491	16:51:25	131
492	16:56:25	131
493	17:01:25	130
494	17:06:25	128
495	17:11:25	127
496	17:16:25	125
497	17:21:25	123
498	17:26:25	122
499	17:31:25	122
500	17:36:25	121
501	17:41:25	121
502	17:46:25	120
503	17:51:25	119
504	17:56:25	117
505	18:01:25	114
506	18:06:25	112
507	18:11:25	110
508	18:16:25	109
509	18:21:25	108
510	18:26:25	109
511	18:31:25	112
512	18:36:25	114
513	18:41:25	117
514	18:46:25	120
515	18:51:25	121
516	18:56:25	120
517	19:01:25	119
518	19:06:25	117
519	19:11:25	115
520	19:16:25	113
521	19:21:25	112
522	19:26:25	112
523	19:31:25	112
524	19:36:25	112
525	19:41:25	113
526	19:46:25	114
527	19:51:25	115
528	19:56:25	117
529	20:01:25	118
530	20:06:25	118
531	20:11:25	119
532	20:16:25	120
533	20:21:25	121
534	20:26:25	122
535	20:31:25	122
536	20:36:25	120
537	20:41:25	115
538	20:46:25	107
539	20:51:25	99
540	20:56:25	95
541	21:01:25	NA
542	21:06:25	NA
543	21:11:25	NA
544	21:16:25	105
545	21:21:25	108
546	21:26:25	113
547	21:31:25	118
548	21:36:25	125
549	21:41:25	131
550	21:46:25	136
551	21:51:25	139
552	21:56:25	139
553	22:01:25	136
554	22:06:25	129
555	22:11:25	120
556	22:16:25	112
557	22:21:25	109
558	22:26:25	113
559	22:31:25	121
560	22:36:25	128
561	22:41:25	133
562	22:46:25	134
563	22:51:25	133
564	22:56:25	131
565	23:01:25	129
566	23:06:25	126
567	23:11:25	125
568	23:16:25	124
569	23:21:25	124
570	23:26:25	126
571	23:31:25	127
572	23:36:25	128
573	23:41:25	128
574	23:46:25	127
575	23:51:25	126
576	23:56:25	125
