# Supplementary material for: Detrended Fluctuation Analysis in the prediction of type 2 diabetes mellitus in patients at risk: Model optimization and comparison with other metrics
Source: PLoS One. 2019 Dec 18;14(12):e0225817. doi: 10.1371/journal.pone.0225817 (PMC6919578; doi:10.1371/journal.pone.0225817)
Supplement: S1 File — This file includes glucose time series from all patients included in the study and the database with clinical variables. (ZIP) [file pone.0225817.s001.zip › S1/case 131.csv]

	hora	glucemia
1	0:03:32	116
2	0:08:32	114
3	0:13:32	112
4	0:18:32	110
5	0:23:32	109
6	0:28:32	107
7	0:33:32	105
8	0:38:32	104
9	0:43:32	103
10	0:48:32	103
11	0:53:32	103
12	0:58:32	103
13	1:03:32	104
14	1:08:32	104
15	1:13:32	104
16	1:18:32	105
17	1:23:32	104
18	1:28:32	104
19	1:33:32	104
20	1:38:32	104
21	1:43:32	103
22	1:48:32	103
23	1:53:32	102
24	1:58:32	102
25	2:03:32	101
26	2:08:32	101
27	2:13:32	101
28	2:18:32	101
29	2:23:32	101
30	2:28:32	101
31	2:33:32	101
32	2:38:32	101
33	2:43:32	101
34	2:48:32	101
35	2:53:32	101
36	2:58:32	101
37	3:03:32	102
38	3:08:32	102
39	3:13:32	102
40	3:18:32	102
41	3:23:32	102
42	3:28:32	102
43	3:33:32	102
44	3:38:32	102
45	3:43:32	102
46	3:48:32	102
47	3:53:32	103
48	3:58:32	103
49	4:03:32	103
50	4:08:32	103
51	4:13:32	103
52	4:18:32	103
53	4:23:32	103
54	4:28:32	102
55	4:33:32	102
56	4:38:32	102
57	4:43:32	102
58	4:48:32	102
59	4:53:32	102
60	4:58:32	103
61	5:03:32	103
62	5:08:32	103
63	5:13:32	102
64	5:18:32	102
65	5:23:32	102
66	5:28:32	102
67	5:33:32	103
68	5:38:32	104
69	5:43:32	105
70	5:48:32	107
71	5:53:32	107
72	5:58:32	108
73	6:03:32	108
74	6:08:32	108
75	6:13:32	108
76	6:18:32	108
77	6:23:32	108
78	6:28:32	108
79	6:33:32	108
80	6:38:32	109
81	6:43:32	109
82	6:48:32	109
83	6:53:32	109
84	6:58:32	109
85	7:03:32	109
86	7:08:32	109
87	7:13:32	109
88	7:18:32	109
89	7:23:32	109
90	7:28:32	110
91	7:33:32	110
92	7:38:32	111
93	7:43:32	111
94	7:48:32	111
95	7:53:32	111
96	7:58:32	111
97	8:03:32	110
98	8:08:32	109
99	8:13:32	108
100	8:18:32	108
101	8:23:32	107
102	8:28:32	106
103	8:33:32	106
104	8:38:32	106
105	8:43:32	106
106	8:48:32	107
107	8:53:32	108
108	8:58:32	108
109	9:03:32	109
110	9:08:32	109
111	9:13:32	110
112	9:18:32	110
113	9:23:32	110
114	9:28:32	110
115	9:33:32	110
116	9:38:32	110
117	9:43:32	110
118	9:48:32	110
119	9:53:32	110
120	9:58:32	109
121	10:03:32	109
122	10:08:32	109
123	10:13:32	109
124	10:18:32	110
125	10:23:32	111
126	10:28:32	114
127	10:33:32	117
128	10:38:32	120
129	10:43:32	124
130	10:48:32	128
131	10:53:32	132
132	10:58:32	134
133	11:03:32	134
134	11:08:32	134
135	11:13:32	132
136	11:18:32	129
137	11:23:32	125
138	11:28:32	121
139	11:33:32	117
140	11:38:32	113
141	11:43:32	110
142	11:48:32	107
143	11:53:32	104
144	11:58:32	102
145	12:03:32	100
146	12:08:32	98
147	12:13:32	96
148	12:18:32	95
149	12:23:32	93
150	12:28:32	92
151	12:33:32	90
152	12:38:32	89
153	12:43:32	88
154	12:48:32	87
155	12:53:32	86
156	12:58:32	85
157	13:03:32	84
158	13:08:32	84
159	13:13:32	84
160	13:18:32	85
161	13:23:32	85
162	13:28:32	86
163	13:33:32	87
164	13:38:32	87
165	13:43:32	88
166	13:48:32	88
167	13:53:32	88
168	13:58:32	88
169	14:03:32	88
170	14:08:32	88
171	14:13:32	89
172	14:18:32	89
173	14:23:32	90
174	14:28:32	90
175	14:33:32	90
176	14:38:32	90
177	14:43:32	90
178	14:48:32	90
179	14:53:32	90
180	14:58:32	91
181	15:03:32	92
182	15:08:32	95
183	15:13:32	99
184	15:18:32	105
185	15:23:32	110
186	15:28:32	116
187	15:33:32	122
188	15:38:32	126
189	15:43:32	129
190	15:48:32	131
191	15:53:32	131
192	15:58:32	130
193	16:03:32	128
194	16:08:32	125
195	16:13:32	122
196	16:18:32	119
197	16:23:32	116
198	16:28:32	113
199	16:33:32	111
200	16:38:32	110
201	16:43:32	109
202	16:48:32	109
203	16:53:32	109
204	16:58:32	108
205	17:03:32	108
206	17:08:32	107
207	17:13:32	106
208	17:18:32	105
209	17:23:32	104
210	17:28:32	103
211	17:33:32	101
212	17:38:32	101
213	17:43:32	100
214	17:48:32	100
215	17:53:32	100
216	17:58:32	100
217	18:03:32	100
218	18:08:32	99
219	18:13:32	99
220	18:18:32	98
221	18:23:32	96
222	18:28:32	94
223	18:33:32	91
224	18:38:32	88
225	18:43:32	85
226	18:48:32	82
227	18:53:32	80
228	18:58:32	77
229	19:03:32	76
230	19:08:32	75
231	19:13:32	74
232	19:18:32	74
233	19:23:32	75
234	19:28:32	75
235	19:33:32	76
236	19:38:32	78
237	19:43:32	79
238	19:48:32	81
239	19:53:32	83
240	19:58:32	85
241	20:03:32	87
242	20:08:32	89
243	20:13:32	90
244	20:18:32	91
245	20:23:32	92
246	20:28:32	93
247	20:33:32	93
248	20:38:32	93
249	20:43:32	93
250	20:48:32	93
251	20:53:32	93
252	20:58:32	92
253	21:03:32	92
254	21:08:32	92
255	21:13:32	92
256	21:18:32	92
257	21:23:32	92
258	21:28:32	93
259	21:33:32	93
260	21:38:32	93
261	21:43:32	93
262	21:48:32	93
263	21:53:32	94
264	21:58:32	94
265	22:03:32	95
266	22:08:32	96
267	22:13:32	97
268	22:18:32	97
269	22:23:32	97
270	22:28:32	97
271	22:33:32	96
272	22:38:32	96
273	22:43:32	96
274	22:48:32	96
275	22:53:32	97
276	22:58:32	100
277	23:03:32	103
278	23:08:32	106
279	23:13:32	108
280	23:18:32	110
281	23:23:32	112
282	23:28:32	112
283	23:33:32	112
284	23:38:32	111
285	23:43:32	110
286	23:48:32	108
287	23:53:32	106
288	23:58:32	105
289	0:03:32	103
290	0:08:32	102
291	0:13:32	100
292	0:18:32	99
293	0:23:32	97
294	0:28:32	96
295	0:33:32	95
296	0:38:32	94
297	0:43:32	95
298	0:48:32	95
299	0:53:32	95
300	0:58:32	96
301	1:03:32	95
302	1:08:32	95
303	1:13:32	95
304	1:18:32	94
305	1:23:32	94
306	1:28:32	94
307	1:33:32	94
308	1:38:32	94
309	1:43:32	94
310	1:48:32	95
311	1:53:32	95
312	1:58:32	95
313	2:03:32	96
314	2:08:32	96
315	2:13:32	96
316	2:18:32	96
317	2:23:32	96
318	2:28:32	95
319	2:33:32	95
320	2:38:32	95
321	2:43:32	95
322	2:48:32	94
323	2:53:32	94
324	2:58:32	94
325	3:03:32	95
326	3:08:32	95
327	3:13:32	96
328	3:18:32	97
329	3:23:32	97
330	3:28:32	97
331	3:33:32	97
332	3:38:32	96
333	3:43:32	94
334	3:48:32	93
335	3:53:32	92
336	3:58:32	91
337	4:03:32	91
338	4:08:32	92
339	4:13:32	93
340	4:18:32	95
341	4:23:32	97
342	4:28:32	98
343	4:33:32	100
344	4:38:32	101
345	4:43:32	101
346	4:48:32	101
347	4:53:32	100
348	4:58:32	100
349	5:03:32	99
350	5:08:32	99
351	5:13:32	98
352	5:18:32	98
353	5:23:32	98
354	5:28:32	98
355	5:33:32	98
356	5:38:32	99
357	5:43:32	99
358	5:48:32	100
359	5:53:32	101
360	5:58:32	101
361	6:03:32	101
362	6:08:32	101
363	6:13:32	101
364	6:18:32	100
365	6:23:32	100
366	6:28:32	100
367	6:33:32	101
368	6:38:32	101
369	6:43:32	102
370	6:48:32	103
371	6:53:32	104
372	6:58:32	104
373	7:03:32	104
374	7:08:32	104
375	7:13:32	103
376	7:18:32	103
377	7:23:32	102
378	7:28:32	102
379	7:33:32	102
380	7:38:32	102
381	7:43:32	103
382	7:48:32	103
383	7:53:32	103
384	7:58:32	103
385	8:03:32	102
386	8:08:32	102
387	8:13:32	102
388	8:18:32	103
389	8:23:32	103
390	8:28:32	103
391	8:33:32	103
392	8:38:32	102
393	8:43:32	102
394	8:48:32	102
395	8:53:32	103
396	8:58:32	104
397	9:03:32	104
398	9:08:32	105
399	9:13:32	105
400	9:18:32	105
401	9:23:32	106
402	9:28:32	106
403	9:33:32	106
404	9:38:32	107
405	9:43:32	108
406	9:48:32	108
407	9:53:32	109
408	9:58:32	110
409	10:03:32	112
410	10:08:32	115
411	10:13:32	119
412	10:18:32	124
413	10:23:32	129
414	10:28:32	134
415	10:33:32	138
416	10:38:32	140
417	10:43:32	141
418	10:48:32	141
419	10:53:32	139
420	10:58:32	136
421	11:03:32	132
422	11:08:32	128
423	11:13:32	124
424	11:18:32	121
425	11:23:32	118
426	11:28:32	115
427	11:33:32	113
428	11:38:32	112
429	11:43:32	110
430	11:48:32	109
431	11:53:32	109
432	11:58:32	108
433	12:03:32	107
434	12:08:32	106
435	12:13:32	106
436	12:18:32	105
437	12:23:32	104
438	12:28:32	104
439	12:33:32	103
440	12:38:32	103
441	12:43:32	103
442	12:48:32	103
443	12:53:32	103
444	12:58:32	102
445	13:03:32	102
446	13:08:32	102
447	13:13:32	102
448	13:18:32	101
449	13:23:32	101
450	13:28:32	101
451	13:33:32	101
452	13:38:32	102
453	13:43:32	102
454	13:48:32	102
455	13:53:32	101
456	13:58:32	101
457	14:03:32	101
458	14:08:32	102
459	14:13:32	104
460	14:18:32	107
461	14:23:32	111
462	14:28:32	115
463	14:33:32	119
464	14:38:32	121
465	14:43:32	122
466	14:48:32	121
467	14:53:32	120
468	14:58:32	117
469	15:03:32	115
470	15:08:32	113
471	15:13:32	111
472	15:18:32	110
473	15:23:32	110
474	15:28:32	110
475	15:33:32	110
476	15:38:32	110
477	15:43:32	111
478	15:48:32	112
479	15:53:32	112
480	15:58:32	112
481	16:03:32	112
482	16:08:32	112
483	16:13:32	112
484	16:18:32	113
485	16:23:32	114
486	16:28:32	115
487	16:33:32	117
488	16:38:32	118
489	16:43:32	119
490	16:48:32	119
491	16:53:32	118
492	16:58:32	117
493	17:03:32	114
494	17:08:32	112
495	17:13:32	109
496	17:18:32	107
497	17:23:32	105
498	17:28:32	104
499	17:33:32	104
500	17:38:32	103
501	17:43:32	103
502	17:48:32	102
503	17:53:32	102
504	17:58:32	101
505	18:03:32	101
506	18:08:32	101
507	18:13:32	101
508	18:18:32	101
509	18:23:32	101
510	18:28:32	101
511	18:33:32	100
512	18:38:32	100
513	18:43:32	100
514	18:48:32	100
515	18:53:32	100
516	18:58:32	101
517	19:03:32	101
518	19:08:32	101
519	19:13:32	101
520	19:18:32	100
521	19:23:32	100
522	19:28:32	100
523	19:33:32	100
524	19:38:32	100
525	19:43:32	100
526	19:48:32	100
527	19:53:32	101
528	19:58:32	101
529	20:03:32	101
530	20:08:32	101
531	20:13:32	101
532	20:18:32	101
533	20:23:32	101
534	20:28:32	101
535	20:33:32	102
536	20:38:32	102
537	20:43:32	102
538	20:48:32	102
539	20:53:32	101
540	20:58:32	101
541	21:03:32	100
542	21:08:32	100
543	21:13:32	99
544	21:18:32	99
545	21:23:32	99
546	21:28:32	99
547	21:33:32	99
548	21:38:32	99
549	21:43:32	99
550	21:48:32	99
551	21:53:32	99
552	21:58:32	98
553	22:03:32	98
554	22:08:32	98
555	22:13:32	98
556	22:18:32	98
557	22:23:32	99
558	22:28:32	102
559	22:33:32	105
560	22:38:32	109
561	22:43:32	114
562	22:48:32	119
563	22:53:32	123
564	22:58:32	125
565	23:03:32	126
566	23:08:32	124
567	23:13:32	122
568	23:18:32	118
569	23:23:32	114
570	23:28:32	110
571	23:33:32	106
572	23:38:32	104
573	23:43:32	102
574	23:48:32	101
575	23:53:32	101
576	23:58:32	102
