# Supplementary material for: Detrended Fluctuation Analysis in the prediction of type 2 diabetes mellitus in patients at risk: Model optimization and comparison with other metrics
Source: PLoS One. 2019 Dec 18;14(12):e0225817. doi: 10.1371/journal.pone.0225817 (PMC6919578; doi:10.1371/journal.pone.0225817)
Supplement: S1 File — This file includes glucose time series from all patients included in the study and the database with clinical variables. (ZIP) [file pone.0225817.s001.zip › S1/case 132.csv]

	hora	glucemia
1	00:01:12	101
2	00:06:12	105
3	00:11:12	107
4	00:16:12	108
5	00:21:12	107
6	00:26:12	104
7	00:31:12	100
8	00:36:12	97
9	00:41:12	93
10	00:46:12	91
11	00:51:12	89
12	00:56:12	90
13	01:01:12	92
14	01:06:12	95
15	01:11:12	100
16	01:16:12	104
17	01:21:12	108
18	01:26:12	111
19	01:31:12	113
20	01:36:12	113
21	01:41:12	111
22	01:46:12	108
23	01:51:12	103
24	01:56:12	99
25	02:01:12	95
26	02:06:12	91
27	02:11:12	89
28	02:16:12	87
29	02:21:12	86
30	02:26:12	84
31	02:31:12	84
32	02:36:12	83
33	02:41:12	84
34	02:46:12	85
35	02:51:12	86
36	02:56:12	87
37	03:01:12	86
38	03:06:12	85
39	03:11:12	84
40	03:16:12	83
41	03:21:12	83
42	03:26:12	84
43	03:31:12	86
44	03:36:12	88
45	03:41:12	89
46	03:46:12	90
47	03:51:12	91
48	03:56:12	92
49	04:01:12	92
50	04:06:12	93
51	04:11:12	94
52	04:16:12	94
53	04:21:12	94
54	04:26:12	94
55	04:31:12	94
56	04:36:12	92
57	04:41:12	90
58	04:46:12	88
59	04:51:12	86
60	04:56:12	84
61	05:01:12	83
62	05:06:12	84
63	05:11:12	85
64	05:16:12	87
65	05:21:12	88
66	05:26:12	89
67	05:31:12	90
68	05:36:12	90
69	05:41:12	90
70	05:46:12	90
71	05:51:12	90
72	05:56:12	88
73	06:01:12	86
74	06:06:12	85
75	06:11:12	83
76	06:16:12	81
77	06:21:12	79
78	06:26:12	78
79	06:31:12	78
80	06:36:12	78
81	06:41:12	79
82	06:46:12	80
83	06:51:12	82
84	06:56:12	84
85	07:01:12	86
86	07:06:12	88
87	07:11:12	91
88	07:16:12	92
89	07:21:12	94
90	07:26:12	95
91	07:31:12	95
92	07:36:12	95
93	07:41:12	95
94	07:46:12	95
95	07:51:12	95
96	07:56:12	95
97	08:01:12	95
98	08:06:12	96
99	08:11:12	96
100	08:16:12	97
101	08:21:12	96
102	08:26:12	94
103	08:31:12	91
104	08:36:12	88
105	08:41:12	85
106	08:46:12	83
107	08:51:12	81
108	08:56:12	80
109	09:01:12	80
110	09:06:12	80
111	09:11:12	81
112	09:16:12	82
113	09:21:12	82
114	09:26:12	84
115	09:31:12	85
116	09:36:12	88
117	09:41:12	93
118	09:46:12	99
119	09:51:12	105
120	09:56:12	111
121	10:01:12	114
122	10:06:12	115
123	10:11:12	115
124	10:16:12	113
125	10:21:12	110
126	10:26:12	108
127	10:31:12	106
128	10:36:12	105
129	10:41:12	105
130	10:46:12	106
131	10:51:12	108
132	10:56:12	111
133	11:01:12	114
134	11:06:12	115
135	11:11:12	115
136	11:16:12	112
137	11:21:12	107
138	11:26:12	101
139	11:31:12	94
140	11:36:12	87
141	11:41:12	82
142	11:46:12	80
143	11:51:12	81
144	11:56:12	85
145	12:01:12	91
146	12:06:12	95
147	12:11:12	98
148	12:16:12	99
149	12:21:12	99
150	12:26:12	99
151	12:31:12	99
152	12:36:12	99
153	12:41:12	100
154	12:46:12	101
155	12:51:12	102
156	12:56:12	102
157	13:01:12	102
158	13:06:12	102
159	13:11:12	101
160	13:16:12	99
161	13:21:12	98
162	13:26:12	97
163	13:31:12	96
164	13:36:12	95
165	13:41:12	95
166	13:46:12	94
167	13:51:12	92
168	13:56:12	89
169	14:01:12	86
170	14:06:12	84
171	14:11:12	82
172	14:16:12	80
173	14:21:12	79
174	14:26:12	80
175	14:31:12	81
176	14:36:12	83
177	14:41:12	86
178	14:46:12	90
179	14:51:12	94
180	14:56:12	99
181	15:01:12	105
182	15:06:12	111
183	15:11:12	117
184	15:16:12	122
185	15:21:12	124
186	15:26:12	122
187	15:31:12	118
188	15:36:12	111
189	15:41:12	103
190	15:46:12	96
191	15:51:12	90
192	15:56:12	85
193	16:01:12	83
194	16:06:12	82
195	16:11:12	82
196	16:16:12	84
197	16:21:12	86
198	16:26:12	87
199	16:31:12	87
200	16:36:12	87
201	16:41:12	88
202	16:46:12	89
203	16:51:12	92
204	16:56:12	96
205	17:01:12	99
206	17:06:12	103
207	17:11:12	106
208	17:16:12	108
209	17:21:12	109
210	17:26:12	110
211	17:31:12	111
212	17:36:12	112
213	17:41:12	113
214	17:46:12	114
215	17:51:12	115
216	17:56:12	113
217	18:01:12	111
218	18:06:12	108
219	18:11:12	105
220	18:16:12	104
221	18:21:12	103
222	18:26:12	104
223	18:31:12	105
224	18:36:12	105
225	18:41:12	106
226	18:46:12	106
227	18:51:12	106
228	18:56:12	105
229	19:01:12	104
230	19:06:12	103
231	19:11:12	102
232	19:16:12	100
233	19:21:12	99
234	19:26:12	98
235	19:31:12	97
236	19:36:12	96
237	19:41:12	95
238	19:46:12	95
239	19:51:12	94
240	19:56:12	94
241	20:01:12	94
242	20:06:12	94
243	20:11:12	94
244	20:16:12	95
245	20:21:12	95
246	20:26:12	96
247	20:31:12	97
248	20:36:12	98
249	20:41:12	98
250	20:46:12	98
251	20:51:12	97
252	20:56:12	95
253	21:01:12	94
254	21:06:12	93
255	21:11:12	92
256	21:16:12	91
257	21:21:12	91
258	21:26:12	91
259	21:31:12	92
260	21:36:13	93
261	21:41:13	94
262	21:46:13	96
263	21:51:13	98
264	21:56:13	99
265	22:01:13	100
266	22:06:13	101
267	22:11:13	102
268	22:16:13	102
269	22:21:13	103
270	22:26:13	104
271	22:31:13	105
272	22:36:13	107
273	22:41:13	110
274	22:46:13	113
275	22:51:13	116
276	22:56:13	118
277	23:01:13	119
278	23:06:13	119
279	23:11:13	118
280	23:16:13	116
281	23:21:13	113
282	23:26:13	111
283	23:31:13	110
284	23:36:13	109
285	23:41:13	108
286	23:46:13	109
287	23:51:13	109
288	23:56:13	110
289	00:01:13	111
290	00:06:13	112
291	00:11:13	113
292	00:16:13	113
293	00:21:13	113
294	00:26:13	112
295	00:31:13	111
296	00:36:13	110
297	00:41:13	108
298	00:46:13	107
299	00:51:13	106
300	00:56:13	105
301	01:01:13	105
302	01:06:13	105
303	01:11:13	105
304	01:16:13	104
305	01:21:13	103
306	01:26:13	102
307	01:31:13	101
308	01:36:13	100
309	01:41:13	99
310	01:46:13	99
311	01:51:13	98
312	01:56:13	98
313	02:01:13	97
314	02:06:13	96
315	02:11:13	96
316	02:16:13	95
317	02:21:13	95
318	02:26:13	94
319	02:31:13	94
320	02:36:13	95
321	02:41:13	95
322	02:46:13	95
323	02:51:13	95
324	02:56:13	94
325	03:01:13	94
326	03:06:13	93
327	03:11:13	92
328	03:16:13	92
329	03:21:13	91
330	03:26:13	91
331	03:31:13	91
332	03:36:13	91
333	03:41:13	91
334	03:46:13	91
335	03:51:13	91
336	03:56:13	91
337	04:01:13	91
338	04:06:13	91
339	04:11:13	91
340	04:16:13	91
341	04:21:13	91
342	04:26:13	91
343	04:31:13	91
344	04:36:13	91
345	04:41:13	91
346	04:46:13	92
347	04:51:13	92
348	04:56:13	92
349	05:01:13	92
350	05:06:13	92
351	05:11:13	92
352	05:16:13	92
353	05:21:13	92
354	05:26:13	92
355	05:31:13	92
356	05:36:13	92
357	05:41:13	92
358	05:46:13	92
359	05:51:13	92
360	05:56:13	92
361	06:01:13	93
362	06:06:13	93
363	06:11:13	93
364	06:16:13	93
365	06:21:13	93
366	06:26:13	93
367	06:31:13	93
368	06:36:13	92
369	06:41:13	92
370	06:46:13	91
371	06:51:13	91
372	06:56:13	91
373	07:01:13	91
374	07:06:13	91
375	07:11:13	91
376	07:16:13	92
377	07:21:13	92
378	07:26:13	92
379	07:31:13	92
380	07:36:13	92
381	07:41:13	92
382	07:46:13	92
383	07:51:13	92
384	07:56:13	92
385	08:01:13	92
386	08:06:13	92
387	08:11:13	93
388	08:16:13	93
389	08:21:13	92
390	08:26:13	92
391	08:31:13	91
392	08:36:13	90
393	08:41:13	89
394	08:46:13	88
395	08:51:13	87
396	08:56:13	87
397	09:01:13	86
398	09:06:13	86
399	09:11:13	87
400	09:16:13	87
401	09:21:13	88
402	09:26:13	90
403	09:31:13	94
404	09:36:13	99
405	09:41:13	105
406	09:46:13	NA
407	09:51:13	NA
408	09:59:31	NA
409	10:04:31	NA
410	10:09:31	NA
411	10:14:31	NA
412	10:19:31	NA
413	10:24:31	NA
414	10:29:31	109
415	10:34:31	103
416	10:39:31	97
417	10:44:31	92
418	10:49:31	89
419	10:54:31	88
420	10:59:31	90
421	11:04:31	94
422	11:09:31	100
423	11:14:31	107
424	11:19:31	113
425	11:24:31	117
426	11:29:31	120
427	11:34:31	121
428	11:39:31	121
429	11:44:31	119
430	11:49:31	117
431	11:54:31	113
432	11:59:31	109
433	12:04:31	105
434	12:09:31	102
435	12:14:31	98
436	12:19:31	95
437	12:24:31	93
438	12:29:31	90
439	12:34:31	86
440	12:39:31	81
441	12:44:31	76
442	12:49:31	72
443	12:54:31	70
444	12:59:31	69
445	13:04:31	70
446	13:09:31	72
447	13:14:31	74
448	13:19:31	76
449	13:24:31	77
450	13:29:31	79
451	13:34:31	80
452	13:39:31	81
453	13:44:31	82
454	13:49:31	82
455	13:54:31	82
456	13:59:31	82
457	14:04:31	82
458	14:09:31	82
459	14:14:31	82
460	14:19:31	83
461	14:24:31	83
462	14:29:31	83
463	14:34:31	84
464	14:39:31	86
465	14:44:31	91
466	14:49:31	98
467	14:54:31	109
468	14:59:31	121
469	15:04:31	134
470	15:09:31	145
471	15:14:31	153
472	15:19:31	158
473	15:24:31	159
474	15:29:31	157
475	15:34:31	151
476	15:39:31	143
477	15:44:31	133
478	15:49:31	123
479	15:54:31	114
480	15:59:31	105
481	16:04:31	97
482	16:09:31	92
483	16:14:31	88
484	16:19:31	86
485	16:24:31	86
486	16:29:31	87
487	16:34:31	90
488	16:39:31	92
489	16:44:31	93
490	16:49:31	94
491	16:54:31	95
492	16:59:31	94
493	17:04:31	93
494	17:09:31	91
495	17:14:31	89
496	17:19:31	88
497	17:24:31	88
498	17:29:31	90
499	17:34:31	92
500	17:39:31	95
501	17:44:31	97
502	17:49:31	99
503	17:54:31	101
504	17:59:31	102
505	18:04:31	103
506	18:09:31	104
507	18:14:31	104
508	18:19:31	104
509	18:24:31	104
510	18:29:31	104
511	18:34:31	104
512	18:39:31	104
513	18:44:31	104
514	18:49:31	104
515	18:54:31	103
516	18:59:31	102
517	19:04:32	100
518	19:09:32	98
519	19:14:32	96
520	19:19:32	95
521	19:24:32	95
522	19:29:32	96
523	19:34:32	98
524	19:39:32	100
525	19:44:32	102
526	19:49:32	103
527	19:54:32	104
528	19:59:32	104
529	20:04:32	104
530	20:09:32	103
531	20:14:32	102
532	20:19:32	100
533	20:24:32	99
534	20:29:32	97
535	20:34:32	96
536	20:39:32	96
537	20:44:32	96
538	20:49:32	96
539	20:54:32	97
540	20:59:32	96
541	21:04:32	95
542	21:09:32	94
543	21:14:32	92
544	21:19:32	90
545	21:24:32	89
546	21:29:32	88
547	21:34:32	88
548	21:39:32	91
549	21:44:32	95
550	21:49:32	101
551	21:54:32	108
552	21:59:32	114
553	22:04:32	119
554	22:09:32	123
555	22:14:32	124
556	22:19:32	125
557	22:24:32	124
558	22:29:32	121
559	22:34:32	119
560	22:39:32	116
561	22:44:32	113
562	22:49:32	111
563	22:54:32	110
564	22:59:32	109
565	23:04:32	110
566	23:09:32	110
567	23:14:32	111
568	23:19:32	111
569	23:24:32	111
570	23:29:32	110
571	23:34:32	108
572	23:39:32	107
573	23:44:32	106
574	23:49:32	106
575	23:54:32	107
576	23:59:32	109
