# Supplementary material for: Detrended Fluctuation Analysis in the prediction of type 2 diabetes mellitus in patients at risk: Model optimization and comparison with other metrics
Source: PLoS One. 2019 Dec 18;14(12):e0225817. doi: 10.1371/journal.pone.0225817 (PMC6919578; doi:10.1371/journal.pone.0225817)
Supplement: S1 File — This file includes glucose time series from all patients included in the study and the database with clinical variables. (ZIP) [file pone.0225817.s001.zip › S1/case 133.csv]

	hora	glucemia
1	0:03:56	106
2	0:08:56	107
3	0:13:56	108
4	0:18:56	109
5	0:23:56	110
6	0:28:56	110
7	0:33:56	111
8	0:38:56	111
9	0:43:56	112
10	0:48:56	113
11	0:53:56	114
12	0:58:56	114
13	1:03:56	114
14	1:08:56	115
15	1:13:56	115
16	1:18:56	114
17	1:23:56	114
18	1:28:56	113
19	1:33:56	112
20	1:38:56	110
21	1:43:56	109
22	1:48:56	108
23	1:53:56	106
24	1:58:56	105
25	2:03:56	105
26	2:08:56	104
27	2:13:56	104
28	2:18:56	103
29	2:23:56	103
30	2:28:56	102
31	2:33:56	101
32	2:38:56	101
33	2:43:56	100
34	2:48:56	100
35	2:53:56	100
36	2:58:56	100
37	3:03:56	101
38	3:08:56	102
39	3:13:56	103
40	3:18:56	104
41	3:23:56	105
42	3:28:56	106
43	3:33:56	107
44	3:38:56	107
45	3:43:56	105
46	3:48:56	103
47	3:53:56	100
48	3:58:56	97
49	4:03:56	94
50	4:08:56	92
51	4:13:56	91
52	4:18:56	90
53	4:23:56	89
54	4:28:56	89
55	4:33:56	90
56	4:38:56	92
57	4:43:56	95
58	4:48:56	97
59	4:53:56	99
60	4:58:56	101
61	5:03:56	101
62	5:08:56	101
63	5:13:56	100
64	5:18:56	100
65	5:23:56	100
66	5:28:56	102
67	5:33:56	104
68	5:38:56	105
69	5:43:56	106
70	5:48:56	107
71	5:53:56	107
72	5:58:56	107
73	6:03:56	106
74	6:08:56	106
75	6:13:56	105
76	6:18:56	105
77	6:23:56	105
78	6:28:56	105
79	6:33:56	105
80	6:38:56	105
81	6:43:56	105
82	6:48:56	105
83	6:53:56	106
84	6:58:56	106
85	7:03:56	106
86	7:08:56	105
87	7:13:56	104
88	7:18:56	102
89	7:23:56	99
90	7:28:56	95
91	7:33:56	93
92	7:38:56	91
93	7:43:56	90
94	7:48:56	90
95	7:53:56	91
96	7:58:56	92
97	8:03:56	93
98	8:08:56	93
99	8:13:56	93
100	8:18:56	93
101	8:23:56	92
102	8:28:56	92
103	8:33:56	93
104	8:38:56	94
105	8:43:56	95
106	8:48:56	96
107	8:53:56	98
108	8:58:56	99
109	9:03:56	100
110	9:08:56	101
111	9:13:56	102
112	9:18:56	102
113	9:23:56	102
114	9:28:56	102
115	9:33:56	103
116	9:38:56	104
117	9:43:56	106
118	9:48:56	109
119	9:53:56	113
120	9:58:56	117
121	10:03:56	123
122	10:08:56	128
123	10:13:56	132
124	10:18:56	137
125	10:23:56	140
126	10:28:56	144
127	10:33:56	147
128	10:38:56	149
129	10:43:56	149
130	10:48:56	149
131	10:53:56	147
132	10:58:56	145
133	11:03:56	143
134	11:08:56	140
135	11:13:56	138
136	11:18:56	135
137	11:23:56	133
138	11:28:56	131
139	11:33:56	129
140	11:38:56	129
141	11:43:56	128
142	11:48:56	128
143	11:53:56	128
144	11:58:56	127
145	12:03:56	126
146	12:08:56	125
147	12:13:56	123
148	12:18:56	122
149	12:23:56	119
150	12:28:56	116
151	12:33:56	113
152	12:38:56	110
153	12:43:56	107
154	12:48:56	105
155	12:53:56	104
156	12:58:56	102
157	13:03:56	101
158	13:08:56	100
159	13:13:56	99
160	13:18:56	98
161	13:23:56	98
162	13:28:56	98
163	13:33:56	97
164	13:38:56	97
165	13:43:56	97
166	13:48:56	98
167	13:53:56	98
168	13:58:56	98
169	14:03:56	99
170	14:08:56	99
171	14:13:56	100
172	14:18:56	100
173	14:23:56	100
174	14:28:56	100
175	14:33:56	100
176	14:38:56	98
177	14:43:56	97
178	14:48:56	95
179	14:53:56	94
180	14:58:56	94
181	15:03:56	94
182	15:08:56	95
183	15:13:56	96
184	15:18:56	98
185	15:23:56	99
186	15:28:56	100
187	15:33:56	100
188	15:38:56	99
189	15:43:56	97
190	15:48:56	95
191	15:53:56	93
192	15:58:56	92
193	16:03:56	92
194	16:08:56	94
195	16:13:56	97
196	16:18:56	100
197	16:23:56	104
198	16:28:56	107
199	16:33:56	109
200	16:38:56	111
201	16:43:56	112
202	16:48:56	113
203	16:53:56	114
204	16:58:56	115
205	17:03:56	115
206	17:08:56	116
207	17:13:56	116
208	17:18:56	116
209	17:23:56	116
210	17:28:56	115
211	17:33:56	113
212	17:38:56	112
213	17:43:56	110
214	17:48:56	107
215	17:53:56	105
216	17:58:56	102
217	18:03:56	100
218	18:08:56	98
219	18:13:56	96
220	18:18:56	95
221	18:23:56	94
222	18:28:56	93
223	18:33:56	93
224	18:38:56	92
225	18:43:56	92
226	18:48:56	91
227	18:53:56	91
228	18:58:56	91
229	19:03:56	91
230	19:08:56	91
231	19:13:56	91
232	19:18:56	92
233	19:23:56	93
234	19:28:56	94
235	19:33:56	95
236	19:38:56	96
237	19:43:56	97
238	19:48:56	99
239	19:53:56	100
240	19:58:56	101
241	20:03:56	101
242	20:08:56	102
243	20:13:56	103
244	20:18:56	103
245	20:23:56	104
246	20:28:56	104
247	20:33:56	104
248	20:38:56	105
249	20:43:56	106
250	20:48:56	107
251	20:53:56	108
252	20:58:56	107
253	21:03:56	107
254	21:08:56	106
255	21:13:56	105
256	21:18:56	104
257	21:23:56	103
258	21:28:56	103
259	21:33:56	103
260	21:38:56	104
261	21:43:56	106
262	21:48:56	108
263	21:53:56	110
264	21:58:56	112
265	22:03:56	114
266	22:08:56	116
267	22:13:56	118
268	22:18:56	119
269	22:23:56	120
270	22:28:56	121
271	22:33:56	122
272	22:38:56	124
273	22:43:56	126
274	22:48:56	129
275	22:53:56	132
276	22:58:56	136
277	23:03:56	140
278	23:08:56	145
279	23:13:56	148
280	23:18:56	152
281	23:23:56	153
282	23:28:56	153
283	23:33:56	152
284	23:38:56	151
285	23:43:56	150
286	23:48:56	148
287	23:53:56	145
288	23:58:56	141
289	0:03:56	136
290	0:08:56	130
291	0:13:56	124
292	0:18:56	119
293	0:23:56	114
294	0:28:56	110
295	0:33:56	108
296	0:38:56	107
297	0:43:56	107
298	0:48:56	107
299	0:53:56	107
300	0:58:56	107
301	1:03:56	107
302	1:08:56	107
303	1:13:56	107
304	1:18:56	107
305	1:23:56	108
306	1:28:56	109
307	1:33:56	110
308	1:38:56	112
309	1:43:56	113
310	1:48:56	114
311	1:53:56	113
312	1:58:56	112
313	2:03:56	110
314	2:08:56	108
315	2:13:56	105
316	2:18:56	102
317	2:23:56	100
318	2:28:56	99
319	2:33:56	99
320	2:38:56	100
321	2:43:56	100
322	2:48:56	99
323	2:53:56	98
324	2:58:56	96
325	3:03:56	95
326	3:08:56	93
327	3:13:56	92
328	3:18:56	90
329	3:23:56	89
330	3:28:56	87
331	3:33:56	86
332	3:38:56	85
333	3:43:56	83
334	3:48:56	81
335	3:53:56	78
336	3:58:56	76
337	4:03:56	74
338	4:08:56	73
339	4:13:56	73
340	4:18:56	74
341	4:23:56	75
342	4:28:56	75
343	4:33:56	75
344	4:38:56	75
345	4:43:56	75
346	4:48:56	75
347	4:53:56	75
348	4:58:56	76
349	5:03:56	77
350	5:08:56	78
351	5:13:56	80
352	5:18:56	81
353	5:23:56	81
354	5:28:56	82
355	5:33:56	81
356	5:38:56	81
357	5:43:56	79
358	5:48:56	77
359	5:53:56	75
360	5:58:56	73
361	6:03:56	71
362	6:08:56	71
363	6:13:56	72
364	6:18:56	73
365	6:23:56	76
366	6:28:56	79
367	6:33:56	83
368	6:38:56	86
369	6:43:56	89
370	6:48:56	91
371	6:53:56	92
372	6:58:56	93
373	7:03:56	93
374	7:08:56	93
375	7:13:56	93
376	7:18:56	93
377	7:23:56	92
378	7:28:56	91
379	7:33:56	89
380	7:38:56	86
381	7:43:56	84
382	7:48:56	81
383	7:53:56	79
384	7:58:56	78
385	8:03:56	77
386	8:08:56	77
387	8:13:56	77
388	8:18:56	76
389	8:23:56	76
390	8:28:56	76
391	8:33:56	77
392	8:38:56	79
393	8:43:56	81
394	8:48:56	83
395	8:53:56	85
396	8:58:56	86
397	9:03:56	87
398	9:08:56	87
399	9:13:56	88
400	9:18:56	88
401	9:23:56	88
402	9:28:56	88
403	9:33:56	88
404	9:38:56	89
405	9:43:56	90
406	9:48:56	91
407	9:53:56	93
408	9:58:56	94
409	10:03:56	96
410	10:08:56	97
411	10:13:56	99
412	10:18:56	100
413	10:23:56	102
414	10:28:56	104
415	10:33:56	108
416	10:38:56	113
417	10:43:56	121
418	10:48:56	130
419	10:53:56	141
420	10:58:56	152
421	11:03:56	164
422	11:08:56	175
423	11:13:56	184
424	11:18:56	190
425	11:23:56	192
426	11:28:56	193
427	11:33:56	191
428	11:38:56	187
429	11:43:56	182
430	11:48:56	177
431	11:53:56	172
432	11:58:56	167
433	12:03:56	162
434	12:08:56	158
435	12:13:56	155
436	12:18:56	150
437	12:23:56	145
438	12:28:56	140
439	12:33:56	134
440	12:38:56	128
441	12:43:56	123
442	12:48:56	120
443	12:53:56	118
444	12:58:56	117
445	13:03:56	116
446	13:08:56	116
447	13:13:56	115
448	13:18:56	115
449	13:23:56	114
450	13:28:56	113
451	13:33:56	112
452	13:38:56	110
453	13:43:56	109
454	13:48:56	107
455	13:53:56	106
456	13:58:56	105
457	14:03:56	104
458	14:08:56	104
459	14:13:56	104
460	14:18:56	105
461	14:23:56	106
462	14:28:56	109
463	14:33:56	113
464	14:38:56	117
465	14:43:56	122
466	14:48:56	126
467	14:53:56	129
468	14:58:56	130
469	15:03:56	131
470	15:08:56	131
471	15:13:56	131
472	15:18:56	131
473	15:23:56	131
474	15:28:56	132
475	15:33:56	131
476	15:38:56	129
477	15:43:56	124
478	15:48:56	116
479	15:53:56	108
480	15:58:56	99
481	16:03:56	91
482	16:08:56	84
483	16:13:56	80
484	16:18:56	78
485	16:23:56	79
486	16:28:56	83
487	16:33:56	88
488	16:38:56	93
489	16:43:56	97
490	16:48:56	100
491	16:53:56	100
492	16:58:56	100
493	17:03:56	98
494	17:08:56	96
495	17:13:56	95
496	17:18:56	95
497	17:23:56	97
498	17:28:56	100
499	17:33:56	102
500	17:38:56	104
501	17:43:56	103
502	17:48:56	101
503	17:53:56	99
504	17:58:56	96
505	18:03:56	94
506	18:08:56	94
507	18:13:56	95
508	18:18:56	96
509	18:23:56	97
510	18:28:56	96
511	18:33:56	95
512	18:38:56	92
513	18:43:56	89
514	18:48:56	85
515	18:53:56	81
516	18:58:56	78
517	19:03:56	76
518	19:08:56	75
519	19:13:56	75
520	19:18:56	77
521	19:23:56	79
522	19:28:56	81
523	19:33:56	84
524	19:38:56	85
525	19:43:56	86
526	19:48:56	87
527	19:53:56	87
528	19:58:56	88
529	20:03:56	89
530	20:08:56	90
531	20:13:56	92
532	20:18:56	92
533	20:23:56	92
534	20:28:56	91
535	20:33:56	89
536	20:38:56	88
537	20:43:56	86
538	20:48:56	85
539	20:53:56	86
540	20:58:56	88
541	21:03:56	91
542	21:08:56	94
543	21:13:56	98
544	21:18:56	101
545	21:23:56	103
546	21:28:56	104
547	21:33:56	104
548	21:38:56	103
549	21:43:56	102
550	21:48:56	102
551	21:53:56	101
552	21:58:56	100
553	22:03:56	99
554	22:08:56	99
555	22:13:56	98
556	22:18:56	99
557	22:23:56	100
558	22:28:56	101
559	22:33:56	102
560	22:38:56	103
561	22:43:56	102
562	22:48:56	101
563	22:53:56	99
564	22:58:56	96
565	23:03:56	94
566	23:08:56	92
567	23:13:56	89
568	23:18:56	87
569	23:23:56	84
570	23:28:56	82
571	23:33:56	79
572	23:38:56	77
573	23:43:56	75
574	23:48:56	73
575	23:53:56	71
576	23:58:56	70
