# Supplementary material for: Detrended Fluctuation Analysis in the prediction of type 2 diabetes mellitus in patients at risk: Model optimization and comparison with other metrics
Source: PLoS One. 2019 Dec 18;14(12):e0225817. doi: 10.1371/journal.pone.0225817 (PMC6919578; doi:10.1371/journal.pone.0225817)
Supplement: S1 File — This file includes glucose time series from all patients included in the study and the database with clinical variables. (ZIP) [file pone.0225817.s001.zip › S1/case 134.csv]

	hora	glucemia
1	00:04:49	67
2	00:09:49	68
3	00:14:49	69
4	00:19:49	70
5	00:24:49	69
6	00:29:49	68
7	00:34:49	67
8	00:39:49	66
9	00:44:49	66
10	00:49:49	65
11	00:54:49	65
12	00:59:49	66
13	01:04:49	66
14	01:09:49	67
15	01:14:49	68
16	01:19:49	68
17	01:24:49	69
18	01:29:49	69
19	01:34:49	69
20	01:39:49	69
21	01:44:49	69
22	01:49:49	68
23	01:54:49	68
24	01:59:49	68
25	02:04:49	69
26	02:09:49	69
27	02:14:49	70
28	02:19:49	71
29	02:24:49	73
30	02:29:49	77
31	02:34:49	81
32	02:39:49	86
33	02:44:49	90
34	02:49:49	93
35	02:54:49	94
36	02:59:49	93
37	03:04:49	92
38	03:09:49	90
39	03:14:49	89
40	03:19:49	87
41	03:24:49	86
42	03:29:49	86
43	03:34:49	85
44	03:39:49	85
45	03:44:49	85
46	03:49:49	86
47	03:54:49	86
48	03:59:49	86
49	04:04:49	86
50	04:09:49	85
51	04:14:49	84
52	04:19:49	83
53	04:24:49	81
54	04:29:49	80
55	04:34:49	79
56	04:39:49	78
57	04:44:49	78
58	04:49:49	77
59	04:54:49	77
60	04:59:49	76
61	05:04:49	75
62	05:09:49	75
63	05:14:49	75
64	05:19:49	77
65	05:24:49	80
66	05:29:49	83
67	05:34:49	86
68	05:39:49	88
69	05:44:49	90
70	05:49:49	90
71	05:54:49	90
72	05:59:49	90
73	06:04:49	89
74	06:09:49	88
75	06:14:49	87
76	06:19:49	85
77	06:24:49	84
78	06:29:49	83
79	06:34:49	83
80	06:39:49	84
81	06:44:49	85
82	06:49:49	86
83	06:54:49	88
84	06:59:49	90
85	07:04:49	93
86	07:09:49	95
87	07:14:49	96
88	07:19:49	97
89	07:24:49	96
90	07:29:49	95
91	07:34:49	94
92	07:39:49	94
93	07:44:49	94
94	07:49:49	95
95	07:54:49	96
96	07:59:49	98
97	08:04:49	100
98	08:09:49	103
99	08:14:49	107
100	08:19:49	112
101	08:24:49	117
102	08:29:49	122
103	08:34:49	126
104	08:39:49	127
105	08:44:49	127
106	08:49:49	126
107	08:54:49	123
108	08:59:49	119
109	09:04:49	115
110	09:09:49	112
111	09:14:49	110
112	09:19:49	109
113	09:24:49	109
114	09:29:49	110
115	09:34:49	110
116	09:39:49	110
117	09:44:49	108
118	09:49:49	106
119	09:54:49	102
120	09:59:49	99
121	10:04:49	96
122	10:09:49	93
123	10:14:49	91
124	10:19:49	90
125	10:24:49	90
126	10:29:49	91
127	10:34:49	91
128	10:39:49	92
129	10:44:49	92
130	10:49:49	92
131	10:54:49	91
132	10:59:49	91
133	11:04:49	91
134	11:09:49	92
135	11:14:49	94
136	11:19:49	96
137	11:24:49	99
138	11:29:49	101
139	11:34:49	103
140	11:39:49	105
141	11:44:49	106
142	11:49:49	107
143	11:54:49	109
144	11:59:49	111
145	12:04:49	113
146	12:09:49	116
147	12:14:49	119
148	12:19:49	123
149	12:24:49	126
150	12:29:49	128
151	12:34:49	129
152	12:39:49	130
153	12:44:49	129
154	12:49:49	129
155	12:54:49	128
156	12:59:49	128
157	13:04:49	129
158	13:09:49	131
159	13:14:49	134
160	13:19:49	137
161	13:24:49	139
162	13:29:49	140
163	13:34:49	141
164	13:39:49	141
165	13:44:49	140
166	13:49:49	139
167	13:54:49	137
168	13:59:49	135
169	14:04:49	133
170	14:09:49	131
171	14:14:49	131
172	14:19:49	130
173	14:24:49	130
174	14:29:49	130
175	14:34:49	130
176	14:39:49	129
177	14:44:49	129
178	14:49:49	129
179	14:54:49	130
180	14:59:49	131
181	15:04:49	133
182	15:09:49	134
183	15:14:49	136
184	15:19:49	138
185	15:24:49	139
186	15:29:49	140
187	15:34:49	140
188	15:39:49	140
189	15:44:49	139
190	15:49:49	138
191	15:54:49	135
192	15:59:49	132
193	16:04:49	129
194	16:09:49	126
195	16:14:49	123
196	16:19:49	120
197	16:24:49	116
198	16:29:49	111
199	16:34:49	106
200	16:39:49	102
201	16:44:49	98
202	16:49:49	95
203	16:54:49	94
204	16:59:49	94
205	17:04:49	95
206	17:09:49	97
207	17:14:49	100
208	17:19:49	103
209	17:24:49	106
210	17:29:49	108
211	17:34:49	109
212	17:39:49	109
213	17:44:49	108
214	17:49:49	107
215	17:54:49	105
216	17:59:49	104
217	18:04:49	104
218	18:09:49	103
219	18:14:49	103
220	18:19:49	104
221	18:24:49	105
222	18:29:49	105
223	18:34:49	107
224	18:39:49	108
225	18:44:49	110
226	18:49:49	112
227	18:54:49	115
228	18:59:49	118
229	19:04:49	120
230	19:09:49	122
231	19:14:49	122
232	19:19:49	120
233	19:24:49	117
234	19:29:49	113
235	19:34:49	109
236	19:39:49	105
237	19:44:49	102
238	19:49:49	100
239	19:54:49	99
240	19:59:49	99
241	20:04:49	98
242	20:09:49	98
243	20:14:49	98
244	20:19:49	98
245	20:24:49	97
246	20:29:49	97
247	20:34:49	97
248	20:39:49	97
249	20:44:49	99
250	20:49:49	101
251	20:54:49	104
252	20:59:49	108
253	21:04:49	112
254	21:09:49	116
255	21:14:49	119
256	21:19:49	123
257	21:24:49	125
258	21:29:49	128
259	21:34:49	130
260	21:39:49	131
261	21:44:49	132
262	21:49:49	132
263	21:54:49	132
264	21:59:49	132
265	22:04:49	132
266	22:09:49	132
267	22:14:49	133
268	22:19:49	134
269	22:24:49	135
270	22:29:49	136
271	22:34:49	136
272	22:39:49	136
273	22:44:49	134
274	22:49:49	133
275	22:54:49	130
276	22:59:49	128
277	23:04:49	126
278	23:09:49	124
279	23:14:49	122
280	23:19:49	120
281	23:24:49	118
282	23:29:49	117
283	23:34:49	116
284	23:39:49	115
285	23:44:49	115
286	23:49:49	115
287	23:54:49	115
288	23:59:49	116
289	00:04:49	117
290	00:09:49	117
291	00:14:49	117
292	00:19:49	116
293	00:24:49	115
294	00:29:49	114
295	00:34:49	113
296	00:39:49	112
297	00:44:49	111
298	00:49:49	110
299	00:54:49	110
300	00:59:49	110
301	01:04:49	109
302	01:09:49	109
303	01:14:49	109
304	01:19:49	109
305	01:24:49	109
306	01:29:49	109
307	01:34:49	109
308	01:39:49	109
309	01:44:49	109
310	01:49:49	108
311	01:54:49	108
312	01:59:49	107
313	02:04:49	106
314	02:09:49	104
315	02:14:49	103
316	02:19:49	103
317	02:24:49	102
318	02:29:49	102
319	02:34:49	102
320	02:39:49	103
321	02:44:49	103
322	02:49:49	103
323	02:54:49	103
324	02:59:49	103
325	03:04:49	103
326	03:09:49	103
327	03:14:49	102
328	03:19:49	102
329	03:24:49	101
330	03:29:49	100
331	03:34:49	100
332	03:39:49	99
333	03:44:49	99
334	03:49:49	98
335	03:54:49	98
336	03:59:49	98
337	04:04:49	98
338	04:09:49	98
339	04:14:49	98
340	04:19:49	98
341	04:24:49	98
342	04:29:49	98
343	04:34:49	97
344	04:39:49	97
345	04:44:49	96
346	04:49:49	95
347	04:54:49	94
348	04:59:49	94
349	05:04:49	94
350	05:09:49	94
351	05:14:49	95
352	05:19:49	95
353	05:24:49	95
354	05:29:49	94
355	05:34:49	94
356	05:39:49	94
357	05:44:49	94
358	05:49:49	94
359	05:54:49	94
360	05:59:49	95
361	06:04:49	95
362	06:09:49	95
363	06:14:49	95
364	06:19:49	96
365	06:24:49	96
366	06:29:49	97
367	06:34:49	97
368	06:39:49	97
369	06:44:49	97
370	06:49:49	97
371	06:54:49	97
372	06:59:49	97
373	07:04:49	98
374	07:09:49	98
375	07:14:49	98
376	07:19:49	98
377	07:24:49	98
378	07:29:49	97
379	07:34:49	97
380	07:39:49	97
381	07:44:49	96
382	07:49:49	96
383	07:54:49	96
384	07:59:49	96
385	08:04:49	96
386	08:09:49	97
387	08:14:49	98
388	08:19:49	100
389	08:24:49	104
390	08:29:49	108
391	08:34:49	112
392	08:39:49	115
393	08:44:49	118
394	08:49:49	120
395	08:54:49	122
396	08:59:49	122
397	09:04:49	122
398	09:09:49	121
399	09:14:49	119
400	09:19:49	117
401	09:24:49	115
402	09:29:49	113
403	09:34:49	111
404	09:39:49	109
405	09:44:49	107
406	09:49:49	105
407	09:54:49	103
408	09:59:49	103
409	10:04:49	103
410	10:09:49	104
411	10:14:49	105
412	10:19:49	108
413	10:24:49	110
414	10:29:49	111
415	10:34:49	112
416	10:39:49	112
417	10:44:49	111
418	10:49:49	109
419	10:54:49	107
420	10:59:49	105
421	11:04:49	103
422	11:09:49	100
423	11:14:49	98
424	11:19:49	97
425	11:24:49	95
426	11:29:49	94
427	11:34:49	94
428	11:39:49	93
429	11:44:49	93
430	11:49:49	92
431	11:54:49	92
432	11:59:49	92
433	12:04:49	93
434	12:09:49	94
435	12:14:49	94
436	12:19:49	94
437	12:24:49	94
438	12:29:49	94
439	12:34:49	94
440	12:39:49	94
441	12:44:49	94
442	12:49:49	94
443	12:54:49	94
444	12:59:49	94
445	13:04:49	95
446	13:09:49	95
447	13:14:49	95
448	13:19:49	95
449	13:24:49	95
450	13:29:49	97
451	13:34:49	99
452	13:39:49	103
453	13:44:49	107
454	13:49:49	112
455	13:54:49	116
456	13:59:49	120
457	14:04:49	122
458	14:09:49	123
459	14:14:49	124
460	14:19:49	124
461	14:24:49	124
462	14:29:49	125
463	14:34:49	126
464	14:39:49	127
465	14:44:49	127
466	14:49:49	127
467	14:54:49	127
468	14:59:49	126
469	15:04:49	124
470	15:09:49	122
471	15:14:49	120
472	15:19:49	116
473	15:24:49	113
474	15:29:49	111
475	15:34:49	109
476	15:39:49	108
477	15:44:49	108
478	15:49:49	110
479	15:54:49	112
480	15:59:49	115
481	16:04:49	119
482	16:09:49	122
483	16:14:49	125
484	16:19:49	127
485	16:24:49	128
486	16:29:49	127
487	16:34:49	126
488	16:39:49	124
489	16:44:49	121
490	16:49:49	117
491	16:54:49	113
492	16:59:49	109
493	17:04:49	106
494	17:09:49	103
495	17:14:49	101
496	17:19:49	100
497	17:24:49	99
498	17:29:49	99
499	17:34:49	99
500	17:39:49	101
501	17:44:49	103
502	17:49:49	105
503	17:54:49	107
504	17:59:49	107
505	18:04:49	107
506	18:09:49	106
507	18:14:49	104
508	18:19:49	102
509	18:24:49	100
510	18:29:49	99
511	18:34:49	97
512	18:39:49	96
513	18:44:49	96
514	18:49:49	96
515	18:54:49	96
516	18:59:49	96
517	19:04:49	96
518	19:09:49	97
519	19:14:49	97
520	19:19:49	97
521	19:24:49	97
522	19:29:49	97
523	19:34:49	97
524	19:39:49	97
525	19:44:49	97
526	19:49:49	97
527	19:54:49	97
528	19:59:49	98
529	20:04:49	98
530	20:09:49	98
531	20:14:49	98
532	20:19:49	99
533	20:24:49	99
534	20:29:49	100
535	20:34:49	100
536	20:39:49	101
537	20:44:49	102
538	20:49:49	103
539	20:54:49	105
540	20:59:49	107
541	21:04:49	110
542	21:09:49	113
543	21:14:49	115
544	21:19:49	118
545	21:24:49	120
546	21:29:49	121
547	21:34:49	122
548	21:39:49	123
549	21:44:49	125
550	21:49:49	127
551	21:54:49	131
552	21:59:49	135
553	22:04:49	139
554	22:09:49	144
555	22:14:49	149
556	22:19:49	153
557	22:24:49	156
558	22:29:49	158
559	22:34:49	160
560	22:39:49	159
561	22:44:49	158
562	22:49:49	156
563	22:54:49	153
564	22:59:49	149
565	23:04:49	145
566	23:09:49	142
567	23:14:49	139
568	23:19:49	137
569	23:24:49	135
570	23:29:49	134
571	23:34:49	134
572	23:39:49	133
573	23:44:49	132
574	23:49:49	130
575	23:54:49	129
576	23:59:49	126
