# Supplementary material for: Detrended Fluctuation Analysis in the prediction of type 2 diabetes mellitus in patients at risk: Model optimization and comparison with other metrics
Source: PLoS One. 2019 Dec 18;14(12):e0225817. doi: 10.1371/journal.pone.0225817 (PMC6919578; doi:10.1371/journal.pone.0225817)
Supplement: S1 File — This file includes glucose time series from all patients included in the study and the database with clinical variables. (ZIP) [file pone.0225817.s001.zip › S1/case 135.csv]

	hora	glucemia
1	0:03:26	90
2	0:08:26	91
3	0:13:26	92
4	0:18:26	94
5	0:23:26	97
6	0:28:26	101
7	0:33:26	102
8	0:38:26	101
9	0:43:26	96
10	0:48:26	90
11	0:53:26	83
12	0:58:26	79
13	1:03:26	75
14	1:08:26	73
15	1:13:26	71
16	1:18:26	70
17	1:23:26	70
18	1:28:26	69
19	1:33:26	69
20	1:38:26	70
21	1:43:26	71
22	1:48:26	73
23	1:53:26	75
24	1:58:26	77
25	2:03:26	78
26	2:08:26	80
27	2:13:26	81
28	2:18:26	82
29	2:23:26	83
30	2:28:26	84
31	2:33:26	85
32	2:38:26	86
33	2:43:26	87
34	2:48:27	88
35	2:53:27	90
36	2:58:27	91
37	3:03:27	91
38	3:08:27	92
39	3:13:27	91
40	3:18:27	91
41	3:23:27	90
42	3:28:27	90
43	3:33:27	90
44	3:38:27	91
45	3:43:27	92
46	3:48:27	93
47	3:53:27	94
48	3:58:27	95
49	4:03:27	96
50	4:08:27	97
51	4:13:27	97
52	4:18:27	97
53	4:23:27	97
54	4:28:27	96
55	4:33:27	96
56	4:38:27	97
57	4:43:27	97
58	4:48:27	98
59	4:53:27	99
60	4:58:27	100
61	5:03:27	101
62	5:08:27	102
63	5:13:27	102
64	5:18:27	102
65	5:23:27	102
66	5:28:27	102
67	5:33:27	101
68	5:38:27	101
69	5:43:27	100
70	5:48:27	98
71	5:53:27	96
72	5:58:27	94
73	6:03:27	92
74	6:08:27	91
75	6:13:27	91
76	6:18:27	92
77	6:23:27	93
78	6:28:27	95
79	6:33:27	97
80	6:38:27	100
81	6:43:27	101
82	6:48:27	103
83	6:53:27	104
84	6:58:27	103
85	7:03:27	102
86	7:08:27	101
87	7:13:27	99
88	7:18:27	98
89	7:23:27	98
90	7:28:27	97
91	7:33:27	96
92	7:38:27	96
93	7:43:27	96
94	7:48:27	96
95	7:53:27	97
96	7:58:27	100
97	8:03:27	104
98	8:08:27	108
99	8:13:27	113
100	8:18:27	117
101	8:23:27	120
102	8:28:27	122
103	8:33:27	122
104	8:38:27	120
105	8:43:27	119
106	8:48:27	118
107	8:53:27	118
108	8:58:27	119
109	9:03:27	119
110	9:08:27	119
111	9:13:27	120
112	9:18:27	123
113	9:23:27	127
114	9:28:27	130
115	9:33:27	134
116	9:38:27	137
117	9:43:27	138
118	9:48:27	139
119	9:53:27	139
120	9:58:27	140
121	10:03:27	141
122	10:08:27	142
123	10:13:27	143
124	10:18:27	143
125	10:23:27	140
126	10:28:27	136
127	10:33:27	132
128	10:38:27	128
129	10:43:27	126
130	10:48:27	125
131	10:53:27	124
132	10:58:27	123
133	11:03:27	121
134	11:08:27	119
135	11:13:27	117
136	11:18:27	114
137	11:23:27	112
138	11:28:27	111
139	11:33:27	110
140	11:38:27	109
141	11:43:27	109
142	11:48:27	109
143	11:53:27	109
144	11:58:27	110
145	12:03:27	110
146	12:08:27	110
147	12:13:27	108
148	12:18:27	107
149	12:23:27	108
150	12:28:27	110
151	12:33:27	113
152	12:38:27	119
153	12:43:27	124
154	12:48:27	130
155	12:53:27	134
156	12:58:27	137
157	13:03:27	138
158	13:08:27	136
159	13:13:27	132
160	13:18:27	127
161	13:23:27	122
162	13:28:27	118
163	13:33:27	115
164	13:38:27	113
165	13:43:27	112
166	13:48:27	112
167	13:53:27	113
168	13:58:27	114
169	14:03:27	115
170	14:08:27	116
171	14:13:27	116
172	14:18:27	116
173	14:23:27	116
174	14:28:27	117
175	14:33:27	117
176	14:38:27	118
177	14:43:27	119
178	14:48:27	119
179	14:53:27	120
180	14:58:27	121
181	15:03:27	122
182	15:08:27	125
183	15:13:27	128
184	15:18:27	132
185	15:23:27	135
186	15:28:27	137
187	15:33:27	139
188	15:38:27	140
189	15:43:27	141
190	15:48:27	141
191	15:53:27	141
192	15:58:27	141
193	16:03:27	140
194	16:08:27	139
195	16:13:27	137
196	16:18:27	135
197	16:23:27	133
198	16:28:27	131
199	16:33:27	130
200	16:38:27	128
201	16:43:27	127
202	16:48:27	126
203	16:53:27	125
204	16:58:27	124
205	17:03:27	124
206	17:08:27	123
207	17:13:27	122
208	17:18:27	119
209	17:23:27	115
210	17:28:27	110
211	17:33:27	106
212	17:38:27	102
213	17:43:27	99
214	17:48:27	97
215	17:53:27	97
216	17:58:27	97
217	18:03:27	98
218	18:08:27	99
219	18:13:27	102
220	18:18:27	104
221	18:23:27	106
222	18:28:27	107
223	18:33:27	107
224	18:38:27	107
225	18:43:27	106
226	18:48:27	105
227	18:53:27	105
228	18:58:27	105
229	19:03:27	104
230	19:08:27	104
231	19:13:27	104
232	19:18:27	103
233	19:23:27	103
234	19:28:27	103
235	19:33:27	104
236	19:38:27	104
237	19:43:27	105
238	19:48:27	106
239	19:53:27	107
240	19:58:27	108
241	20:03:27	108
242	20:08:27	107
243	20:13:27	107
244	20:18:27	106
245	20:23:27	104
246	20:28:27	103
247	20:33:27	102
248	20:38:27	101
249	20:43:27	99
250	20:48:27	99
251	20:53:27	98
252	20:58:27	98
253	21:03:27	98
254	21:08:27	99
255	21:13:27	100
256	21:18:27	101
257	21:23:27	103
258	21:28:27	106
259	21:33:27	108
260	21:38:27	110
261	21:43:27	111
262	21:48:27	112
263	21:53:27	114
264	21:58:27	115
265	22:03:27	116
266	22:08:27	118
267	22:13:27	119
268	22:18:27	120
269	22:23:27	120
270	22:28:27	119
271	22:33:27	118
272	22:38:27	117
273	22:43:27	116
274	22:48:27	115
275	22:53:27	114
276	22:58:27	113
277	23:03:27	113
278	23:08:27	112
279	23:13:27	112
280	23:18:27	111
281	23:23:27	112
282	23:28:27	113
283	23:33:27	115
284	23:38:27	119
285	23:43:27	122
286	23:48:27	125
287	23:53:27	127
288	23:58:27	128
289	0:03:27	128
290	0:08:27	127
291	0:13:27	127
292	0:18:27	128
293	0:23:27	129
294	0:28:27	130
295	0:33:27	131
296	0:38:27	131
297	0:43:27	130
298	0:48:27	127
299	0:53:27	123
300	0:58:27	119
301	1:03:27	115
302	1:08:27	110
303	1:13:27	106
304	1:18:27	102
305	1:23:27	100
306	1:28:27	99
307	1:33:27	99
308	1:38:27	99
309	1:43:27	100
310	1:48:27	101
311	1:53:27	102
312	1:58:27	102
313	2:03:27	103
314	2:08:27	103
315	2:13:27	102
316	2:18:27	102
317	2:23:27	101
318	2:28:27	101
319	2:33:27	101
320	2:38:27	101
321	2:43:27	101
322	2:48:27	101
323	2:53:27	100
324	2:58:27	100
325	3:03:27	100
326	3:08:27	100
327	3:13:27	100
328	3:18:27	101
329	3:23:27	101
330	3:28:27	101
331	3:33:27	101
332	3:38:27	101
333	3:43:27	101
334	3:48:27	101
335	3:53:27	101
336	3:58:27	101
337	4:03:27	101
338	4:08:27	101
339	4:13:27	102
340	4:18:27	103
341	4:23:27	104
342	4:28:27	103
343	4:33:27	103
344	4:38:27	102
345	4:43:27	101
346	4:48:27	100
347	4:53:27	99
348	4:58:27	98
349	5:03:27	97
350	5:08:27	96
351	5:13:27	95
352	5:18:27	95
353	5:23:27	95
354	5:28:27	95
355	5:33:27	95
356	5:38:27	96
357	5:43:27	97
358	5:48:27	98
359	5:53:27	98
360	5:58:27	99
361	6:03:27	99
362	6:08:27	99
363	6:13:27	99
364	6:18:27	99
365	6:23:27	99
366	6:28:27	100
367	6:33:27	100
368	6:38:27	100
369	6:43:27	100
370	6:48:27	100
371	6:53:27	99
372	6:58:27	99
373	7:03:27	99
374	7:08:27	98
375	7:13:27	98
376	7:18:27	98
377	7:23:27	98
378	7:28:27	98
379	7:33:27	98
380	7:38:27	98
381	7:43:27	98
382	7:48:27	98
383	7:53:27	98
384	7:58:27	97
385	8:03:27	97
386	8:08:27	96
387	8:13:27	95
388	8:18:27	95
389	8:23:27	96
390	8:28:27	97
391	8:33:27	99
392	8:38:27	103
393	8:43:27	108
394	8:48:27	112
395	8:53:27	116
396	8:58:27	118
397	9:03:27	118
398	9:08:27	118
399	9:13:27	118
400	9:18:27	120
401	9:23:27	122
402	9:28:27	125
403	9:33:27	128
404	9:38:27	133
405	9:43:27	138
406	9:48:27	144
407	9:53:27	150
408	9:58:27	155
409	10:03:27	159
410	10:08:27	161
411	10:13:27	161
412	10:18:27	158
413	10:23:27	154
414	10:28:27	150
415	10:33:27	146
416	10:38:27	143
417	10:43:27	143
418	10:48:27	144
419	10:53:27	144
420	10:58:27	143
421	11:03:27	142
422	11:08:27	139
423	11:13:27	136
424	11:18:27	132
425	11:23:27	127
426	11:28:27	122
427	11:33:27	117
428	11:38:27	113
429	11:43:27	109
430	11:48:27	107
431	11:53:27	104
432	11:58:27	103
433	12:03:27	102
434	12:08:27	101
435	12:13:27	100
436	12:18:27	100
437	12:23:27	100
438	12:28:27	100
439	12:33:27	100
440	12:38:27	101
441	12:43:27	101
442	12:48:27	101
443	12:53:27	101
444	12:58:27	101
445	13:03:27	101
446	13:08:27	101
447	13:13:27	102
448	13:18:27	104
449	13:23:27	106
450	13:28:27	109
451	13:33:27	110
452	13:38:27	111
453	13:43:27	110
454	13:48:27	109
455	13:53:27	107
456	13:58:27	105
457	14:03:27	104
458	14:08:27	102
459	14:13:27	102
460	14:18:27	101
461	14:23:27	101
462	14:28:27	102
463	14:33:27	103
464	14:38:27	105
465	14:43:27	106
466	14:48:27	109
467	14:53:27	111
468	14:58:27	114
469	15:03:27	118
470	15:08:27	121
471	15:13:27	126
472	15:18:27	129
473	15:23:27	132
474	15:28:27	133
475	15:33:27	133
476	15:38:27	132
477	15:43:27	131
478	15:48:27	131
479	15:53:27	133
480	15:58:27	134
481	16:03:27	137
482	16:08:27	138
483	16:13:27	140
484	16:18:27	141
485	16:23:27	142
486	16:28:27	142
487	16:33:27	142
488	16:38:27	141
489	16:43:27	140
490	16:48:27	138
491	16:53:27	136
492	16:58:27	133
493	17:03:27	130
494	17:08:27	128
495	17:13:27	127
496	17:18:27	126
497	17:23:27	126
498	17:28:27	125
499	17:33:27	126
500	17:38:27	126
501	17:43:27	126
502	17:48:27	128
503	17:53:27	129
504	17:58:27	132
505	18:03:27	134
506	18:08:27	136
507	18:13:27	138
508	18:18:27	138
509	18:23:27	137
510	18:28:27	136
511	18:33:27	133
512	18:38:27	131
513	18:43:27	128
514	18:48:27	126
515	18:53:27	124
516	18:58:27	123
517	19:03:27	122
518	19:08:27	120
519	19:13:27	119
520	19:18:27	116
521	19:23:27	114
522	19:28:27	112
523	19:33:27	110
524	19:38:27	109
525	19:43:27	108
526	19:48:27	108
527	19:53:27	109
528	19:58:27	110
529	20:03:27	110
530	20:08:27	111
531	20:13:27	110
532	20:18:27	109
533	20:23:27	107
534	20:28:27	106
535	20:33:27	104
536	20:38:27	102
537	20:43:27	102
538	20:48:27	101
539	20:53:27	102
540	20:58:27	103
541	21:03:27	105
542	21:08:27	107
543	21:13:27	108
544	21:18:27	109
545	21:23:27	110
546	21:28:27	110
547	21:33:27	111
548	21:38:27	113
549	21:43:27	115
550	21:48:27	117
551	21:53:27	119
552	21:58:27	120
553	22:03:27	122
554	22:08:27	123
555	22:13:27	124
556	22:18:27	124
557	22:23:27	125
558	22:28:27	126
559	22:33:27	126
560	22:38:27	127
561	22:43:27	129
562	22:48:27	130
563	22:53:27	132
564	22:58:27	134
565	23:03:27	135
566	23:08:27	136
567	23:13:27	137
568	23:18:27	138
569	23:23:27	139
570	23:28:27	140
571	23:33:27	142
572	23:38:27	143
573	23:43:27	144
574	23:48:27	145
575	23:53:27	145
576	23:58:27	145
