# Supplementary material for: Detrended Fluctuation Analysis in the prediction of type 2 diabetes mellitus in patients at risk: Model optimization and comparison with other metrics
Source: PLoS One. 2019 Dec 18;14(12):e0225817. doi: 10.1371/journal.pone.0225817 (PMC6919578; doi:10.1371/journal.pone.0225817)
Supplement: S1 File — This file includes glucose time series from all patients included in the study and the database with clinical variables. (ZIP) [file pone.0225817.s001.zip › S1/case 136.csv]

	hora	glucemia
1	0:01:47	96
2	0:06:47	96
3	0:11:47	96
4	0:16:47	96
5	0:21:47	97
6	0:26:47	96
7	0:31:47	96
8	0:36:47	95
9	0:41:47	93
10	0:46:47	92
11	0:51:47	91
12	0:56:47	90
13	1:01:47	89
14	1:06:47	89
15	1:11:47	90
16	1:16:47	90
17	1:21:47	90
18	1:26:47	89
19	1:31:47	87
20	1:36:47	85
21	1:41:47	83
22	1:46:47	80
23	1:51:47	78
24	1:56:47	75
25	2:01:47	74
26	2:06:47	72
27	2:11:47	70
28	2:16:47	69
29	2:21:47	69
30	2:26:47	68
31	2:31:47	69
32	2:36:47	70
33	2:41:47	71
34	2:46:47	73
35	2:51:47	76
36	2:56:47	78
37	3:01:47	80
38	3:06:47	81
39	3:11:47	81
40	3:16:47	79
41	3:21:47	76
42	3:26:47	73
43	3:31:47	71
44	3:36:47	69
45	3:41:47	68
46	3:46:47	68
47	3:51:47	68
48	3:56:47	70
49	4:01:47	72
50	4:06:47	75
51	4:11:47	77
52	4:16:47	79
53	4:21:47	80
54	4:26:47	80
55	4:31:47	80
56	4:36:47	80
57	4:41:47	80
58	4:46:47	80
59	4:51:47	79
60	4:56:47	79
61	5:01:47	78
62	5:06:47	78
63	5:11:47	77
64	5:16:47	78
65	5:21:47	79
66	5:26:47	81
67	5:31:47	82
68	5:36:47	83
69	5:41:47	84
70	5:46:47	84
71	5:51:47	84
72	5:56:47	84
73	6:01:47	84
74	6:06:47	84
75	6:11:47	84
76	6:16:47	84
77	6:21:47	84
78	6:26:47	83
79	6:31:47	83
80	6:36:47	83
81	6:41:47	84
82	6:46:47	85
83	6:51:47	87
84	6:56:47	90
85	7:01:47	91
86	7:06:47	92
87	7:11:47	92
88	7:16:47	92
89	7:21:47	91
90	7:26:47	91
91	7:31:47	93
92	7:36:47	97
93	7:41:47	105
94	7:46:47	114
95	7:51:47	123
96	7:56:47	132
97	8:01:47	139
98	8:06:47	144
99	8:11:47	148
100	8:16:47	150
101	8:21:47	149
102	8:26:47	148
103	8:31:47	145
104	8:36:47	141
105	8:41:47	136
106	8:46:47	130
107	8:51:47	125
108	8:56:47	122
109	9:01:47	119
110	9:06:47	118
111	9:11:47	118
112	9:16:47	117
113	9:21:47	115
114	9:26:47	112
115	9:31:47	108
116	9:36:47	105
117	9:41:47	103
118	9:46:47	102
119	9:51:47	101
120	9:56:47	101
121	10:01:47	100
122	10:06:47	100
123	10:11:47	99
124	10:16:47	97
125	10:21:47	95
126	10:26:47	94
127	10:31:47	93
128	10:36:47	93
129	10:41:47	94
130	10:46:47	94
131	10:51:47	94
132	10:56:47	94
133	11:01:47	94
134	11:06:47	95
135	11:11:47	96
136	11:16:47	98
137	11:21:47	99
138	11:26:47	100
139	11:31:47	101
140	11:36:47	101
141	11:41:47	101
142	11:46:47	100
143	11:51:47	99
144	11:56:47	98
145	12:01:47	96
146	12:06:47	95
147	12:11:47	94
148	12:16:47	93
149	12:21:47	92
150	12:26:47	91
151	12:31:47	90
152	12:36:47	89
153	12:41:47	89
154	12:46:47	89
155	12:51:47	89
156	12:56:47	90
157	13:01:47	92
158	13:06:47	94
159	13:11:47	96
160	13:16:47	96
161	13:21:47	95
162	13:26:47	93
163	13:31:47	90
164	13:36:47	88
165	13:41:47	87
166	13:46:47	87
167	13:51:47	88
168	13:56:47	89
169	14:01:47	90
170	14:06:47	91
171	14:11:47	92
172	14:16:47	91
173	14:21:47	89
174	14:26:47	86
175	14:31:47	82
176	14:36:47	78
177	14:41:47	74
178	14:46:47	71
179	14:51:47	69
180	14:56:47	68
181	15:01:47	69
182	15:06:47	71
183	15:11:47	72
184	15:16:47	73
185	15:21:47	73
186	15:26:47	72
187	15:31:47	71
188	15:36:47	70
189	15:41:47	70
190	15:46:47	70
191	15:51:47	73
192	15:56:47	76
193	16:01:47	80
194	16:06:47	83
195	16:11:47	86
196	16:16:47	87
197	16:21:47	89
198	16:26:47	90
199	16:31:47	91
200	16:36:47	92
201	16:41:47	94
202	16:46:47	95
203	16:51:47	96
204	16:56:47	97
205	17:01:47	98
206	17:06:47	99
207	17:11:47	100
208	17:16:47	100
209	17:21:47	99
210	17:26:47	99
211	17:31:47	98
212	17:36:47	96
213	17:41:47	95
214	17:46:47	93
215	17:51:47	90
216	17:56:47	89
217	18:01:47	88
218	18:06:47	87
219	18:11:47	87
220	18:16:47	85
221	18:21:47	84
222	18:26:47	83
223	18:31:47	84
224	18:36:47	86
225	18:41:47	89
226	18:46:47	92
227	18:51:47	95
228	18:56:47	97
229	19:01:47	98
230	19:06:47	99
231	19:11:47	99
232	19:16:47	100
233	19:21:47	101
234	19:26:47	104
235	19:31:47	106
236	19:36:47	108
237	19:41:47	108
238	19:46:47	107
239	19:51:47	105
240	19:56:47	103
241	20:01:47	102
242	20:06:47	101
243	20:11:47	100
244	20:16:47	100
245	20:21:47	98
246	20:26:47	97
247	20:31:47	96
248	20:36:47	95
249	20:41:47	96
250	20:46:47	98
251	20:51:48	101
252	20:56:48	102
253	21:01:48	103
254	21:06:48	102
255	21:11:48	101
256	21:16:48	99
257	21:21:48	97
258	21:26:48	94
259	21:31:48	93
260	21:36:48	91
261	21:41:48	91
262	21:46:48	91
263	21:51:48	92
264	21:56:48	93
265	22:01:48	93
266	22:06:48	93
267	22:11:48	91
268	22:16:48	88
269	22:21:48	85
270	22:26:48	84
271	22:31:48	83
272	22:36:48	84
273	22:41:48	86
274	22:46:48	89
275	22:51:48	92
276	22:56:48	95
277	23:01:48	97
278	23:06:48	99
279	23:11:48	101
280	23:16:48	102
281	23:21:48	103
282	23:26:48	104
283	23:31:48	104
284	23:36:48	104
285	23:41:48	103
286	23:46:48	102
287	23:51:48	101
288	23:56:48	100
289	0:01:48	99
290	0:06:48	97
291	0:11:48	96
292	0:16:48	95
293	0:21:48	94
294	0:26:48	94
295	0:31:48	93
296	0:36:48	93
297	0:41:48	94
298	0:46:48	95
299	0:51:48	96
300	0:56:48	97
301	1:01:48	98
302	1:06:48	99
303	1:11:48	99
304	1:16:48	99
305	1:21:48	98
306	1:26:48	98
307	1:31:48	97
308	1:36:48	95
309	1:41:48	94
310	1:46:48	93
311	1:51:48	92
312	1:56:48	91
313	2:01:48	92
314	2:06:48	92
315	2:11:48	93
316	2:16:48	94
317	2:21:48	95
318	2:26:48	96
319	2:31:48	97
320	2:36:48	98
321	2:41:48	98
322	2:46:48	98
323	2:51:48	99
324	2:56:48	99
325	3:01:48	99
326	3:06:48	99
327	3:11:48	99
328	3:16:48	98
329	3:21:48	97
330	3:26:48	95
331	3:31:48	93
332	3:36:48	92
333	3:41:48	91
334	3:46:48	91
335	3:51:48	91
336	3:56:48	92
337	4:01:48	93
338	4:06:48	93
339	4:11:48	94
340	4:16:48	95
341	4:21:48	95
342	4:26:48	95
343	4:31:48	96
344	4:36:48	96
345	4:41:48	96
346	4:46:48	97
347	4:51:48	97
348	4:56:48	97
349	5:01:48	97
350	5:06:48	97
351	5:11:48	97
352	5:16:48	97
353	5:21:48	96
354	5:26:48	96
355	5:31:48	95
356	5:36:48	94
357	5:41:48	94
358	5:46:48	93
359	5:51:48	93
360	5:56:48	94
361	6:01:48	95
362	6:06:48	96
363	6:11:48	97
364	6:16:48	97
365	6:21:48	97
366	6:26:48	97
367	6:31:48	97
368	6:36:48	98
369	6:41:48	98
370	6:46:48	99
371	6:51:48	100
372	6:56:48	100
373	7:01:48	101
374	7:06:48	101
375	7:11:48	102
376	7:16:48	103
377	7:21:48	105
378	7:26:48	108
379	7:31:48	111
380	7:36:48	116
381	7:41:48	120
382	7:46:48	124
383	7:51:48	127
384	7:56:48	129
385	8:01:48	130
386	8:06:48	130
387	8:11:48	128
388	8:16:48	127
389	8:21:48	126
390	8:26:48	125
391	8:31:48	124
392	8:36:48	124
393	8:41:48	123
394	8:46:48	122
395	8:51:48	120
396	8:56:48	117
397	9:01:48	114
398	9:06:48	110
399	9:11:48	107
400	9:16:48	103
401	9:21:48	100
402	9:26:48	98
403	9:31:48	95
404	9:36:48	94
405	9:41:48	93
406	9:46:48	92
407	9:51:48	92
408	9:56:48	91
409	10:01:48	91
410	10:06:48	90
411	10:11:48	89
412	10:16:48	88
413	10:21:48	87
414	10:26:48	87
415	10:31:48	87
416	10:36:48	88
417	10:41:48	88
418	10:46:48	88
419	10:51:48	88
420	10:56:48	87
421	11:01:48	88
422	11:06:48	89
423	11:11:48	91
424	11:16:48	95
425	11:21:48	99
426	11:26:48	103
427	11:31:48	106
428	11:36:48	108
429	11:41:48	110
430	11:46:48	111
431	11:51:48	112
432	11:56:48	113
433	12:01:48	113
434	12:06:48	114
435	12:11:48	114
436	12:16:48	114
437	12:21:48	115
438	12:26:48	116
439	12:31:48	117
440	12:36:48	119
441	12:41:48	120
442	12:46:48	121
443	12:51:48	121
444	12:56:48	121
445	13:01:48	120
446	13:06:48	117
447	13:11:48	115
448	13:16:48	113
449	13:21:48	111
450	13:26:48	111
451	13:31:48	111
452	13:36:48	111
453	13:41:48	112
454	13:46:48	112
455	13:51:48	111
456	13:56:48	111
457	14:01:48	110
458	14:06:48	109
459	14:11:48	108
460	14:16:48	107
461	14:21:48	106
462	14:26:48	105
463	14:31:48	104
464	14:36:48	103
465	14:41:48	102
466	14:46:48	100
467	14:51:48	98
468	14:56:48	95
469	15:01:48	94
470	15:06:48	93
471	15:11:48	93
472	15:16:48	94
473	15:21:48	95
474	15:26:48	95
475	15:31:48	96
476	15:36:48	96
477	15:41:48	96
478	15:46:48	96
479	15:51:48	96
480	15:56:48	97
481	16:01:48	98
482	16:06:48	101
483	16:11:48	103
484	16:16:48	106
485	16:21:48	107
486	16:26:48	109
487	16:31:48	109
488	16:36:48	109
489	16:41:48	108
490	16:46:48	108
491	16:51:48	108
492	16:56:48	108
493	17:01:48	109
494	17:06:48	110
495	17:11:48	112
496	17:16:48	113
497	17:21:48	114
498	17:26:48	114
499	17:31:48	114
500	17:36:48	112
501	17:41:48	111
502	17:46:48	110
503	17:51:48	109
504	17:56:48	109
505	18:01:48	110
506	18:06:48	110
507	18:11:48	110
508	18:16:48	110
509	18:21:48	111
510	18:26:48	111
511	18:31:48	111
512	18:36:48	111
513	18:41:48	111
514	18:46:48	112
515	18:51:48	111
516	18:56:48	110
517	19:01:48	107
518	19:06:48	103
519	19:11:48	99
520	19:16:48	96
521	19:21:48	95
522	19:26:48	96
523	19:31:48	99
524	19:36:48	101
525	19:41:48	104
526	19:46:48	105
527	19:51:48	105
528	19:56:48	103
529	20:01:48	100
530	20:06:48	96
531	20:11:48	91
532	20:16:48	86
533	20:21:48	82
534	20:26:48	80
535	20:31:48	79
536	20:36:48	80
537	20:41:48	82
538	20:46:48	83
539	20:51:48	85
540	20:56:48	86
541	21:01:48	87
542	21:06:48	88
543	21:11:48	89
544	21:16:48	89
545	21:21:48	89
546	21:26:48	89
547	21:31:48	90
548	21:36:48	90
549	21:41:48	90
550	21:46:48	91
551	21:51:48	92
552	21:56:48	93
553	22:01:48	95
554	22:06:48	98
555	22:11:48	100
556	22:16:48	101
557	22:21:48	101
558	22:26:48	101
559	22:31:48	101
560	22:36:48	102
561	22:41:48	102
562	22:46:48	103
563	22:51:48	103
564	22:56:48	103
565	23:01:48	103
566	23:06:48	103
567	23:11:48	102
568	23:16:48	101
569	23:21:48	100
570	23:26:48	100
571	23:31:48	99
572	23:36:48	98
573	23:41:48	97
574	23:46:48	97
575	23:51:48	98
576	23:56:48	99
