# Supplementary material for: Detrended Fluctuation Analysis in the prediction of type 2 diabetes mellitus in patients at risk: Model optimization and comparison with other metrics
Source: PLoS One. 2019 Dec 18;14(12):e0225817. doi: 10.1371/journal.pone.0225817 (PMC6919578; doi:10.1371/journal.pone.0225817)
Supplement: S1 File — This file includes glucose time series from all patients included in the study and the database with clinical variables. (ZIP) [file pone.0225817.s001.zip › S1/case 137.csv]

	hora	glucemia
1	0:01:14	83
2	0:06:14	79
3	0:11:14	75
4	0:16:14	71
5	0:21:14	67
6	0:26:14	65
7	0:31:14	64
8	0:36:14	64
9	0:41:14	66
10	0:46:14	69
11	0:51:14	72
12	0:56:14	77
13	1:01:14	81
14	1:06:14	85
15	1:11:14	89
16	1:16:14	92
17	1:21:14	96
18	1:26:14	99
19	1:31:14	102
20	1:36:14	105
21	1:41:14	107
22	1:46:14	109
23	1:51:14	109
24	1:56:14	110
25	2:01:14	109
26	2:06:14	108
27	2:11:14	107
28	2:16:14	106
29	2:21:14	104
30	2:26:14	101
31	2:31:14	97
32	2:36:14	93
33	2:41:14	89
34	2:46:14	87
35	2:51:14	85
36	2:56:14	85
37	3:01:14	86
38	3:06:14	88
39	3:11:14	90
40	3:16:14	93
41	3:21:14	94
42	3:26:14	94
43	3:31:14	92
44	3:36:14	91
45	3:41:14	90
46	3:46:15	91
47	3:51:15	93
48	3:56:15	95
49	4:01:15	96
50	4:06:15	96
51	4:11:15	95
52	4:16:15	95
53	4:21:15	94
54	4:26:15	94
55	4:31:15	96
56	4:36:15	99
57	4:41:15	103
58	4:46:15	107
59	4:51:15	111
60	4:56:15	114
61	5:01:15	115
62	5:06:15	115
63	5:11:15	113
64	5:16:15	109
65	5:21:15	106
66	5:26:15	103
67	5:31:15	101
68	5:36:15	101
69	5:41:15	102
70	5:46:15	105
71	5:51:15	107
72	5:56:15	109
73	6:01:15	110
74	6:06:15	111
75	6:11:15	111
76	6:16:15	111
77	6:21:15	110
78	6:26:15	109
79	6:31:15	109
80	6:36:15	108
81	6:41:15	107
82	6:46:15	106
83	6:51:15	104
84	6:56:15	102
85	7:01:15	100
86	7:06:15	99
87	7:11:15	99
88	7:16:15	100
89	7:21:15	101
90	7:26:15	100
91	7:31:15	99
92	7:36:15	98
93	7:41:15	95
94	7:46:15	93
95	7:51:15	92
96	7:56:15	93
97	8:01:15	95
98	8:06:15	97
99	8:11:15	100
100	8:16:15	102
101	8:21:15	104
102	8:26:15	105
103	8:31:15	105
104	8:36:15	105
105	8:41:15	105
106	8:46:15	105
107	8:51:15	104
108	8:56:15	102
109	9:01:15	100
110	9:06:15	97
111	9:11:15	94
112	9:16:15	90
113	9:21:15	86
114	9:26:15	81
115	9:31:15	78
116	9:36:15	77
117	9:41:15	77
118	9:46:15	78
119	9:51:15	80
120	9:56:15	82
121	10:01:15	85
122	10:06:15	87
123	10:11:15	90
124	10:16:15	94
125	10:21:15	98
126	10:26:15	102
127	10:31:15	106
128	10:36:15	110
129	10:41:15	114
130	10:46:15	117
131	10:51:15	118
132	10:56:15	119
133	11:01:15	119
134	11:06:15	119
135	11:11:15	118
136	11:16:15	117
137	11:21:15	115
138	11:26:15	114
139	11:31:15	112
140	11:36:15	110
141	11:41:15	107
142	11:46:15	104
143	11:51:15	99
144	11:56:15	93
145	12:01:15	88
146	12:06:15	82
147	12:11:15	78
148	12:16:15	74
149	12:21:15	72
150	12:26:15	71
151	12:31:15	72
152	12:36:15	73
153	12:41:15	74
154	12:46:15	76
155	12:51:15	79
156	12:56:15	80
157	13:01:15	81
158	13:06:15	82
159	13:11:15	83
160	13:16:15	83
161	13:21:15	84
162	13:26:15	85
163	13:31:15	86
164	13:36:15	86
165	13:41:15	87
166	13:46:15	88
167	13:51:15	88
168	13:56:15	88
169	14:01:15	88
170	14:06:15	87
171	14:11:15	87
172	14:16:15	87
173	14:21:15	87
174	14:26:15	87
175	14:31:15	88
176	14:36:15	88
177	14:41:15	88
178	14:46:15	88
179	14:51:15	88
180	14:56:15	88
181	15:01:15	89
182	15:06:15	90
183	15:11:15	92
184	15:16:15	95
185	15:21:15	99
186	15:26:15	103
187	15:31:15	108
188	15:36:15	112
189	15:41:15	117
190	15:46:15	121
191	15:51:15	123
192	15:56:15	125
193	16:01:15	125
194	16:06:15	124
195	16:11:15	122
196	16:16:15	120
197	16:21:15	119
198	16:26:15	117
199	16:31:15	117
200	16:36:15	117
201	16:41:15	117
202	16:46:15	118
203	16:51:15	119
204	16:56:15	119
205	17:01:15	119
206	17:06:15	118
207	17:11:15	116
208	17:16:15	114
209	17:21:15	111
210	17:26:15	109
211	17:31:15	108
212	17:36:15	107
213	17:41:15	107
214	17:46:15	107
215	17:51:15	108
216	17:56:15	109
217	18:01:15	109
218	18:06:15	110
219	18:11:15	109
220	18:16:15	108
221	18:21:15	107
222	18:26:15	105
223	18:31:15	104
224	18:36:15	102
225	18:41:15	100
226	18:46:15	99
227	18:51:15	98
228	18:56:15	98
229	19:01:15	97
230	19:06:15	96
231	19:11:15	96
232	19:16:15	96
233	19:21:15	95
234	19:26:15	95
235	19:31:15	94
236	19:36:15	94
237	19:41:15	93
238	19:46:15	93
239	19:51:15	94
240	19:56:15	94
241	20:01:15	96
242	20:06:15	98
243	20:11:15	101
244	20:16:15	104
245	20:21:15	108
246	20:26:15	111
247	20:31:15	113
248	20:36:15	114
249	20:41:15	114
250	20:46:15	113
251	20:51:15	111
252	20:56:15	109
253	21:01:15	106
254	21:06:15	105
255	21:11:15	105
256	21:16:15	107
257	21:21:15	111
258	21:26:15	116
259	21:31:15	121
260	21:36:15	127
261	21:41:15	133
262	21:46:15	138
263	21:51:15	142
264	21:56:15	144
265	22:01:15	143
266	22:06:15	139
267	22:11:15	133
268	22:16:15	126
269	22:21:15	118
270	22:26:15	111
271	22:31:15	105
272	22:36:15	101
273	22:41:15	97
274	22:46:15	95
275	22:51:15	95
276	22:56:15	95
277	23:01:15	96
278	23:06:15	97
279	23:11:15	99
280	23:16:15	99
281	23:21:15	100
282	23:26:15	100
283	23:31:15	100
284	23:36:15	100
285	23:41:15	99
286	23:46:15	99
287	23:51:15	100
288	23:56:15	101
289	0:01:15	102
290	0:06:15	104
291	0:11:15	105
292	0:16:15	107
293	0:21:15	108
294	0:26:15	109
295	0:31:15	109
296	0:36:15	109
297	0:41:15	108
298	0:46:15	108
299	0:51:15	107
300	0:56:15	106
301	1:01:15	106
302	1:06:15	106
303	1:11:15	106
304	1:16:15	106
305	1:21:15	105
306	1:26:15	105
307	1:31:15	105
308	1:36:15	105
309	1:41:15	104
310	1:46:15	104
311	1:51:15	104
312	1:56:15	105
313	2:01:15	105
314	2:06:15	106
315	2:11:15	108
316	2:16:15	109
317	2:21:15	111
318	2:26:15	112
319	2:31:15	114
320	2:36:15	115
321	2:41:15	115
322	2:46:15	115
323	2:51:15	114
324	2:56:15	113
325	3:01:15	111
326	3:06:15	109
327	3:11:15	108
328	3:16:15	108
329	3:21:15	109
330	3:26:15	112
331	3:31:15	115
332	3:36:15	118
333	3:41:15	121
334	3:46:15	123
335	3:51:15	125
336	3:56:15	127
337	4:01:15	128
338	4:06:15	129
339	4:11:15	130
340	4:16:15	130
341	4:21:15	129
342	4:26:15	128
343	4:31:15	126
344	4:36:15	123
345	4:41:15	119
346	4:46:15	117
347	4:51:15	115
348	4:56:15	115
349	5:01:15	116
350	5:06:15	119
351	5:11:15	122
352	5:16:15	126
353	5:21:15	128
354	5:26:15	130
355	5:31:15	131
356	5:36:15	131
357	5:41:15	131
358	5:46:15	131
359	5:51:15	131
360	5:56:15	130
361	6:01:15	130
362	6:06:15	129
363	6:11:15	128
364	6:16:15	126
365	6:21:15	124
366	6:26:15	123
367	6:31:15	122
368	6:36:15	121
369	6:41:15	121
370	6:46:15	122
371	6:51:15	124
372	6:56:15	127
373	7:01:15	130
374	7:06:15	133
375	7:11:15	134
376	7:16:15	134
377	7:21:15	133
378	7:26:15	131
379	7:31:15	129
380	7:36:15	127
381	7:41:15	125
382	7:46:15	123
383	7:51:15	122
384	7:56:15	121
385	8:01:15	121
386	8:06:15	120
387	8:11:15	119
388	8:16:15	118
389	8:21:15	117
390	8:26:15	117
391	8:31:15	116
392	8:36:15	116
393	8:41:15	116
394	8:46:15	116
395	8:51:15	116
396	8:56:15	116
397	9:01:15	116
398	9:06:15	116
399	9:11:15	116
400	9:16:15	116
401	9:21:15	116
402	9:26:15	116
403	9:31:15	116
404	9:36:15	117
405	9:41:15	117
406	9:46:15	117
407	9:51:15	118
408	9:56:15	118
409	10:01:15	118
410	10:06:15	118
411	10:11:15	118
412	10:16:15	118
413	10:21:15	118
414	10:26:15	120
415	10:31:15	123
416	10:36:15	128
417	10:41:15	134
418	10:46:15	140
419	10:51:15	146
420	10:56:15	151
421	11:01:15	154
422	11:06:15	155
423	11:11:15	155
424	11:16:15	154
425	11:21:15	153
426	11:26:15	151
427	11:31:15	149
428	11:36:15	147
429	11:41:15	143
430	11:46:15	139
431	11:51:15	134
432	11:56:15	128
433	12:01:15	122
434	12:06:15	115
435	12:11:15	109
436	12:16:15	104
437	12:21:15	101
438	12:26:15	99
439	12:31:15	97
440	12:36:15	97
441	12:41:15	97
442	12:46:15	98
443	12:51:15	99
444	12:56:15	100
445	13:01:15	101
446	13:06:15	102
447	13:11:15	103
448	13:16:15	104
449	13:21:15	105
450	13:26:15	106
451	13:31:15	106
452	13:36:15	107
453	13:41:15	107
454	13:46:15	108
455	13:51:15	107
456	13:56:15	107
457	14:01:15	107
458	14:06:15	106
459	14:11:15	106
460	14:16:15	106
461	14:21:15	106
462	14:26:15	105
463	14:31:15	105
464	14:36:15	105
465	14:41:15	106
466	14:46:15	107
467	14:51:15	108
468	14:56:15	111
469	15:01:15	113
470	15:06:15	116
471	15:11:15	119
472	15:16:15	122
473	15:21:15	125
474	15:26:15	127
475	15:31:15	128
476	15:36:15	129
477	15:41:15	129
478	15:46:15	130
479	15:51:15	129
480	15:56:15	129
481	16:01:15	129
482	16:06:15	128
483	16:11:15	127
484	16:16:15	125
485	16:21:15	123
486	16:26:15	121
487	16:31:15	118
488	16:36:15	115
489	16:41:15	112
490	16:46:15	109
491	16:51:15	108
492	16:56:15	107
493	17:01:15	108
494	17:06:15	110
495	17:11:15	113
496	17:16:15	116
497	17:21:15	120
498	17:26:15	124
499	17:31:15	127
500	17:36:15	129
501	17:41:15	131
502	17:46:15	131
503	17:51:15	130
504	17:56:15	129
505	18:01:15	127
506	18:06:15	124
507	18:11:15	121
508	18:16:15	118
509	18:21:15	114
510	18:26:15	110
511	18:31:15	106
512	18:36:15	102
513	18:41:15	99
514	18:46:15	97
515	18:51:15	95
516	18:56:15	95
517	19:01:15	95
518	19:06:15	95
519	19:11:15	95
520	19:16:15	96
521	19:21:15	96
522	19:26:15	96
523	19:31:15	95
524	19:36:15	94
525	19:41:15	93
526	19:46:15	92
527	19:51:15	92
528	19:56:15	92
529	20:01:15	94
530	20:06:15	98
531	20:11:15	104
532	20:16:15	112
533	20:21:15	120
534	20:26:15	127
535	20:31:15	133
536	20:36:15	138
537	20:41:15	142
538	20:46:15	145
539	20:51:15	145
540	20:56:15	143
541	21:01:15	140
542	21:06:15	134
543	21:11:15	128
544	21:16:15	121
545	21:21:15	115
546	21:26:15	109
547	21:31:15	104
548	21:36:15	100
549	21:41:15	97
550	21:46:15	95
551	21:51:15	94
552	21:56:15	92
553	22:01:15	92
554	22:06:15	91
555	22:11:15	91
556	22:16:15	91
557	22:21:15	91
558	22:26:15	90
559	22:31:15	91
560	22:36:15	91
561	22:41:15	93
562	22:46:15	95
563	22:51:15	98
564	22:56:15	101
565	23:01:15	103
566	23:06:15	106
567	23:11:15	108
568	23:16:15	110
569	23:21:15	112
570	23:26:15	112
571	23:31:15	112
572	23:36:15	110
573	23:41:15	108
574	23:46:15	106
575	23:51:15	104
576	23:56:15	103
