# Supplementary material for: Detrended Fluctuation Analysis in the prediction of type 2 diabetes mellitus in patients at risk: Model optimization and comparison with other metrics
Source: PLoS One. 2019 Dec 18;14(12):e0225817. doi: 10.1371/journal.pone.0225817 (PMC6919578; doi:10.1371/journal.pone.0225817)
Supplement: S1 File — This file includes glucose time series from all patients included in the study and the database with clinical variables. (ZIP) [file pone.0225817.s001.zip › S1/case 138.csv]

	hora	glucemia
1	0:01:12	83
2	0:06:12	83
3	0:11:12	83
4	0:16:12	84
5	0:21:12	84
6	0:26:12	85
7	0:31:12	86
8	0:36:12	87
9	0:41:12	88
10	0:46:12	89
11	0:51:12	90
12	0:56:12	92
13	1:01:12	94
14	1:06:12	97
15	1:11:12	99
16	1:16:12	101
17	1:21:12	103
18	1:26:12	104
19	1:31:12	104
20	1:36:12	104
21	1:41:12	104
22	1:46:12	104
23	1:51:12	103
24	1:56:12	102
25	2:01:12	102
26	2:06:12	101
27	2:11:12	101
28	2:16:12	100
29	2:21:12	99
30	2:26:12	98
31	2:31:12	97
32	2:36:12	96
33	2:41:12	96
34	2:46:12	95
35	2:51:12	95
36	2:56:12	95
37	3:01:12	95
38	3:06:12	94
39	3:11:12	94
40	3:16:12	94
41	3:21:12	94
42	3:26:12	95
43	3:31:12	95
44	3:36:12	95
45	3:41:12	95
46	3:46:12	95
47	3:51:12	95
48	3:56:12	95
49	4:01:12	95
50	4:06:12	95
51	4:11:12	96
52	4:16:12	96
53	4:21:12	97
54	4:26:12	97
55	4:31:12	97
56	4:36:12	97
57	4:41:12	97
58	4:46:12	97
59	4:51:12	98
60	4:56:12	98
61	5:01:12	98
62	5:06:12	99
63	5:11:12	99
64	5:16:12	98
65	5:21:12	98
66	5:26:12	97
67	5:31:12	97
68	5:36:12	97
69	5:41:12	97
70	5:46:12	97
71	5:51:12	98
72	5:56:12	98
73	6:01:12	99
74	6:06:12	99
75	6:11:12	100
76	6:16:12	100
77	6:21:12	100
78	6:26:12	100
79	6:31:12	101
80	6:36:12	101
81	6:41:12	101
82	6:46:12	102
83	6:51:12	103
84	6:56:12	104
85	7:01:12	104
86	7:06:12	104
87	7:11:12	104
88	7:16:12	104
89	7:21:12	104
90	7:26:12	104
91	7:31:12	104
92	7:36:12	104
93	7:41:12	104
94	7:46:12	104
95	7:51:12	104
96	7:56:12	104
97	8:01:12	103
98	8:06:12	102
99	8:11:12	101
100	8:16:12	100
101	8:21:12	98
102	8:26:12	98
103	8:31:12	97
104	8:36:12	97
105	8:41:12	98
106	8:46:12	98
107	8:51:12	97
108	8:56:12	97
109	9:01:12	96
110	9:06:12	96
111	9:11:12	96
112	9:16:12	96
113	9:21:12	98
114	9:26:12	101
115	9:31:12	104
116	9:36:12	108
117	9:41:12	111
118	9:46:12	114
119	9:51:12	117
120	9:56:12	118
121	10:01:12	119
122	10:06:12	118
123	10:11:12	117
124	10:16:12	114
125	10:21:12	112
126	10:26:12	110
127	10:31:12	108
128	10:36:12	107
129	10:41:12	107
130	10:46:12	107
131	10:51:12	106
132	10:56:12	106
133	11:01:12	106
134	11:06:12	105
135	11:11:12	106
136	11:16:12	106
137	11:21:12	106
138	11:26:12	106
139	11:31:12	105
140	11:36:12	104
141	11:41:12	102
142	11:46:12	99
143	11:51:12	97
144	11:56:12	95
145	12:01:12	92
146	12:06:12	90
147	12:11:12	89
148	12:16:12	87
149	12:21:12	87
150	12:26:12	87
151	12:31:12	87
152	12:36:12	87
153	12:41:12	87
154	12:46:12	87
155	12:51:12	87
156	12:56:12	86
157	13:01:12	85
158	13:06:12	84
159	13:11:12	83
160	13:16:12	82
161	13:21:12	81
162	13:26:12	80
163	13:31:12	80
164	13:36:12	80
165	13:41:12	80
166	13:46:12	81
167	13:51:12	81
168	13:56:12	81
169	14:01:12	80
170	14:06:12	80
171	14:11:12	80
172	14:16:12	80
173	14:21:12	80
174	14:26:12	81
175	14:31:12	81
176	14:36:12	82
177	14:41:12	82
178	14:46:12	83
179	14:51:12	84
180	14:56:12	85
181	15:01:12	87
182	15:06:12	88
183	15:11:12	89
184	15:16:12	89
185	15:21:12	89
186	15:26:12	88
187	15:31:12	87
188	15:36:12	86
189	15:41:12	85
190	15:46:12	85
191	15:51:12	86
192	15:56:12	86
193	16:01:12	87
194	16:06:12	88
195	16:11:12	89
196	16:16:12	90
197	16:21:12	90
198	16:26:12	91
199	16:31:12	91
200	16:36:12	90
201	16:41:12	89
202	16:46:12	88
203	16:51:12	88
204	16:56:12	87
205	17:01:12	86
206	17:06:12	86
207	17:11:12	86
208	17:16:12	86
209	17:21:12	86
210	17:26:12	86
211	17:31:12	85
212	17:36:12	85
213	17:41:12	85
214	17:46:12	85
215	17:51:12	85
216	17:56:12	85
217	18:01:12	85
218	18:06:12	85
219	18:11:12	85
220	18:16:12	85
221	18:21:12	84
222	18:26:12	84
223	18:31:12	83
224	18:36:12	83
225	18:41:12	83
226	18:46:12	84
227	18:51:12	85
228	18:56:12	86
229	19:01:12	87
230	19:06:12	88
231	19:11:12	88
232	19:16:12	88
233	19:21:12	86
234	19:26:12	85
235	19:31:12	83
236	19:36:12	81
237	19:41:12	80
238	19:46:12	79
239	19:51:12	79
240	19:56:12	79
241	20:01:12	80
242	20:06:12	80
243	20:11:12	80
244	20:16:12	81
245	20:21:12	81
246	20:26:12	81
247	20:31:12	81
248	20:36:12	82
249	20:41:12	83
250	20:46:12	83
251	20:51:12	83
252	20:56:12	83
253	21:01:12	83
254	21:06:12	83
255	21:11:12	82
256	21:16:12	82
257	21:21:12	81
258	21:26:12	81
259	21:31:12	81
260	21:36:12	80
261	21:41:12	80
262	21:46:12	79
263	21:51:12	78
264	21:56:12	77
265	22:01:12	76
266	22:06:12	75
267	22:11:12	75
268	22:16:13	74
269	22:21:13	74
270	22:26:13	74
271	22:31:13	74
272	22:36:13	75
273	22:41:13	75
274	22:46:13	75
275	22:51:13	75
276	22:56:13	74
277	23:01:13	74
278	23:06:13	74
279	23:11:13	75
280	23:16:13	75
281	23:21:13	76
282	23:26:13	78
283	23:31:13	79
284	23:36:13	80
285	23:41:13	80
286	23:46:13	81
287	23:51:13	81
288	23:56:13	81
289	0:01:13	80
290	0:06:13	79
291	0:11:13	78
292	0:16:13	77
293	0:21:13	75
294	0:26:13	74
295	0:31:13	72
296	0:36:13	71
297	0:41:13	71
298	0:46:13	70
299	0:51:13	71
300	0:56:13	71
301	1:01:13	71
302	1:06:13	72
303	1:11:13	72
304	1:16:13	72
305	1:21:13	72
306	1:26:13	72
307	1:31:13	73
308	1:36:13	74
309	1:41:13	76
310	1:46:13	77
311	1:51:13	79
312	1:56:13	80
313	2:01:13	80
314	2:06:13	80
315	2:11:13	80
316	2:16:13	79
317	2:21:13	79
318	2:26:13	78
319	2:31:13	77
320	2:36:13	76
321	2:41:13	76
322	2:46:13	75
323	2:51:13	74
324	2:56:13	74
325	3:01:13	73
326	3:06:13	73
327	3:11:13	72
328	3:16:13	72
329	3:21:13	72
330	3:26:13	72
331	3:31:13	72
332	3:36:13	72
333	3:41:13	72
334	3:46:13	72
335	3:51:13	72
336	3:56:13	73
337	4:01:13	73
338	4:06:13	73
339	4:11:13	73
340	4:16:13	74
341	4:21:13	74
342	4:26:13	74
343	4:31:13	73
344	4:36:13	73
345	4:41:13	73
346	4:46:13	72
347	4:51:13	72
348	4:56:13	72
349	5:01:13	71
350	5:06:13	71
351	5:11:13	71
352	5:16:13	71
353	5:21:13	72
354	5:26:13	72
355	5:31:13	73
356	5:36:13	73
357	5:41:13	73
358	5:46:13	74
359	5:51:13	74
360	5:56:13	74
361	6:01:13	74
362	6:06:13	74
363	6:11:13	74
364	6:16:13	74
365	6:21:13	74
366	6:26:13	75
367	6:31:13	75
368	6:36:13	75
369	6:41:13	76
370	6:46:13	76
371	6:51:13	77
372	6:56:13	77
373	7:01:13	78
374	7:06:13	79
375	7:11:13	79
376	7:16:13	80
377	7:21:13	81
378	7:26:13	81
379	7:31:13	81
380	7:36:13	81
381	7:41:13	81
382	7:46:13	81
383	7:51:13	81
384	7:56:13	81
385	8:01:13	81
386	8:06:13	80
387	8:11:13	79
388	8:16:13	78
389	8:21:13	78
390	8:26:13	78
391	8:31:13	78
392	8:36:13	79
393	8:41:13	80
394	8:46:13	82
395	8:51:13	84
396	8:56:13	88
397	9:01:13	92
398	9:06:13	96
399	9:11:13	99
400	9:16:13	102
401	9:21:13	104
402	9:26:13	104
403	9:31:13	104
404	9:36:13	103
405	9:41:13	100
406	9:46:13	98
407	9:51:13	94
408	9:56:13	91
409	10:01:13	87
410	10:06:13	84
411	10:11:13	82
412	10:16:13	79
413	10:21:13	77
414	10:26:13	75
415	10:31:13	72
416	10:36:13	70
417	10:41:13	69
418	10:46:13	69
419	10:51:13	69
420	10:56:13	70
421	11:01:13	71
422	11:06:13	73
423	11:11:13	75
424	11:16:13	76
425	11:21:13	78
426	11:26:13	80
427	11:31:13	80
428	11:36:13	81
429	11:41:13	80
430	11:46:13	79
431	11:51:13	78
432	11:56:13	76
433	12:01:13	73
434	12:06:13	71
435	12:11:13	69
436	12:16:13	67
437	12:21:13	65
438	12:26:13	64
439	12:31:13	63
440	12:36:13	63
441	12:41:13	63
442	12:46:13	63
443	12:51:13	63
444	12:56:13	63
445	13:01:13	63
446	13:06:13	64
447	13:11:13	64
448	13:16:13	64
449	13:21:13	65
450	13:26:13	65
451	13:31:13	66
452	13:36:13	67
453	13:41:13	67
454	13:46:13	68
455	13:51:13	68
456	13:56:13	69
457	14:01:13	69
458	14:06:13	69
459	14:11:13	70
460	14:16:13	70
461	14:21:13	71
462	14:26:13	71
463	14:31:13	71
464	14:36:13	70
465	14:41:13	69
466	14:46:13	68
467	14:51:13	67
468	14:56:13	66
469	15:01:13	66
470	15:06:13	66
471	15:11:13	66
472	15:16:13	66
473	15:21:13	66
474	15:26:13	67
475	15:31:13	67
476	15:36:13	68
477	15:41:13	69
478	15:46:13	69
479	15:51:13	70
480	15:56:13	70
481	16:01:13	70
482	16:06:13	70
483	16:11:13	70
484	16:16:13	70
485	16:21:13	70
486	16:26:13	70
487	16:31:13	71
488	16:36:13	72
489	16:41:13	73
490	16:46:13	75
491	16:51:13	77
492	16:56:13	79
493	17:01:13	82
494	17:06:13	84
495	17:11:13	86
496	17:16:13	88
497	17:21:13	89
498	17:26:13	89
499	17:31:13	89
500	17:36:13	88
501	17:41:13	88
502	17:46:13	88
503	17:51:13	87
504	17:56:13	86
505	18:01:13	86
506	18:06:13	85
507	18:11:13	84
508	18:16:13	84
509	18:21:13	84
510	18:26:13	84
511	18:31:13	84
512	18:36:13	83
513	18:41:13	82
514	18:46:13	81
515	18:51:13	79
516	18:56:13	78
517	19:01:13	76
518	19:06:13	74
519	19:11:13	72
520	19:16:13	71
521	19:21:13	71
522	19:26:13	70
523	19:31:13	71
524	19:36:13	71
525	19:41:13	72
526	19:46:13	73
527	19:51:13	74
528	19:56:13	74
529	20:01:13	73
530	20:06:13	72
531	20:11:13	70
532	20:16:13	68
533	20:21:13	67
534	20:26:13	66
535	20:31:13	66
536	20:36:13	66
537	20:41:13	66
538	20:46:13	66
539	20:51:13	66
540	20:56:13	67
541	21:01:13	67
542	21:06:13	67
543	21:11:13	68
544	21:16:13	68
545	21:21:13	69
546	21:26:13	69
547	21:31:13	69
548	21:36:13	69
549	21:41:13	69
550	21:46:13	69
551	21:51:13	70
552	21:56:13	71
553	22:01:13	72
554	22:06:13	73
555	22:11:13	74
556	22:16:13	74
557	22:21:13	75
558	22:26:13	74
559	22:31:13	74
560	22:36:13	74
561	22:41:13	74
562	22:46:13	75
563	22:51:13	75
564	22:56:13	77
565	23:01:13	79
566	23:06:13	80
567	23:11:13	82
568	23:16:13	83
569	23:21:13	83
570	23:26:13	83
571	23:31:13	81
572	23:36:13	80
573	23:41:13	79
574	23:46:13	78
575	23:51:13	78
576	23:56:13	79
