# Supplementary material for: Detrended Fluctuation Analysis in the prediction of type 2 diabetes mellitus in patients at risk: Model optimization and comparison with other metrics
Source: PLoS One. 2019 Dec 18;14(12):e0225817. doi: 10.1371/journal.pone.0225817 (PMC6919578; doi:10.1371/journal.pone.0225817)
Supplement: S1 File — This file includes glucose time series from all patients included in the study and the database with clinical variables. (ZIP) [file pone.0225817.s001.zip › S1/case 139.csv]

	hora	glucemia
1	0:03:47	129
2	0:08:47	129
3	0:13:47	130
4	0:18:47	130
5	0:23:47	129
6	0:28:47	128
7	0:33:47	125
8	0:38:47	121
9	0:43:47	117
10	0:48:47	114
11	0:53:47	110
12	0:58:47	108
13	1:03:47	106
14	1:08:47	104
15	1:13:47	103
16	1:18:47	102
17	1:23:47	101
18	1:28:47	100
19	1:33:47	98
20	1:38:47	96
21	1:43:47	94
22	1:48:47	92
23	1:53:47	89
24	1:58:47	88
25	2:03:47	86
26	2:08:47	85
27	2:13:47	84
28	2:18:47	85
29	2:23:47	86
30	2:28:47	88
31	2:33:47	89
32	2:38:47	91
33	2:43:47	92
34	2:48:47	93
35	2:53:47	94
36	2:58:47	95
37	3:03:47	96
38	3:08:47	97
39	3:13:47	97
40	3:18:47	97
41	3:23:47	96
42	3:28:47	96
43	3:33:47	95
44	3:38:47	95
45	3:43:47	95
46	3:48:47	95
47	3:53:47	95
48	3:58:47	95
49	4:03:47	95
50	4:08:47	94
51	4:13:47	93
52	4:18:47	93
53	4:23:47	92
54	4:28:47	92
55	4:33:47	92
56	4:38:47	93
57	4:43:47	93
58	4:48:47	93
59	4:53:47	94
60	4:58:47	94
61	5:03:47	95
62	5:08:47	96
63	5:13:47	96
64	5:18:47	97
65	5:23:47	98
66	5:28:47	98
67	5:33:47	99
68	5:38:47	99
69	5:43:47	98
70	5:48:47	98
71	5:53:47	97
72	5:58:47	96
73	6:03:47	96
74	6:08:47	96
75	6:13:47	97
76	6:18:47	97
77	6:23:47	98
78	6:28:47	98
79	6:33:47	98
80	6:38:47	97
81	6:43:47	97
82	6:48:47	96
83	6:53:47	95
84	6:58:47	95
85	7:03:47	95
86	7:08:47	95
87	7:13:47	95
88	7:18:47	96
89	7:23:47	97
90	7:28:47	98
91	7:33:47	99
92	7:38:47	99
93	7:43:47	100
94	7:48:47	100
95	7:53:47	101
96	7:58:47	101
97	8:03:47	102
98	8:08:47	103
99	8:13:47	104
100	8:18:47	105
101	8:23:47	105
102	8:28:47	105
103	8:33:47	106
104	8:38:47	106
105	8:43:47	108
106	8:48:47	111
107	8:53:47	116
108	8:58:47	121
109	9:03:47	127
110	9:08:47	132
111	9:13:47	136
112	9:18:47	138
113	9:23:47	138
114	9:28:47	136
115	9:33:47	132
116	9:38:47	126
117	9:43:47	119
118	9:48:47	113
119	9:53:47	109
120	9:58:47	106
121	10:03:47	105
122	10:08:47	106
123	10:13:47	106
124	10:18:47	108
125	10:23:47	109
126	10:28:47	109
127	10:33:47	109
128	10:38:47	109
129	10:43:47	109
130	10:48:47	108
131	10:53:47	107
132	10:58:47	106
133	11:03:47	106
134	11:08:47	105
135	11:13:47	104
136	11:18:47	103
137	11:23:47	103
138	11:28:47	102
139	11:33:47	101
140	11:38:47	99
141	11:43:47	97
142	11:48:47	96
143	11:53:47	95
144	11:58:47	95
145	12:03:47	98
146	12:08:47	100
147	12:13:47	103
148	12:18:47	105
149	12:23:47	104
150	12:28:47	103
151	12:33:47	100
152	12:38:47	97
153	12:43:47	94
154	12:48:47	92
155	12:53:47	90
156	12:58:47	90
157	13:03:47	89
158	13:08:47	90
159	13:13:47	90
160	13:18:47	90
161	13:23:47	91
162	13:28:47	91
163	13:33:47	90
164	13:38:47	89
165	13:43:47	88
166	13:48:47	86
167	13:53:47	84
168	13:58:47	83
169	14:03:47	81
170	14:08:47	80
171	14:13:47	79
172	14:18:47	79
173	14:23:47	80
174	14:28:47	81
175	14:33:47	83
176	14:38:47	85
177	14:43:47	85
178	14:48:47	86
179	14:53:47	85
180	14:58:47	83
181	15:03:47	81
182	15:08:47	80
183	15:13:47	81
184	15:18:47	85
185	15:23:47	92
186	15:28:47	100
187	15:33:47	109
188	15:38:47	118
189	15:43:47	124
190	15:48:47	127
191	15:53:47	129
192	15:58:47	129
193	16:03:47	128
194	16:08:47	128
195	16:13:47	128
196	16:18:47	128
197	16:23:47	128
198	16:28:47	128
199	16:33:47	128
200	16:38:47	128
201	16:43:47	128
202	16:48:47	128
203	16:53:47	126
204	16:58:47	123
205	17:03:47	119
206	17:08:47	116
207	17:13:47	114
208	17:18:47	112
209	17:23:47	111
210	17:28:47	111
211	17:33:47	111
212	17:38:47	111
213	17:43:47	110
214	17:48:47	108
215	17:53:47	106
216	17:58:47	103
217	18:03:47	99
218	18:08:47	96
219	18:13:47	93
220	18:18:47	90
221	18:23:47	88
222	18:28:47	86
223	18:33:47	84
224	18:38:47	83
225	18:43:47	81
226	18:48:47	80
227	18:53:47	80
228	18:58:47	80
229	19:03:47	80
230	19:08:47	81
231	19:13:47	83
232	19:18:47	85
233	19:23:47	89
234	19:28:47	94
235	19:33:47	99
236	19:38:47	103
237	19:43:47	106
238	19:48:47	107
239	19:53:47	107
240	19:58:47	105
241	20:03:47	104
242	20:08:47	102
243	20:13:47	100
244	20:18:47	98
245	20:23:47	96
246	20:28:47	94
247	20:33:47	93
248	20:38:47	91
249	20:43:47	90
250	20:48:47	89
251	20:53:47	89
252	20:58:47	88
253	21:03:47	88
254	21:08:47	87
255	21:13:47	86
256	21:18:47	84
257	21:23:47	83
258	21:28:47	81
259	21:33:47	81
260	21:38:47	81
261	21:43:47	81
262	21:48:47	82
263	21:53:47	82
264	21:58:47	81
265	22:03:47	80
266	22:08:47	79
267	22:13:47	78
268	22:18:47	77
269	22:23:47	77
270	22:28:47	79
271	22:33:47	83
272	22:38:47	88
273	22:43:47	96
274	22:48:47	105
275	22:53:47	114
276	22:58:47	121
277	23:03:47	126
278	23:08:47	128
279	23:13:47	128
280	23:18:47	125
281	23:23:47	120
282	23:28:47	116
283	23:33:47	111
284	23:38:47	107
285	23:43:47	104
286	23:48:47	102
287	23:53:47	100
288	23:58:47	99
289	0:03:47	98
290	0:08:47	97
291	0:13:47	97
292	0:18:47	96
293	0:23:47	95
294	0:28:47	95
295	0:33:47	94
296	0:38:47	94
297	0:43:47	94
298	0:48:47	94
299	0:53:47	94
300	0:58:47	95
301	1:03:47	94
302	1:08:47	94
303	1:13:47	93
304	1:18:47	93
305	1:23:47	93
306	1:28:47	92
307	1:33:47	91
308	1:38:47	90
309	1:43:47	88
310	1:48:47	87
311	1:53:47	86
312	1:58:47	85
313	2:03:47	85
314	2:08:47	85
315	2:13:47	85
316	2:18:47	85
317	2:23:47	85
318	2:28:47	85
319	2:33:47	85
320	2:38:47	85
321	2:43:47	85
322	2:48:47	85
323	2:53:47	84
324	2:58:47	84
325	3:03:47	84
326	3:08:47	84
327	3:13:47	84
328	3:18:47	85
329	3:23:47	85
330	3:28:47	86
331	3:33:47	86
332	3:38:47	87
333	3:43:47	87
334	3:48:47	87
335	3:53:47	87
336	3:58:47	87
337	4:03:47	86
338	4:08:47	86
339	4:13:47	86
340	4:18:47	86
341	4:23:47	85
342	4:28:47	85
343	4:33:47	85
344	4:38:47	84
345	4:43:47	83
346	4:48:47	82
347	4:53:47	82
348	4:58:47	81
349	5:03:47	81
350	5:08:47	81
351	5:13:47	81
352	5:18:47	81
353	5:23:47	81
354	5:28:47	81
355	5:33:47	81
356	5:38:47	82
357	5:43:47	82
358	5:48:47	83
359	5:53:47	84
360	5:58:47	85
361	6:03:47	86
362	6:08:47	87
363	6:13:47	88
364	6:18:47	88
365	6:23:47	89
366	6:28:47	91
367	6:33:47	92
368	6:38:47	92
369	6:43:47	93
370	6:48:47	93
371	6:53:47	93
372	6:58:47	93
373	7:03:47	93
374	7:08:47	92
375	7:13:47	91
376	7:18:47	90
377	7:23:47	89
378	7:28:47	88
379	7:33:47	86
380	7:38:47	85
381	7:43:47	83
382	7:48:47	83
383	7:53:47	83
384	7:58:47	85
385	8:03:47	86
386	8:08:47	88
387	8:13:47	89
388	8:18:47	90
389	8:23:47	90
390	8:28:47	89
391	8:33:47	89
392	8:38:47	89
393	8:43:47	89
394	8:48:47	90
395	8:53:47	90
396	8:58:47	90
397	9:03:47	91
398	9:08:47	93
399	9:13:47	96
400	9:18:47	102
401	9:23:47	109
402	9:28:47	117
403	9:33:47	124
404	9:38:47	131
405	9:43:47	138
406	9:48:47	143
407	9:53:47	146
408	9:58:47	147
409	10:03:47	146
410	10:08:47	144
411	10:13:47	140
412	10:18:47	135
413	10:23:47	129
414	10:28:47	123
415	10:33:47	117
416	10:38:47	111
417	10:43:47	105
418	10:48:47	100
419	10:53:47	95
420	10:58:47	92
421	11:03:47	89
422	11:08:47	87
423	11:13:47	86
424	11:18:47	85
425	11:23:47	85
426	11:28:47	86
427	11:33:47	87
428	11:38:47	88
429	11:43:47	88
430	11:48:47	88
431	11:53:47	88
432	11:58:47	87
433	12:03:47	85
434	12:08:47	84
435	12:13:47	83
436	12:18:47	82
437	12:23:47	81
438	12:28:47	80
439	12:33:47	80
440	12:38:47	80
441	12:43:47	80
442	12:48:47	79
443	12:53:47	79
444	12:58:47	78
445	13:03:47	78
446	13:08:47	77
447	13:13:47	77
448	13:18:47	76
449	13:23:47	76
450	13:28:47	76
451	13:33:47	76
452	13:38:47	75
453	13:43:47	75
454	13:48:47	75
455	13:53:47	75
456	13:58:47	75
457	14:03:47	76
458	14:08:47	76
459	14:13:47	76
460	14:18:47	77
461	14:23:47	78
462	14:28:47	78
463	14:33:47	79
464	14:38:47	80
465	14:43:47	81
466	14:48:47	81
467	14:53:47	82
468	14:58:47	82
469	15:03:47	83
470	15:08:47	83
471	15:13:47	83
472	15:18:47	82
473	15:23:47	82
474	15:28:47	82
475	15:33:47	82
476	15:38:47	82
477	15:43:47	81
478	15:48:47	81
479	15:53:47	81
480	15:58:47	82
481	16:03:47	85
482	16:08:47	91
483	16:13:47	100
484	16:18:47	111
485	16:23:47	124
486	16:28:47	136
487	16:33:47	146
488	16:38:47	153
489	16:43:47	157
490	16:48:47	159
491	16:53:47	158
492	16:58:47	154
493	17:03:47	150
494	17:08:47	145
495	17:13:47	140
496	17:18:47	136
497	17:23:47	134
498	17:28:47	132
499	17:33:47	130
500	17:38:47	129
501	17:43:47	127
502	17:48:47	124
503	17:53:47	120
504	17:58:47	115
505	18:03:47	109
506	18:08:47	103
507	18:13:47	97
508	18:18:47	94
509	18:23:47	92
510	18:28:47	91
511	18:33:47	91
512	18:38:47	92
513	18:43:47	93
514	18:48:47	94
515	18:53:47	94
516	18:58:47	94
517	19:03:47	93
518	19:08:47	93
519	19:13:47	92
520	19:18:47	90
521	19:23:47	89
522	19:28:47	88
523	19:33:47	87
524	19:38:47	87
525	19:43:47	86
526	19:48:47	85
527	19:53:47	85
528	19:58:47	85
529	20:03:47	84
530	20:08:47	84
531	20:13:47	84
532	20:18:47	84
533	20:23:47	83
534	20:28:47	83
535	20:33:47	82
536	20:38:47	81
537	20:43:47	81
538	20:48:47	81
539	20:53:47	81
540	20:58:47	81
541	21:03:47	81
542	21:08:47	82
543	21:13:47	83
544	21:18:47	84
545	21:23:47	84
546	21:28:47	85
547	21:33:47	86
548	21:38:47	86
549	21:43:47	86
550	21:48:47	86
551	21:53:47	85
552	21:58:47	85
553	22:03:47	84
554	22:08:47	83
555	22:13:47	82
556	22:18:47	82
557	22:23:47	82
558	22:28:47	83
559	22:33:47	86
560	22:38:47	90
561	22:43:47	95
562	22:48:47	100
563	22:53:47	105
564	22:58:47	109
565	23:03:47	111
566	23:08:47	111
567	23:13:47	111
568	23:18:47	111
569	23:23:47	112
570	23:28:47	113
571	23:33:47	114
572	23:38:47	116
573	23:43:47	117
574	23:48:47	118
575	23:53:47	118
576	23:58:47	117
