# Supplementary material for: Detrended Fluctuation Analysis in the prediction of type 2 diabetes mellitus in patients at risk: Model optimization and comparison with other metrics
Source: PLoS One. 2019 Dec 18;14(12):e0225817. doi: 10.1371/journal.pone.0225817 (PMC6919578; doi:10.1371/journal.pone.0225817)
Supplement: S1 File — This file includes glucose time series from all patients included in the study and the database with clinical variables. (ZIP) [file pone.0225817.s001.zip › S1/case 14.csv]

	hora	glucemia
1	0:04:01	77
2	0:09:01	75
3	0:14:01	71
4	0:19:01	66
5	0:24:01	60
6	0:29:01	55
7	0:34:01	51
8	0:39:01	48
9	0:44:01	46
10	0:49:01	45
11	0:54:01	45
12	0:59:01	45
13	1:04:01	46
14	1:09:01	46
15	1:14:01	47
16	1:19:01	47
17	1:24:01	47
18	1:29:01	47
19	1:34:01	47
20	1:39:01	47
21	1:44:01	47
22	1:49:01	48
23	1:54:01	50
24	1:59:01	53
25	2:04:01	56
26	2:09:01	60
27	2:14:01	62
28	2:19:01	64
29	2:24:01	64
30	2:29:01	64
31	2:34:01	63
32	2:39:01	63
33	2:44:01	64
34	2:49:01	65
35	2:54:01	66
36	2:59:01	67
37	3:04:01	68
38	3:09:01	68
39	3:14:01	68
40	3:19:01	67
41	3:24:01	67
42	3:29:01	68
43	3:34:01	71
44	3:39:01	75
45	3:44:01	79
46	3:49:01	83
47	3:54:01	85
48	3:59:01	87
49	4:04:01	86
50	4:09:01	85
51	4:14:01	83
52	4:19:01	80
53	4:24:01	76
54	4:29:01	73
55	4:34:01	71
56	4:39:01	70
57	4:44:01	70
58	4:49:01	70
59	4:54:01	70
60	4:59:01	69
61	5:04:01	69
62	5:09:01	69
63	5:14:01	70
64	5:19:01	71
65	5:24:01	72
66	5:29:01	74
67	5:34:01	77
68	5:39:01	80
69	5:44:01	82
70	5:49:01	84
71	5:54:01	85
72	5:59:01	86
73	6:04:01	87
74	6:09:01	88
75	6:14:01	88
76	6:19:01	88
77	6:24:01	87
78	6:29:01	86
79	6:34:01	84
80	6:39:01	83
81	6:44:01	83
82	6:49:01	84
83	6:54:01	86
84	6:59:01	89
85	7:04:01	92
86	7:09:01	93
87	7:14:01	94
88	7:19:01	93
89	7:24:01	91
90	7:29:01	88
91	7:34:01	85
92	7:39:01	82
93	7:44:01	81
94	7:49:01	81
95	7:54:01	82
96	7:59:01	83
97	8:04:01	84
98	8:09:01	86
99	8:14:01	87
100	8:19:01	88
101	8:24:01	87
102	8:29:01	86
103	8:34:01	86
104	8:39:01	86
105	8:44:01	88
106	8:49:01	91
107	8:54:01	94
108	8:59:01	98
109	9:04:01	101
110	9:09:01	104
111	9:14:01	107
112	9:19:01	110
113	9:24:01	114
114	9:29:01	117
115	9:34:01	119
116	9:39:01	119
117	9:44:01	119
118	9:49:01	118
119	9:54:01	117
120	9:59:01	115
121	10:04:01	112
122	10:09:01	110
123	10:14:01	108
124	10:19:01	107
125	10:24:01	109
126	10:29:01	113
127	10:34:01	117
128	10:39:01	122
129	10:44:01	125
130	10:49:01	128
131	10:54:01	130
132	10:59:01	132
133	11:04:01	133
134	11:09:01	133
135	11:14:01	131
136	11:19:01	128
137	11:24:01	124
138	11:29:01	118
139	11:34:01	111
140	11:39:01	105
141	11:44:01	100
142	11:49:01	97
143	11:54:01	94
144	11:59:01	93
145	12:04:01	92
146	12:09:01	92
147	12:14:01	92
148	12:19:01	92
149	12:24:01	93
150	12:29:01	93
151	12:34:01	94
152	12:39:01	95
153	12:44:01	96
154	12:49:01	97
155	12:54:01	97
156	12:59:01	97
157	13:04:01	97
158	13:09:01	97
159	13:14:01	97
160	13:19:01	97
161	13:24:01	96
162	13:29:01	95
163	13:34:01	95
164	13:39:01	94
165	13:44:01	94
166	13:49:01	95
167	13:54:01	97
168	13:59:01	99
169	14:04:01	102
170	14:09:01	104
171	14:14:01	104
172	14:19:01	104
173	14:24:01	102
174	14:29:01	101
175	14:34:01	100
176	14:39:01	99
177	14:44:01	99
178	14:49:01	100
179	14:54:01	100
180	14:59:01	99
181	15:04:01	97
182	15:09:01	94
183	15:14:01	91
184	15:19:01	88
185	15:24:01	86
186	15:29:01	85
187	15:34:01	86
188	15:39:01	88
189	15:44:01	91
190	15:49:01	94
191	15:54:01	97
192	15:59:01	99
193	16:04:01	101
194	16:09:01	103
195	16:14:01	104
196	16:19:01	105
197	16:24:01	105
198	16:29:01	105
199	16:34:01	104
200	16:39:01	103
201	16:44:01	102
202	16:49:01	101
203	16:54:01	100
204	16:59:01	100
205	17:04:01	100
206	17:09:01	100
207	17:14:01	101
208	17:19:01	101
209	17:24:01	101
210	17:29:01	101
211	17:34:01	101
212	17:39:01	101
213	17:44:01	100
214	17:49:01	99
215	17:54:01	98
216	17:59:01	97
217	18:04:01	95
218	18:09:01	94
219	18:14:01	93
220	18:19:01	92
221	18:24:01	92
222	18:29:01	93
223	18:34:01	94
224	18:39:01	95
225	18:44:01	95
226	18:49:01	94
227	18:54:01	93
228	18:59:01	91
229	19:04:01	89
230	19:09:01	87
231	19:14:01	86
232	19:19:01	85
233	19:24:01	85
234	19:29:01	86
235	19:34:01	87
236	19:39:01	89
237	19:44:01	91
238	19:49:01	94
239	19:54:01	96
240	19:59:01	99
241	20:04:01	101
242	20:09:01	103
243	20:14:01	104
244	20:19:01	104
245	20:24:01	103
246	20:29:01	101
247	20:34:01	97
248	20:39:01	94
249	20:44:01	91
250	20:49:01	88
251	20:54:01	87
252	20:59:01	86
253	21:04:01	87
254	21:09:01	87
255	21:14:01	88
256	21:19:01	90
257	21:24:01	93
258	21:29:01	97
259	21:34:01	103
260	21:39:01	110
261	21:44:01	115
262	21:49:01	118
263	21:54:01	120
264	21:59:01	120
265	22:04:01	119
266	22:09:01	118
267	22:14:01	117
268	22:19:01	116
269	22:24:01	115
270	22:29:01	113
271	22:34:01	111
272	22:39:01	107
273	22:44:01	104
274	22:49:01	100
275	22:54:01	97
276	22:59:01	94
277	23:04:01	90
278	23:09:01	87
279	23:14:01	84
280	23:19:01	81
281	23:24:01	80
282	23:29:01	80
283	23:34:01	81
284	23:39:01	83
285	23:44:01	85
286	23:49:01	88
287	23:54:01	92
288	23:59:01	96
289	0:04:01	99
290	0:09:01	101
291	0:14:01	102
292	0:19:01	101
293	0:24:01	100
294	0:29:01	100
295	0:34:01	101
296	0:39:01	102
297	0:44:01	104
298	0:49:01	105
299	0:54:01	104
300	0:59:01	101
301	1:04:01	96
302	1:09:01	90
303	1:14:01	83
304	1:19:01	78
305	1:24:01	74
306	1:29:01	71
307	1:34:01	70
308	1:39:01	69
309	1:44:01	70
310	1:49:01	71
311	1:54:01	74
312	1:59:01	78
313	2:04:01	82
314	2:09:01	85
315	2:14:01	87
316	2:19:01	88
317	2:24:01	88
318	2:29:01	88
319	2:34:01	88
320	2:39:01	88
321	2:44:01	88
322	2:49:01	89
323	2:54:01	88
324	2:59:01	88
325	3:04:01	86
326	3:09:01	83
327	3:14:01	80
328	3:19:01	76
329	3:24:01	73
330	3:29:01	72
331	3:34:01	72
332	3:39:01	75
333	3:44:01	78
334	3:49:01	80
335	3:54:01	82
336	3:59:01	81
337	4:04:01	79
338	4:09:01	77
339	4:14:01	75
340	4:19:01	74
341	4:24:01	73
342	4:29:01	72
343	4:34:01	71
344	4:39:01	71
345	4:44:01	71
346	4:49:01	71
347	4:54:01	72
348	4:59:01	73
349	5:04:01	75
350	5:09:01	77
351	5:14:01	78
352	5:19:01	79
353	5:24:01	79
354	5:29:01	78
355	5:34:01	77
356	5:39:01	76
357	5:44:01	75
358	5:49:01	73
359	5:54:01	71
360	5:59:01	70
361	6:04:01	69
362	6:09:01	68
363	6:14:01	68
364	6:19:01	68
365	6:24:01	69
366	6:29:01	71
367	6:34:01	73
368	6:39:01	75
369	6:44:01	79
370	6:49:01	83
371	6:54:01	88
372	6:59:01	92
373	7:04:01	93
374	7:09:01	94
375	7:14:01	93
376	7:19:01	92
377	7:24:01	90
378	7:29:01	89
379	7:34:01	88
380	7:39:01	88
381	7:44:01	88
382	7:49:01	89
383	7:54:01	89
384	7:59:01	89
385	8:04:01	89
386	8:09:01	87
387	8:14:01	86
388	8:19:01	84
389	8:24:01	83
390	8:29:01	81
391	8:34:01	80
392	8:39:01	79
393	8:44:01	79
394	8:49:01	79
395	8:54:01	79
396	8:59:01	81
397	9:04:01	84
398	9:09:01	89
399	9:14:01	93
400	9:19:01	98
401	9:24:01	103
402	9:29:01	109
403	9:34:01	115
404	9:39:01	122
405	9:44:01	128
406	9:49:01	132
407	9:54:01	133
408	9:59:01	131
409	10:04:01	127
410	10:09:01	123
411	10:14:01	118
412	10:19:01	115
413	10:24:01	113
414	10:29:01	112
415	10:34:01	112
416	10:39:01	114
417	10:44:01	116
418	10:49:01	118
419	10:54:01	120
420	10:59:01	121
421	11:04:01	121
422	11:09:01	120
423	11:14:01	118
424	11:19:01	115
425	11:24:01	112
426	11:29:01	109
427	11:34:01	107
428	11:39:01	105
429	11:44:01	104
430	11:49:01	103
431	11:54:01	103
432	11:59:01	104
433	12:04:01	106
434	12:09:01	108
435	12:14:01	112
436	12:19:01	116
437	12:24:01	120
438	12:29:01	124
439	12:34:01	125
440	12:39:01	124
441	12:44:01	121
442	12:49:01	116
443	12:54:01	112
444	12:59:01	107
445	13:04:01	104
446	13:09:01	102
447	13:14:01	99
448	13:19:01	98
449	13:24:01	96
450	13:29:01	94
451	13:34:01	93
452	13:39:01	92
453	13:44:01	90
454	13:49:01	89
455	13:54:01	88
456	13:59:01	87
457	14:04:01	86
458	14:09:01	86
459	14:14:01	85
460	14:19:01	84
461	14:24:01	82
462	14:29:01	81
463	14:34:01	80
464	14:39:01	79
465	14:44:01	78
466	14:49:01	77
467	14:54:01	76
468	14:59:01	75
469	15:04:01	74
470	15:09:01	74
471	15:14:01	74
472	15:19:01	75
473	15:24:01	76
474	15:29:01	78
475	15:34:01	80
476	15:39:01	81
477	15:44:01	82
478	15:49:01	83
479	15:54:01	84
480	15:59:01	86
481	16:04:01	88
482	16:09:01	90
483	16:14:01	93
484	16:19:01	95
485	16:24:01	96
486	16:29:01	97
487	16:34:01	95
488	16:39:01	93
489	16:44:01	90
490	16:49:01	87
491	16:54:01	84
492	16:59:01	83
493	17:04:01	82
494	17:09:01	83
495	17:14:01	84
496	17:19:01	86
497	17:24:01	88
498	17:29:01	88
499	17:34:01	88
500	17:39:01	88
501	17:44:01	87
502	17:49:01	87
503	17:54:01	89
504	17:59:01	91
505	18:04:01	93
506	18:09:01	94
507	18:14:01	96
508	18:19:01	97
509	18:24:01	98
510	18:29:01	98
511	18:34:01	96
512	18:39:01	94
513	18:44:01	92
514	18:49:01	89
515	18:54:01	86
516	18:59:01	84
517	19:04:01	83
518	19:09:01	82
519	19:14:01	82
520	19:19:01	83
521	19:24:01	85
522	19:29:01	88
523	19:34:01	92
524	19:39:01	95
525	19:44:01	98
526	19:49:01	99
527	19:54:01	99
528	19:59:01	99
529	20:04:01	98
530	20:09:01	97
531	20:14:01	97
532	20:19:01	96
533	20:24:01	95
534	20:29:01	94
535	20:34:01	92
536	20:39:01	91
537	20:44:01	89
538	20:49:01	87
539	20:54:01	86
540	20:59:01	85
541	21:04:01	85
542	21:09:01	84
543	21:14:01	84
544	21:19:01	83
545	21:24:01	83
546	21:29:01	83
547	21:34:01	83
548	21:39:01	85
549	21:44:01	88
550	21:49:01	91
551	21:54:01	95
552	21:59:01	98
553	22:04:01	99
554	22:09:01	99
555	22:14:01	98
556	22:19:01	95
557	22:24:01	91
558	22:29:01	88
559	22:34:01	85
560	22:39:01	83
561	22:44:01	83
562	22:49:01	83
563	22:54:01	85
564	22:59:01	86
565	23:04:01	89
566	23:09:01	91
567	23:14:01	93
568	23:19:01	95
569	23:24:01	96
570	23:29:01	97
571	23:34:01	98
572	23:39:01	98
573	23:44:01	98
574	23:49:01	97
575	23:54:01	98
576	23:59:01	98
