# Supplementary material for: Detrended Fluctuation Analysis in the prediction of type 2 diabetes mellitus in patients at risk: Model optimization and comparison with other metrics
Source: PLoS One. 2019 Dec 18;14(12):e0225817. doi: 10.1371/journal.pone.0225817 (PMC6919578; doi:10.1371/journal.pone.0225817)
Supplement: S1 File — This file includes glucose time series from all patients included in the study and the database with clinical variables. (ZIP) [file pone.0225817.s001.zip › S1/case 140.csv]

	hora	glucemia
1	0:01:32	113
2	0:06:32	104
3	0:11:32	96
4	0:16:32	91
5	0:21:32	88
6	0:26:32	87
7	0:31:32	86
8	0:36:32	87
9	0:41:32	87
10	0:46:32	89
11	0:51:32	91
12	0:56:32	94
13	1:01:32	97
14	1:06:32	100
15	1:11:32	102
16	1:16:32	104
17	1:21:32	105
18	1:26:32	105
19	1:31:32	103
20	1:36:32	102
21	1:41:32	100
22	1:46:32	98
23	1:51:32	96
24	1:56:32	95
25	2:01:32	94
26	2:06:32	94
27	2:11:32	94
28	2:16:32	94
29	2:21:32	94
30	2:26:32	94
31	2:31:32	94
32	2:36:32	93
33	2:41:32	92
34	2:46:32	92
35	2:51:32	92
36	2:56:32	92
37	3:01:32	92
38	3:06:32	93
39	3:11:32	93
40	3:16:32	93
41	3:21:32	93
42	3:26:32	93
43	3:31:32	92
44	3:36:32	92
45	3:41:32	92
46	3:46:32	92
47	3:51:32	92
48	3:56:32	92
49	4:01:32	92
50	4:06:32	91
51	4:11:32	90
52	4:16:32	89
53	4:21:32	88
54	4:26:32	88
55	4:31:32	89
56	4:36:32	90
57	4:41:32	92
58	4:46:32	94
59	4:51:32	95
60	4:56:32	96
61	5:01:32	97
62	5:06:32	97
63	5:11:32	97
64	5:16:32	95
65	5:21:32	93
66	5:26:32	90
67	5:31:32	88
68	5:36:32	86
69	5:41:32	84
70	5:46:32	84
71	5:51:32	84
72	5:56:32	84
73	6:01:32	85
74	6:06:32	87
75	6:11:32	90
76	6:16:32	92
77	6:21:32	93
78	6:26:32	91
79	6:31:32	88
80	6:36:32	85
81	6:41:32	83
82	6:46:32	82
83	6:51:32	82
84	6:56:32	83
85	7:01:32	86
86	7:06:32	88
87	7:11:32	92
88	7:16:32	95
89	7:21:32	98
90	7:26:32	100
91	7:31:32	102
92	7:36:32	104
93	7:41:32	105
94	7:46:32	108
95	7:51:32	112
96	7:56:32	116
97	8:01:32	120
98	8:06:32	121
99	8:11:32	119
100	8:16:32	115
101	8:21:32	113
102	8:26:32	114
103	8:31:32	119
104	8:36:32	127
105	8:41:32	136
106	8:46:32	143
107	8:51:32	147
108	8:56:32	149
109	9:01:32	149
110	9:06:32	148
111	9:11:32	146
112	9:16:32	144
113	9:21:32	140
114	9:26:32	136
115	9:31:32	130
116	9:36:32	124
117	9:41:32	118
118	9:46:32	114
119	9:51:32	113
120	9:56:32	112
121	10:01:32	112
122	10:06:32	111
123	10:11:32	110
124	10:16:32	107
125	10:21:32	104
126	10:26:32	101
127	10:31:32	99
128	10:36:32	99
129	10:41:32	98
130	10:46:32	98
131	10:51:32	98
132	10:56:32	97
133	11:01:32	97
134	11:06:32	98
135	11:11:32	102
136	11:16:32	106
137	11:21:32	112
138	11:26:32	117
139	11:31:32	122
140	11:36:32	125
141	11:41:32	126
142	11:46:32	124
143	11:51:32	121
144	11:56:32	116
145	12:01:32	110
146	12:06:32	104
147	12:11:32	100
148	12:16:32	99
149	12:21:32	100
150	12:26:32	103
151	12:31:32	106
152	12:36:32	108
153	12:41:32	110
154	12:46:32	110
155	12:51:32	108
156	12:56:32	106
157	13:01:32	103
158	13:06:32	101
159	13:11:32	100
160	13:16:32	100
161	13:21:32	101
162	13:26:32	101
163	13:31:32	102
164	13:36:32	102
165	13:41:32	103
166	13:46:32	104
167	13:51:32	105
168	13:56:32	106
169	14:01:32	106
170	14:06:32	105
171	14:11:32	104
172	14:16:32	103
173	14:21:32	102
174	14:26:32	101
175	14:31:32	101
176	14:36:32	103
177	14:41:32	106
178	14:46:32	112
179	14:51:32	119
180	14:56:32	130
181	15:01:32	142
182	15:06:32	154
183	15:11:32	163
184	15:16:32	168
185	15:21:32	167
186	15:26:32	160
187	15:31:32	150
188	15:36:32	138
189	15:41:32	126
190	15:46:32	117
191	15:51:32	111
192	15:56:32	107
193	16:01:32	106
194	16:06:32	106
195	16:11:32	108
196	16:16:32	109
197	16:21:32	108
198	16:26:32	107
199	16:31:32	105
200	16:36:32	103
201	16:41:32	100
202	16:46:32	97
203	16:51:32	93
204	16:56:32	90
205	17:01:32	87
206	17:06:32	85
207	17:11:32	85
208	17:16:32	85
209	17:21:32	86
210	17:26:32	87
211	17:31:32	87
212	17:36:32	88
213	17:41:32	87
214	17:46:32	87
215	17:51:32	86
216	17:56:32	85
217	18:01:32	84
218	18:06:32	83
219	18:11:32	84
220	18:16:32	84
221	18:21:32	85
222	18:26:32	86
223	18:31:32	87
224	18:36:32	89
225	18:41:32	90
226	18:46:32	91
227	18:51:32	92
228	18:56:32	91
229	19:01:32	90
230	19:06:32	89
231	19:11:32	87
232	19:16:32	86
233	19:21:32	84
234	19:26:32	83
235	19:31:32	82
236	19:36:32	81
237	19:41:32	82
238	19:46:32	84
239	19:51:32	87
240	19:56:32	92
241	20:01:32	97
242	20:06:32	102
243	20:11:32	107
244	20:16:32	111
245	20:21:32	114
246	20:26:32	115
247	20:31:32	115
248	20:36:32	113
249	20:41:32	111
250	20:46:32	108
251	20:51:32	104
252	20:56:32	101
253	21:01:32	99
254	21:06:32	97
255	21:11:32	97
256	21:16:32	96
257	21:21:32	96
258	21:26:32	95
259	21:31:32	93
260	21:36:32	91
261	21:41:32	88
262	21:46:32	85
263	21:51:32	84
264	21:56:32	83
265	22:01:32	83
266	22:06:32	84
267	22:11:32	86
268	22:16:32	90
269	22:21:32	94
270	22:26:32	99
271	22:31:32	106
272	22:36:32	112
273	22:41:32	118
274	22:46:32	124
275	22:51:32	129
276	22:56:32	132
277	23:01:32	134
278	23:06:32	136
279	23:11:32	137
280	23:16:32	138
281	23:21:32	138
282	23:26:32	138
283	23:31:32	139
284	23:36:32	138
285	23:41:32	137
286	23:46:32	136
287	23:51:32	133
288	23:56:32	128
289	0:01:32	124
290	0:06:32	118
291	0:11:32	113
292	0:16:32	108
293	0:21:32	104
294	0:26:32	100
295	0:31:32	97
296	0:36:32	94
297	0:41:32	92
298	0:46:32	91
299	0:51:32	91
300	0:56:32	91
301	1:01:32	92
302	1:06:32	92
303	1:11:32	91
304	1:16:32	91
305	1:21:32	89
306	1:26:32	88
307	1:31:32	87
308	1:36:32	86
309	1:41:32	85
310	1:46:32	86
311	1:51:32	86
312	1:56:32	87
313	2:01:32	87
314	2:06:32	86
315	2:11:32	85
316	2:16:32	85
317	2:21:32	84
318	2:26:32	83
319	2:31:32	82
320	2:36:32	82
321	2:41:32	82
322	2:46:32	83
323	2:51:32	83
324	2:56:32	83
325	3:01:32	83
326	3:06:32	83
327	3:11:32	83
328	3:16:32	84
329	3:21:32	84
330	3:26:32	84
331	3:31:32	83
332	3:36:32	83
333	3:41:32	83
334	3:46:32	83
335	3:51:32	84
336	3:56:32	85
337	4:01:32	86
338	4:06:32	87
339	4:11:32	86
340	4:16:32	85
341	4:21:32	83
342	4:26:32	81
343	4:31:32	79
344	4:36:32	78
345	4:41:32	77
346	4:46:32	76
347	4:51:32	75
348	4:56:32	74
349	5:01:32	74
350	5:06:32	75
351	5:11:32	76
352	5:16:32	77
353	5:21:32	78
354	5:26:32	79
355	5:31:32	81
356	5:36:32	82
357	5:41:32	83
358	5:46:32	84
359	5:51:32	84
360	5:56:32	83
361	6:01:32	81
362	6:06:32	79
363	6:11:32	77
364	6:16:32	75
365	6:21:32	74
366	6:26:32	74
367	6:31:32	74
368	6:36:32	75
369	6:41:32	76
370	6:46:32	77
371	6:51:32	77
372	6:56:32	77
373	7:01:32	77
374	7:06:32	78
375	7:11:32	79
376	7:16:32	82
377	7:21:32	85
378	7:26:32	90
379	7:31:32	96
380	7:36:32	103
381	7:41:32	110
382	7:46:32	118
383	7:51:32	124
384	7:56:32	129
385	8:01:32	131
386	8:06:32	131
387	8:11:32	128
388	8:16:32	125
389	8:21:32	123
390	8:26:32	123
391	8:31:32	125
392	8:36:32	129
393	8:41:32	134
394	8:46:32	138
395	8:51:32	141
396	8:56:32	141
397	9:01:32	139
398	9:06:32	135
399	9:11:32	130
400	9:16:32	125
401	9:21:32	120
402	9:26:32	115
403	9:31:32	109
404	9:36:32	102
405	9:41:32	95
406	9:46:32	87
407	9:51:32	81
408	9:56:32	76
409	10:01:32	73
410	10:06:32	73
411	10:11:32	73
412	10:16:32	74
413	10:21:32	74
414	10:26:32	74
415	10:31:32	73
416	10:36:32	71
417	10:41:32	70
418	10:46:32	69
419	10:51:32	68
420	10:56:32	68
421	11:01:32	68
422	11:06:32	69
423	11:11:32	71
424	11:16:32	74
425	11:21:32	79
426	11:26:32	87
427	11:31:32	96
428	11:36:32	106
429	11:41:32	113
430	11:46:32	117
431	11:51:32	117
432	11:56:32	112
433	12:01:32	105
434	12:06:32	96
435	12:11:32	87
436	12:16:32	80
437	12:21:32	74
438	12:26:32	71
439	12:31:32	69
440	12:36:32	68
441	12:41:32	68
442	12:46:32	68
443	12:51:32	69
444	12:56:32	72
445	13:01:32	75
446	13:06:32	79
447	13:11:32	84
448	13:16:32	89
449	13:21:32	94
450	13:26:32	98
451	13:31:32	101
452	13:36:32	103
453	13:41:32	105
454	13:46:32	107
455	13:51:32	107
456	13:56:32	107
457	14:01:32	105
458	14:06:32	102
459	14:11:32	99
460	14:16:32	96
461	14:21:32	94
462	14:26:32	93
463	14:31:32	92
464	14:36:32	90
465	14:41:32	87
466	14:46:32	84
467	14:51:32	82
468	14:56:32	81
469	15:01:32	81
470	15:06:32	80
471	15:11:32	79
472	15:16:32	77
473	15:21:32	75
474	15:26:32	73
475	15:31:32	72
476	15:36:32	71
477	15:41:32	70
478	15:46:32	69
479	15:51:32	69
480	15:56:32	70
481	16:01:32	72
482	16:06:32	74
483	16:11:32	75
484	16:16:32	76
485	16:21:32	77
486	16:26:32	80
487	16:31:32	85
488	16:36:32	90
489	16:41:32	94
490	16:46:32	96
491	16:51:32	97
492	16:56:32	97
493	17:01:32	97
494	17:06:32	96
495	17:11:32	96
496	17:16:32	96
497	17:21:32	96
498	17:26:32	97
499	17:31:32	96
500	17:36:32	95
501	17:41:32	95
502	17:46:32	94
503	17:51:32	95
504	17:56:32	97
505	18:01:32	99
506	18:06:32	101
507	18:11:32	101
508	18:16:32	99
509	18:21:32	97
510	18:26:32	94
511	18:31:32	93
512	18:36:32	93
513	18:41:32	94
514	18:46:32	95
515	18:51:32	95
516	18:56:32	93
517	19:01:32	91
518	19:06:32	90
519	19:11:32	90
520	19:16:32	91
521	19:21:32	94
522	19:26:32	97
523	19:31:32	101
524	19:36:32	104
525	19:41:32	106
526	19:46:32	107
527	19:51:32	105
528	19:56:32	102
529	20:01:32	99
530	20:06:32	96
531	20:11:32	95
532	20:16:32	95
533	20:21:32	96
534	20:26:32	99
535	20:31:32	103
536	20:36:32	107
537	20:41:32	111
538	20:46:32	113
539	20:51:32	114
540	20:56:32	112
541	21:01:32	110
542	21:06:32	106
543	21:11:32	102
544	21:16:32	99
545	21:21:32	97
546	21:26:32	95
547	21:31:32	94
548	21:36:32	93
549	21:41:32	93
550	21:46:32	94
551	21:51:32	96
552	21:56:32	98
553	22:01:32	101
554	22:06:32	105
555	22:11:32	109
556	22:16:32	113
557	22:21:32	114
558	22:26:32	115
559	22:31:32	115
560	22:36:32	116
561	22:41:32	119
562	22:46:32	124
563	22:51:32	131
564	22:56:32	137
565	23:01:32	144
566	23:06:32	150
567	23:11:32	154
568	23:16:32	157
569	23:21:32	157
570	23:26:32	155
571	23:31:32	151
572	23:36:32	146
573	23:41:32	140
574	23:46:32	133
575	23:51:32	126
576	23:56:32	121
