# Supplementary material for: Detrended Fluctuation Analysis in the prediction of type 2 diabetes mellitus in patients at risk: Model optimization and comparison with other metrics
Source: PLoS One. 2019 Dec 18;14(12):e0225817. doi: 10.1371/journal.pone.0225817 (PMC6919578; doi:10.1371/journal.pone.0225817)
Supplement: S1 File — This file includes glucose time series from all patients included in the study and the database with clinical variables. (ZIP) [file pone.0225817.s001.zip › S1/case 141.csv]

	hora	glucemia
1	0:01:31	115
2	0:06:31	116
3	0:11:31	117
4	0:16:31	118
5	0:21:31	118
6	0:26:31	119
7	0:31:31	120
8	0:36:31	122
9	0:41:31	124
10	0:46:31	126
11	0:51:31	127
12	0:56:31	127
13	1:01:31	125
14	1:06:31	123
15	1:11:31	121
16	1:16:31	120
17	1:21:31	120
18	1:26:31	120
19	1:31:31	120
20	1:36:31	120
21	1:41:31	119
22	1:46:31	117
23	1:51:31	113
24	1:56:31	108
25	2:01:31	103
26	2:06:31	99
27	2:11:31	94
28	2:16:31	90
29	2:21:31	84
30	2:26:31	78
31	2:31:31	72
32	2:36:31	67
33	2:41:31	63
34	2:46:31	61
35	2:51:31	60
36	2:56:31	60
37	3:01:31	63
38	3:06:31	67
39	3:11:31	72
40	3:16:31	76
41	3:21:31	79
42	3:26:31	80
43	3:31:31	79
44	3:36:31	77
45	3:41:31	73
46	3:46:31	70
47	3:51:31	67
48	3:56:31	65
49	4:01:31	64
50	4:06:31	64
51	4:11:31	65
52	4:16:31	65
53	4:21:31	66
54	4:26:31	67
55	4:31:31	68
56	4:36:31	68
57	4:41:31	68
58	4:46:31	70
59	4:51:31	72
60	4:56:31	76
61	5:01:31	78
62	5:06:31	80
63	5:11:31	80
64	5:16:31	78
65	5:21:31	76
66	5:26:31	73
67	5:31:31	72
68	5:36:31	71
69	5:41:31	72
70	5:46:31	73
71	5:51:31	76
72	5:56:31	78
73	6:01:32	81
74	6:06:32	82
75	6:11:32	84
76	6:16:32	85
77	6:21:32	85
78	6:26:32	84
79	6:31:32	81
80	6:36:32	78
81	6:41:32	74
82	6:46:32	69
83	6:51:32	65
84	6:56:32	63
85	7:01:32	63
86	7:06:32	69
87	7:11:32	83
88	7:16:32	111
89	7:21:32	155
90	7:26:32	150
91	7:31:32	146
92	7:35:51	141
93	7:40:40	137
94	7:45:56	132
95	7:50:02	128
96	7:55:58	123
97	8:01:19	119
98	8:06:19	114
99	8:11:19	110
100	8:16:19	106
101	8:21:19	102
102	8:26:19	98
103	8:31:19	97
104	8:36:19	99
105	8:41:19	102
106	8:46:19	105
107	8:51:19	109
108	8:56:19	114
109	9:01:19	121
110	9:06:19	128
111	9:11:19	137
112	9:16:19	146
113	9:21:19	156
114	9:26:19	164
115	9:31:19	171
116	9:36:19	175
117	9:41:19	177
118	9:46:19	176
119	9:51:19	173
120	9:56:19	169
121	10:01:19	164
122	10:06:19	160
123	10:11:19	155
124	10:16:19	151
125	10:21:19	147
126	10:26:19	144
127	10:31:19	141
128	10:36:19	137
129	10:41:19	134
130	10:46:19	131
131	10:51:19	128
132	10:56:19	125
133	11:01:19	121
134	11:06:19	117
135	11:11:19	112
136	11:16:19	106
137	11:21:19	101
138	11:26:19	96
139	11:31:19	91
140	11:36:19	88
141	11:41:19	86
142	11:46:19	84
143	11:51:19	84
144	11:56:19	85
145	12:01:19	86
146	12:06:19	87
147	12:11:19	86
148	12:16:19	85
149	12:21:19	82
150	12:26:19	78
151	12:31:19	NA
152	12:36:19	NA
153	12:38:46	NA
154	12:43:47	NA
155	12:48:47	NA
156	12:53:47	NA
157	13:01:14	NA
158	13:06:14	NA
159	13:11:14	NA
160	13:16:14	NA
161	13:21:14	NA
162	13:26:44	NA
163	13:31:44	NA
164	13:36:44	NA
165	13:41:44	NA
166	13:46:44	NA
167	13:51:44	NA
168	13:56:44	90
169	14:01:44	90
170	14:06:44	89
171	14:11:44	87
172	14:16:44	86
173	14:21:44	84
174	14:26:44	82
175	14:31:44	81
176	14:36:44	82
177	14:41:44	83
178	14:46:44	86
179	14:51:44	90
180	14:56:44	94
181	15:01:44	97
182	15:06:44	98
183	15:11:44	99
184	15:16:44	99
185	15:21:44	100
186	15:26:44	101
187	15:31:44	103
188	15:36:44	105
189	15:41:44	107
190	15:46:44	109
191	15:51:44	111
192	15:56:44	113
193	16:01:44	114
194	16:06:44	115
195	16:11:44	116
196	16:16:44	116
197	16:21:44	116
198	16:26:44	115
199	16:31:44	115
200	16:36:44	114
201	16:41:44	115
202	16:46:44	115
203	16:51:44	116
204	16:56:44	118
205	17:01:44	119
206	17:06:44	120
207	17:11:44	121
208	17:16:44	122
209	17:21:44	124
210	17:26:44	125
211	17:31:44	126
212	17:36:44	126
213	17:41:44	127
214	17:46:44	126
215	17:51:44	124
216	17:56:44	122
217	18:01:44	119
218	18:06:44	NA
219	18:11:44	NA
220	18:18:32	NA
221	18:23:32	NA
222	18:28:32	NA
223	18:33:32	NA
224	18:38:32	NA
225	18:43:32	NA
226	18:48:32	107
227	18:53:32	107
228	18:58:32	107
229	19:03:32	107
230	19:08:32	108
231	19:13:32	109
232	19:18:32	109
233	19:23:32	109
234	19:28:32	109
235	19:33:32	107
236	19:38:32	105
237	19:43:32	104
238	19:48:32	102
239	19:53:32	101
240	19:58:32	99
241	20:03:32	98
242	20:08:32	96
243	20:13:32	94
244	20:18:32	93
245	20:23:32	92
246	20:28:32	91
247	20:33:32	92
248	20:38:32	93
249	20:43:32	95
250	20:48:32	97
251	20:53:32	99
252	20:58:32	100
253	21:03:32	101
254	21:08:32	100
255	21:13:32	99
256	21:18:32	97
257	21:23:32	94
258	21:28:32	93
259	21:33:32	92
260	21:38:32	92
261	21:43:32	92
262	21:48:32	94
263	21:53:32	96
264	21:58:32	99
265	22:03:32	101
266	22:08:32	102
267	22:13:32	104
268	22:18:32	105
269	22:23:32	106
270	22:28:32	107
271	22:33:32	107
272	22:38:32	107
273	22:43:32	105
274	22:48:32	103
275	22:53:32	100
276	22:58:32	97
277	23:03:32	93
278	23:08:32	91
279	23:13:32	NA
280	23:18:32	NA
281	23:25:15	NA
282	23:30:15	NA
283	23:35:00	NA
284	23:40:15	NA
285	23:45:15	NA
286	23:50:15	NA
287	23:55:15	117
288	0:00:15	118
289	0:05:15	119
290	0:10:15	120
291	0:15:15	118
292	0:20:15	116
293	0:25:15	113
294	0:30:15	110
295	0:35:15	107
296	0:40:15	103
297	0:45:15	100
298	0:50:15	97
299	0:55:15	95
300	1:00:15	95
301	1:05:15	95
302	1:10:15	95
303	1:15:15	96
304	1:20:15	96
305	1:25:15	96
306	1:30:15	95
307	1:35:15	91
308	1:40:15	86
309	1:45:15	81
310	1:50:15	NA
311	1:55:15	NA
312	1:57:50	NA
313	1:59:02	NA
314	2:04:02	NA
315	2:09:02	NA
316	2:14:02	NA
317	2:19:02	NA
318	2:24:02	NA
319	2:29:02	NA
320	2:34:02	94
321	2:39:02	93
322	2:44:02	93
323	2:49:02	92
324	2:54:02	92
325	2:59:02	92
326	3:04:02	92
327	3:09:02	92
328	3:14:02	92
329	3:19:02	92
330	3:24:02	91
331	3:29:02	91
332	3:34:02	91
333	3:39:02	90
334	3:44:02	90
335	3:49:02	90
336	3:54:02	90
337	3:59:02	90
338	4:04:02	90
339	4:09:02	90
340	4:14:02	90
341	4:19:02	90
342	4:24:02	91
343	4:29:02	91
344	4:34:02	91
345	4:39:02	91
346	4:44:02	91
347	4:49:02	91
348	4:54:02	91
349	4:59:02	91
350	5:04:02	91
351	5:09:02	91
352	5:14:02	91
353	5:19:02	90
354	5:24:02	90
355	5:29:02	89
356	5:34:02	88
357	5:39:02	88
358	5:44:02	88
359	5:49:02	89
360	5:54:02	89
361	5:59:02	89
362	6:04:02	90
363	6:09:02	89
364	6:14:02	89
365	6:19:02	89
366	6:24:02	89
367	6:29:02	89
368	6:34:03	89
369	6:39:03	90
370	6:44:03	90
371	6:49:03	90
372	6:54:03	90
373	6:59:03	91
374	7:04:03	90
375	7:09:03	88
376	7:14:03	85
377	7:19:03	83
378	7:24:03	82
379	7:29:03	82
380	7:34:03	83
381	7:39:03	84
382	7:44:03	85
383	7:49:03	86
384	7:54:03	86
385	7:59:03	87
386	8:04:03	88
387	8:09:03	89
388	8:14:03	90
389	8:19:03	91
390	8:24:03	91
391	8:29:03	91
392	8:34:03	91
393	8:39:03	90
394	8:44:03	90
395	8:49:03	90
396	8:54:03	91
397	8:59:03	91
398	9:04:03	92
399	9:09:03	92
400	9:14:03	92
401	9:19:03	92
402	9:24:03	92
403	9:29:03	92
404	9:34:03	91
405	9:39:03	91
406	9:44:03	91
407	9:49:03	92
408	9:54:03	93
409	9:59:03	96
410	10:04:03	101
411	10:09:03	107
412	10:14:03	115
413	10:19:03	124
414	10:24:03	133
415	10:29:03	142
416	10:34:03	150
417	10:39:03	155
418	10:44:03	159
419	10:49:03	162
420	10:54:03	162
421	10:59:03	162
422	11:04:03	160
423	11:09:03	157
424	11:14:03	152
425	11:19:03	147
426	11:24:03	140
427	11:29:03	133
428	11:34:03	127
429	11:39:03	121
430	11:44:03	117
431	11:49:03	115
432	11:54:03	114
433	11:59:03	113
434	12:04:03	112
435	12:09:03	110
436	12:14:03	107
437	12:19:03	103
438	12:24:03	100
439	12:29:03	97
440	12:34:03	96
441	12:39:03	95
442	12:44:03	96
443	12:49:03	97
444	12:54:03	97
445	12:59:03	95
446	13:04:03	90
447	13:09:03	85
448	13:14:03	87
449	13:19:03	90
450	13:26:31	92
451	13:31:31	95
452	13:36:31	97
453	13:41:31	100
454	13:46:31	102
455	13:51:31	104
456	13:56:31	106
457	14:01:31	105
458	14:06:31	104
459	14:11:31	103
460	14:16:31	102
461	14:21:31	102
462	14:26:31	104
463	14:31:31	107
464	14:36:31	111
465	14:41:31	115
466	14:46:31	120
467	14:51:31	124
468	14:56:31	127
469	15:01:31	128
470	15:06:31	126
471	15:11:31	123
472	15:16:31	124
473	15:21:31	125
474	15:28:00	126
475	15:33:00	127
476	15:38:00	128
477	15:43:00	129
478	15:48:00	130
479	15:53:00	131
480	15:58:00	132
481	16:03:00	134
482	16:08:00	135
483	16:13:00	135
484	16:18:00	135
485	16:23:00	135
486	16:28:00	135
487	16:33:00	136
488	16:38:00	137
489	16:43:00	139
490	16:48:00	141
491	16:53:00	144
492	16:58:00	145
493	17:03:00	146
494	17:08:00	146
495	17:13:00	145
496	17:18:00	143
497	17:23:00	142
498	17:28:00	141
499	17:33:00	140
500	17:38:00	141
501	17:43:00	142
502	17:48:00	143
503	17:53:00	145
504	17:58:00	146
505	18:03:00	147
506	18:08:00	148
507	18:13:00	148
508	18:18:00	147
509	18:23:00	145
510	18:28:00	143
511	18:33:00	140
512	18:38:00	137
513	18:43:00	135
514	18:48:00	133
515	18:53:00	131
516	18:58:00	129
517	19:03:00	127
518	19:08:00	125
519	19:13:00	123
520	19:18:00	121
521	19:23:00	120
522	19:28:00	120
523	19:33:00	120
524	19:38:00	122
525	19:43:00	123
526	19:48:00	125
527	19:53:00	127
528	19:58:00	128
529	20:03:00	129
530	20:08:00	129
531	20:13:00	128
532	20:18:00	126
533	20:23:00	124
534	20:28:00	122
535	20:33:00	121
536	20:38:00	120
537	20:43:00	119
538	20:48:00	119
539	20:53:00	119
540	20:58:00	119
541	21:03:00	119
542	21:08:00	119
543	21:13:00	120
544	21:18:00	120
545	21:23:00	120
546	21:28:00	120
547	21:33:00	120
548	21:38:00	120
549	21:43:00	120
550	21:48:00	120
551	21:53:00	120
552	21:58:00	120
553	22:03:00	120
554	22:08:00	121
555	22:13:00	121
556	22:18:00	121
557	22:23:00	121
558	22:28:00	121
559	22:33:00	121
560	22:38:00	121
561	22:43:00	121
562	22:48:00	120
563	22:53:00	120
564	22:58:00	121
565	23:03:00	121
566	23:08:00	122
567	23:13:00	123
568	23:18:00	125
569	23:23:00	128
570	23:28:00	131
571	23:33:00	134
572	23:38:00	137
573	23:43:00	140
574	23:48:00	142
575	23:53:00	143
576	23:58:00	146
