# Supplementary material for: Detrended Fluctuation Analysis in the prediction of type 2 diabetes mellitus in patients at risk: Model optimization and comparison with other metrics
Source: PLoS One. 2019 Dec 18;14(12):e0225817. doi: 10.1371/journal.pone.0225817 (PMC6919578; doi:10.1371/journal.pone.0225817)
Supplement: S1 File — This file includes glucose time series from all patients included in the study and the database with clinical variables. (ZIP) [file pone.0225817.s001.zip › S1/case 142.csv]

	hora	glucemia
1	0:03:37	170
2	0:08:37	165
3	0:13:37	161
4	0:18:37	156
5	0:23:37	152
6	0:28:37	149
7	0:33:37	146
8	0:38:37	143
9	0:43:37	142
10	0:48:37	142
11	0:53:37	142
12	0:58:37	144
13	1:03:37	146
14	1:08:37	149
15	1:13:37	152
16	1:18:37	154
17	1:23:37	155
18	1:28:37	155
19	1:33:37	152
20	1:38:37	147
21	1:43:37	142
22	1:48:37	138
23	1:53:37	137
24	1:58:37	138
25	2:03:37	141
26	2:08:37	143
27	2:13:37	144
28	2:18:37	143
29	2:23:37	138
30	2:28:37	131
31	2:33:37	123
32	2:38:37	116
33	2:43:37	110
34	2:48:37	105
35	2:53:37	103
36	2:58:37	103
37	3:03:37	104
38	3:08:37	105
39	3:13:37	106
40	3:18:37	106
41	3:23:37	106
42	3:28:37	105
43	3:33:37	104
44	3:38:37	102
45	3:43:37	100
46	3:48:37	97
47	3:53:37	94
48	3:58:37	92
49	4:03:37	90
50	4:08:37	89
51	4:13:37	88
52	4:18:37	88
53	4:23:37	89
54	4:28:37	90
55	4:33:37	90
56	4:38:37	91
57	4:43:37	91
58	4:48:37	92
59	4:53:37	92
60	4:58:37	92
61	5:03:37	93
62	5:08:37	95
63	5:13:37	96
64	5:18:37	97
65	5:23:37	98
66	5:28:37	99
67	5:33:37	99
68	5:38:37	99
69	5:43:37	99
70	5:48:37	99
71	5:53:37	100
72	5:58:37	101
73	6:03:37	103
74	6:08:37	104
75	6:13:37	105
76	6:18:37	105
77	6:23:37	106
78	6:28:37	106
79	6:33:37	105
80	6:38:37	105
81	6:43:37	104
82	6:48:37	102
83	6:53:37	101
84	6:58:37	99
85	7:03:37	97
86	7:08:37	96
87	7:13:37	95
88	7:18:37	94
89	7:23:37	94
90	7:28:37	95
91	7:33:37	96
92	7:38:37	98
93	7:43:37	99
94	7:48:37	100
95	7:53:37	101
96	7:58:37	102
97	8:03:37	102
98	8:08:37	103
99	8:13:37	103
100	8:18:37	103
101	8:23:37	103
102	8:28:37	102
103	8:33:37	102
104	8:38:37	102
105	8:43:37	102
106	8:48:37	102
107	8:53:37	102
108	8:58:37	103
109	9:03:37	102
110	9:08:37	102
111	9:13:37	101
112	9:18:37	100
113	9:23:37	99
114	9:28:37	99
115	9:33:37	98
116	9:38:37	97
117	9:43:37	96
118	9:48:37	95
119	9:53:37	95
120	9:58:37	94
121	10:03:37	94
122	10:08:37	94
123	10:13:37	94
124	10:18:37	94
125	10:23:37	94
126	10:28:37	94
127	10:33:37	95
128	10:38:37	96
129	10:43:37	98
130	10:48:37	101
131	10:53:37	105
132	10:58:37	110
133	11:03:37	116
134	11:08:37	123
135	11:13:37	129
136	11:18:37	134
137	11:23:37	137
138	11:28:37	138
139	11:33:37	137
140	11:38:37	136
141	11:43:37	135
142	11:48:37	132
143	11:53:37	129
144	11:58:37	126
145	12:03:37	123
146	12:08:37	121
147	12:13:37	119
148	12:18:37	117
149	12:23:37	116
150	12:28:37	114
151	12:33:37	113
152	12:38:37	112
153	12:43:37	112
154	12:48:37	112
155	12:53:37	112
156	12:58:37	112
157	13:03:37	112
158	13:08:37	111
159	13:13:37	109
160	13:18:37	108
161	13:23:37	107
162	13:28:37	106
163	13:33:37	105
164	13:38:37	105
165	13:43:37	106
166	13:48:37	106
167	13:53:37	106
168	13:58:37	107
169	14:03:37	106
170	14:08:37	106
171	14:13:37	105
172	14:18:37	104
173	14:23:37	102
174	14:28:37	100
175	14:33:37	99
176	14:38:37	98
177	14:43:37	97
178	14:48:37	97
179	14:53:37	98
180	14:58:37	98
181	15:03:37	98
182	15:08:37	99
183	15:13:37	99
184	15:18:37	98
185	15:23:37	98
186	15:28:37	97
187	15:33:37	97
188	15:38:37	98
189	15:43:37	100
190	15:48:37	103
191	15:53:37	109
192	15:58:37	115
193	16:03:37	121
194	16:08:37	128
195	16:13:37	134
196	16:18:37	139
197	16:23:37	143
198	16:28:37	147
199	16:33:37	151
200	16:38:37	155
201	16:43:37	160
202	16:48:37	163
203	16:53:37	165
204	16:58:37	165
205	17:03:37	163
206	17:08:37	159
207	17:13:37	155
208	17:18:37	152
209	17:23:37	149
210	17:28:37	149
211	17:33:37	149
212	17:38:37	148
213	17:43:37	147
214	17:48:37	145
215	17:53:37	141
216	17:58:37	136
217	18:03:37	131
218	18:08:37	126
219	18:13:37	121
220	18:18:37	117
221	18:23:37	112
222	18:28:37	108
223	18:33:37	104
224	18:38:37	100
225	18:43:37	96
226	18:48:37	94
227	18:53:37	93
228	18:58:37	94
229	19:03:37	96
230	19:08:37	99
231	19:13:37	103
232	19:18:37	106
233	19:23:37	110
234	19:28:37	114
235	19:33:37	119
236	19:38:37	123
237	19:43:37	126
238	19:48:37	128
239	19:53:37	128
240	19:58:37	128
241	20:03:37	125
242	20:08:37	122
243	20:13:37	118
244	20:18:37	115
245	20:23:37	113
246	20:28:37	113
247	20:33:37	114
248	20:38:37	115
249	20:43:37	116
250	20:48:37	114
251	20:53:37	110
252	20:58:37	105
253	21:03:37	100
254	21:08:37	96
255	21:13:37	93
256	21:18:37	93
257	21:23:37	93
258	21:28:37	95
259	21:33:37	98
260	21:38:37	101
261	21:43:37	104
262	21:48:37	107
263	21:53:37	108
264	21:58:37	108
265	22:03:37	107
266	22:08:37	105
267	22:13:37	105
268	22:18:37	105
269	22:23:37	106
270	22:28:37	109
271	22:33:37	111
272	22:38:37	113
273	22:43:37	115
274	22:48:37	116
275	22:53:37	118
276	22:58:37	123
277	23:03:37	129
278	23:08:37	136
279	23:13:37	141
280	23:18:37	145
281	23:23:37	145
282	23:28:37	142
283	23:33:37	138
284	23:38:37	133
285	23:43:37	128
286	23:48:37	125
287	23:53:37	122
288	23:58:37	121
289	0:03:37	121
290	0:08:37	124
291	0:13:37	127
292	0:18:37	131
293	0:23:37	134
294	0:28:37	135
295	0:33:37	136
296	0:38:37	136
297	0:43:37	136
298	0:48:37	136
299	0:53:37	136
300	0:58:37	136
301	1:03:37	136
302	1:08:37	135
303	1:13:37	134
304	1:18:37	133
305	1:23:37	131
306	1:28:37	130
307	1:33:37	129
308	1:38:37	127
309	1:43:37	125
310	1:48:37	124
311	1:53:37	122
312	1:58:38	121
313	2:03:38	121
314	2:08:38	121
315	2:13:38	122
316	2:18:38	122
317	2:23:38	122
318	2:28:38	121
319	2:33:38	119
320	2:38:38	116
321	2:43:38	114
322	2:48:38	112
323	2:53:38	111
324	2:58:38	110
325	3:03:38	110
326	3:08:38	109
327	3:13:38	108
328	3:18:38	107
329	3:23:38	106
330	3:28:38	105
331	3:33:38	103
332	3:38:38	102
333	3:43:38	101
334	3:48:38	100
335	3:53:38	99
336	3:58:38	97
337	4:03:38	96
338	4:08:38	95
339	4:13:38	94
340	4:18:38	94
341	4:23:38	95
342	4:28:38	96
343	4:33:38	98
344	4:38:38	98
345	4:43:38	99
346	4:48:38	98
347	4:53:38	98
348	4:58:38	97
349	5:03:38	97
350	5:08:38	97
351	5:13:38	97
352	5:18:38	97
353	5:23:38	96
354	5:28:38	95
355	5:33:38	94
356	5:38:38	93
357	5:43:38	93
358	5:48:38	93
359	5:53:38	95
360	5:58:38	97
361	6:03:38	99
362	6:08:38	101
363	6:13:38	100
364	6:18:38	99
365	6:23:38	97
366	6:28:38	96
367	6:33:38	94
368	6:38:38	93
369	6:43:38	93
370	6:48:38	92
371	6:53:38	91
372	6:58:38	90
373	7:03:38	90
374	7:08:38	90
375	7:13:38	91
376	7:18:38	93
377	7:23:38	94
378	7:28:38	96
379	7:33:38	98
380	7:38:38	99
381	7:43:38	101
382	7:48:38	101
383	7:53:38	102
384	7:58:38	103
385	8:03:38	103
386	8:08:38	103
387	8:13:38	103
388	8:18:38	102
389	8:23:38	101
390	8:28:38	99
391	8:33:38	98
392	8:38:38	96
393	8:43:38	95
394	8:48:38	94
395	8:53:38	95
396	8:58:38	96
397	9:03:38	96
398	9:08:38	96
399	9:13:38	95
400	9:18:38	94
401	9:23:38	94
402	9:28:38	93
403	9:33:38	93
404	9:38:38	93
405	9:43:38	93
406	9:48:38	93
407	9:53:38	92
408	9:58:38	91
409	10:03:38	89
410	10:08:38	88
411	10:13:38	87
412	10:18:38	86
413	10:23:38	86
414	10:28:38	87
415	10:33:38	90
416	10:38:38	93
417	10:43:38	97
418	10:48:38	102
419	10:53:38	106
420	10:58:38	111
421	11:03:38	116
422	11:08:38	121
423	11:13:38	126
424	11:18:38	131
425	11:23:38	135
426	11:28:38	139
427	11:33:38	141
428	11:38:38	143
429	11:43:38	144
430	11:48:38	144
431	11:53:38	144
432	11:58:38	145
433	12:03:38	145
434	12:08:38	146
435	12:13:38	146
436	12:18:38	145
437	12:23:38	144
438	12:28:38	142
439	12:33:38	139
440	12:38:38	137
441	12:43:38	136
442	12:48:38	136
443	12:53:38	136
444	12:58:38	137
445	13:03:38	137
446	13:08:38	137
447	13:13:38	136
448	13:18:38	134
449	13:23:38	131
450	13:28:38	128
451	13:33:38	125
452	13:38:38	122
453	13:43:38	120
454	13:48:38	118
455	13:53:38	116
456	13:58:38	114
457	14:03:38	111
458	14:08:38	109
459	14:13:38	106
460	14:18:38	104
461	14:23:38	104
462	14:28:38	106
463	14:33:38	110
464	14:38:38	115
465	14:43:38	121
466	14:48:38	125
467	14:53:38	125
468	14:58:38	123
469	15:03:38	117
470	15:08:38	111
471	15:13:38	105
472	15:18:38	102
473	15:23:38	100
474	15:28:38	99
475	15:33:38	100
476	15:38:38	100
477	15:43:38	101
478	15:48:38	101
479	15:53:38	101
480	15:58:38	101
481	16:03:38	101
482	16:08:38	103
483	16:13:38	106
484	16:18:38	111
485	16:23:38	116
486	16:28:38	120
487	16:33:38	124
488	16:38:38	126
489	16:43:38	129
490	16:48:38	133
491	16:53:38	137
492	16:58:38	141
493	17:03:38	144
494	17:08:38	144
495	17:13:38	143
496	17:18:38	141
497	17:23:38	138
498	17:28:38	135
499	17:33:38	132
500	17:38:38	130
501	17:43:38	130
502	17:48:38	132
503	17:53:38	135
504	17:58:38	140
505	18:03:38	145
506	18:08:38	149
507	18:13:38	151
508	18:18:38	153
509	18:23:38	152
510	18:28:38	151
511	18:33:38	149
512	18:38:38	147
513	18:43:38	146
514	18:48:38	144
515	18:53:38	143
516	18:58:38	141
517	19:03:38	140
518	19:08:38	139
519	19:13:38	138
520	19:18:38	137
521	19:23:38	137
522	19:28:38	137
523	19:33:38	138
524	19:38:38	141
525	19:43:38	146
526	19:48:38	152
527	19:53:38	157
528	19:58:38	159
529	20:03:38	159
530	20:08:38	156
531	20:13:38	151
532	20:18:38	144
533	20:23:38	138
534	20:28:38	132
535	20:33:38	127
536	20:38:38	124
537	20:43:38	123
538	20:48:38	123
539	20:53:38	124
540	20:58:38	126
541	21:03:38	128
542	21:08:38	130
543	21:13:38	131
544	21:18:38	129
545	21:23:38	126
546	21:28:38	119
547	21:33:38	111
548	21:38:38	102
549	21:43:38	94
550	21:48:38	89
551	21:53:38	87
552	21:58:38	89
553	22:03:38	93
554	22:08:38	96
555	22:13:38	99
556	22:18:38	101
557	22:23:38	102
558	22:28:38	103
559	22:33:38	105
560	22:38:38	106
561	22:43:38	108
562	22:48:38	109
563	22:53:38	109
564	22:58:38	110
565	23:03:38	110
566	23:08:38	112
567	23:13:38	113
568	23:18:38	115
569	23:23:38	117
570	23:28:38	119
571	23:33:38	121
572	23:38:38	123
573	23:43:38	125
574	23:48:38	126
575	23:53:38	127
576	23:58:38	129
