# Supplementary material for: Detrended Fluctuation Analysis in the prediction of type 2 diabetes mellitus in patients at risk: Model optimization and comparison with other metrics
Source: PLoS One. 2019 Dec 18;14(12):e0225817. doi: 10.1371/journal.pone.0225817 (PMC6919578; doi:10.1371/journal.pone.0225817)
Supplement: S1 File — This file includes glucose time series from all patients included in the study and the database with clinical variables. (ZIP) [file pone.0225817.s001.zip › S1/case 143.csv]

	hora	glucemia
1	0:03:28	105
2	0:08:28	101
3	0:13:28	97
4	0:18:28	95
5	0:23:28	94
6	0:28:28	94
7	0:33:28	94
8	0:38:28	94
9	0:43:28	94
10	0:48:28	93
11	0:53:28	90
12	0:58:28	87
13	1:03:28	83
14	1:08:28	80
15	1:13:28	77
16	1:18:28	75
17	1:23:28	75
18	1:28:28	75
19	1:33:28	76
20	1:38:28	76
21	1:43:29	75
22	1:48:29	75
23	1:53:29	74
24	1:58:29	74
25	2:03:29	74
26	2:08:29	74
27	2:13:29	74
28	2:18:29	74
29	2:23:29	75
30	2:28:29	75
31	2:33:29	75
32	2:38:29	75
33	2:43:29	74
34	2:48:29	72
35	2:53:29	71
36	2:58:29	69
37	3:03:29	68
38	3:08:29	68
39	3:13:29	68
40	3:18:29	68
41	3:23:29	68
42	3:28:29	68
43	3:33:29	67
44	3:38:29	68
45	3:43:29	68
46	3:48:29	70
47	3:53:29	71
48	3:58:29	72
49	4:03:29	72
50	4:08:29	73
51	4:13:29	73
52	4:18:29	74
53	4:23:29	74
54	4:28:29	74
55	4:33:29	73
56	4:38:29	71
57	4:43:29	70
58	4:48:29	70
59	4:53:29	70
60	4:58:29	71
61	5:03:29	71
62	5:08:29	70
63	5:13:29	69
64	5:18:29	67
65	5:23:29	65
66	5:28:29	63
67	5:33:29	60
68	5:38:29	58
69	5:43:29	56
70	5:48:29	55
71	5:53:29	54
72	5:58:29	55
73	6:03:29	56
74	6:08:29	58
75	6:13:29	58
76	6:18:29	58
77	6:23:29	58
78	6:28:29	58
79	6:33:29	59
80	6:38:29	60
81	6:43:29	62
82	6:48:29	64
83	6:53:29	66
84	6:58:29	67
85	7:03:29	68
86	7:08:29	69
87	7:13:29	69
88	7:18:29	69
89	7:23:29	69
90	7:28:29	68
91	7:33:29	67
92	7:38:29	66
93	7:43:29	65
94	7:48:29	64
95	7:53:29	63
96	7:58:29	62
97	8:03:29	61
98	8:08:29	60
99	8:13:29	60
100	8:18:29	61
101	8:23:29	62
102	8:28:29	63
103	8:33:29	65
104	8:38:29	66
105	8:43:29	66
106	8:48:29	66
107	8:53:29	64
108	8:58:29	63
109	9:03:29	62
110	9:08:29	61
111	9:13:29	61
112	9:18:29	61
113	9:23:29	61
114	9:28:29	61
115	9:33:29	60
116	9:38:29	60
117	9:43:29	61
118	9:48:29	64
119	9:53:29	69
120	9:58:29	75
121	10:03:29	82
122	10:08:29	87
123	10:13:29	92
124	10:18:29	95
125	10:23:29	96
126	10:28:29	95
127	10:33:29	92
128	10:38:29	90
129	10:43:29	87
130	10:48:29	85
131	10:53:29	82
132	10:58:29	80
133	11:03:29	77
134	11:08:29	75
135	11:13:29	73
136	11:18:29	71
137	11:23:29	69
138	11:28:29	68
139	11:33:29	66
140	11:38:29	66
141	11:43:29	66
142	11:48:29	68
143	11:53:29	70
144	11:58:29	72
145	12:03:29	75
146	12:08:29	78
147	12:13:29	81
148	12:18:29	84
149	12:23:29	86
150	12:28:29	87
151	12:33:29	87
152	12:38:29	87
153	12:43:29	87
154	12:48:29	85
155	12:53:29	83
156	12:58:29	81
157	13:03:29	79
158	13:08:29	78
159	13:13:29	76
160	13:18:29	76
161	13:23:29	77
162	13:28:29	80
163	13:33:29	83
164	13:38:29	88
165	13:43:29	92
166	13:48:29	96
167	13:53:29	98
168	13:58:29	99
169	14:03:29	98
170	14:08:29	95
171	14:13:29	92
172	14:18:29	88
173	14:23:29	83
174	14:28:29	79
175	14:33:29	76
176	14:38:29	74
177	14:43:29	73
178	14:48:29	73
179	14:53:29	73
180	14:58:29	74
181	15:03:29	74
182	15:08:29	73
183	15:13:29	71
184	15:18:29	68
185	15:23:29	66
186	15:28:29	63
187	15:33:29	61
188	15:38:29	59
189	15:43:29	58
190	15:48:29	57
191	15:53:29	57
192	15:58:29	57
193	16:03:29	57
194	16:08:29	56
195	16:13:29	55
196	16:18:29	54
197	16:23:29	53
198	16:28:29	53
199	16:33:29	53
200	16:38:29	54
201	16:43:29	55
202	16:48:29	56
203	16:53:29	58
204	16:58:29	60
205	17:03:29	62
206	17:08:29	64
207	17:13:29	65
208	17:18:29	67
209	17:23:29	67
210	17:28:29	68
211	17:33:29	69
212	17:38:29	69
213	17:43:29	70
214	17:48:29	71
215	17:53:29	71
216	17:58:29	72
217	18:03:29	72
218	18:08:29	73
219	18:13:29	73
220	18:18:29	74
221	18:23:29	74
222	18:28:29	75
223	18:33:29	75
224	18:38:29	75
225	18:43:29	75
226	18:48:29	75
227	18:53:29	75
228	18:58:29	76
229	19:03:29	76
230	19:08:29	76
231	19:13:29	76
232	19:18:29	77
233	19:23:29	77
234	19:28:29	76
235	19:33:29	76
236	19:38:29	76
237	19:43:29	76
238	19:48:29	76
239	19:53:29	76
240	19:58:29	75
241	20:03:29	74
242	20:08:29	74
243	20:13:29	73
244	20:18:29	73
245	20:23:29	73
246	20:28:29	73
247	20:33:29	74
248	20:38:29	76
249	20:43:29	77
250	20:48:29	79
251	20:53:29	80
252	20:58:29	82
253	21:03:29	84
254	21:08:29	85
255	21:13:29	87
256	21:18:29	89
257	21:23:29	91
258	21:28:29	93
259	21:33:29	95
260	21:38:29	96
261	21:43:29	96
262	21:48:29	95
263	21:53:29	93
264	21:58:29	91
265	22:03:29	88
266	22:08:29	85
267	22:13:29	83
268	22:18:29	81
269	22:23:29	79
270	22:28:29	77
271	22:33:29	76
272	22:38:29	75
273	22:43:29	75
274	22:48:29	74
275	22:53:29	74
276	22:58:29	74
277	23:03:29	74
278	23:08:29	73
279	23:13:29	73
280	23:18:29	72
281	23:23:29	72
282	23:28:29	72
283	23:33:29	72
284	23:38:29	71
285	23:43:29	70
286	23:48:29	69
287	23:53:29	67
288	23:58:29	66
289	0:03:29	65
290	0:08:29	66
291	0:13:29	67
292	0:18:29	69
293	0:23:29	72
294	0:28:29	74
295	0:33:29	77
296	0:38:29	80
297	0:43:29	83
298	0:48:29	85
299	0:53:29	86
300	0:58:29	87
301	1:03:29	88
302	1:08:29	88
303	1:13:29	87
304	1:18:29	86
305	1:23:29	84
306	1:28:29	84
307	1:33:29	84
308	1:38:29	84
309	1:43:29	85
310	1:48:29	86
311	1:53:29	87
312	1:58:29	88
313	2:03:29	89
314	2:08:29	89
315	2:13:29	89
316	2:18:29	88
317	2:23:29	87
318	2:28:29	86
319	2:33:29	85
320	2:38:29	84
321	2:43:29	83
322	2:48:29	82
323	2:53:29	82
324	2:58:29	81
325	3:03:29	81
326	3:08:29	82
327	3:13:29	83
328	3:18:29	83
329	3:23:29	84
330	3:28:29	83
331	3:33:29	83
332	3:38:29	82
333	3:43:29	81
334	3:48:29	80
335	3:53:29	79
336	3:58:29	78
337	4:03:29	78
338	4:08:29	79
339	4:13:29	80
340	4:18:29	81
341	4:23:29	82
342	4:28:29	83
343	4:33:29	84
344	4:38:29	84
345	4:43:29	84
346	4:48:29	84
347	4:53:29	83
348	4:58:29	82
349	5:03:29	80
350	5:08:29	79
351	5:13:29	77
352	5:18:29	77
353	5:23:29	78
354	5:28:29	79
355	5:33:29	81
356	5:38:29	83
357	5:43:29	84
358	5:48:29	85
359	5:53:29	85
360	5:58:29	84
361	6:03:29	84
362	6:08:29	84
363	6:13:29	84
364	6:18:29	84
365	6:23:29	84
366	6:28:29	83
367	6:33:29	83
368	6:38:29	82
369	6:43:29	82
370	6:48:29	82
371	6:53:29	83
372	6:58:29	83
373	7:03:29	83
374	7:08:29	84
375	7:13:29	84
376	7:18:29	84
377	7:23:29	85
378	7:28:29	85
379	7:33:29	86
380	7:38:29	86
381	7:43:29	86
382	7:48:29	86
383	7:53:29	85
384	7:58:29	84
385	8:03:29	84
386	8:08:29	84
387	8:13:29	85
388	8:18:29	85
389	8:23:29	85
390	8:28:29	85
391	8:33:29	85
392	8:38:29	85
393	8:43:29	85
394	8:48:29	85
395	8:53:29	86
396	8:58:29	86
397	9:03:29	87
398	9:08:29	88
399	9:13:29	89
400	9:18:29	90
401	9:23:29	93
402	9:28:29	95
403	9:33:29	98
404	9:38:29	102
405	9:43:29	106
406	9:48:29	112
407	9:53:29	117
408	9:58:29	122
409	10:03:29	126
410	10:08:29	128
411	10:13:29	129
412	10:18:29	127
413	10:23:29	125
414	10:28:29	123
415	10:33:29	120
416	10:38:29	117
417	10:43:29	115
418	10:48:29	112
419	10:53:29	109
420	10:58:29	107
421	11:03:29	105
422	11:08:29	104
423	11:13:29	104
424	11:18:29	103
425	11:23:29	103
426	11:28:29	102
427	11:33:29	100
428	11:38:29	97
429	11:43:29	95
430	11:48:29	92
431	11:53:29	90
432	11:58:29	89
433	12:03:29	88
434	12:08:29	89
435	12:13:29	90
436	12:18:29	90
437	12:23:29	91
438	12:28:29	92
439	12:33:29	92
440	12:38:29	92
441	12:43:29	91
442	12:48:29	91
443	12:53:29	93
444	12:58:29	96
445	13:03:29	101
446	13:08:29	106
447	13:13:29	111
448	13:18:29	115
449	13:23:29	117
450	13:28:29	117
451	13:33:29	117
452	13:38:29	116
453	13:43:29	115
454	13:48:29	115
455	13:53:29	114
456	13:58:29	113
457	14:03:29	113
458	14:08:29	114
459	14:13:29	115
460	14:18:29	118
461	14:23:29	122
462	14:28:29	127
463	14:33:29	131
464	14:38:29	133
465	14:43:29	135
466	14:48:29	134
467	14:53:29	131
468	14:58:29	126
469	15:03:29	120
470	15:08:29	113
471	15:13:29	105
472	15:18:29	98
473	15:23:29	92
474	15:28:29	88
475	15:33:29	86
476	15:38:29	86
477	15:43:29	88
478	15:48:29	91
479	15:53:29	94
480	15:58:29	98
481	16:03:29	101
482	16:08:29	103
483	16:13:29	104
484	16:18:29	105
485	16:23:29	106
486	16:28:29	106
487	16:33:29	107
488	16:38:29	109
489	16:43:29	111
490	16:48:29	113
491	16:53:29	116
492	16:58:29	117
493	17:03:29	118
494	17:08:29	117
495	17:13:29	115
496	17:18:29	112
497	17:23:29	108
498	17:28:29	105
499	17:33:29	102
500	17:38:29	100
501	17:43:29	98
502	17:48:29	97
503	17:53:29	96
504	17:58:29	96
505	18:03:29	95
506	18:08:29	95
507	18:13:29	94
508	18:18:29	94
509	18:23:29	94
510	18:28:29	94
511	18:33:29	94
512	18:38:29	94
513	18:43:29	95
514	18:48:29	96
515	18:53:29	98
516	18:58:29	100
517	19:03:29	102
518	19:08:29	103
519	19:13:29	103
520	19:18:29	102
521	19:23:29	101
522	19:28:29	100
523	19:33:29	99
524	19:38:29	98
525	19:43:29	97
526	19:48:29	97
527	19:53:29	97
528	19:58:29	98
529	20:03:29	98
530	20:08:29	99
531	20:13:29	99
532	20:18:29	98
533	20:23:29	97
534	20:28:29	95
535	20:33:29	92
536	20:38:29	89
537	20:43:29	86
538	20:48:29	84
539	20:53:29	86
540	20:58:29	89
541	21:03:29	94
542	21:08:29	99
543	21:13:29	103
544	21:18:29	106
545	21:23:29	108
546	21:28:29	109
547	21:33:29	109
548	21:38:29	111
549	21:43:29	113
550	21:48:29	115
551	21:53:29	117
552	21:58:29	119
553	22:03:29	122
554	22:08:29	127
555	22:13:29	132
556	22:18:29	137
557	22:23:29	141
558	22:28:29	145
559	22:33:29	147
560	22:38:29	148
561	22:43:29	148
562	22:48:29	148
563	22:53:29	147
564	22:58:29	145
565	23:03:29	143
566	23:08:29	141
567	23:13:29	139
568	23:18:29	137
569	23:23:29	136
570	23:28:29	135
571	23:33:29	135
572	23:38:29	136
573	23:43:29	138
574	23:48:29	139
575	23:53:29	141
576	23:58:29	142
