# Supplementary material for: Detrended Fluctuation Analysis in the prediction of type 2 diabetes mellitus in patients at risk: Model optimization and comparison with other metrics
Source: PLoS One. 2019 Dec 18;14(12):e0225817. doi: 10.1371/journal.pone.0225817 (PMC6919578; doi:10.1371/journal.pone.0225817)
Supplement: S1 File — This file includes glucose time series from all patients included in the study and the database with clinical variables. (ZIP) [file pone.0225817.s001.zip › S1/case 144.csv]

	hora	glucemia
1	0:02:51	134
2	0:07:51	135
3	0:12:51	135
4	0:17:51	135
5	0:22:51	133
6	0:27:51	132
7	0:32:51	130
8	0:37:51	128
9	0:42:51	127
10	0:47:51	127
11	0:52:51	128
12	0:57:51	129
13	1:02:51	130
14	1:07:51	131
15	1:12:51	132
16	1:17:51	133
17	1:22:51	133
18	1:27:51	133
19	1:32:51	133
20	1:37:51	133
21	1:42:51	132
22	1:47:51	132
23	1:52:51	131
24	1:57:51	130
25	2:02:51	128
26	2:07:51	127
27	2:12:51	125
28	2:17:51	123
29	2:22:51	122
30	2:27:51	120
31	2:32:51	118
32	2:37:51	117
33	2:42:51	116
34	2:47:51	115
35	2:52:51	114
36	2:57:51	113
37	3:02:51	112
38	3:07:51	111
39	3:12:51	111
40	3:17:51	110
41	3:22:51	110
42	3:27:51	110
43	3:32:51	110
44	3:37:51	110
45	3:42:51	110
46	3:47:51	110
47	3:52:51	110
48	3:57:51	109
49	4:02:51	109
50	4:07:51	109
51	4:12:51	108
52	4:17:51	108
53	4:22:51	108
54	4:27:51	107
55	4:32:51	107
56	4:37:51	107
57	4:42:51	106
58	4:47:51	106
59	4:52:51	106
60	4:57:51	107
61	5:02:51	107
62	5:07:51	107
63	5:12:51	107
64	5:17:51	107
65	5:22:51	107
66	5:27:51	107
67	5:32:51	107
68	5:37:51	107
69	5:42:51	107
70	5:47:51	107
71	5:52:51	108
72	5:57:51	108
73	6:02:51	108
74	6:07:51	108
75	6:12:51	109
76	6:17:51	109
77	6:22:51	109
78	6:27:51	109
79	6:32:51	109
80	6:37:51	109
81	6:42:51	109
82	6:47:51	109
83	6:52:51	109
84	6:57:51	109
85	7:02:51	109
86	7:07:51	109
87	7:12:51	109
88	7:17:51	109
89	7:22:51	109
90	7:27:51	109
91	7:32:51	108
92	7:37:51	106
93	7:42:51	105
94	7:47:51	103
95	7:52:51	102
96	7:57:51	101
97	8:02:51	101
98	8:07:51	101
99	8:12:51	101
100	8:17:51	102
101	8:22:51	102
102	8:27:51	102
103	8:32:51	103
104	8:37:51	103
105	8:42:51	104
106	8:47:51	104
107	8:52:51	105
108	8:57:51	105
109	9:02:51	107
110	9:07:51	109
111	9:12:51	112
112	9:17:51	117
113	9:22:51	122
114	9:27:51	126
115	9:32:51	130
116	9:37:51	133
117	9:42:51	134
118	9:47:51	134
119	9:52:51	133
120	9:57:51	131
121	10:02:51	128
122	10:07:51	125
123	10:12:51	121
124	10:17:51	118
125	10:22:51	115
126	10:27:51	113
127	10:32:51	112
128	10:37:51	111
129	10:42:51	111
130	10:47:51	112
131	10:52:51	112
132	10:57:51	113
133	11:02:51	114
134	11:07:51	114
135	11:12:51	114
136	11:17:51	114
137	11:22:51	113
138	11:27:51	111
139	11:32:51	110
140	11:37:51	109
141	11:42:51	108
142	11:47:51	109
143	11:52:51	109
144	11:57:51	111
145	12:02:51	112
146	12:07:51	114
147	12:12:51	117
148	12:17:51	119
149	12:22:51	121
150	12:27:51	123
151	12:32:51	124
152	12:37:51	125
153	12:42:51	126
154	12:47:51	126
155	12:52:51	126
156	12:57:51	126
157	13:02:51	125
158	13:07:51	123
159	13:12:51	120
160	13:17:51	117
161	13:22:51	114
162	13:27:51	112
163	13:32:51	109
164	13:37:51	107
165	13:42:51	106
166	13:47:51	104
167	13:52:51	102
168	13:57:51	100
169	14:02:51	99
170	14:07:51	99
171	14:12:51	100
172	14:17:51	103
173	14:22:51	107
174	14:27:51	112
175	14:32:51	117
176	14:37:51	123
177	14:42:51	128
178	14:47:51	132
179	14:52:51	135
180	14:57:51	136
181	15:02:51	136
182	15:07:51	134
183	15:12:51	132
184	15:17:51	128
185	15:22:51	123
186	15:27:51	119
187	15:32:51	115
188	15:37:51	113
189	15:42:51	112
190	15:47:51	112
191	15:52:51	112
192	15:57:51	113
193	16:02:51	114
194	16:07:51	114
195	16:12:51	114
196	16:17:51	113
197	16:22:51	112
198	16:27:51	111
199	16:32:51	110
200	16:37:51	108
201	16:42:51	107
202	16:47:51	106
203	16:52:51	105
204	16:57:51	105
205	17:02:51	105
206	17:07:51	105
207	17:12:51	104
208	17:17:51	103
209	17:22:51	102
210	17:27:51	101
211	17:32:51	100
212	17:37:51	99
213	17:42:51	98
214	17:47:51	97
215	17:52:51	97
216	17:57:51	98
217	18:02:51	98
218	18:07:51	99
219	18:12:51	100
220	18:17:51	101
221	18:22:51	102
222	18:27:51	102
223	18:32:51	102
224	18:37:51	101
225	18:42:51	100
226	18:47:51	99
227	18:52:51	98
228	18:57:51	98
229	19:02:51	98
230	19:07:51	98
231	19:12:51	99
232	19:17:51	99
233	19:22:51	100
234	19:27:51	101
235	19:32:51	101
236	19:37:51	101
237	19:42:51	101
238	19:47:51	101
239	19:52:51	100
240	19:57:51	100
241	20:02:51	99
242	20:07:51	98
243	20:12:51	97
244	20:17:51	97
245	20:22:51	97
246	20:27:51	97
247	20:32:51	97
248	20:37:51	96
249	20:42:51	96
250	20:47:51	96
251	20:52:51	95
252	20:57:51	95
253	21:02:52	94
254	21:07:52	94
255	21:12:52	94
256	21:17:52	94
257	21:22:52	93
258	21:27:52	93
259	21:32:52	92
260	21:37:52	92
261	21:42:52	91
262	21:47:52	91
263	21:52:52	91
264	21:57:52	90
265	22:02:52	90
266	22:07:52	90
267	22:12:52	90
268	22:17:52	90
269	22:22:52	90
270	22:27:52	90
271	22:32:52	89
272	22:37:52	89
273	22:42:52	90
274	22:47:52	90
275	22:52:52	91
276	22:57:52	92
277	23:02:52	92
278	23:07:52	92
279	23:12:52	92
280	23:17:52	92
281	23:22:52	92
282	23:27:52	93
283	23:32:52	93
284	23:37:52	94
285	23:42:52	95
286	23:47:52	96
287	23:52:52	96
288	23:57:52	97
289	0:02:52	97
290	0:07:52	97
291	0:12:52	97
292	0:17:52	96
293	0:22:52	96
294	0:27:52	95
295	0:32:52	95
296	0:37:52	95
297	0:42:52	95
298	0:47:52	95
299	0:52:52	95
300	0:57:52	96
301	1:02:52	96
302	1:07:52	96
303	1:12:52	96
304	1:17:52	97
305	1:22:52	97
306	1:27:52	97
307	1:32:52	98
308	1:37:52	97
309	1:42:52	97
310	1:47:52	97
311	1:52:52	96
312	1:57:52	95
313	2:02:52	94
314	2:07:52	93
315	2:12:52	92
316	2:17:52	91
317	2:22:52	90
318	2:27:52	90
319	2:32:52	89
320	2:37:52	89
321	2:42:52	88
322	2:47:52	88
323	2:52:52	87
324	2:57:52	87
325	3:02:52	87
326	3:07:52	87
327	3:12:52	87
328	3:17:52	88
329	3:22:52	88
330	3:27:52	89
331	3:32:52	90
332	3:37:52	90
333	3:42:52	90
334	3:47:52	89
335	3:52:52	88
336	3:57:52	88
337	4:02:52	88
338	4:07:52	88
339	4:12:52	89
340	4:17:52	89
341	4:22:52	89
342	4:27:52	89
343	4:32:52	89
344	4:37:52	89
345	4:42:52	89
346	4:47:52	89
347	4:52:52	89
348	4:57:52	90
349	5:02:52	90
350	5:07:52	90
351	5:12:52	90
352	5:17:52	90
353	5:22:52	90
354	5:27:52	90
355	5:32:52	90
356	5:37:52	90
357	5:42:52	91
358	5:47:52	91
359	5:52:52	91
360	5:57:52	91
361	6:02:52	91
362	6:07:52	91
363	6:12:52	91
364	6:17:52	91
365	6:22:52	92
366	6:27:52	92
367	6:32:52	91
368	6:37:52	91
369	6:42:52	89
370	6:47:52	88
371	6:52:52	86
372	6:57:52	85
373	7:02:52	85
374	7:07:52	85
375	7:12:52	86
376	7:17:52	87
377	7:22:52	87
378	7:27:52	88
379	7:32:52	88
380	7:37:52	88
381	7:42:52	88
382	7:47:52	89
383	7:52:52	90
384	7:57:52	91
385	8:02:52	91
386	8:07:52	92
387	8:12:52	92
388	8:17:52	92
389	8:22:52	91
390	8:27:52	90
391	8:32:52	89
392	8:37:52	89
393	8:42:52	88
394	8:47:52	88
395	8:52:52	88
396	8:57:52	89
397	9:02:52	89
398	9:07:52	90
399	9:12:52	90
400	9:17:52	91
401	9:22:52	91
402	9:27:52	92
403	9:32:52	93
404	9:37:52	95
405	9:42:52	98
406	9:47:52	101
407	9:52:52	104
408	9:57:52	106
409	10:02:52	108
410	10:07:52	108
411	10:12:52	108
412	10:17:52	107
413	10:22:52	106
414	10:27:52	106
415	10:32:52	106
416	10:37:52	107
417	10:42:52	108
418	10:47:52	110
419	10:52:52	111
420	10:57:52	112
421	11:02:52	112
422	11:07:52	112
423	11:12:52	112
424	11:17:52	111
425	11:22:52	110
426	11:27:52	108
427	11:32:52	107
428	11:37:52	107
429	11:42:52	106
430	11:47:52	106
431	11:52:52	105
432	11:57:52	104
433	12:02:52	104
434	12:07:52	103
435	12:12:52	102
436	12:17:52	101
437	12:22:52	100
438	12:27:52	99
439	12:32:52	98
440	12:37:52	97
441	12:42:52	97
442	12:47:52	96
443	12:52:52	95
444	12:57:52	94
445	13:02:52	93
446	13:07:52	92
447	13:12:52	92
448	13:17:52	94
449	13:22:52	97
450	13:27:52	101
451	13:32:52	104
452	13:37:52	108
453	13:42:52	110
454	13:47:52	111
455	13:52:52	110
456	13:57:52	109
457	14:02:52	108
458	14:07:52	106
459	14:12:52	104
460	14:17:52	102
461	14:22:52	100
462	14:27:52	99
463	14:32:52	97
464	14:37:52	97
465	14:42:52	96
466	14:47:52	96
467	14:52:52	95
468	14:57:52	95
469	15:02:52	95
470	15:07:52	94
471	15:12:52	94
472	15:17:52	93
473	15:22:52	92
474	15:27:52	90
475	15:32:52	89
476	15:37:52	87
477	15:42:52	85
478	15:47:52	84
479	15:52:52	85
480	15:57:52	86
481	16:02:52	88
482	16:07:52	91
483	16:12:52	94
484	16:17:52	97
485	16:22:52	99
486	16:27:52	101
487	16:32:52	101
488	16:37:52	100
489	16:42:52	99
490	16:47:52	97
491	16:52:52	95
492	16:57:52	93
493	17:02:52	91
494	17:07:52	90
495	17:12:52	89
496	17:17:52	89
497	17:22:52	91
498	17:27:52	92
499	17:32:52	94
500	17:37:52	95
501	17:42:52	96
502	17:47:52	96
503	17:52:52	96
504	17:57:52	96
505	18:02:52	95
506	18:07:52	93
507	18:12:52	92
508	18:17:52	92
509	18:22:52	91
510	18:27:52	92
511	18:32:52	93
512	18:37:52	94
513	18:42:52	95
514	18:47:52	96
515	18:52:52	97
516	18:57:52	97
517	19:02:52	96
518	19:07:52	95
519	19:12:52	94
520	19:17:52	94
521	19:22:52	93
522	19:27:52	93
523	19:32:52	93
524	19:37:52	93
525	19:42:52	93
526	19:47:52	93
527	19:52:52	93
528	19:57:52	93
529	20:02:52	92
530	20:07:52	92
531	20:12:52	91
532	20:17:52	91
533	20:22:52	91
534	20:27:52	90
535	20:32:52	90
536	20:37:52	90
537	20:42:52	90
538	20:47:52	90
539	20:52:52	89
540	20:57:52	89
541	21:02:52	89
542	21:07:52	88
543	21:12:52	88
544	21:17:52	87
545	21:22:52	87
546	21:27:52	87
547	21:32:52	87
548	21:37:52	87
549	21:42:52	87
550	21:47:52	88
551	21:52:52	89
552	21:57:52	89
553	22:02:52	89
554	22:07:52	89
555	22:12:52	89
556	22:17:52	89
557	22:22:52	89
558	22:27:52	89
559	22:32:52	89
560	22:37:52	89
561	22:42:52	90
562	22:47:52	91
563	22:52:52	93
564	22:57:52	95
565	23:02:52	97
566	23:07:52	99
567	23:12:52	101
568	23:17:52	102
569	23:22:52	103
570	23:27:52	103
571	23:32:52	103
572	23:37:52	103
573	23:42:52	102
574	23:47:52	102
575	23:52:52	101
576	23:57:52	101
