# Supplementary material for: Detrended Fluctuation Analysis in the prediction of type 2 diabetes mellitus in patients at risk: Model optimization and comparison with other metrics
Source: PLoS One. 2019 Dec 18;14(12):e0225817. doi: 10.1371/journal.pone.0225817 (PMC6919578; doi:10.1371/journal.pone.0225817)
Supplement: S1 File — This file includes glucose time series from all patients included in the study and the database with clinical variables. (ZIP) [file pone.0225817.s001.zip › S1/case 145.csv]

	hora	glucemia
1	0:02:48	135
2	0:07:48	133
3	0:12:48	132
4	0:17:48	130
5	0:22:48	130
6	0:27:48	129
7	0:32:48	129
8	0:37:48	127
9	0:42:48	124
10	0:47:48	120
11	0:52:48	115
12	0:57:48	109
13	1:02:48	104
14	1:07:48	100
15	1:12:48	98
16	1:17:48	99
17	1:22:48	101
18	1:27:48	104
19	1:32:48	108
20	1:37:48	112
21	1:42:48	114
22	1:47:48	116
23	1:52:48	117
24	1:57:48	118
25	2:02:48	120
26	2:07:48	123
27	2:12:48	126
28	2:17:48	128
29	2:22:48	127
30	2:27:48	125
31	2:32:48	124
32	2:37:48	125
33	2:42:48	128
34	2:47:48	130
35	2:52:48	131
36	2:57:48	131
37	3:02:48	129
38	3:07:48	127
39	3:12:48	125
40	3:17:48	122
41	3:22:48	121
42	3:27:48	119
43	3:32:48	118
44	3:37:48	117
45	3:42:48	116
46	3:47:48	114
47	3:52:48	113
48	3:57:48	111
49	4:02:48	109
50	4:07:48	107
51	4:12:48	106
52	4:17:48	104
53	4:22:48	103
54	4:27:48	103
55	4:32:48	102
56	4:37:48	102
57	4:42:48	102
58	4:47:48	101
59	4:52:48	100
60	4:57:48	99
61	5:02:48	98
62	5:07:48	97
63	5:12:48	97
64	5:17:48	96
65	5:22:48	97
66	5:27:48	97
67	5:32:48	97
68	5:37:48	97
69	5:42:48	97
70	5:47:48	95
71	5:52:48	94
72	5:57:48	92
73	6:02:48	90
74	6:07:48	89
75	6:12:48	88
76	6:17:48	87
77	6:22:48	86
78	6:27:48	85
79	6:32:48	84
80	6:37:48	84
81	6:42:48	83
82	6:47:48	83
83	6:52:48	83
84	6:57:48	83
85	7:02:48	83
86	7:07:48	84
87	7:12:48	85
88	7:17:48	85
89	7:22:48	85
90	7:27:48	84
91	7:32:48	83
92	7:37:48	82
93	7:42:48	81
94	7:47:48	82
95	7:52:48	84
96	7:57:48	86
97	8:02:48	89
98	8:07:48	90
99	8:12:48	90
100	8:17:48	88
101	8:22:48	85
102	8:27:48	82
103	8:32:48	79
104	8:37:48	77
105	8:42:48	75
106	8:47:48	74
107	8:52:48	74
108	8:57:48	76
109	9:02:48	79
110	9:07:48	84
111	9:12:48	88
112	9:17:48	93
113	9:22:48	96
114	9:27:48	98
115	9:32:48	99
116	9:37:48	100
117	9:42:48	102
118	9:47:48	105
119	9:52:48	109
120	9:57:48	114
121	10:02:48	120
122	10:07:48	125
123	10:12:48	128
124	10:17:48	129
125	10:22:48	130
126	10:27:48	129
127	10:32:48	128
128	10:37:48	128
129	10:42:48	128
130	10:47:48	128
131	10:52:48	128
132	10:57:48	128
133	11:02:48	128
134	11:07:48	126
135	11:12:48	124
136	11:17:48	122
137	11:22:48	118
138	11:27:48	114
139	11:32:48	109
140	11:37:48	104
141	11:42:48	97
142	11:47:48	91
143	11:52:48	86
144	11:57:48	82
145	12:02:48	79
146	12:07:48	77
147	12:12:48	77
148	12:17:48	78
149	12:22:48	80
150	12:27:48	84
151	12:32:48	88
152	12:37:48	91
153	12:42:48	92
154	12:47:48	92
155	12:52:48	90
156	12:57:48	87
157	13:02:48	83
158	13:07:48	80
159	13:12:48	78
160	13:17:48	77
161	13:22:48	77
162	13:27:48	77
163	13:32:48	77
164	13:37:48	77
165	13:42:48	77
166	13:47:48	77
167	13:52:48	76
168	13:57:48	75
169	14:02:48	74
170	14:07:48	74
171	14:12:48	74
172	14:17:48	74
173	14:22:48	74
174	14:27:48	73
175	14:32:48	74
176	14:37:48	75
177	14:42:48	77
178	14:47:48	80
179	14:52:48	84
180	14:57:48	86
181	15:02:48	88
182	15:07:48	89
183	15:12:48	90
184	15:17:48	90
185	15:22:48	90
186	15:27:48	90
187	15:32:48	92
188	15:37:48	95
189	15:42:48	99
190	15:47:48	105
191	15:52:48	109
192	15:57:48	113
193	16:02:48	114
194	16:07:48	112
195	16:12:48	109
196	16:17:48	106
197	16:22:48	102
198	16:27:48	99
199	16:32:48	96
200	16:37:48	93
201	16:42:48	90
202	16:47:48	87
203	16:52:48	85
204	16:57:48	82
205	17:02:48	81
206	17:07:48	81
207	17:12:48	82
208	17:17:48	86
209	17:22:48	91
210	17:27:48	96
211	17:32:48	101
212	17:37:48	103
213	17:42:48	104
214	17:47:48	104
215	17:52:48	103
216	17:57:48	102
217	18:02:48	99
218	18:07:48	95
219	18:12:48	90
220	18:17:48	84
221	18:22:48	77
222	18:27:48	71
223	18:32:48	65
224	18:37:48	61
225	18:42:48	59
226	18:47:48	57
227	18:52:48	56
228	18:57:48	57
229	19:02:48	58
230	19:07:48	61
231	19:12:48	66
232	19:17:48	71
233	19:22:48	75
234	19:27:48	80
235	19:32:48	83
236	19:37:48	86
237	19:42:48	87
238	19:47:48	87
239	19:52:48	85
240	19:57:48	83
241	20:02:48	81
242	20:07:48	80
243	20:12:48	78
244	20:17:48	77
245	20:22:48	76
246	20:27:48	76
247	20:32:48	76
248	20:37:48	75
249	20:42:48	76
250	20:47:48	76
251	20:52:48	78
252	20:57:48	80
253	21:02:48	84
254	21:07:48	88
255	21:12:48	92
256	21:17:48	96
257	21:22:48	100
258	21:27:48	104
259	21:32:48	107
260	21:37:48	110
261	21:42:48	112
262	21:47:48	113
263	21:52:48	115
264	21:57:48	116
265	22:02:48	117
266	22:07:48	117
267	22:12:48	118
268	22:17:49	119
269	22:22:49	121
270	22:27:49	122
271	22:32:49	123
272	22:37:49	122
273	22:42:49	121
274	22:47:49	118
275	22:52:49	115
276	22:57:49	112
277	23:02:49	110
278	23:07:49	109
279	23:12:49	109
280	23:17:49	109
281	23:22:49	111
282	23:27:49	112
283	23:32:49	114
284	23:37:49	116
285	23:42:49	117
286	23:47:49	118
287	23:52:49	118
288	23:57:49	116
289	0:02:49	114
290	0:07:49	112
291	0:12:49	111
292	0:17:49	111
293	0:22:49	111
294	0:27:49	112
295	0:32:49	114
296	0:37:49	116
297	0:42:49	118
298	0:47:49	120
299	0:52:49	121
300	0:57:49	121
301	1:02:49	120
302	1:07:49	118
303	1:12:49	116
304	1:17:49	114
305	1:22:49	113
306	1:27:49	113
307	1:32:49	113
308	1:37:49	113
309	1:42:49	112
310	1:47:49	111
311	1:52:49	110
312	1:57:49	109
313	2:02:49	107
314	2:07:49	107
315	2:12:49	107
316	2:17:49	107
317	2:22:49	108
318	2:27:49	109
319	2:32:49	110
320	2:37:49	111
321	2:42:49	111
322	2:47:49	111
323	2:52:49	110
324	2:57:49	109
325	3:02:49	108
326	3:07:49	107
327	3:12:49	106
328	3:17:49	105
329	3:22:49	104
330	3:27:49	103
331	3:32:49	100
332	3:37:49	98
333	3:42:49	96
334	3:47:49	95
335	3:52:49	95
336	3:57:49	96
337	4:02:49	97
338	4:07:49	99
339	4:12:49	100
340	4:17:49	100
341	4:22:49	101
342	4:27:49	101
343	4:32:49	101
344	4:37:49	100
345	4:42:49	100
346	4:47:49	99
347	4:52:49	98
348	4:57:49	97
349	5:02:49	96
350	5:07:49	95
351	5:12:49	95
352	5:17:49	95
353	5:22:49	94
354	5:27:49	94
355	5:32:49	93
356	5:37:49	92
357	5:42:49	91
358	5:47:49	89
359	5:52:49	88
360	5:57:49	86
361	6:02:49	84
362	6:07:49	82
363	6:12:49	80
364	6:17:49	79
365	6:22:49	78
366	6:27:49	77
367	6:32:49	77
368	6:37:49	78
369	6:42:49	80
370	6:47:49	82
371	6:52:49	84
372	6:57:49	85
373	7:02:49	85
374	7:07:49	85
375	7:12:49	85
376	7:17:49	84
377	7:22:49	83
378	7:27:49	82
379	7:32:49	82
380	7:37:49	81
381	7:42:49	80
382	7:47:49	80
383	7:52:49	81
384	7:57:49	81
385	8:02:49	82
386	8:07:49	83
387	8:12:49	84
388	8:17:49	86
389	8:22:49	87
390	8:27:49	88
391	8:32:49	89
392	8:37:49	88
393	8:42:49	87
394	8:47:49	86
395	8:52:49	85
396	8:57:49	87
397	9:02:49	91
398	9:07:49	97
399	9:12:49	105
400	9:17:49	115
401	9:22:49	125
402	9:27:49	135
403	9:32:49	143
404	9:37:49	147
405	9:42:49	149
406	9:47:49	147
407	9:52:49	144
408	9:57:49	140
409	10:02:49	136
410	10:07:49	133
411	10:12:49	131
412	10:17:49	131
413	10:22:49	132
414	10:27:49	133
415	10:32:49	133
416	10:37:49	131
417	10:42:49	126
418	10:47:49	120
419	10:52:49	114
420	10:57:49	107
421	11:02:49	102
422	11:07:49	98
423	11:12:49	96
424	11:17:49	94
425	11:22:49	95
426	11:27:49	96
427	11:32:49	98
428	11:37:49	101
429	11:42:49	103
430	11:47:49	104
431	11:52:49	104
432	11:57:49	103
433	12:02:49	101
434	12:07:49	100
435	12:12:49	99
436	12:17:49	99
437	12:22:49	99
438	12:27:49	99
439	12:32:49	99
440	12:37:49	98
441	12:42:49	98
442	12:47:49	98
443	12:52:49	98
444	12:57:49	97
445	13:02:49	97
446	13:07:49	96
447	13:12:49	95
448	13:17:49	94
449	13:22:49	93
450	13:27:49	93
451	13:32:49	93
452	13:37:49	93
453	13:42:49	94
454	13:47:49	96
455	13:52:49	97
456	13:57:49	98
457	14:02:49	99
458	14:07:49	99
459	14:12:49	100
460	14:17:49	100
461	14:22:49	100
462	14:27:49	100
463	14:32:49	100
464	14:37:49	100
465	14:42:49	101
466	14:47:49	101
467	14:52:49	102
468	14:57:49	102
469	15:02:49	102
470	15:07:49	102
471	15:12:49	102
472	15:17:49	103
473	15:22:49	104
474	15:27:49	107
475	15:32:49	112
476	15:37:49	119
477	15:42:49	127
478	15:47:49	135
479	15:52:49	143
480	15:57:49	148
481	16:02:49	151
482	16:07:49	150
483	16:12:49	147
484	16:17:49	142
485	16:22:49	136
486	16:27:49	131
487	16:32:49	127
488	16:37:49	125
489	16:42:49	124
490	16:47:49	123
491	16:52:49	123
492	16:57:49	123
493	17:02:49	123
494	17:07:49	124
495	17:12:49	123
496	17:17:49	122
497	17:22:49	121
498	17:27:49	120
499	17:32:49	119
500	17:37:49	119
501	17:42:49	119
502	17:47:49	119
503	17:52:49	119
504	17:57:49	119
505	18:02:49	119
506	18:07:49	119
507	18:12:49	120
508	18:17:49	121
509	18:22:49	122
510	18:27:49	122
511	18:32:49	123
512	18:37:49	123
513	18:42:49	122
514	18:47:49	120
515	18:52:49	118
516	18:57:49	115
517	19:02:49	112
518	19:07:49	109
519	19:12:49	107
520	19:17:49	105
521	19:22:49	103
522	19:27:49	101
523	19:32:49	99
524	19:37:49	97
525	19:42:49	95
526	19:47:49	94
527	19:52:49	93
528	19:57:49	92
529	20:02:49	91
530	20:07:49	90
531	20:12:49	89
532	20:17:49	88
533	20:22:49	88
534	20:27:49	88
535	20:32:49	88
536	20:37:49	88
537	20:42:49	88
538	20:47:49	88
539	20:52:49	88
540	20:57:49	88
541	21:02:49	88
542	21:07:49	89
543	21:12:49	91
544	21:17:49	94
545	21:22:49	98
546	21:27:49	102
547	21:32:49	105
548	21:37:49	108
549	21:42:49	111
550	21:47:49	112
551	21:52:49	111
552	21:57:49	109
553	22:02:49	106
554	22:07:49	104
555	22:12:49	104
556	22:17:49	106
557	22:22:49	108
558	22:27:49	111
559	22:32:49	112
560	22:37:49	111
561	22:42:49	110
562	22:47:49	109
563	22:52:49	109
564	22:57:49	108
565	23:02:49	108
566	23:07:49	109
567	23:12:49	110
568	23:17:49	112
569	23:22:49	115
570	23:27:49	118
571	23:32:49	119
572	23:37:49	119
573	23:42:49	118
574	23:47:49	117
575	23:52:49	117
576	23:57:49	117
