# Supplementary material for: Detrended Fluctuation Analysis in the prediction of type 2 diabetes mellitus in patients at risk: Model optimization and comparison with other metrics
Source: PLoS One. 2019 Dec 18;14(12):e0225817. doi: 10.1371/journal.pone.0225817 (PMC6919578; doi:10.1371/journal.pone.0225817)
Supplement: S1 File — This file includes glucose time series from all patients included in the study and the database with clinical variables. (ZIP) [file pone.0225817.s001.zip › S1/case 146.csv]

	hora	glucemia
1	0:01:36	73
2	0:06:36	72
3	0:11:36	72
4	0:16:36	71
5	0:21:36	71
6	0:26:36	71
7	0:31:36	71
8	0:36:36	71
9	0:41:36	72
10	0:46:36	73
11	0:51:36	74
12	0:56:36	75
13	1:01:36	77
14	1:06:36	78
15	1:11:36	78
16	1:16:36	78
17	1:21:36	78
18	1:26:36	78
19	1:31:36	78
20	1:36:36	77
21	1:41:36	77
22	1:46:36	77
23	1:51:36	77
24	1:56:36	77
25	2:01:36	77
26	2:06:36	77
27	2:11:36	77
28	2:16:36	77
29	2:21:36	77
30	2:26:36	77
31	2:31:36	77
32	2:36:36	76
33	2:41:36	76
34	2:46:36	75
35	2:51:36	75
36	2:56:36	74
37	3:01:36	75
38	3:06:36	75
39	3:11:36	76
40	3:16:36	77
41	3:21:36	78
42	3:26:36	79
43	3:31:36	80
44	3:36:36	81
45	3:41:36	82
46	3:46:36	82
47	3:51:36	82
48	3:56:36	82
49	4:01:36	83
50	4:06:36	83
51	4:11:36	83
52	4:16:36	83
53	4:21:36	82
54	4:26:36	82
55	4:31:36	81
56	4:36:36	81
57	4:41:36	81
58	4:46:36	82
59	4:51:36	83
60	4:56:36	83
61	5:01:36	84
62	5:06:36	84
63	5:11:36	84
64	5:16:36	85
65	5:21:36	85
66	5:26:36	85
67	5:31:36	85
68	5:36:36	85
69	5:41:36	85
70	5:46:36	85
71	5:51:36	85
72	5:56:36	84
73	6:01:36	84
74	6:06:36	86
75	6:11:36	89
76	6:16:36	92
77	6:21:36	95
78	6:26:36	97
79	6:31:36	97
80	6:36:36	97
81	6:41:36	97
82	6:46:36	97
83	6:51:36	98
84	6:56:36	100
85	7:01:36	102
86	7:06:36	104
87	7:11:36	105
88	7:16:36	106
89	7:21:36	107
90	7:26:36	107
91	7:31:36	106
92	7:36:36	105
93	7:41:36	104
94	7:46:36	103
95	7:51:36	102
96	7:56:36	101
97	8:01:36	100
98	8:06:36	99
99	8:11:36	98
100	8:16:36	96
101	8:21:36	95
102	8:26:36	93
103	8:31:36	91
104	8:36:36	88
105	8:41:36	85
106	8:46:36	83
107	8:51:36	82
108	8:56:36	81
109	9:01:36	81
110	9:06:36	81
111	9:11:36	81
112	9:16:36	81
113	9:21:36	80
114	9:26:36	80
115	9:31:36	80
116	9:36:36	80
117	9:41:36	80
118	9:46:36	81
119	9:51:36	81
120	9:56:36	81
121	10:01:36	80
122	10:06:36	79
123	10:11:36	77
124	10:16:36	76
125	10:21:36	75
126	10:26:36	74
127	10:31:36	74
128	10:36:36	74
129	10:41:36	76
130	10:46:36	80
131	10:51:36	86
132	10:56:36	92
133	11:01:36	98
134	11:06:36	104
135	11:11:36	108
136	11:16:36	112
137	11:21:36	114
138	11:26:36	115
139	11:31:36	116
140	11:36:36	116
141	11:41:36	117
142	11:46:36	117
143	11:51:36	115
144	11:56:36	113
145	12:01:36	109
146	12:06:36	103
147	12:11:36	97
148	12:16:36	91
149	12:21:36	86
150	12:26:36	83
151	12:31:36	81
152	12:36:36	80
153	12:41:36	80
154	12:46:36	79
155	12:51:36	79
156	12:56:36	78
157	13:01:36	78
158	13:06:36	78
159	13:11:36	78
160	13:16:36	78
161	13:21:36	79
162	13:26:36	80
163	13:31:36	81
164	13:36:36	83
165	13:41:36	84
166	13:46:36	84
167	13:51:36	85
168	13:56:36	86
169	14:01:36	86
170	14:06:36	87
171	14:11:36	88
172	14:16:36	89
173	14:21:36	89
174	14:26:36	89
175	14:31:36	89
176	14:36:36	88
177	14:41:36	87
178	14:46:36	87
179	14:51:36	86
180	14:56:36	86
181	15:01:36	86
182	15:06:36	87
183	15:11:36	87
184	15:16:36	87
185	15:21:36	87
186	15:26:36	88
187	15:31:36	88
188	15:36:36	88
189	15:41:36	88
190	15:46:36	87
191	15:51:36	85
192	15:56:36	83
193	16:01:36	81
194	16:06:36	78
195	16:11:36	77
196	16:16:36	76
197	16:21:36	76
198	16:26:36	77
199	16:31:36	78
200	16:36:36	80
201	16:41:36	82
202	16:46:36	83
203	16:51:36	84
204	16:56:36	85
205	17:01:36	85
206	17:06:36	86
207	17:11:36	86
208	17:16:36	88
209	17:21:36	90
210	17:26:36	93
211	17:31:36	96
212	17:36:36	99
213	17:41:36	102
214	17:46:36	105
215	17:51:36	107
216	17:56:36	110
217	18:01:36	112
218	18:06:36	115
219	18:11:36	117
220	18:16:36	119
221	18:21:36	121
222	18:26:36	123
223	18:31:36	125
224	18:36:36	127
225	18:41:36	130
226	18:46:36	134
227	18:51:36	138
228	18:56:36	142
229	19:01:36	146
230	19:06:36	148
231	19:11:36	148
232	19:16:36	145
233	19:21:36	141
234	19:26:36	136
235	19:31:36	130
236	19:36:36	123
237	19:41:36	118
238	19:46:36	113
239	19:51:36	111
240	19:56:36	109
241	20:01:36	109
242	20:06:36	110
243	20:11:36	111
244	20:16:36	111
245	20:21:36	111
246	20:26:36	110
247	20:31:36	109
248	20:36:36	107
249	20:41:37	106
250	20:46:37	106
251	20:51:37	107
252	20:56:37	109
253	21:01:37	112
254	21:06:37	115
255	21:11:37	118
256	21:16:37	121
257	21:21:37	123
258	21:26:37	124
259	21:31:37	125
260	21:36:37	125
261	21:41:37	124
262	21:46:37	122
263	21:51:37	120
264	21:56:37	117
265	22:01:37	115
266	22:06:37	112
267	22:11:37	110
268	22:16:37	107
269	22:21:37	105
270	22:26:37	102
271	22:31:37	99
272	22:36:37	96
273	22:41:37	93
274	22:46:37	90
275	22:51:37	87
276	22:56:37	85
277	23:01:37	85
278	23:06:37	87
279	23:11:37	90
280	23:16:37	93
281	23:21:37	96
282	23:26:37	99
283	23:31:37	101
284	23:36:37	102
285	23:41:37	101
286	23:46:37	100
287	23:51:37	99
288	23:56:37	97
289	0:01:37	95
290	0:06:37	93
291	0:11:37	92
292	0:16:37	90
293	0:21:37	88
294	0:26:37	87
295	0:31:37	84
296	0:36:37	82
297	0:41:37	80
298	0:46:37	77
299	0:51:37	76
300	0:56:37	74
301	1:01:37	74
302	1:06:37	75
303	1:11:37	77
304	1:16:37	79
305	1:21:37	80
306	1:26:37	81
307	1:31:37	81
308	1:36:37	81
309	1:41:37	81
310	1:46:37	80
311	1:51:37	80
312	1:56:37	80
313	2:01:37	80
314	2:06:37	81
315	2:11:37	81
316	2:16:37	82
317	2:21:37	82
318	2:26:37	82
319	2:31:37	82
320	2:36:37	82
321	2:41:37	83
322	2:46:37	83
323	2:51:37	84
324	2:56:37	84
325	3:01:37	84
326	3:06:37	84
327	3:11:37	83
328	3:16:37	82
329	3:21:37	80
330	3:26:37	79
331	3:31:37	78
332	3:36:37	77
333	3:41:37	76
334	3:46:37	76
335	3:51:37	75
336	3:56:37	75
337	4:01:37	74
338	4:06:37	74
339	4:11:37	73
340	4:16:37	73
341	4:21:37	72
342	4:26:37	72
343	4:31:37	71
344	4:36:37	70
345	4:41:37	70
346	4:46:37	71
347	4:51:37	71
348	4:56:37	72
349	5:01:37	72
350	5:06:37	72
351	5:11:37	73
352	5:16:37	74
353	5:21:37	76
354	5:26:37	77
355	5:31:37	79
356	5:36:37	80
357	5:41:37	81
358	5:46:37	82
359	5:51:37	83
360	5:56:37	84
361	6:01:37	86
362	6:06:37	87
363	6:11:37	88
364	6:16:37	88
365	6:21:37	88
366	6:26:37	86
367	6:31:37	84
368	6:36:37	82
369	6:41:37	81
370	6:46:37	81
371	6:51:37	81
372	6:56:37	82
373	7:01:37	82
374	7:06:37	83
375	7:11:37	84
376	7:16:37	85
377	7:21:37	86
378	7:26:37	87
379	7:31:37	88
380	7:36:37	88
381	7:41:37	88
382	7:46:37	88
383	7:51:37	88
384	7:56:37	88
385	8:01:37	87
386	8:06:37	87
387	8:11:37	86
388	8:16:37	86
389	8:21:37	85
390	8:26:37	85
391	8:31:37	86
392	8:36:37	87
393	8:41:37	87
394	8:46:37	88
395	8:51:37	88
396	8:56:37	88
397	9:01:37	87
398	9:06:37	87
399	9:11:37	87
400	9:16:37	86
401	9:21:37	86
402	9:26:37	85
403	9:31:37	85
404	9:36:37	84
405	9:41:37	84
406	9:46:37	83
407	9:51:37	83
408	9:56:37	82
409	10:01:37	82
410	10:06:37	81
411	10:11:37	81
412	10:16:37	80
413	10:21:37	80
414	10:26:37	79
415	10:31:37	79
416	10:36:37	79
417	10:41:37	78
418	10:46:37	79
419	10:51:37	80
420	10:56:37	82
421	11:01:37	86
422	11:06:37	90
423	11:11:37	95
424	11:16:37	100
425	11:21:37	105
426	11:26:37	109
427	11:31:37	112
428	11:36:37	114
429	11:41:37	115
430	11:46:37	116
431	11:51:37	114
432	11:56:37	111
433	12:01:37	105
434	12:06:37	99
435	12:11:37	91
436	12:16:37	85
437	12:21:37	79
438	12:26:37	75
439	12:31:37	73
440	12:36:37	71
441	12:41:37	71
442	12:46:37	71
443	12:51:37	71
444	12:56:37	71
445	13:01:37	71
446	13:06:37	71
447	13:11:37	70
448	13:16:37	70
449	13:21:37	70
450	13:26:37	70
451	13:31:37	70
452	13:36:37	70
453	13:41:37	70
454	13:46:37	71
455	13:51:37	71
456	13:56:37	71
457	14:01:37	72
458	14:06:37	72
459	14:11:37	73
460	14:16:37	73
461	14:21:37	73
462	14:26:37	73
463	14:31:37	73
464	14:36:37	73
465	14:41:37	73
466	14:46:37	73
467	14:51:37	73
468	14:56:37	74
469	15:01:37	74
470	15:06:37	74
471	15:11:37	75
472	15:16:37	75
473	15:21:37	76
474	15:26:37	76
475	15:31:37	75
476	15:36:37	75
477	15:41:37	75
478	15:46:37	74
479	15:51:37	74
480	15:56:37	73
481	16:01:37	73
482	16:06:37	74
483	16:11:37	75
484	16:16:37	77
485	16:21:37	79
486	16:26:37	81
487	16:31:37	84
488	16:36:37	86
489	16:41:37	88
490	16:46:37	89
491	16:51:37	89
492	16:56:37	89
493	17:01:37	89
494	17:06:37	89
495	17:11:37	89
496	17:16:37	89
497	17:21:37	89
498	17:26:37	89
499	17:31:37	88
500	17:36:37	87
501	17:41:37	86
502	17:46:37	84
503	17:51:37	83
504	17:56:37	83
505	18:01:37	82
506	18:06:37	82
507	18:11:37	82
508	18:16:37	81
509	18:21:37	80
510	18:26:37	79
511	18:31:37	79
512	18:36:37	79
513	18:41:37	79
514	18:46:37	79
515	18:51:37	80
516	18:56:37	80
517	19:01:37	81
518	19:06:37	81
519	19:11:37	82
520	19:16:37	82
521	19:21:37	83
522	19:26:37	83
523	19:31:37	83
524	19:36:37	83
525	19:41:37	83
526	19:46:37	82
527	19:51:37	82
528	19:56:37	81
529	20:01:37	80
530	20:06:37	79
531	20:11:37	78
532	20:16:37	78
533	20:21:37	77
534	20:26:37	77
535	20:31:37	78
536	20:36:37	81
537	20:41:37	84
538	20:46:37	88
539	20:51:37	93
540	20:56:37	97
541	21:01:37	100
542	21:06:37	102
543	21:11:37	102
544	21:16:37	102
545	21:21:37	101
546	21:26:37	99
547	21:31:37	97
548	21:36:37	94
549	21:41:37	91
550	21:46:37	88
551	21:51:37	86
552	21:56:37	85
553	22:01:37	84
554	22:06:37	84
555	22:11:37	84
556	22:16:37	84
557	22:21:37	83
558	22:26:37	83
559	22:31:37	82
560	22:36:37	80
561	22:41:37	79
562	22:46:37	77
563	22:51:37	75
564	22:56:37	74
565	23:01:37	74
566	23:06:37	73
567	23:11:37	73
568	23:16:37	74
569	23:21:37	75
570	23:26:37	76
571	23:31:37	78
572	23:36:37	80
573	23:41:37	82
574	23:46:37	83
575	23:51:37	84
576	23:56:37	84
