# Supplementary material for: Detrended Fluctuation Analysis in the prediction of type 2 diabetes mellitus in patients at risk: Model optimization and comparison with other metrics
Source: PLoS One. 2019 Dec 18;14(12):e0225817. doi: 10.1371/journal.pone.0225817 (PMC6919578; doi:10.1371/journal.pone.0225817)
Supplement: S1 File — This file includes glucose time series from all patients included in the study and the database with clinical variables. (ZIP) [file pone.0225817.s001.zip › S1/case 147.csv]

	hora	glucemia
1	0:01:00	124
2	0:06:00	123
3	0:11:00	121
4	0:16:00	119
5	0:21:00	118
6	0:26:00	117
7	0:31:00	116
8	0:36:00	116
9	0:41:00	116
10	0:46:00	117
11	0:51:00	117
12	0:56:00	118
13	1:01:00	118
14	1:06:00	119
15	1:11:00	119
16	1:16:00	119
17	1:21:00	118
18	1:26:00	116
19	1:31:00	113
20	1:36:00	111
21	1:41:00	110
22	1:46:00	109
23	1:51:00	110
24	1:56:00	111
25	2:01:00	113
26	2:06:00	114
27	2:11:00	115
28	2:16:00	114
29	2:21:00	113
30	2:26:00	112
31	2:31:00	112
32	2:36:00	112
33	2:41:00	112
34	2:46:00	113
35	2:51:00	114
36	2:56:00	114
37	3:01:00	114
38	3:06:00	114
39	3:11:00	114
40	3:16:00	113
41	3:21:00	113
42	3:26:00	111
43	3:31:00	110
44	3:36:00	109
45	3:41:00	108
46	3:46:00	107
47	3:51:00	108
48	3:56:00	109
49	4:01:00	110
50	4:06:00	111
51	4:11:00	112
52	4:16:00	111
53	4:21:00	111
54	4:26:00	110
55	4:31:00	109
56	4:36:00	108
57	4:41:00	107
58	4:46:00	106
59	4:51:00	105
60	4:56:00	103
61	5:01:00	101
62	5:06:00	100
63	5:11:00	101
64	5:16:00	102
65	5:21:00	104
66	5:26:00	106
67	5:31:00	108
68	5:36:00	109
69	5:41:00	110
70	5:46:00	110
71	5:51:00	109
72	5:56:00	109
73	6:01:00	109
74	6:06:00	108
75	6:11:00	108
76	6:16:00	107
77	6:21:00	107
78	6:26:00	106
79	6:31:00	106
80	6:36:00	107
81	6:41:00	108
82	6:46:00	109
83	6:51:00	111
84	6:56:00	112
85	7:01:00	112
86	7:06:00	112
87	7:11:00	111
88	7:16:00	109
89	7:21:00	107
90	7:26:00	104
91	7:31:00	101
92	7:36:00	99
93	7:41:00	99
94	7:46:00	101
95	7:51:00	103
96	7:56:00	105
97	8:01:00	108
98	8:06:00	109
99	8:11:00	111
100	8:16:00	112
101	8:21:00	114
102	8:26:00	115
103	8:31:00	115
104	8:36:00	114
105	8:41:00	114
106	8:46:00	113
107	8:51:00	114
108	8:56:00	115
109	9:01:00	118
110	9:06:00	121
111	9:11:00	125
112	9:16:00	128
113	9:21:00	130
114	9:26:00	130
115	9:31:00	129
116	9:36:00	126
117	9:41:00	123
118	9:46:00	121
119	9:51:00	119
120	9:56:00	118
121	10:01:00	118
122	10:06:00	118
123	10:11:00	119
124	10:16:00	120
125	10:21:00	121
126	10:26:00	122
127	10:31:00	122
128	10:36:00	121
129	10:41:00	119
130	10:46:00	118
131	10:51:00	117
132	10:56:00	117
133	11:01:00	117
134	11:06:00	118
135	11:11:00	119
136	11:16:00	121
137	11:21:00	122
138	11:26:00	123
139	11:31:00	123
140	11:36:00	121
141	11:41:00	120
142	11:46:00	118
143	11:51:00	118
144	11:56:00	118
145	12:01:00	120
146	12:06:00	122
147	12:11:00	124
148	12:16:00	126
149	12:21:00	127
150	12:26:00	128
151	12:31:00	129
152	12:36:00	130
153	12:41:00	130
154	12:46:00	129
155	12:51:00	129
156	12:56:00	129
157	13:01:00	130
158	13:06:00	131
159	13:11:00	132
160	13:16:00	132
161	13:21:00	131
162	13:26:00	130
163	13:31:00	129
164	13:36:00	129
165	13:41:00	129
166	13:46:00	131
167	13:51:00	133
168	13:56:00	137
169	14:01:00	141
170	14:06:00	146
171	14:11:00	150
172	14:16:00	153
173	14:21:00	152
174	14:26:00	145
175	14:31:00	134
176	14:36:00	118
177	14:41:00	105
178	14:46:00	97
179	14:51:00	98
180	14:56:00	107
181	15:01:00	119
182	15:06:00	130
183	15:11:00	137
184	15:16:00	140
185	15:21:00	141
186	15:26:00	141
187	15:31:00	142
188	15:36:00	142
189	15:41:00	142
190	15:46:00	141
191	15:51:00	139
192	15:56:00	137
193	16:01:00	134
194	16:06:00	134
195	16:11:00	134
196	16:16:00	135
197	16:21:00	136
198	16:26:00	137
199	16:31:00	137
200	16:36:00	136
201	16:41:00	135
202	16:46:00	133
203	16:51:00	132
204	16:56:00	130
205	17:01:00	129
206	17:06:00	130
207	17:11:00	131
208	17:16:00	133
209	17:21:00	133
210	17:26:00	133
211	17:31:00	132
212	17:36:00	131
213	17:41:00	131
214	17:46:00	130
215	17:51:00	129
216	17:56:00	129
217	18:01:00	129
218	18:06:00	129
219	18:11:00	129
220	18:16:00	128
221	18:21:00	127
222	18:26:00	125
223	18:31:00	124
224	18:36:00	122
225	18:41:00	121
226	18:46:00	120
227	18:51:00	119
228	18:56:00	119
229	19:01:00	120
230	19:06:00	121
231	19:11:00	122
232	19:16:00	123
233	19:21:00	124
234	19:26:00	125
235	19:31:00	125
236	19:36:00	127
237	19:41:00	129
238	19:46:00	131
239	19:51:00	132
240	19:56:00	132
241	20:01:00	129
242	20:06:00	125
243	20:11:00	122
244	20:16:00	119
245	20:21:00	119
246	20:26:00	120
247	20:31:00	123
248	20:36:00	126
249	20:41:00	130
250	20:46:00	132
251	20:51:00	134
252	20:56:00	135
253	21:01:00	135
254	21:06:01	135
255	21:11:01	134
256	21:16:01	133
257	21:21:01	132
258	21:26:01	131
259	21:31:01	129
260	21:36:01	127
261	21:41:01	125
262	21:46:01	121
263	21:51:01	117
264	21:56:01	112
265	22:01:01	107
266	22:06:01	103
267	22:11:01	102
268	22:16:01	104
269	22:21:01	107
270	22:26:01	112
271	22:31:01	117
272	22:36:01	120
273	22:41:01	122
274	22:46:01	122
275	22:51:01	121
276	22:56:01	120
277	23:01:01	117
278	23:06:01	114
279	23:11:01	111
280	23:16:01	108
281	23:21:01	107
282	23:26:01	107
283	23:31:01	110
284	23:36:01	113
285	23:41:01	116
286	23:46:01	118
287	23:51:01	119
288	23:56:01	119
289	0:01:01	119
290	0:06:01	118
291	0:11:01	117
292	0:16:01	116
293	0:21:01	114
294	0:26:01	114
295	0:31:01	115
296	0:36:01	117
297	0:41:01	120
298	0:46:01	124
299	0:51:01	127
300	0:56:01	128
301	1:01:01	129
302	1:06:01	129
303	1:11:01	129
304	1:16:01	128
305	1:21:01	126
306	1:26:01	123
307	1:31:01	119
308	1:36:01	116
309	1:41:01	114
310	1:46:01	112
311	1:51:01	111
312	1:56:01	111
313	2:01:01	110
314	2:06:01	110
315	2:11:01	109
316	2:16:01	108
317	2:21:01	107
318	2:26:01	105
319	2:31:01	103
320	2:36:01	102
321	2:41:01	101
322	2:46:01	101
323	2:51:01	101
324	2:56:01	103
325	3:01:01	106
326	3:06:01	109
327	3:11:01	111
328	3:16:01	113
329	3:21:01	114
330	3:26:01	115
331	3:31:01	116
332	3:36:01	117
333	3:41:01	118
334	3:46:01	119
335	3:51:01	119
336	3:56:01	120
337	4:01:01	120
338	4:06:01	121
339	4:11:01	122
340	4:16:01	122
341	4:21:01	123
342	4:26:01	124
343	4:31:01	125
344	4:36:01	126
345	4:41:01	126
346	4:46:01	127
347	4:51:01	126
348	4:56:01	126
349	5:01:01	126
350	5:06:01	125
351	5:11:01	124
352	5:16:01	123
353	5:21:01	122
354	5:26:01	121
355	5:31:01	121
356	5:36:01	122
357	5:41:01	123
358	5:46:01	124
359	5:51:01	126
360	5:56:01	127
361	6:01:01	128
362	6:06:01	128
363	6:11:01	129
364	6:16:01	128
365	6:21:01	128
366	6:26:01	128
367	6:31:01	127
368	6:36:01	128
369	6:41:01	128
370	6:46:01	129
371	6:51:01	130
372	6:56:01	131
373	7:01:01	131
374	7:06:01	131
375	7:11:01	131
376	7:16:01	130
377	7:21:01	130
378	7:26:01	129
379	7:31:01	129
380	7:36:01	128
381	7:41:01	129
382	7:46:01	130
383	7:51:01	132
384	7:56:01	134
385	8:01:01	136
386	8:06:01	138
387	8:11:01	140
388	8:16:01	140
389	8:21:01	140
390	8:26:01	140
391	8:31:01	140
392	8:36:01	140
393	8:41:01	140
394	8:46:01	142
395	8:51:01	145
396	8:56:01	149
397	9:01:01	152
398	9:06:01	154
399	9:11:01	154
400	9:16:01	152
401	9:21:01	150
402	9:26:01	147
403	9:31:01	145
404	9:36:01	143
405	9:41:01	142
406	9:46:01	142
407	9:51:01	144
408	9:56:01	145
409	10:01:01	147
410	10:06:01	149
411	10:11:01	149
412	10:16:01	150
413	10:21:01	149
414	10:26:01	148
415	10:31:01	148
416	10:36:01	148
417	10:41:01	148
418	10:46:01	149
419	10:51:01	149
420	10:56:01	149
421	11:01:01	148
422	11:06:01	145
423	11:11:01	142
424	11:16:01	140
425	11:21:01	137
426	11:26:01	136
427	11:31:01	135
428	11:36:01	134
429	11:41:01	133
430	11:46:01	132
431	11:51:01	132
432	11:56:01	132
433	12:01:01	131
434	12:06:01	131
435	12:11:01	131
436	12:16:01	131
437	12:21:01	131
438	12:26:01	130
439	12:31:01	128
440	12:36:01	127
441	12:41:01	125
442	12:46:01	125
443	12:51:01	125
444	12:56:01	125
445	13:01:01	124
446	13:06:01	124
447	13:11:01	123
448	13:16:01	123
449	13:21:01	123
450	13:26:01	122
451	13:31:01	122
452	13:36:01	122
453	13:41:01	122
454	13:46:01	123
455	13:51:01	124
456	13:56:01	124
457	14:01:01	124
458	14:06:01	124
459	14:11:01	124
460	14:16:01	125
461	14:21:01	127
462	14:26:01	130
463	14:31:01	133
464	14:36:01	136
465	14:41:01	140
466	14:46:01	142
467	14:51:01	145
468	14:56:01	147
469	15:01:01	148
470	15:06:01	150
471	15:11:01	151
472	15:16:01	150
473	15:21:01	148
474	15:26:01	145
475	15:31:01	141
476	15:36:01	136
477	15:41:01	132
478	15:46:01	129
479	15:51:01	128
480	15:56:01	129
481	16:01:01	130
482	16:06:01	133
483	16:11:01	135
484	16:16:01	137
485	16:21:01	137
486	16:26:01	135
487	16:31:01	130
488	16:36:01	123
489	16:41:01	116
490	16:46:01	110
491	16:51:01	107
492	16:56:01	105
493	17:01:01	106
494	17:06:01	108
495	17:11:01	110
496	17:16:01	111
497	17:21:01	112
498	17:26:01	112
499	17:31:01	111
500	17:36:01	109
501	17:41:01	108
502	17:46:01	108
503	17:51:01	109
504	17:56:01	111
505	18:01:01	112
506	18:06:01	113
507	18:11:01	114
508	18:16:01	116
509	18:21:01	119
510	18:26:01	122
511	18:31:01	126
512	18:36:01	129
513	18:41:01	132
514	18:46:01	135
515	18:51:01	137
516	18:56:01	138
517	19:01:01	138
518	19:06:01	138
519	19:11:01	136
520	19:16:01	133
521	19:21:01	130
522	19:26:01	127
523	19:31:01	123
524	19:36:01	121
525	19:41:01	120
526	19:46:01	120
527	19:51:01	121
528	19:56:01	122
529	20:01:01	123
530	20:06:01	124
531	20:11:01	123
532	20:16:01	123
533	20:21:01	122
534	20:26:01	121
535	20:31:01	121
536	20:36:01	121
537	20:41:01	122
538	20:46:01	123
539	20:51:01	125
540	20:56:01	127
541	21:01:01	128
542	21:06:01	129
543	21:11:01	129
544	21:16:01	129
545	21:21:01	128
546	21:26:01	127
547	21:31:01	127
548	21:36:01	128
549	21:41:01	129
550	21:46:01	130
551	21:51:01	132
552	21:56:01	133
553	22:01:01	133
554	22:06:01	133
555	22:11:01	131
556	22:16:01	129
557	22:21:01	126
558	22:26:01	123
559	22:31:01	119
560	22:36:01	115
561	22:41:01	112
562	22:46:01	111
563	22:51:01	110
564	22:56:01	111
565	23:01:01	113
566	23:06:01	115
567	23:11:01	118
568	23:16:01	120
569	23:21:01	123
570	23:26:01	126
571	23:31:01	130
572	23:36:01	133
573	23:41:01	135
574	23:46:01	136
575	23:51:01	136
576	23:56:01	135
