# Supplementary material for: Detrended Fluctuation Analysis in the prediction of type 2 diabetes mellitus in patients at risk: Model optimization and comparison with other metrics
Source: PLoS One. 2019 Dec 18;14(12):e0225817. doi: 10.1371/journal.pone.0225817 (PMC6919578; doi:10.1371/journal.pone.0225817)
Supplement: S1 File — This file includes glucose time series from all patients included in the study and the database with clinical variables. (ZIP) [file pone.0225817.s001.zip › S1/case 148.csv]

	hora	glucemia
1	0:03:50	147
2	0:08:50	146
3	0:13:50	144
4	0:18:50	142
5	0:23:50	140
6	0:28:50	137
7	0:33:50	135
8	0:38:50	133
9	0:43:50	132
10	0:48:50	130
11	0:53:50	129
12	0:58:50	129
13	1:03:50	128
14	1:08:50	127
15	1:13:50	127
16	1:18:50	126
17	1:23:50	125
18	1:28:50	124
19	1:33:50	123
20	1:38:50	122
21	1:43:50	121
22	1:48:50	121
23	1:53:50	120
24	1:58:50	120
25	2:03:50	119
26	2:08:50	118
27	2:13:50	117
28	2:18:50	116
29	2:23:50	115
30	2:28:50	114
31	2:33:50	113
32	2:38:50	112
33	2:43:50	111
34	2:48:50	110
35	2:53:50	109
36	2:58:50	109
37	3:03:50	108
38	3:08:50	108
39	3:13:50	107
40	3:18:50	107
41	3:23:50	107
42	3:28:50	107
43	3:33:50	107
44	3:38:50	107
45	3:43:50	106
46	3:48:50	106
47	3:53:50	106
48	3:58:50	105
49	4:03:50	105
50	4:08:50	105
51	4:13:50	105
52	4:18:50	105
53	4:23:50	104
54	4:28:50	103
55	4:33:50	101
56	4:38:50	98
57	4:43:50	95
58	4:48:50	92
59	4:53:50	90
60	4:58:50	88
61	5:03:50	87
62	5:08:50	87
63	5:13:50	87
64	5:18:50	87
65	5:23:50	89
66	5:28:50	90
67	5:33:50	91
68	5:38:50	92
69	5:43:50	93
70	5:48:50	94
71	5:53:50	94
72	5:58:50	95
73	6:03:50	95
74	6:08:50	95
75	6:13:50	96
76	6:18:50	96
77	6:23:50	96
78	6:28:50	96
79	6:33:50	97
80	6:38:50	97
81	6:43:51	97
82	6:48:51	97
83	6:53:51	97
84	6:58:51	96
85	7:03:51	96
86	7:08:51	95
87	7:13:51	95
88	7:18:51	94
89	7:23:51	94
90	7:28:51	94
91	7:33:51	94
92	7:38:51	95
93	7:43:51	95
94	7:48:51	95
95	7:53:51	94
96	7:58:51	94
97	8:03:51	94
98	8:08:51	94
99	8:13:51	93
100	8:18:51	93
101	8:23:51	93
102	8:28:51	93
103	8:33:51	93
104	8:38:51	93
105	8:43:51	94
106	8:48:51	94
107	8:53:51	95
108	8:58:51	96
109	9:03:51	97
110	9:08:51	98
111	9:13:51	100
112	9:18:51	101
113	9:23:51	101
114	9:28:51	101
115	9:33:51	101
116	9:38:51	100
117	9:43:51	100
118	9:48:51	101
119	9:53:51	102
120	9:58:51	NA
121	10:03:51	NA
122	10:05:24	NA
123	10:10:24	NA
124	10:15:24	NA
125	10:20:24	NA
126	10:25:24	NA
127	10:30:24	NA
128	10:35:24	NA
129	10:40:24	NA
130	10:45:24	NA
131	10:50:24	NA
132	10:55:24	NA
133	11:00:24	NA
134	11:05:24	NA
135	11:10:04	NA
136	11:15:09	NA
137	11:20:09	NA
138	11:25:09	NA
139	11:30:09	NA
140	11:35:42	NA
141	11:40:42	NA
142	11:45:42	NA
143	11:50:42	NA
144	11:57:49	NA
145	12:01:54	NA
146	12:08:23	NA
147	12:13:23	NA
148	12:18:23	NA
149	12:23:23	NA
150	12:28:23	NA
151	12:33:23	NA
152	12:38:23	118
153	12:43:23	114
154	12:48:23	110
155	12:53:23	107
156	12:58:23	105
157	13:03:23	103
158	13:08:23	101
159	13:13:23	98
160	13:18:23	96
161	13:23:23	93
162	13:28:23	90
163	13:33:23	88
164	13:38:23	85
165	13:43:23	83
166	13:48:23	81
167	13:53:23	80
168	13:58:23	80
169	14:03:23	79
170	14:08:23	79
171	14:13:23	79
172	14:18:23	79
173	14:23:23	79
174	14:28:23	80
175	14:33:23	81
176	14:38:23	82
177	14:43:23	84
178	14:48:23	86
179	14:53:23	87
180	14:58:23	87
181	15:03:23	88
182	15:08:23	88
183	15:13:23	88
184	15:18:23	90
185	15:23:23	92
186	15:28:23	95
187	15:33:23	98
188	15:38:23	101
189	15:43:23	105
190	15:48:23	108
191	15:53:23	112
192	15:58:23	115
193	16:03:23	118
194	16:08:23	120
195	16:13:23	123
196	16:18:23	124
197	16:23:23	125
198	16:28:23	126
199	16:33:23	126
200	16:38:23	126
201	16:43:23	126
202	16:48:23	126
203	16:53:23	126
204	16:58:23	126
205	17:03:23	125
206	17:08:23	125
207	17:13:23	125
208	17:18:23	125
209	17:23:23	125
210	17:28:23	126
211	17:33:23	126
212	17:38:23	126
213	17:43:23	125
214	17:48:23	NA
215	17:53:23	NA
216	17:56:42	NA
217	18:06:42	NA
218	18:11:42	NA
219	18:16:42	NA
220	18:21:42	NA
221	18:26:42	NA
222	18:31:42	112
223	18:36:42	111
224	18:41:42	111
225	18:46:42	112
226	18:51:42	113
227	18:56:42	114
228	19:01:42	114
229	19:06:42	113
230	19:11:42	112
231	19:16:42	111
232	19:21:42	111
233	19:26:42	111
234	19:31:42	111
235	19:36:42	110
236	19:41:42	109
237	19:46:42	108
238	19:51:42	107
239	19:56:42	107
240	20:01:42	106
241	20:06:42	105
242	20:11:42	104
243	20:16:42	103
244	20:21:42	102
245	20:26:42	101
246	20:31:42	101
247	20:36:42	100
248	20:41:42	100
249	20:46:42	100
250	20:51:42	100
251	20:56:42	100
252	21:01:42	100
253	21:06:42	100
254	21:11:42	99
255	21:16:42	98
256	21:21:42	97
257	21:26:42	96
258	21:31:42	95
259	21:36:42	95
260	21:41:42	96
261	21:46:42	98
262	21:51:42	100
263	21:56:42	103
264	22:01:42	105
265	22:06:42	108
266	22:11:42	110
267	22:16:42	113
268	22:21:42	116
269	22:26:42	118
270	22:31:42	NA
271	22:36:42	NA
272	22:40:55	NA
273	22:41:06	NA
274	22:46:11	NA
275	22:51:11	NA
276	22:56:11	NA
277	23:01:11	NA
278	23:06:11	NA
279	23:11:11	NA
280	23:16:11	144
281	23:21:11	147
282	23:26:11	149
283	23:31:11	151
284	23:36:11	153
285	23:41:11	154
286	23:46:11	156
287	23:51:11	157
288	23:56:11	157
