# Supplementary material for: Detrended Fluctuation Analysis in the prediction of type 2 diabetes mellitus in patients at risk: Model optimization and comparison with other metrics
Source: PLoS One. 2019 Dec 18;14(12):e0225817. doi: 10.1371/journal.pone.0225817 (PMC6919578; doi:10.1371/journal.pone.0225817)
Supplement: S1 File — This file includes glucose time series from all patients included in the study and the database with clinical variables. (ZIP) [file pone.0225817.s001.zip › S1/case 149.csv]

	hora	glucemia
1	0:01:25	109
2	0:06:25	111
3	0:11:25	113
4	0:16:25	115
5	0:21:25	117
6	0:26:25	119
7	0:31:25	121
8	0:36:25	121
9	0:41:25	121
10	0:46:25	121
11	0:51:25	119
12	0:56:25	117
13	1:01:25	114
14	1:06:25	111
15	1:11:25	108
16	1:16:25	106
17	1:21:25	104
18	1:26:25	102
19	1:31:25	102
20	1:36:25	102
21	1:41:25	102
22	1:46:25	103
23	1:51:25	104
24	1:56:25	104
25	2:01:25	104
26	2:06:25	105
27	2:11:25	104
28	2:16:25	104
29	2:21:25	104
30	2:26:25	104
31	2:31:25	103
32	2:36:25	103
33	2:41:25	102
34	2:46:25	102
35	2:51:25	102
36	2:56:25	101
37	3:01:25	101
38	3:06:25	100
39	3:11:25	99
40	3:16:25	99
41	3:21:25	99
42	3:26:25	99
43	3:31:25	99
44	3:36:25	99
45	3:41:25	99
46	3:46:25	98
47	3:51:25	98
48	3:56:25	97
49	4:01:25	97
50	4:06:25	96
51	4:11:25	95
52	4:16:25	94
53	4:21:25	93
54	4:26:25	93
55	4:31:25	92
56	4:36:25	92
57	4:41:25	93
58	4:46:25	93
59	4:51:25	94
60	4:56:25	94
61	5:01:25	94
62	5:06:25	94
63	5:11:25	93
64	5:16:25	93
65	5:21:25	93
66	5:26:25	94
67	5:31:25	95
68	5:36:25	96
69	5:41:25	96
70	5:46:25	97
71	5:51:25	97
72	5:56:25	96
73	6:01:25	96
74	6:06:25	95
75	6:11:25	94
76	6:16:25	94
77	6:21:25	94
78	6:26:25	94
79	6:31:25	95
80	6:36:25	95
81	6:41:25	95
82	6:46:25	96
83	6:51:25	96
84	6:56:25	97
85	7:01:25	98
86	7:06:25	99
87	7:11:25	100
88	7:16:25	101
89	7:21:25	101
90	7:26:25	102
91	7:31:25	102
92	7:36:25	102
93	7:41:25	101
94	7:46:25	101
95	7:51:25	100
96	7:56:25	100
97	8:01:25	100
98	8:06:25	100
99	8:11:25	101
100	8:16:25	102
101	8:21:25	103
102	8:26:25	107
103	8:31:25	111
104	8:36:25	117
105	8:41:25	123
106	8:46:25	128
107	8:51:25	132
108	8:56:25	134
109	9:01:25	134
110	9:06:25	133
111	9:11:25	130
112	9:16:25	127
113	9:21:25	123
114	9:26:25	119
115	9:31:25	115
116	9:36:25	112
117	9:41:25	109
118	9:46:25	108
119	9:51:25	107
120	9:56:25	107
121	10:01:25	107
122	10:06:25	108
123	10:11:25	109
124	10:16:25	110
125	10:21:25	111
126	10:26:25	112
127	10:31:25	112
128	10:36:25	112
129	10:41:25	113
130	10:46:25	113
131	10:51:25	113
132	10:56:25	113
133	11:01:25	112
134	11:06:25	111
135	11:11:25	111
136	11:16:25	111
137	11:21:25	111
138	11:26:25	111
139	11:31:25	112
140	11:36:25	113
141	11:41:25	115
142	11:46:25	116
143	11:51:25	117
144	11:56:25	116
145	12:01:25	116
146	12:06:25	115
147	12:11:25	114
148	12:16:25	113
149	12:21:25	113
150	12:26:25	112
151	12:31:25	111
152	12:36:25	109
153	12:41:25	108
154	12:46:25	106
155	12:51:25	105
156	12:56:25	104
157	13:01:25	103
158	13:06:25	101
159	13:11:25	99
160	13:16:25	96
161	13:21:25	94
162	13:26:25	93
163	13:31:25	93
164	13:36:25	92
165	13:41:25	93
166	13:46:25	94
167	13:51:25	95
168	13:56:25	96
169	14:01:25	97
170	14:06:25	99
171	14:11:25	102
172	14:16:25	104
173	14:21:25	107
174	14:26:25	108
175	14:31:25	109
176	14:36:25	109
177	14:41:25	109
178	14:46:25	109
179	14:51:25	108
180	14:56:25	107
181	15:01:25	107
182	15:06:25	107
183	15:11:25	108
184	15:16:25	108
185	15:21:25	109
186	15:26:25	110
187	15:31:25	111
188	15:36:25	112
189	15:41:25	112
190	15:46:25	112
191	15:51:25	111
192	15:56:25	110
193	16:01:25	109
194	16:06:25	109
195	16:11:25	108
196	16:16:25	108
197	16:21:25	108
198	16:26:25	108
199	16:31:25	107
200	16:36:25	105
201	16:41:25	103
202	16:46:25	101
203	16:51:25	98
204	16:56:25	96
205	17:01:25	94
206	17:06:25	92
207	17:11:25	91
208	17:16:25	90
209	17:21:25	89
210	17:26:25	88
211	17:31:25	88
212	17:36:25	88
213	17:41:25	89
214	17:46:25	90
215	17:51:25	92
216	17:56:25	94
217	18:01:25	95
218	18:06:25	95
219	18:11:25	94
220	18:16:25	94
221	18:21:25	93
222	18:26:25	92
223	18:31:25	91
224	18:36:25	90
225	18:41:25	89
226	18:46:25	89
227	18:51:25	89
228	18:56:25	89
229	19:01:25	89
230	19:06:25	90
231	19:11:25	90
232	19:16:25	91
233	19:21:25	92
234	19:26:25	93
235	19:31:25	94
236	19:36:25	94
237	19:41:25	94
238	19:46:25	93
239	19:51:25	93
240	19:56:25	92
241	20:01:25	92
242	20:06:25	92
243	20:11:25	92
244	20:16:25	92
245	20:21:25	91
246	20:26:25	91
247	20:31:25	90
248	20:36:25	89
249	20:41:25	89
250	20:46:25	89
251	20:51:25	89
252	20:56:25	90
253	21:01:26	91
254	21:06:26	93
255	21:11:26	96
256	21:16:26	99
257	21:21:26	104
258	21:26:26	109
259	21:31:26	113
260	21:36:26	116
261	21:41:26	118
262	21:46:26	119
263	21:51:26	119
264	21:56:26	118
265	22:01:26	117
266	22:06:26	115
267	22:11:26	112
268	22:16:26	110
269	22:21:26	107
270	22:26:26	105
271	22:31:26	104
272	22:36:26	103
273	22:41:26	103
274	22:46:26	103
275	22:51:26	103
276	22:56:26	103
277	23:01:26	104
278	23:06:26	104
279	23:11:26	104
280	23:16:26	103
281	23:21:26	103
282	23:26:26	103
283	23:31:26	102
284	23:36:26	101
285	23:41:26	100
286	23:46:26	99
287	23:51:26	99
288	23:56:26	99
289	0:01:26	99
290	0:06:26	99
291	0:11:26	99
292	0:16:26	99
293	0:21:26	98
294	0:26:26	98
295	0:31:26	97
296	0:36:26	97
297	0:41:26	96
298	0:46:26	96
299	0:51:26	96
300	0:56:26	96
301	1:01:26	96
302	1:06:26	96
303	1:11:26	96
304	1:16:26	96
305	1:21:26	96
306	1:26:26	96
307	1:31:26	96
308	1:36:26	96
309	1:41:26	95
310	1:46:26	95
311	1:51:26	95
312	1:56:26	94
313	2:01:26	94
314	2:06:26	94
315	2:11:26	93
316	2:16:26	92
317	2:21:26	90
318	2:26:26	89
319	2:31:26	87
320	2:36:26	85
321	2:41:26	84
322	2:46:26	84
323	2:51:26	84
324	2:56:26	86
325	3:01:26	87
326	3:06:26	88
327	3:11:26	89
328	3:16:26	89
329	3:21:26	89
330	3:26:26	89
331	3:31:26	88
332	3:36:26	88
333	3:41:26	87
334	3:46:26	87
335	3:51:26	86
336	3:56:26	86
337	4:01:26	85
338	4:06:26	85
339	4:11:26	85
340	4:16:26	85
341	4:21:26	86
342	4:26:26	88
343	4:31:26	89
344	4:36:26	91
345	4:41:26	91
346	4:46:26	91
347	4:51:26	91
348	4:56:26	90
349	5:01:26	90
350	5:06:26	89
351	5:11:26	89
352	5:16:26	89
353	5:21:26	89
354	5:26:26	89
355	5:31:26	89
356	5:36:26	88
357	5:41:26	88
358	5:46:26	87
359	5:51:26	87
360	5:56:26	87
361	6:01:26	87
362	6:06:26	87
363	6:11:26	86
364	6:16:26	86
365	6:21:26	86
366	6:26:26	86
367	6:31:26	85
368	6:36:26	84
369	6:41:26	84
370	6:46:26	83
371	6:51:26	82
372	6:56:26	82
373	7:01:26	84
374	7:06:26	86
375	7:11:26	88
376	7:16:26	89
377	7:21:26	90
378	7:26:26	90
379	7:31:26	90
380	7:36:26	89
381	7:41:26	89
382	7:46:26	90
383	7:51:26	90
384	7:56:26	91
385	8:01:26	92
386	8:06:26	92
387	8:11:26	93
388	8:16:26	94
389	8:21:26	96
390	8:26:26	98
391	8:31:26	102
392	8:36:26	107
393	8:41:26	113
394	8:46:26	120
395	8:51:26	126
396	8:56:26	132
397	9:01:26	136
398	9:06:26	139
399	9:11:26	140
400	9:16:26	139
401	9:21:26	136
402	9:26:26	133
403	9:31:26	128
404	9:36:26	124
405	9:41:26	119
406	9:46:26	115
407	9:51:26	112
408	9:56:26	110
409	10:01:26	108
410	10:06:26	106
411	10:11:26	105
412	10:16:26	104
413	10:21:26	102
414	10:26:26	101
415	10:31:26	99
416	10:36:26	98
417	10:41:26	98
418	10:46:26	98
419	10:51:26	99
420	10:56:26	100
421	11:01:26	102
422	11:06:26	104
423	11:11:26	105
424	11:16:26	105
425	11:21:26	105
426	11:26:26	104
427	11:31:26	103
428	11:36:26	101
429	11:41:26	101
430	11:46:26	100
431	11:51:26	99
432	11:56:26	99
433	12:01:26	98
434	12:06:26	98
435	12:11:26	99
436	12:16:26	99
437	12:21:26	100
438	12:26:26	99
439	12:31:26	99
440	12:36:26	98
441	12:41:26	98
442	12:46:26	97
443	12:51:26	96
444	12:56:26	96
445	13:01:26	96
446	13:06:26	95
447	13:11:26	94
448	13:16:26	93
449	13:21:26	92
450	13:26:26	91
451	13:31:26	91
452	13:36:26	91
453	13:41:26	90
454	13:46:26	89
455	13:51:26	89
456	13:56:26	89
457	14:01:26	89
458	14:06:26	90
459	14:11:26	92
460	14:16:26	94
461	14:21:26	98
462	14:26:26	102
463	14:31:26	107
464	14:36:26	112
465	14:41:26	117
466	14:46:26	120
467	14:51:26	123
468	14:56:26	124
469	15:01:26	123
470	15:06:26	122
471	15:11:26	120
472	15:16:26	118
473	15:21:26	116
474	15:26:26	114
475	15:31:26	112
476	15:36:26	110
477	15:41:26	109
478	15:46:26	108
479	15:51:26	106
480	15:56:26	105
481	16:01:26	104
482	16:06:26	102
483	16:11:26	101
484	16:16:26	100
485	16:21:26	99
486	16:26:26	98
487	16:31:26	98
488	16:36:26	97
489	16:41:26	97
490	16:46:26	97
491	16:51:26	96
492	16:56:26	96
493	17:01:26	95
494	17:06:26	93
495	17:11:26	91
496	17:16:26	90
497	17:21:26	88
498	17:26:26	87
499	17:31:26	87
500	17:36:26	87
501	17:41:26	87
502	17:46:26	87
503	17:51:26	88
504	17:56:26	88
505	18:01:26	87
506	18:06:26	87
507	18:11:26	87
508	18:16:26	86
509	18:21:26	86
510	18:26:26	85
511	18:31:26	85
512	18:36:26	85
513	18:41:26	85
514	18:46:26	86
515	18:51:26	86
516	18:56:26	87
517	19:01:26	88
518	19:06:26	89
519	19:11:26	90
520	19:16:26	91
521	19:21:26	91
522	19:26:26	92
523	19:31:26	93
524	19:36:26	93
525	19:41:26	92
526	19:46:26	92
527	19:51:26	91
528	19:56:26	91
529	20:01:26	91
530	20:06:26	91
531	20:11:26	91
532	20:16:26	91
533	20:21:26	90
534	20:26:26	89
535	20:31:26	89
536	20:36:26	88
537	20:41:26	88
538	20:46:26	88
539	20:51:26	88
540	20:56:26	87
541	21:01:26	87
542	21:06:26	86
543	21:11:26	86
544	21:16:26	86
545	21:21:26	87
546	21:26:26	90
547	21:31:26	94
548	21:36:26	99
549	21:41:26	105
550	21:46:26	109
551	21:51:26	112
552	21:56:26	114
553	22:01:26	114
554	22:06:26	114
555	22:11:26	113
556	22:16:26	112
557	22:21:26	110
558	22:26:26	109
559	22:31:26	108
560	22:36:26	107
561	22:41:26	106
562	22:46:26	105
563	22:51:26	104
564	22:56:26	104
565	23:01:26	103
566	23:06:26	103
567	23:11:26	103
568	23:16:26	103
569	23:21:26	103
570	23:26:26	102
571	23:31:26	101
572	23:36:26	100
573	23:41:26	99
574	23:46:26	98
575	23:51:26	97
576	23:56:26	97
