# Supplementary material for: Detrended Fluctuation Analysis in the prediction of type 2 diabetes mellitus in patients at risk: Model optimization and comparison with other metrics
Source: PLoS One. 2019 Dec 18;14(12):e0225817. doi: 10.1371/journal.pone.0225817 (PMC6919578; doi:10.1371/journal.pone.0225817)
Supplement: S1 File — This file includes glucose time series from all patients included in the study and the database with clinical variables. (ZIP) [file pone.0225817.s001.zip › S1/case 15.csv]

	hora	glucemia
1	0:03:11	107
2	0:08:11	106
3	0:13:11	105
4	0:18:11	105
5	0:23:11	105
6	0:28:11	106
7	0:33:11	106
8	0:38:11	106
9	0:43:11	105
10	0:48:11	106
11	0:53:11	106
12	0:58:11	107
13	1:03:11	107
14	1:08:11	108
15	1:13:11	108
16	1:18:11	108
17	1:23:11	108
18	1:28:11	108
19	1:33:11	107
20	1:38:11	107
21	1:43:11	106
22	1:48:11	106
23	1:53:11	105
24	1:58:11	105
25	2:03:11	104
26	2:08:11	104
27	2:13:11	103
28	2:18:11	102
29	2:23:11	102
30	2:28:11	101
31	2:33:11	100
32	2:38:11	99
33	2:43:11	99
34	2:48:11	98
35	2:53:11	97
36	2:58:11	97
37	3:03:11	96
38	3:08:11	95
39	3:13:11	95
40	3:18:11	95
41	3:23:11	94
42	3:28:11	94
43	3:33:11	93
44	3:38:11	93
45	3:43:11	92
46	3:48:11	92
47	3:53:11	91
48	3:58:11	91
49	4:03:11	90
50	4:08:11	89
51	4:13:11	88
52	4:18:11	88
53	4:23:11	87
54	4:28:11	86
55	4:33:11	85
56	4:38:11	84
57	4:43:11	83
58	4:48:11	82
59	4:53:11	81
60	4:58:11	80
61	5:03:11	79
62	5:08:11	79
63	5:13:11	79
64	5:18:11	79
65	5:23:11	79
66	5:28:11	79
67	5:33:11	79
68	5:38:11	78
69	5:43:11	78
70	5:48:11	78
71	5:53:11	77
72	5:58:11	77
73	6:03:11	77
74	6:08:11	77
75	6:13:11	77
76	6:18:11	77
77	6:23:11	76
78	6:28:11	76
79	6:33:11	75
80	6:38:11	75
81	6:43:11	74
82	6:48:11	74
83	6:53:11	73
84	6:58:11	73
85	7:03:11	73
86	7:08:11	74
87	7:13:11	76
88	7:18:11	78
89	7:23:11	80
90	7:28:11	81
91	7:33:11	81
92	7:38:11	80
93	7:43:11	78
94	7:48:11	76
95	7:53:11	73
96	7:58:11	71
97	8:03:11	69
98	8:08:11	67
99	8:13:11	66
100	8:18:11	66
101	8:23:11	66
102	8:28:11	68
103	8:33:11	71
104	8:38:11	76
105	8:43:11	83
106	8:48:11	92
107	8:53:11	102
108	8:58:11	112
109	9:03:11	122
110	9:08:11	129
111	9:13:11	134
112	9:18:11	134
113	9:23:11	133
114	9:28:11	129
115	9:33:11	124
116	9:38:11	119
117	9:43:11	114
118	9:48:11	110
119	9:53:11	106
120	9:58:11	103
121	10:03:11	101
122	10:08:11	99
123	10:13:11	97
124	10:18:11	97
125	10:23:11	96
126	10:28:11	96
127	10:33:11	94
128	10:38:11	91
129	10:43:11	87
130	10:48:11	84
131	10:53:11	81
132	10:58:11	79
133	11:03:11	78
134	11:08:11	78
135	11:13:11	79
136	11:18:11	79
137	11:23:11	80
138	11:28:11	81
139	11:33:11	82
140	11:38:11	84
141	11:43:11	87
142	11:48:11	91
143	11:53:11	97
144	11:58:11	104
145	12:03:11	110
146	12:08:11	115
147	12:13:11	117
148	12:18:11	117
149	12:23:11	115
150	12:28:11	112
151	12:33:11	109
152	12:38:11	107
153	12:43:11	105
154	12:48:11	103
155	12:53:11	101
156	12:58:11	98
157	13:03:11	96
158	13:08:11	95
159	13:13:11	93
160	13:18:11	92
161	13:23:11	91
162	13:28:11	91
163	13:33:11	92
164	13:38:11	93
165	13:43:11	93
166	13:48:11	94
167	13:53:11	95
168	13:58:11	96
169	14:03:11	97
170	14:08:11	96
171	14:13:11	95
172	14:18:11	94
173	14:23:11	92
174	14:28:11	92
175	14:33:11	93
176	14:38:11	97
177	14:43:11	105
178	14:48:11	117
179	14:53:11	132
180	14:58:11	148
181	15:03:11	164
182	15:08:11	177
183	15:13:11	186
184	15:18:11	191
185	15:23:11	193
186	15:28:11	193
187	15:33:11	190
188	15:38:11	185
189	15:43:11	180
190	15:48:11	173
191	15:53:11	167
192	15:58:11	162
193	16:03:11	158
194	16:08:11	154
195	16:13:11	151
196	16:18:11	148
197	16:23:11	145
198	16:28:11	142
199	16:33:11	139
200	16:38:11	136
201	16:43:11	133
202	16:48:11	129
203	16:53:11	125
204	16:58:11	121
205	17:03:11	116
206	17:08:11	112
207	17:13:11	108
208	17:18:11	105
209	17:23:11	102
210	17:28:11	99
211	17:33:11	96
212	17:38:11	93
213	17:43:11	90
214	17:48:11	87
215	17:53:11	85
216	17:58:11	82
217	18:03:11	80
218	18:08:11	79
219	18:13:11	77
220	18:18:11	75
221	18:23:11	73
222	18:28:11	72
223	18:33:11	71
224	18:38:11	70
225	18:43:11	71
226	18:48:11	73
227	18:53:11	77
228	18:58:11	84
229	19:03:11	94
230	19:08:11	105
231	19:13:11	115
232	19:18:11	123
233	19:23:11	127
234	19:28:11	128
235	19:33:11	126
236	19:38:11	123
237	19:43:11	117
238	19:48:11	110
239	19:53:11	103
240	19:58:11	95
241	20:03:11	89
242	20:08:11	84
243	20:13:11	81
244	20:18:11	81
245	20:23:11	81
246	20:28:11	82
247	20:33:11	84
248	20:38:11	85
249	20:43:11	86
250	20:48:11	87
251	20:53:11	88
252	20:58:11	89
253	21:03:11	90
254	21:08:11	90
255	21:13:11	91
256	21:18:11	91
257	21:23:11	91
258	21:28:11	92
259	21:33:11	92
260	21:38:11	93
261	21:43:11	93
262	21:48:11	93
263	21:53:11	93
264	21:58:11	93
265	22:03:11	93
266	22:08:11	94
267	22:13:11	95
268	22:18:11	97
269	22:23:11	101
270	22:28:11	106
271	22:33:11	111
272	22:38:11	116
273	22:43:11	120
274	22:48:11	122
275	22:53:11	122
276	22:58:11	121
277	23:03:11	119
278	23:08:11	116
279	23:13:11	114
280	23:18:11	112
281	23:23:11	110
282	23:28:11	110
283	23:33:11	111
284	23:38:11	112
285	23:43:11	113
286	23:48:11	113
287	23:53:11	112
288	23:58:11	112
289	0:03:11	114
290	0:08:11	119
291	0:13:11	128
292	0:18:11	140
293	0:23:11	154
294	0:28:11	166
295	0:33:11	174
296	0:38:11	177
297	0:43:11	174
298	0:48:11	167
299	0:53:11	157
300	0:58:11	147
301	1:03:11	136
302	1:08:11	126
303	1:13:11	117
304	1:18:11	109
305	1:23:11	102
306	1:28:11	97
307	1:33:11	93
308	1:38:11	89
309	1:43:11	87
310	1:48:11	84
311	1:53:11	83
312	1:58:11	82
313	2:03:11	82
314	2:08:11	82
315	2:13:11	83
316	2:18:11	83
317	2:23:11	84
318	2:28:11	85
319	2:33:11	86
320	2:38:11	86
321	2:43:11	86
322	2:48:11	86
323	2:53:11	86
324	2:58:11	86
325	3:03:11	86
326	3:08:11	86
327	3:13:11	87
328	3:18:11	87
329	3:23:11	87
330	3:28:11	87
331	3:33:11	87
332	3:38:11	87
333	3:43:11	87
334	3:48:11	87
335	3:53:11	87
336	3:58:11	88
337	4:03:11	88
338	4:08:11	88
339	4:13:11	88
340	4:18:11	88
341	4:23:11	87
342	4:28:11	87
343	4:33:11	87
344	4:38:11	87
345	4:43:11	86
346	4:48:11	86
347	4:53:11	86
348	4:58:11	86
349	5:03:11	86
350	5:08:11	87
351	5:13:11	87
352	5:18:11	87
353	5:23:11	86
354	5:28:11	86
355	5:33:11	86
356	5:38:11	85
357	5:43:11	85
358	5:48:11	85
359	5:53:11	86
360	5:58:11	86
361	6:03:11	86
362	6:08:11	87
363	6:13:11	88
364	6:18:11	88
365	6:23:11	88
366	6:28:11	88
367	6:33:11	88
368	6:38:11	87
369	6:43:11	87
370	6:48:11	86
371	6:53:11	86
372	6:58:11	85
373	7:03:11	85
374	7:08:11	84
375	7:13:11	85
376	7:18:11	86
377	7:23:11	89
378	7:28:11	93
379	7:33:11	98
380	7:38:11	102
381	7:43:11	104
382	7:48:11	104
383	7:53:11	103
384	7:58:11	100
385	8:03:11	97
386	8:08:11	95
387	8:13:11	93
388	8:18:11	92
389	8:23:11	92
390	8:28:11	94
391	8:33:11	97
392	8:38:11	102
393	8:43:11	108
394	8:48:11	117
395	8:53:11	128
396	8:58:11	139
397	9:03:11	150
398	9:08:11	156
399	9:13:11	156
400	9:18:11	151
401	9:23:11	142
402	9:28:11	131
403	9:33:11	120
404	9:38:11	109
405	9:43:11	99
406	9:48:11	91
407	9:53:11	86
408	9:58:11	83
409	10:03:11	82
410	10:08:11	81
411	10:13:11	82
412	10:18:11	82
413	10:23:11	82
414	10:28:11	81
415	10:33:11	81
416	10:38:11	81
417	10:43:11	82
418	10:48:11	83
419	10:53:11	84
420	10:58:11	84
421	11:03:11	82
422	11:08:11	81
423	11:13:11	80
424	11:18:11	78
425	11:23:11	78
426	11:28:11	77
427	11:33:11	76
428	11:38:11	76
429	11:43:11	76
430	11:48:11	76
431	11:53:11	76
432	11:58:11	76
433	12:03:11	77
434	12:08:11	77
435	12:13:11	77
436	12:18:11	77
437	12:23:11	77
438	12:28:11	77
439	12:33:11	78
440	12:38:11	78
441	12:43:11	79
442	12:48:11	80
443	12:53:11	80
444	12:58:11	80
445	13:03:11	79
446	13:08:11	79
447	13:13:11	78
448	13:18:11	78
449	13:23:11	78
450	13:28:11	78
451	13:33:11	79
452	13:38:11	79
453	13:43:11	78
454	13:48:11	78
455	13:53:11	78
456	13:58:11	78
457	14:03:11	77
458	14:08:11	77
459	14:13:11	77
460	14:18:11	77
461	14:23:11	77
462	14:28:11	77
463	14:33:11	77
464	14:38:11	77
465	14:43:11	77
466	14:48:11	77
467	14:53:11	77
468	14:58:11	78
469	15:03:11	78
470	15:08:11	78
471	15:13:11	78
472	15:18:11	77
473	15:23:11	77
474	15:28:11	76
475	15:33:11	76
476	15:38:11	76
477	15:43:11	76
478	15:48:11	75
479	15:53:11	75
480	15:58:11	74
481	16:03:11	75
482	16:08:11	76
483	16:13:11	80
484	16:18:11	87
485	16:23:11	96
486	16:28:11	107
487	16:33:11	118
488	16:38:11	130
489	16:43:11	140
490	16:48:11	150
491	16:53:11	160
492	16:58:11	168
493	17:03:11	174
494	17:08:11	177
495	17:13:11	178
496	17:18:11	175
497	17:23:11	170
498	17:28:11	163
499	17:33:11	155
500	17:38:11	147
501	17:43:11	138
502	17:48:11	130
503	17:53:11	122
504	17:58:11	115
505	18:03:11	108
506	18:08:11	102
507	18:13:11	96
508	18:18:11	92
509	18:23:11	88
510	18:28:11	85
511	18:33:11	83
512	18:38:11	81
513	18:43:11	80
514	18:48:11	79
515	18:53:11	78
516	18:58:11	78
517	19:03:11	78
518	19:08:11	78
519	19:13:11	78
520	19:18:11	79
521	19:23:11	80
522	19:28:11	82
523	19:33:11	85
524	19:38:11	88
525	19:43:11	92
526	19:48:11	95
527	19:53:11	98
528	19:58:11	100
529	20:03:11	100
530	20:08:11	100
531	20:13:11	99
532	20:18:11	97
533	20:23:11	93
534	20:28:11	90
535	20:33:11	86
536	20:38:11	83
537	20:43:11	81
538	20:48:11	78
539	20:53:11	77
540	20:58:11	77
541	21:03:11	77
542	21:08:11	79
543	21:13:11	80
544	21:18:11	82
545	21:23:11	83
546	21:28:11	83
547	21:33:11	84
548	21:38:11	83
549	21:43:11	83
550	21:48:11	82
551	21:53:11	81
552	21:58:11	81
553	22:03:11	82
554	22:08:11	85
555	22:13:11	90
556	22:18:11	96
557	22:23:11	105
558	22:28:11	114
559	22:33:11	122
560	22:38:11	128
561	22:43:11	131
562	22:48:11	131
563	22:53:11	129
564	22:58:11	126
565	23:03:11	121
566	23:08:11	116
567	23:13:11	111
568	23:18:11	106
569	23:23:11	101
570	23:28:11	96
571	23:33:11	91
572	23:38:11	88
573	23:43:11	85
574	23:48:11	84
575	23:53:11	84
576	23:58:11	84
