# Supplementary material for: Detrended Fluctuation Analysis in the prediction of type 2 diabetes mellitus in patients at risk: Model optimization and comparison with other metrics
Source: PLoS One. 2019 Dec 18;14(12):e0225817. doi: 10.1371/journal.pone.0225817 (PMC6919578; doi:10.1371/journal.pone.0225817)
Supplement: S1 File — This file includes glucose time series from all patients included in the study and the database with clinical variables. (ZIP) [file pone.0225817.s001.zip › S1/case 150.csv]

	hora	glucemia
1	0:02:16	160
2	0:07:16	163
3	0:12:16	165
4	0:17:16	166
5	0:22:16	165
6	0:27:16	163
7	0:32:16	160
8	0:37:16	157
9	0:42:16	154
10	0:47:16	151
11	0:52:16	149
12	0:57:16	146
13	1:02:16	143
14	1:07:16	140
15	1:12:16	136
16	1:17:16	133
17	1:22:16	129
18	1:27:16	126
19	1:32:16	122
20	1:37:16	118
21	1:42:16	114
22	1:47:16	113
23	1:52:16	112
24	1:57:16	113
25	2:02:16	112
26	2:07:16	110
27	2:12:16	107
28	2:17:16	105
29	2:22:16	104
30	2:27:16	105
31	2:32:16	106
32	2:37:16	107
33	2:42:16	107
34	2:47:16	106
35	2:52:16	105
36	2:57:16	104
37	3:02:16	104
38	3:07:16	105
39	3:12:16	106
40	3:17:16	109
41	3:22:16	113
42	3:27:16	116
43	3:32:16	119
44	3:37:16	120
45	3:42:16	121
46	3:47:16	121
47	3:52:16	121
48	3:57:16	121
49	4:02:16	121
50	4:07:16	121
51	4:12:16	121
52	4:17:16	121
53	4:22:16	122
54	4:27:16	122
55	4:32:16	122
56	4:37:16	122
57	4:42:16	121
58	4:47:16	120
59	4:52:17	118
60	4:57:17	114
61	5:02:17	110
62	5:07:17	106
63	5:12:17	103
64	5:17:17	101
65	5:22:17	101
66	5:27:17	101
67	5:32:17	102
68	5:37:17	103
69	5:42:17	104
70	5:47:17	105
71	5:52:17	106
72	5:57:17	107
73	6:02:17	107
74	6:07:17	108
75	6:12:17	109
76	6:17:17	109
77	6:22:17	109
78	6:27:17	108
79	6:32:17	105
80	6:37:17	101
81	6:42:17	98
82	6:47:17	95
83	6:52:17	94
84	6:57:17	94
85	7:02:17	96
86	7:07:17	99
87	7:12:17	102
88	7:17:17	106
89	7:22:17	110
90	7:27:17	115
91	7:32:17	118
92	7:37:17	119
93	7:42:17	118
94	7:47:17	114
95	7:52:17	108
96	7:57:17	104
97	8:02:17	NA
98	8:07:17	NA
99	8:12:02	NA
100	8:19:08	NA
101	8:24:08	NA
102	8:29:08	NA
103	8:34:08	NA
104	8:39:08	NA
105	8:44:08	NA
106	8:49:08	137
107	8:54:08	142
108	8:59:08	150
109	9:04:08	159
110	9:09:08	168
111	9:14:08	176
112	9:19:08	184
113	9:24:08	191
114	9:29:08	197
115	9:34:08	201
116	9:39:08	203
117	9:44:08	201
118	9:49:08	198
119	9:54:08	193
120	9:59:08	189
121	10:04:08	187
122	10:09:08	187
123	10:14:08	188
124	10:19:08	189
125	10:24:08	190
126	10:29:08	188
127	10:34:08	184
128	10:39:08	178
129	10:44:08	170
130	10:49:08	162
131	10:54:08	154
132	10:59:08	147
133	11:04:08	142
134	11:09:08	137
135	11:14:08	131
136	11:19:08	124
137	11:24:08	116
138	11:29:08	107
139	11:34:08	99
140	11:39:08	94
141	11:44:08	93
142	11:49:08	94
143	11:54:08	97
144	11:59:08	98
145	12:04:08	98
146	12:09:08	98
147	12:14:08	98
148	12:19:08	100
149	12:24:08	104
150	12:29:08	110
151	12:34:08	116
152	12:39:08	121
153	12:44:08	123
154	12:49:09	122
155	12:54:09	118
156	12:59:09	114
157	13:04:09	110
158	13:09:09	108
159	13:14:09	107
160	13:19:09	107
161	13:24:09	108
162	13:29:09	110
163	13:34:09	111
164	13:39:09	113
165	13:44:09	115
166	13:49:09	116
167	13:54:09	117
168	13:59:09	116
169	14:04:09	115
170	14:09:09	112
171	14:14:09	108
172	14:19:09	105
173	14:24:09	102
174	14:29:09	101
175	14:34:09	102
176	14:39:09	106
177	14:44:09	111
178	14:49:09	116
179	14:54:09	120
180	14:59:09	123
181	15:04:09	124
182	15:09:09	124
183	15:14:09	124
184	15:19:09	123
185	15:24:09	123
186	15:29:09	125
187	15:34:09	128
188	15:39:09	133
189	15:44:09	138
190	15:49:09	144
191	15:54:09	150
192	15:59:09	155
193	16:04:09	158
194	16:09:09	158
195	16:14:09	154
196	16:19:09	NA
197	16:24:09	NA
198	16:30:53	NA
199	16:35:53	NA
200	16:40:53	NA
201	16:45:53	NA
202	16:50:53	NA
203	16:55:53	NA
204	17:00:53	NA
205	17:05:53	NA
206	17:10:53	NA
207	17:15:53	NA
208	17:20:53	NA
209	17:25:53	NA
210	17:29:56	NA
211	17:35:23	NA
212	17:40:23	NA
213	17:45:23	NA
214	17:50:23	NA
215	17:55:23	NA
216	18:00:23	NA
217	18:06:10	NA
218	18:11:10	NA
219	18:15:00	NA
220	18:19:10	NA
221	18:24:10	NA
222	18:29:10	NA
223	18:34:10	NA
224	18:39:10	NA
225	18:44:10	NA
226	18:49:10	137
227	18:54:10	144
228	18:59:10	149
229	19:04:10	151
230	19:09:10	150
231	19:14:10	146
232	19:19:10	140
233	19:24:10	135
234	19:29:10	130
235	19:34:10	127
236	19:39:10	126
237	19:44:10	125
238	19:49:10	125
239	19:54:10	124
240	19:59:10	123
241	20:04:10	122
242	20:09:10	118
243	20:14:10	113
244	20:19:10	107
245	20:24:10	101
246	20:29:10	NA
247	20:34:10	NA
248	20:37:25	NA
249	20:42:26	NA
250	20:47:26	NA
251	20:52:26	NA
252	20:57:26	NA
253	21:02:26	NA
254	21:07:26	NA
255	21:12:26	108
256	21:17:26	105
257	21:22:26	104
258	21:27:26	103
259	21:32:26	105
260	21:37:26	109
261	21:42:26	113
262	21:47:26	118
263	21:52:26	122
264	21:57:26	123
265	22:02:26	123
266	22:07:26	121
267	22:12:26	119
268	22:17:26	117
269	22:22:26	116
270	22:27:26	116
271	22:32:26	116
272	22:37:26	118
273	22:42:26	122
274	22:47:26	129
275	22:52:26	137
276	22:57:26	147
277	23:02:26	158
278	23:07:26	166
279	23:12:26	171
280	23:17:26	173
281	23:22:26	174
282	23:27:26	174
283	23:32:26	173
284	23:37:26	171
285	23:42:26	170
286	23:47:26	168
287	23:52:26	167
288	23:57:26	165
