# Supplementary material for: Detrended Fluctuation Analysis in the prediction of type 2 diabetes mellitus in patients at risk: Model optimization and comparison with other metrics
Source: PLoS One. 2019 Dec 18;14(12):e0225817. doi: 10.1371/journal.pone.0225817 (PMC6919578; doi:10.1371/journal.pone.0225817)
Supplement: S1 File — This file includes glucose time series from all patients included in the study and the database with clinical variables. (ZIP) [file pone.0225817.s001.zip › S1/case 151.csv]

	hora	glucemia
1	0:03:39	153
2	0:08:39	153
3	0:13:39	154
4	0:18:39	155
5	0:23:39	156
6	0:28:39	157
7	0:33:39	158
8	0:38:39	158
9	0:43:39	158
10	0:48:39	156
11	0:53:39	154
12	0:58:39	150
13	1:03:39	145
14	1:08:39	140
15	1:13:39	135
16	1:18:39	130
17	1:23:39	125
18	1:28:39	120
19	1:33:39	116
20	1:38:39	112
21	1:43:39	109
22	1:48:39	106
23	1:53:39	103
24	1:58:39	100
25	2:03:39	98
26	2:08:39	96
27	2:13:39	94
28	2:18:39	92
29	2:23:39	90
30	2:28:39	88
31	2:33:39	85
32	2:38:39	82
33	2:43:39	80
34	2:48:39	77
35	2:53:39	76
36	2:58:39	75
37	3:03:39	75
38	3:08:39	75
39	3:13:39	74
40	3:18:39	72
41	3:23:39	69
42	3:28:39	67
43	3:33:39	65
44	3:38:39	63
45	3:43:39	61
46	3:48:39	59
47	3:53:39	58
48	3:58:39	57
49	4:03:39	56
50	4:08:39	55
51	4:13:39	55
52	4:18:39	54
53	4:23:39	54
54	4:28:39	54
55	4:33:39	54
56	4:38:39	53
57	4:43:39	53
58	4:48:39	52
59	4:53:39	51
60	4:58:39	50
61	5:03:40	49
62	5:08:40	49
63	5:13:40	48
64	5:18:40	48
65	5:23:40	47
66	5:28:40	47
67	5:33:40	46
68	5:38:40	45
69	5:43:40	44
70	5:48:40	43
71	5:53:40	43
72	5:58:40	43
73	6:03:40	44
74	6:08:40	45
75	6:13:40	46
76	6:18:40	45
77	6:23:40	45
78	6:28:40	43
79	6:33:40	42
80	6:38:40	41
81	6:43:40	40
82	6:48:40	40
83	6:53:40	40
84	6:58:40	40
85	7:03:40	40
86	7:08:40	40
87	7:13:40	40
88	7:18:40	40
89	7:23:40	40
90	7:28:40	40
91	7:33:40	40
92	7:38:40	40
93	7:43:40	40
94	7:48:40	40
95	7:53:40	40
96	7:58:40	40
97	8:03:40	40
98	8:08:40	40
99	8:13:40	40
100	8:18:40	40
101	8:23:40	41
102	8:28:40	42
103	8:33:40	46
104	8:38:40	51
105	8:43:40	58
106	8:48:40	66
107	8:53:40	74
108	8:58:40	81
109	9:03:40	88
110	9:08:40	94
111	9:13:40	100
112	9:18:40	106
113	9:23:40	113
114	9:28:40	121
115	9:33:40	130
116	9:38:40	140
117	9:43:40	150
118	9:48:40	160
119	9:53:40	168
120	9:58:40	176
121	10:03:40	182
122	10:08:40	187
123	10:13:40	190
124	10:18:40	192
125	10:23:40	193
126	10:28:40	193
127	10:33:40	193
128	10:38:40	192
129	10:43:40	190
130	10:48:40	187
131	10:53:40	182
132	10:58:40	176
133	11:03:40	170
134	11:08:40	164
135	11:13:40	158
136	11:18:40	152
137	11:23:40	146
138	11:28:40	141
139	11:33:40	135
140	11:38:40	129
141	11:43:40	123
142	11:48:40	116
143	11:53:40	110
144	11:58:40	103
145	12:03:40	97
146	12:08:40	92
147	12:13:40	88
148	12:18:40	84
149	12:23:40	81
150	12:28:40	79
151	12:33:40	77
152	12:38:40	75
153	12:43:40	72
154	12:48:40	69
155	12:53:40	67
156	12:58:40	66
157	13:03:40	65
158	13:08:40	66
159	13:13:40	68
160	13:18:40	71
161	13:23:40	74
162	13:28:40	77
163	13:33:40	80
164	13:38:40	82
165	13:43:40	84
166	13:48:40	86
167	13:53:40	87
168	13:58:40	87
169	14:03:40	87
170	14:08:40	86
171	14:13:40	85
172	14:18:40	85
173	14:23:40	85
174	14:28:40	85
175	14:33:40	85
176	14:38:40	85
177	14:43:40	84
178	14:48:40	83
179	14:53:40	82
180	14:58:40	82
181	15:03:40	84
182	15:08:40	86
183	15:13:40	90
184	15:18:40	95
185	15:23:40	101
186	15:28:40	106
187	15:33:40	112
188	15:38:40	116
189	15:43:40	119
190	15:48:40	121
191	15:53:40	122
192	15:58:40	121
193	16:03:40	121
194	16:08:40	121
195	16:13:40	122
196	16:18:40	124
197	16:23:40	127
198	16:28:40	132
199	16:33:40	139
200	16:38:40	144
201	16:43:40	149
202	16:48:40	152
203	16:53:40	153
204	16:58:40	154
205	17:03:40	155
206	17:08:40	156
207	17:13:40	157
208	17:18:40	157
209	17:23:40	156
210	17:28:40	155
211	17:33:40	153
212	17:38:40	151
213	17:43:40	148
214	17:48:40	146
215	17:53:40	144
216	17:58:40	142
217	18:03:40	139
218	18:08:40	137
219	18:13:40	135
220	18:18:40	133
221	18:23:40	131
222	18:28:40	130
223	18:33:40	128
224	18:38:40	126
225	18:43:40	125
226	18:48:40	123
227	18:53:40	122
228	18:58:40	121
229	19:03:40	120
230	19:08:40	119
231	19:13:40	119
232	19:18:40	120
233	19:23:40	122
234	19:28:40	126
235	19:33:40	129
236	19:38:40	133
237	19:43:40	135
238	19:48:40	135
239	19:53:40	132
240	19:58:40	126
241	20:03:40	120
242	20:08:40	114
243	20:13:40	109
244	20:18:40	105
245	20:23:40	103
246	20:28:40	103
247	20:33:40	104
248	20:38:40	105
249	20:43:40	107
250	20:48:40	109
251	20:53:40	111
252	20:58:40	113
253	21:03:40	115
254	21:08:40	117
255	21:13:40	120
256	21:18:40	123
257	21:23:40	126
258	21:28:40	129
259	21:33:40	133
260	21:38:40	136
261	21:43:40	138
262	21:48:40	140
263	21:53:40	140
264	21:58:40	140
265	22:03:40	140
266	22:08:40	138
267	22:13:40	137
268	22:18:40	135
269	22:23:40	133
270	22:28:40	131
271	22:33:40	129
272	22:38:40	128
273	22:43:40	127
274	22:48:40	126
275	22:53:40	126
276	22:58:40	126
277	23:03:40	126
278	23:08:40	126
279	23:13:40	126
280	23:18:40	127
281	23:23:40	127
282	23:28:40	127
283	23:33:40	127
284	23:38:40	127
285	23:43:40	126
286	23:48:40	125
287	23:53:40	124
288	23:58:40	123
289	0:03:40	122
290	0:08:40	122
291	0:13:40	121
292	0:18:40	121
293	0:23:40	121
294	0:28:40	120
295	0:33:40	120
296	0:38:40	120
297	0:43:40	120
298	0:48:40	121
299	0:53:40	121
300	0:58:40	122
301	1:03:40	123
302	1:08:40	124
303	1:13:40	125
304	1:18:40	125
305	1:23:40	124
306	1:28:40	124
307	1:33:40	122
308	1:38:40	121
309	1:43:40	119
310	1:48:40	118
311	1:53:40	117
312	1:58:40	116
313	2:03:40	116
314	2:08:40	116
315	2:13:40	115
316	2:18:40	115
317	2:23:40	114
318	2:28:40	114
319	2:33:40	113
320	2:38:40	112
321	2:43:40	112
322	2:48:40	111
323	2:53:40	111
324	2:58:40	111
325	3:03:40	111
326	3:08:40	111
327	3:13:40	112
328	3:18:40	112
329	3:23:40	113
330	3:28:40	113
331	3:33:40	114
332	3:38:40	114
333	3:43:40	114
334	3:48:40	114
335	3:53:40	114
336	3:58:40	114
337	4:03:40	114
338	4:08:40	114
339	4:13:40	114
340	4:18:40	113
341	4:23:40	113
342	4:28:40	113
343	4:33:40	112
344	4:38:40	112
345	4:43:40	111
346	4:48:40	112
347	4:53:40	112
348	4:58:40	112
349	5:03:40	112
350	5:08:40	112
351	5:13:40	113
352	5:18:40	114
353	5:23:40	114
354	5:28:40	115
355	5:33:40	115
356	5:38:40	115
357	5:43:40	115
358	5:48:40	115
359	5:53:40	114
360	5:58:40	113
361	6:03:40	113
362	6:08:40	112
363	6:13:40	112
364	6:18:40	111
365	6:23:40	111
366	6:28:40	111
367	6:33:40	110
368	6:38:40	110
369	6:43:40	110
370	6:48:40	110
371	6:53:40	110
372	6:58:40	110
373	7:03:40	110
374	7:08:40	110
375	7:13:40	110
376	7:18:40	110
377	7:23:40	110
378	7:28:40	110
379	7:33:40	110
380	7:38:40	110
381	7:43:40	110
382	7:48:40	110
383	7:53:40	110
384	7:58:40	109
385	8:03:40	109
386	8:08:40	109
387	8:13:40	109
388	8:18:40	108
389	8:23:40	109
390	8:28:40	109
391	8:33:40	109
392	8:38:40	110
393	8:43:40	110
394	8:48:40	110
395	8:53:40	110
396	8:58:40	110
397	9:03:40	111
398	9:08:40	112
399	9:13:40	115
400	9:18:40	117
401	9:23:40	118
402	9:28:40	119
403	9:33:40	119
404	9:38:40	118
405	9:43:40	116
406	9:48:40	114
407	9:53:40	112
408	9:58:40	109
409	10:03:40	107
410	10:08:40	104
411	10:13:40	102
412	10:18:40	100
413	10:23:40	99
414	10:28:40	98
415	10:33:40	97
416	10:38:40	97
417	10:43:40	97
418	10:48:40	97
419	10:53:40	97
420	10:58:40	97
421	11:03:40	98
422	11:08:40	100
423	11:13:40	103
424	11:18:40	108
425	11:23:40	115
426	11:28:40	122
427	11:33:40	131
428	11:38:40	141
429	11:43:40	150
430	11:48:40	158
431	11:53:40	164
432	11:58:40	167
433	12:03:40	169
434	12:08:40	169
435	12:13:40	168
436	12:18:40	166
437	12:23:40	164
438	12:28:40	162
439	12:33:40	158
440	12:38:40	154
441	12:43:40	149
442	12:48:40	143
443	12:53:40	136
444	12:58:40	128
445	13:03:40	120
446	13:08:40	111
447	13:13:40	102
448	13:18:40	95
449	13:23:40	89
450	13:28:40	85
451	13:33:40	82
452	13:38:40	81
453	13:43:40	80
454	13:48:40	79
455	13:53:40	79
456	13:58:40	79
457	14:03:40	79
458	14:08:40	79
459	14:13:40	79
460	14:18:40	80
461	14:23:40	80
462	14:28:40	80
463	14:33:40	80
464	14:38:40	81
465	14:43:40	82
466	14:48:40	85
467	14:53:40	89
468	14:58:40	95
469	15:03:40	101
470	15:08:40	108
471	15:13:40	115
472	15:18:40	121
473	15:23:40	126
474	15:28:40	129
475	15:33:40	131
476	15:38:40	132
477	15:43:40	133
478	15:48:40	132
479	15:53:40	131
480	15:58:40	129
481	16:03:40	127
482	16:08:40	125
483	16:13:40	124
484	16:18:40	122
485	16:23:40	121
486	16:28:40	119
487	16:33:40	117
488	16:38:40	116
489	16:43:40	114
490	16:48:40	113
491	16:53:40	113
492	16:58:40	112
493	17:03:40	112
494	17:08:40	111
495	17:13:40	110
496	17:18:40	109
497	17:23:40	109
498	17:28:40	110
499	17:33:40	112
500	17:38:40	115
501	17:43:40	120
502	17:48:40	125
503	17:53:40	131
504	17:58:40	136
505	18:03:40	139
506	18:08:40	142
507	18:13:40	143
508	18:18:40	143
509	18:23:40	143
510	18:28:40	142
511	18:33:40	141
512	18:38:40	139
513	18:43:40	137
514	18:48:40	135
515	18:53:40	134
516	18:58:40	134
517	19:03:40	134
518	19:08:40	135
519	19:13:40	135
520	19:18:40	133
521	19:23:40	130
522	19:28:40	126
523	19:33:40	121
524	19:38:40	114
525	19:43:40	107
526	19:48:40	100
527	19:53:40	93
528	19:58:40	88
529	20:03:40	84
530	20:08:40	81
531	20:13:40	81
532	20:18:40	81
533	20:23:40	82
534	20:28:40	83
535	20:33:40	85
536	20:38:40	86
537	20:43:40	87
538	20:48:40	88
539	20:53:40	89
540	20:58:40	89
541	21:03:40	88
542	21:08:40	88
543	21:13:40	88
544	21:18:40	89
545	21:23:40	91
546	21:28:40	94
547	21:33:40	98
548	21:38:40	103
549	21:43:40	108
550	21:48:40	113
551	21:53:40	117
552	21:58:40	122
553	22:03:40	127
554	22:08:40	132
555	22:13:40	137
556	22:18:40	143
557	22:23:40	148
558	22:28:40	152
559	22:33:40	155
560	22:38:40	157
561	22:43:40	159
562	22:48:40	160
563	22:53:40	161
564	22:58:40	162
565	23:03:40	161
566	23:08:40	161
567	23:13:40	160
568	23:18:40	158
569	23:23:40	157
570	23:28:40	155
571	23:33:40	153
572	23:38:40	152
573	23:43:40	151
574	23:48:40	149
575	23:53:40	148
576	23:58:40	146
