# Supplementary material for: Detrended Fluctuation Analysis in the prediction of type 2 diabetes mellitus in patients at risk: Model optimization and comparison with other metrics
Source: PLoS One. 2019 Dec 18;14(12):e0225817. doi: 10.1371/journal.pone.0225817 (PMC6919578; doi:10.1371/journal.pone.0225817)
Supplement: S1 File — This file includes glucose time series from all patients included in the study and the database with clinical variables. (ZIP) [file pone.0225817.s001.zip › S1/case 152.csv]

	hora	glucemia
1	0:00:02	118
2	0:05:02	117
3	0:10:02	115
4	0:15:02	114
5	0:20:02	113
6	0:25:02	111
7	0:30:02	110
8	0:35:02	109
9	0:40:02	108
10	0:45:02	107
11	0:50:02	105
12	0:55:02	103
13	1:00:02	102
14	1:05:02	100
15	1:10:02	98
16	1:15:02	96
17	1:20:02	94
18	1:25:02	92
19	1:30:02	90
20	1:35:02	89
21	1:40:02	87
22	1:45:02	86
23	1:50:02	86
24	1:55:02	86
25	2:00:02	87
26	2:05:02	87
27	2:10:02	88
28	2:15:02	88
29	2:20:02	88
30	2:25:02	88
31	2:30:02	88
32	2:35:02	88
33	2:40:02	89
34	2:45:02	89
35	2:50:02	90
36	2:55:02	90
37	3:00:02	91
38	3:05:02	91
39	3:10:02	91
40	3:15:02	91
41	3:20:02	92
42	3:25:02	92
43	3:30:02	93
44	3:35:02	94
45	3:40:02	94
46	3:45:02	94
47	3:50:02	95
48	3:55:02	95
49	4:00:02	95
50	4:05:02	96
51	4:10:02	96
52	4:15:02	96
53	4:20:02	96
54	4:25:02	97
55	4:30:02	97
56	4:35:02	97
57	4:40:02	97
58	4:45:02	97
59	4:50:02	98
60	4:55:02	98
61	5:00:02	98
62	5:05:02	98
63	5:10:02	99
64	5:15:02	99
65	5:20:02	99
66	5:25:02	98
67	5:30:02	98
68	5:35:02	98
69	5:40:02	98
70	5:45:02	98
71	5:50:02	99
72	5:55:02	98
73	6:00:02	98
74	6:05:02	97
75	6:10:02	96
76	6:15:02	95
77	6:20:02	94
78	6:25:02	93
79	6:30:02	94
80	6:35:02	95
81	6:40:02	97
82	6:45:02	99
83	6:50:02	100
84	6:55:02	101
85	7:00:02	102
86	7:05:02	102
87	7:10:02	102
88	7:15:02	102
89	7:20:02	102
90	7:25:02	101
91	7:30:02	101
92	7:35:02	101
93	7:40:02	101
94	7:45:02	102
95	7:50:02	104
96	7:55:02	107
97	8:00:02	111
98	8:05:02	115
99	8:10:02	120
100	8:15:02	124
101	8:20:02	127
102	8:25:02	130
103	8:30:02	131
104	8:35:02	132
105	8:40:02	131
106	8:45:02	130
107	8:50:02	128
108	8:55:02	127
109	9:00:02	125
110	9:05:02	124
111	9:10:02	123
112	9:15:02	122
113	9:20:02	121
114	9:25:02	120
115	9:30:02	119
116	9:35:02	118
117	9:40:02	117
118	9:45:02	116
119	9:50:02	115
120	9:55:02	114
121	10:00:02	112
122	10:05:02	111
123	10:10:02	109
124	10:15:02	108
125	10:20:02	107
126	10:25:02	106
127	10:30:02	105
128	10:35:02	104
129	10:40:02	104
130	10:45:02	104
131	10:50:02	105
132	10:55:02	105
133	11:00:02	107
134	11:05:02	108
135	11:10:02	110
136	11:15:02	111
137	11:20:02	112
138	11:25:02	113
139	11:30:02	113
140	11:35:02	113
141	11:40:02	112
142	11:45:02	111
143	11:50:02	109
144	11:55:02	108
145	12:00:02	106
146	12:05:02	104
147	12:10:02	103
148	12:15:02	102
149	12:20:02	101
150	12:25:02	100
151	12:30:02	100
152	12:35:02	99
153	12:40:02	99
154	12:45:02	98
155	12:50:02	98
156	12:55:02	98
157	13:00:02	97
158	13:05:02	97
159	13:10:02	97
160	13:15:02	96
161	13:20:02	96
162	13:25:02	96
163	13:30:02	96
164	13:35:02	96
165	13:40:02	96
166	13:45:02	97
167	13:50:02	98
168	13:55:02	100
169	14:00:02	103
170	14:05:02	107
171	14:10:02	110
172	14:15:02	114
173	14:20:02	117
174	14:25:02	119
175	14:30:02	121
176	14:35:02	121
177	14:40:02	121
178	14:45:02	121
179	14:50:02	121
180	14:55:02	120
181	15:00:02	119
182	15:05:02	118
183	15:10:02	118
184	15:15:02	116
185	15:20:02	115
186	15:25:02	114
187	15:30:02	113
188	15:35:02	111
189	15:40:02	110
190	15:45:02	110
191	15:50:02	109
192	15:55:02	108
193	16:00:02	108
194	16:05:02	107
195	16:10:02	107
196	16:15:02	106
197	16:20:02	105
198	16:25:02	105
199	16:30:02	104
200	16:35:02	104
201	16:40:02	103
202	16:45:02	103
203	16:50:02	103
204	16:55:02	102
205	17:00:02	102
206	17:05:02	102
207	17:10:02	102
208	17:15:02	102
209	17:20:02	102
210	17:25:02	101
211	17:30:02	100
212	17:35:02	99
213	17:40:02	99
214	17:45:02	98
215	17:50:02	98
216	17:55:02	98
217	18:00:02	98
218	18:05:02	97
219	18:10:02	97
220	18:15:02	97
221	18:20:02	96
222	18:25:02	96
223	18:30:02	96
224	18:35:02	96
225	18:40:02	96
226	18:45:02	96
227	18:50:02	96
228	18:55:02	96
229	19:00:02	96
230	19:05:02	97
231	19:10:02	97
232	19:15:02	97
233	19:20:02	98
234	19:25:02	99
235	19:30:02	99
236	19:35:02	100
237	19:40:02	100
238	19:45:02	100
239	19:50:02	100
240	19:55:02	101
241	20:00:02	101
242	20:05:02	101
243	20:10:02	101
244	20:15:02	102
245	20:20:02	102
246	20:25:02	102
247	20:30:02	103
248	20:35:02	103
249	20:40:02	103
250	20:45:02	103
251	20:50:02	103
252	20:55:02	103
253	21:00:02	103
254	21:05:02	103
255	21:10:02	103
256	21:15:02	103
257	21:20:02	103
258	21:25:02	103
259	21:30:02	103
260	21:35:02	104
261	21:40:02	105
262	21:45:02	107
263	21:50:02	110
264	21:55:02	112
265	22:00:02	115
266	22:05:02	119
267	22:10:02	122
268	22:15:02	124
269	22:20:02	127
270	22:25:02	128
271	22:30:02	129
272	22:35:02	130
273	22:40:02	130
274	22:45:02	129
275	22:50:02	129
276	22:55:02	128
277	23:00:02	128
278	23:05:02	128
279	23:10:02	128
280	23:15:02	127
281	23:20:02	126
282	23:25:02	125
283	23:30:02	124
284	23:35:02	123
285	23:40:02	121
286	23:45:02	119
287	23:50:02	118
288	23:55:02	117
289	0:00:02	116
290	0:05:02	116
291	0:10:02	116
292	0:15:02	116
293	0:20:02	116
294	0:25:02	116
295	0:30:02	116
296	0:35:02	116
297	0:40:02	116
298	0:45:02	116
299	0:50:02	116
300	0:55:02	115
301	1:00:02	115
302	1:05:02	115
303	1:10:02	114
304	1:15:02	113
305	1:20:02	112
306	1:25:02	110
307	1:30:02	109
308	1:35:02	108
309	1:40:02	107
310	1:45:02	106
311	1:50:02	105
312	1:55:02	105
313	2:00:02	104
314	2:05:02	104
315	2:10:02	104
316	2:15:02	104
317	2:20:02	104
318	2:25:02	104
319	2:30:02	105
320	2:35:02	105
321	2:40:02	105
322	2:45:02	105
323	2:50:02	105
324	2:55:02	105
325	3:00:02	105
326	3:05:02	105
327	3:10:02	105
328	3:15:02	105
329	3:20:02	105
330	3:25:02	105
331	3:30:02	105
332	3:35:02	105
333	3:40:02	105
334	3:45:02	105
335	3:50:02	105
336	3:55:02	105
337	4:00:02	105
338	4:05:02	105
339	4:10:02	105
340	4:15:02	105
341	4:20:02	105
342	4:25:02	105
343	4:30:02	105
344	4:35:02	104
345	4:40:02	104
346	4:45:02	104
347	4:50:02	104
348	4:55:02	104
349	5:00:02	104
350	5:05:02	104
351	5:10:02	104
352	5:15:02	105
353	5:20:02	105
354	5:25:02	105
355	5:30:02	105
356	5:35:02	104
357	5:40:02	104
358	5:45:02	104
359	5:50:02	105
360	5:55:02	105
361	6:00:02	106
362	6:05:02	106
363	6:10:02	107
364	6:15:02	107
365	6:20:02	108
366	6:25:02	108
367	6:30:02	109
368	6:35:02	109
369	6:40:02	109
370	6:45:02	109
371	6:50:02	108
372	6:55:02	108
373	7:00:02	107
374	7:05:02	106
375	7:10:02	106
376	7:15:02	105
377	7:20:02	105
378	7:25:02	106
379	7:30:02	106
380	7:35:02	107
381	7:40:02	109
382	7:45:02	110
383	7:50:02	112
384	7:55:02	113
385	8:00:02	113
386	8:05:02	114
387	8:10:02	114
388	8:15:02	113
389	8:20:02	112
390	8:25:02	111
391	8:30:02	110
392	8:35:02	109
393	8:40:02	108
394	8:45:02	107
395	8:50:02	106
396	8:55:02	106
397	9:00:02	106
398	9:05:02	106
399	9:10:02	106
400	9:15:02	107
401	9:20:02	107
402	9:25:02	107
403	9:30:02	108
404	9:35:02	108
405	9:40:02	109
406	9:45:02	110
407	9:50:02	112
408	9:55:02	114
409	10:00:02	117
410	10:05:02	121
411	10:10:02	124
412	10:15:02	127
413	10:20:02	130
414	10:25:02	132
415	10:30:02	134
416	10:35:02	136
417	10:40:02	137
418	10:45:02	138
419	10:50:02	138
420	10:55:02	138
421	11:00:02	138
422	11:05:02	136
423	11:10:02	135
424	11:15:02	133
425	11:20:02	131
426	11:25:02	128
427	11:30:02	126
428	11:35:02	125
429	11:40:02	123
430	11:45:02	122
431	11:50:02	120
432	11:55:02	119
433	12:00:02	117
434	12:05:02	116
435	12:10:02	115
436	12:15:02	114
437	12:20:02	113
438	12:25:02	112
439	12:30:02	111
440	12:35:02	110
441	12:40:02	110
442	12:45:02	109
443	12:50:02	109
444	12:55:02	108
445	13:00:02	108
446	13:05:02	108
447	13:10:02	108
448	13:15:02	108
449	13:20:02	109
450	13:25:02	110
451	13:30:02	112
452	13:35:02	114
453	13:40:02	117
454	13:45:02	119
455	13:50:02	121
456	13:55:02	122
457	14:00:02	123
458	14:05:02	124
459	14:10:02	124
460	14:15:02	123
461	14:20:02	122
462	14:25:02	121
463	14:30:02	119
464	14:35:02	117
465	14:40:02	116
466	14:45:02	115
467	14:50:02	113
468	14:55:02	112
469	15:00:02	111
470	15:05:02	110
471	15:10:02	109
472	15:15:02	108
473	15:20:02	107
474	15:25:02	107
475	15:30:02	107
476	15:35:02	107
477	15:40:02	107
478	15:45:02	108
479	15:50:02	109
480	15:55:02	110
481	16:00:02	111
482	16:05:02	112
483	16:10:02	113
484	16:15:02	114
485	16:20:02	115
486	16:25:02	116
487	16:30:02	118
488	16:35:02	119
489	16:40:02	120
490	16:45:02	121
491	16:50:02	121
492	16:55:02	121
493	17:00:02	121
494	17:05:02	120
495	17:10:02	120
496	17:15:02	119
497	17:20:02	119
498	17:25:02	119
499	17:30:02	119
500	17:35:02	120
501	17:40:02	120
502	17:45:02	120
503	17:50:02	120
504	17:55:02	121
505	18:00:02	121
506	18:05:02	121
507	18:10:02	121
508	18:15:02	120
509	18:20:02	119
510	18:25:02	117
511	18:30:02	115
512	18:35:02	113
513	18:40:02	111
514	18:45:02	110
515	18:50:02	110
516	18:55:02	111
517	19:00:02	112
518	19:05:02	114
519	19:10:02	115
520	19:15:02	116
521	19:20:02	117
522	19:25:02	117
523	19:30:02	117
524	19:35:02	117
525	19:40:02	116
526	19:45:02	116
527	19:50:02	115
528	19:55:02	115
529	20:00:02	114
530	20:05:02	114
531	20:10:02	113
532	20:15:02	113
533	20:20:02	113
534	20:25:02	113
535	20:30:02	112
536	20:35:02	111
537	20:40:02	109
538	20:45:02	108
539	20:50:02	107
540	20:55:02	106
541	21:00:02	106
542	21:05:02	106
543	21:10:02	106
544	21:15:02	106
545	21:20:02	105
546	21:25:02	104
547	21:30:02	103
548	21:35:02	103
549	21:40:02	103
550	21:45:02	104
551	21:50:02	106
552	21:55:02	107
553	22:00:02	109
554	22:05:02	111
555	22:10:02	113
556	22:15:02	114
557	22:20:02	115
558	22:25:02	117
559	22:30:02	118
560	22:35:02	120
561	22:40:02	121
562	22:45:02	122
563	22:50:02	122
564	22:55:02	121
565	23:00:02	121
566	23:05:02	122
567	23:10:02	122
568	23:15:02	123
569	23:20:02	125
570	23:25:02	126
571	23:30:02	127
572	23:35:02	127
573	23:40:02	127
574	23:45:02	126
575	23:50:02	125
576	23:55:02	124
