# Supplementary material for: Detrended Fluctuation Analysis in the prediction of type 2 diabetes mellitus in patients at risk: Model optimization and comparison with other metrics
Source: PLoS One. 2019 Dec 18;14(12):e0225817. doi: 10.1371/journal.pone.0225817 (PMC6919578; doi:10.1371/journal.pone.0225817)
Supplement: S1 File — This file includes glucose time series from all patients included in the study and the database with clinical variables. (ZIP) [file pone.0225817.s001.zip › S1/case 153.csv]

	hora	glucemia
1	0:01:39	106
2	0:06:39	106
3	0:11:39	105
4	0:16:39	104
5	0:21:39	103
6	0:26:39	103
7	0:31:39	103
8	0:36:39	105
9	0:41:39	107
10	0:46:39	108
11	0:51:39	110
12	0:56:39	112
13	1:01:39	112
14	1:06:39	113
15	1:11:39	112
16	1:16:39	111
17	1:21:39	110
18	1:26:39	110
19	1:31:39	110
20	1:36:39	111
21	1:41:39	112
22	1:46:39	114
23	1:51:39	116
24	1:56:39	117
25	2:01:39	117
26	2:06:39	116
27	2:11:39	115
28	2:16:39	113
29	2:21:39	112
30	2:26:39	112
31	2:31:39	113
32	2:36:39	113
33	2:41:39	114
34	2:46:39	114
35	2:51:39	113
36	2:56:39	113
37	3:01:39	113
38	3:06:39	113
39	3:11:39	113
40	3:16:39	113
41	3:21:39	113
42	3:26:39	113
43	3:31:39	113
44	3:36:39	113
45	3:41:39	113
46	3:46:39	113
47	3:51:39	113
48	3:56:39	112
49	4:01:39	112
50	4:06:39	112
51	4:11:39	112
52	4:16:39	112
53	4:21:39	111
54	4:26:39	111
55	4:31:39	111
56	4:36:39	112
57	4:41:39	112
58	4:46:39	112
59	4:51:39	113
60	4:56:39	112
61	5:01:39	112
62	5:06:39	112
63	5:11:39	111
64	5:16:39	111
65	5:21:39	111
66	5:26:39	111
67	5:31:39	111
68	5:36:39	111
69	5:41:39	111
70	5:46:39	111
71	5:51:39	111
72	5:56:39	111
73	6:01:39	111
74	6:06:39	110
75	6:11:39	109
76	6:16:39	107
77	6:21:39	106
78	6:26:39	105
79	6:31:39	105
80	6:36:39	105
81	6:41:39	105
82	6:46:39	106
83	6:51:39	107
84	6:56:39	108
85	7:01:39	109
86	7:06:39	111
87	7:11:39	112
88	7:16:39	113
89	7:21:39	113
90	7:26:39	113
91	7:31:39	112
92	7:36:39	110
93	7:41:39	108
94	7:46:39	106
95	7:51:39	104
96	7:56:39	103
97	8:01:39	102
98	8:06:39	102
99	8:11:39	102
100	8:16:39	101
101	8:21:39	100
102	8:26:39	99
103	8:31:39	97
104	8:36:39	95
105	8:41:39	94
106	8:46:39	94
107	8:51:39	94
108	8:56:39	95
109	9:01:39	97
110	9:06:39	99
111	9:11:39	101
112	9:16:39	103
113	9:21:39	106
114	9:26:39	109
115	9:31:39	111
116	9:36:39	114
117	9:41:39	116
118	9:46:39	118
119	9:51:39	120
120	9:56:39	124
121	10:01:39	127
122	10:06:39	131
123	10:11:39	135
124	10:16:39	139
125	10:21:39	143
126	10:26:39	146
127	10:31:39	149
128	10:36:39	149
129	10:41:39	148
130	10:46:39	146
131	10:51:39	142
132	10:56:39	138
133	11:01:39	135
134	11:06:39	133
135	11:11:39	134
136	11:16:39	136
137	11:21:39	140
138	11:26:39	142
139	11:31:39	144
140	11:36:39	145
141	11:41:39	144
142	11:46:39	144
143	11:51:39	143
144	11:56:39	142
145	12:01:39	142
146	12:06:39	142
147	12:11:39	142
148	12:16:39	143
149	12:21:39	143
150	12:26:39	142
151	12:31:39	141
152	12:36:39	141
153	12:41:39	140
154	12:46:39	140
155	12:51:39	141
156	12:56:39	141
157	13:01:39	143
158	13:06:39	144
159	13:11:39	146
160	13:16:39	147
161	13:21:39	148
162	13:26:39	148
163	13:31:39	147
164	13:36:39	145
165	13:41:39	143
166	13:46:39	140
167	13:51:39	136
168	13:56:39	132
169	14:01:39	128
170	14:06:39	125
171	14:11:39	122
172	14:16:39	120
173	14:21:39	118
174	14:26:39	115
175	14:31:39	112
176	14:36:39	109
177	14:41:39	106
178	14:46:39	105
179	14:51:39	105
180	14:56:39	106
181	15:01:39	108
182	15:06:39	110
183	15:11:39	112
184	15:16:39	114
185	15:21:39	116
186	15:26:39	118
187	15:31:39	120
188	15:36:39	123
189	15:41:39	127
190	15:46:39	130
191	15:51:39	134
192	15:56:39	137
193	16:01:39	140
194	16:06:39	142
195	16:11:39	144
196	16:16:39	145
197	16:21:39	145
198	16:26:39	144
199	16:31:39	143
200	16:36:39	143
201	16:41:39	143
202	16:46:39	143
203	16:51:39	144
204	16:56:39	146
205	17:01:39	147
206	17:06:39	149
207	17:11:39	151
208	17:16:39	154
209	17:21:39	156
210	17:26:39	157
211	17:31:39	158
212	17:36:39	158
213	17:41:39	157
214	17:46:39	157
215	17:51:39	156
216	17:56:39	155
217	18:01:39	155
218	18:06:39	154
219	18:11:39	153
220	18:16:39	152
221	18:21:39	150
222	18:26:39	148
223	18:31:39	147
224	18:36:39	146
225	18:41:39	145
226	18:46:39	144
227	18:51:39	144
228	18:56:39	144
229	19:01:39	144
230	19:06:39	145
231	19:11:39	146
232	19:16:39	147
233	19:21:39	147
234	19:26:39	147
235	19:31:39	146
236	19:36:39	143
237	19:41:39	140
238	19:46:39	136
239	19:51:39	131
240	19:56:39	126
241	20:01:39	120
242	20:06:39	116
243	20:11:39	112
244	20:16:39	109
245	20:21:39	106
246	20:26:39	105
247	20:31:39	105
248	20:36:39	104
249	20:41:39	103
250	20:46:39	102
251	20:51:39	100
252	20:56:39	98
253	21:01:39	96
254	21:06:39	93
255	21:11:39	92
256	21:16:39	90
257	21:21:39	89
258	21:26:39	88
259	21:31:39	88
260	21:36:39	89
261	21:41:39	90
262	21:46:39	91
263	21:51:39	94
264	21:56:39	97
265	22:01:39	101
266	22:06:39	103
267	22:11:39	105
268	22:16:39	107
269	22:21:39	108
270	22:26:39	108
271	22:31:39	108
272	22:36:39	108
273	22:41:39	107
274	22:46:39	107
275	22:51:39	107
276	22:56:39	108
277	23:01:39	108
278	23:06:39	109
279	23:11:39	110
280	23:16:39	111
281	23:21:39	113
282	23:26:39	114
283	23:31:39	115
284	23:36:39	115
285	23:41:39	116
286	23:46:39	116
287	23:51:39	116
288	23:56:39	116
289	0:01:39	116
290	0:06:39	115
291	0:11:39	116
292	0:16:39	116
293	0:21:39	116
294	0:26:39	116
295	0:31:39	116
296	0:36:39	116
297	0:41:39	116
298	0:46:39	115
299	0:51:39	115
300	0:56:39	115
301	1:01:39	115
302	1:06:39	115
303	1:11:39	115
304	1:16:39	115
305	1:21:39	115
306	1:26:39	115
307	1:31:39	115
308	1:36:39	115
309	1:41:39	116
310	1:46:39	117
311	1:51:39	117
312	1:56:39	117
313	2:01:39	117
314	2:06:39	117
315	2:11:39	116
316	2:16:39	115
317	2:21:39	114
318	2:26:39	113
319	2:31:39	112
320	2:36:39	112
321	2:41:39	112
322	2:46:39	111
323	2:51:39	110
324	2:56:39	109
325	3:01:39	108
326	3:06:39	107
327	3:11:39	106
328	3:16:39	106
329	3:21:39	106
330	3:26:39	106
331	3:31:39	106
332	3:36:39	107
333	3:41:39	108
334	3:46:39	108
335	3:51:39	109
336	3:56:39	110
337	4:01:39	111
338	4:06:39	112
339	4:11:39	112
340	4:16:39	113
341	4:21:39	113
342	4:26:39	113
343	4:31:39	113
344	4:36:39	113
345	4:41:39	114
346	4:46:39	114
347	4:51:39	115
348	4:56:39	115
349	5:01:39	116
350	5:06:39	116
351	5:11:39	116
352	5:16:39	115
353	5:21:39	114
354	5:26:39	113
355	5:31:39	111
356	5:36:39	109
357	5:41:39	107
358	5:46:39	105
359	5:51:39	103
360	5:56:39	102
361	6:01:39	100
362	6:06:39	100
363	6:11:39	100
364	6:16:39	100
365	6:21:39	100
366	6:26:39	101
367	6:31:39	102
368	6:36:39	103
369	6:41:39	103
370	6:46:39	104
371	6:51:39	104
372	6:56:39	104
373	7:01:39	104
374	7:06:39	103
375	7:11:39	103
376	7:16:39	103
377	7:21:39	103
378	7:26:39	104
379	7:31:39	104
380	7:36:39	104
381	7:41:39	104
382	7:46:39	104
383	7:51:39	104
384	7:56:39	104
385	8:01:39	105
386	8:06:39	106
387	8:11:39	106
388	8:16:39	107
389	8:21:39	108
390	8:26:39	108
391	8:31:39	108
392	8:36:39	109
393	8:41:39	109
394	8:46:39	109
395	8:51:39	108
396	8:56:39	107
397	9:01:39	105
398	9:06:39	103
399	9:11:39	100
400	9:16:39	98
401	9:21:39	96
402	9:26:39	95
403	9:31:39	95
404	9:36:39	96
405	9:41:39	98
406	9:46:39	100
407	9:51:39	103
408	9:56:39	107
409	10:01:39	110
410	10:06:39	114
411	10:11:39	120
412	10:16:39	126
413	10:21:39	133
414	10:26:39	140
415	10:31:39	146
416	10:36:39	151
417	10:41:39	156
418	10:46:39	159
419	10:51:39	162
420	10:56:39	163
421	11:01:39	163
422	11:06:39	160
423	11:11:39	156
424	11:16:39	151
425	11:21:39	146
426	11:26:39	140
427	11:31:39	135
428	11:36:39	131
429	11:41:39	128
430	11:46:39	125
431	11:51:39	123
432	11:56:39	121
433	12:01:39	119
434	12:06:39	118
435	12:11:39	116
436	12:16:39	114
437	12:21:39	112
438	12:26:39	110
439	12:31:39	108
440	12:36:39	106
441	12:41:39	104
442	12:46:39	102
443	12:51:39	100
444	12:56:39	99
445	13:01:39	98
446	13:06:39	96
447	13:11:39	95
448	13:16:39	95
449	13:21:39	94
450	13:26:39	94
451	13:31:39	93
452	13:36:39	94
453	13:41:39	94
454	13:46:39	95
455	13:51:39	96
456	13:56:39	96
457	14:01:39	97
458	14:06:39	97
459	14:11:39	97
460	14:16:39	96
461	14:21:39	96
462	14:26:39	96
463	14:31:39	97
464	14:36:39	98
465	14:41:39	101
466	14:46:39	104
467	14:51:39	107
468	14:56:39	109
469	15:01:39	111
470	15:06:39	113
471	15:11:39	114
472	15:16:39	116
473	15:21:39	119
474	15:26:39	122
475	15:31:39	125
476	15:36:39	127
477	15:41:39	129
478	15:46:39	131
479	15:51:39	132
480	15:56:39	133
481	16:01:39	134
482	16:06:39	133
483	16:11:39	133
484	16:16:39	131
485	16:21:39	129
486	16:26:39	128
487	16:31:39	126
488	16:36:39	125
489	16:41:39	123
490	16:46:39	122
491	16:51:39	121
492	16:56:39	120
493	17:01:39	119
494	17:06:39	117
495	17:11:39	116
496	17:16:39	115
497	17:21:39	114
498	17:26:39	113
499	17:31:39	111
500	17:36:39	110
501	17:41:39	108
502	17:46:39	106
503	17:51:39	105
504	17:56:39	104
505	18:01:39	104
506	18:06:39	104
507	18:11:39	104
508	18:16:39	106
509	18:21:39	107
510	18:26:39	109
511	18:31:39	111
512	18:36:39	112
513	18:41:39	113
514	18:46:39	113
515	18:51:39	112
516	18:56:39	110
517	19:01:39	109
518	19:06:39	107
519	19:11:39	106
520	19:16:39	106
521	19:21:39	106
522	19:26:39	106
523	19:31:39	108
524	19:36:39	109
525	19:41:39	111
526	19:46:39	113
527	19:51:39	114
528	19:56:39	114
529	20:01:39	113
530	20:06:39	112
531	20:11:39	110
532	20:16:39	107
533	20:21:39	105
534	20:26:39	103
535	20:31:39	101
536	20:36:39	101
537	20:41:39	100
538	20:46:39	101
539	20:51:39	102
540	20:56:39	104
541	21:01:39	104
542	21:06:39	105
543	21:11:39	104
544	21:16:39	104
545	21:21:39	103
546	21:26:39	102
547	21:31:39	101
548	21:36:39	100
549	21:41:39	99
550	21:46:39	99
551	21:51:39	100
552	21:56:39	101
553	22:01:39	103
554	22:06:39	105
555	22:11:39	108
556	22:16:39	111
557	22:21:39	115
558	22:26:39	119
559	22:31:39	122
560	22:36:39	126
561	22:41:39	129
562	22:46:39	132
563	22:51:39	133
564	22:56:39	134
565	23:01:39	133
566	23:06:39	132
567	23:11:39	130
568	23:16:39	127
569	23:21:39	124
570	23:26:39	121
571	23:31:39	118
572	23:36:39	117
573	23:41:39	116
574	23:46:39	116
575	23:51:39	118
576	23:56:39	119
