# Supplementary material for: Detrended Fluctuation Analysis in the prediction of type 2 diabetes mellitus in patients at risk: Model optimization and comparison with other metrics
Source: PLoS One. 2019 Dec 18;14(12):e0225817. doi: 10.1371/journal.pone.0225817 (PMC6919578; doi:10.1371/journal.pone.0225817)
Supplement: S1 File — This file includes glucose time series from all patients included in the study and the database with clinical variables. (ZIP) [file pone.0225817.s001.zip › S1/case 154.csv]

	hora	glucemia
1	0:00:21	116
2	0:05:21	113
3	0:10:21	112
4	0:15:21	111
5	0:20:21	111
6	0:25:21	111
7	0:30:21	110
8	0:35:21	109
9	0:40:21	107
10	0:45:21	106
11	0:50:21	104
12	0:55:21	102
13	1:00:21	100
14	1:05:21	99
15	1:10:21	98
16	1:15:21	97
17	1:20:21	96
18	1:25:21	95
19	1:30:21	95
20	1:35:21	95
21	1:40:21	95
22	1:45:21	95
23	1:50:21	96
24	1:55:21	96
25	2:00:21	96
26	2:05:21	95
27	2:10:21	94
28	2:15:21	93
29	2:20:21	92
30	2:25:21	91
31	2:30:21	90
32	2:35:21	89
33	2:40:21	88
34	2:45:21	86
35	2:50:21	84
36	2:55:21	82
37	3:00:21	80
38	3:05:21	77
39	3:10:21	75
40	3:15:21	73
41	3:20:21	72
42	3:25:21	71
43	3:30:21	70
44	3:35:21	69
45	3:40:21	68
46	3:45:21	68
47	3:50:21	67
48	3:55:21	67
49	4:00:21	67
50	4:05:21	68
51	4:10:21	69
52	4:15:21	71
53	4:20:21	74
54	4:25:21	78
55	4:30:21	82
56	4:35:21	86
57	4:40:21	88
58	4:45:21	90
59	4:50:21	91
60	4:55:21	92
61	5:00:21	92
62	5:05:21	92
63	5:10:21	92
64	5:15:21	91
65	5:20:21	91
66	5:25:21	91
67	5:30:21	91
68	5:35:21	91
69	5:40:21	91
70	5:45:21	91
71	5:50:21	91
72	5:55:21	91
73	6:00:21	91
74	6:05:21	91
75	6:10:21	91
76	6:15:21	90
77	6:20:21	89
78	6:25:21	88
79	6:30:21	87
80	6:35:21	87
81	6:40:21	88
82	6:45:21	89
83	6:50:21	90
84	6:55:21	91
85	7:00:21	92
86	7:05:21	93
87	7:10:21	94
88	7:15:21	95
89	7:20:21	95
90	7:25:21	96
91	7:30:21	97
92	7:35:21	97
93	7:40:21	98
94	7:45:21	98
95	7:50:21	98
96	7:55:21	98
97	8:00:21	98
98	8:05:21	99
99	8:10:21	100
100	8:15:21	100
101	8:20:21	101
102	8:25:21	101
103	8:30:21	100
104	8:35:21	100
105	8:40:21	100
106	8:45:21	101
107	8:50:21	102
108	8:55:21	103
109	9:00:21	105
110	9:05:21	106
111	9:10:21	107
112	9:15:21	109
113	9:20:21	113
114	9:25:21	119
115	9:30:21	125
116	9:35:21	132
117	9:40:21	139
118	9:45:21	144
119	9:50:21	147
120	9:55:21	149
121	10:00:21	150
122	10:05:21	149
123	10:10:21	148
124	10:15:21	145
125	10:20:21	141
126	10:25:21	137
127	10:30:21	133
128	10:35:21	130
129	10:40:21	128
130	10:45:21	125
131	10:50:21	122
132	10:55:21	119
133	11:00:21	116
134	11:05:21	113
135	11:10:21	111
136	11:15:21	109
137	11:20:21	108
138	11:25:21	107
139	11:30:21	107
140	11:35:21	107
141	11:40:21	108
142	11:45:21	109
143	11:50:21	110
144	11:55:21	110
145	12:00:21	111
146	12:05:21	111
147	12:10:21	111
148	12:15:21	111
149	12:20:21	112
150	12:25:21	112
151	12:30:21	113
152	12:35:21	114
153	12:40:21	114
154	12:45:21	114
155	12:50:21	113
156	12:55:21	112
157	13:00:21	111
158	13:05:21	110
159	13:10:21	108
160	13:15:21	107
161	13:20:21	106
162	13:25:21	105
163	13:30:21	105
164	13:35:21	104
165	13:40:21	104
166	13:45:21	103
167	13:50:21	103
168	13:55:21	102
169	14:00:21	101
170	14:05:21	101
171	14:10:21	101
172	14:15:21	101
173	14:20:21	102
174	14:25:21	102
175	14:30:21	103
176	14:35:21	105
177	14:40:21	106
178	14:45:21	109
179	14:50:21	112
180	14:55:21	115
181	15:00:21	118
182	15:05:21	120
183	15:10:21	122
184	15:15:21	123
185	15:20:21	124
186	15:25:21	124
187	15:30:21	123
188	15:35:21	123
189	15:40:21	122
190	15:45:21	121
191	15:50:21	121
192	15:55:21	120
193	16:00:21	119
194	16:05:21	118
195	16:10:21	115
196	16:15:21	113
197	16:20:21	110
198	16:25:21	107
199	16:30:21	104
200	16:35:21	102
201	16:40:21	101
202	16:45:21	100
203	16:50:21	99
204	16:55:21	100
205	17:00:21	101
206	17:05:21	102
207	17:10:21	103
208	17:15:21	104
209	17:20:21	104
210	17:25:21	103
211	17:30:21	102
212	17:35:21	101
213	17:40:21	99
214	17:45:21	99
215	17:50:21	98
216	17:55:21	97
217	18:00:21	97
218	18:05:21	97
219	18:10:21	98
220	18:15:21	98
221	18:20:21	99
222	18:25:21	100
223	18:30:21	101
224	18:35:21	101
225	18:40:21	102
226	18:45:21	102
227	18:50:21	102
228	18:55:21	102
229	19:00:21	102
230	19:05:21	103
231	19:10:21	104
232	19:15:21	106
233	19:20:21	108
234	19:25:21	111
235	19:30:21	113
236	19:35:21	114
237	19:40:21	114
238	19:45:21	112
239	19:50:21	110
240	19:55:21	109
241	20:00:21	107
242	20:05:21	107
243	20:10:21	106
244	20:15:21	105
245	20:20:21	105
246	20:25:21	104
247	20:30:21	104
248	20:35:21	104
249	20:40:22	103
250	20:45:22	102
251	20:50:22	101
252	20:55:22	100
253	21:00:22	100
254	21:05:22	99
255	21:10:22	98
256	21:15:22	98
257	21:20:22	98
258	21:25:22	99
259	21:30:22	101
260	21:35:22	104
261	21:40:22	107
262	21:45:22	110
263	21:50:22	112
264	21:55:22	114
265	22:00:22	115
266	22:05:22	116
267	22:10:22	115
268	22:15:22	114
269	22:20:22	112
270	22:25:22	110
271	22:30:22	109
272	22:35:22	108
273	22:40:22	108
274	22:45:22	107
275	22:50:22	107
276	22:55:22	107
277	23:00:22	106
278	23:05:22	105
279	23:10:22	104
280	23:15:22	103
281	23:20:22	102
282	23:25:22	101
283	23:30:22	100
284	23:35:22	99
285	23:40:22	99
286	23:45:22	98
287	23:50:22	98
288	23:55:22	98
289	0:00:22	97
290	0:05:22	98
291	0:10:22	98
292	0:15:22	98
293	0:20:22	98
294	0:25:22	98
295	0:30:22	97
296	0:35:22	97
297	0:40:22	96
298	0:45:22	96
299	0:50:22	97
300	0:55:22	97
301	1:00:22	97
302	1:05:22	97
303	1:10:22	96
304	1:15:22	96
305	1:20:22	95
306	1:25:22	95
307	1:30:22	96
308	1:35:22	96
309	1:40:22	97
310	1:45:22	97
311	1:50:22	97
312	1:55:22	96
313	2:00:22	96
314	2:05:22	96
315	2:10:22	95
316	2:15:22	95
317	2:20:22	96
318	2:25:22	96
319	2:30:22	97
320	2:35:22	98
321	2:40:22	98
322	2:45:22	98
323	2:50:22	98
324	2:55:22	97
325	3:00:22	96
326	3:05:22	95
327	3:10:22	96
328	3:15:22	96
329	3:20:22	96
330	3:25:22	96
331	3:30:22	95
332	3:35:22	94
333	3:40:22	93
334	3:45:22	92
335	3:50:22	91
336	3:55:22	90
337	4:00:22	90
338	4:05:22	91
339	4:10:22	91
340	4:15:22	92
341	4:20:22	94
342	4:25:22	96
343	4:30:22	98
344	4:35:22	100
345	4:40:22	101
346	4:45:22	102
347	4:50:22	102
348	4:55:22	102
349	5:00:22	101
350	5:05:22	101
351	5:10:22	100
352	5:15:22	99
353	5:20:22	98
354	5:25:22	97
355	5:30:22	96
356	5:35:22	95
357	5:40:22	94
358	5:45:22	94
359	5:50:22	94
360	5:55:22	93
361	6:00:22	93
362	6:05:22	93
363	6:10:22	93
364	6:15:22	94
365	6:20:22	94
366	6:25:22	95
367	6:30:22	97
368	6:35:22	99
369	6:40:22	101
370	6:45:22	102
371	6:50:22	102
372	6:55:22	100
373	7:00:22	97
374	7:05:22	95
375	7:10:22	93
376	7:15:22	93
377	7:20:22	94
378	7:25:22	96
379	7:30:22	98
380	7:35:22	99
381	7:40:22	100
382	7:45:22	100
383	7:50:22	101
384	7:55:22	101
385	8:00:22	102
386	8:05:22	102
387	8:10:22	102
388	8:15:22	103
389	8:20:22	104
390	8:25:22	106
391	8:30:22	111
392	8:35:22	117
393	8:40:22	125
394	8:45:22	133
395	8:50:22	141
396	8:55:22	147
397	9:00:22	151
398	9:05:22	153
399	9:10:22	153
400	9:15:22	152
401	9:20:22	151
402	9:25:22	149
403	9:30:22	148
404	9:35:22	146
405	9:40:22	142
406	9:45:22	139
407	9:50:22	135
408	9:55:22	133
409	10:00:22	131
410	10:05:22	129
411	10:10:22	127
412	10:15:22	123
413	10:20:22	120
414	10:25:22	116
415	10:30:22	114
416	10:35:22	112
417	10:40:22	111
418	10:45:22	110
419	10:50:22	108
420	10:55:22	106
421	11:00:22	104
422	11:05:22	102
423	11:10:22	100
424	11:15:22	100
425	11:20:22	100
426	11:25:22	100
427	11:30:22	101
428	11:35:22	101
429	11:40:22	101
430	11:45:22	100
431	11:50:22	99
432	11:55:22	97
433	12:00:22	95
434	12:05:22	93
435	12:10:22	91
436	12:15:22	90
437	12:20:22	91
438	12:25:22	92
439	12:30:22	93
440	12:35:22	94
441	12:40:22	94
442	12:45:22	94
443	12:50:22	94
444	12:55:22	93
445	13:00:22	93
446	13:05:22	93
447	13:10:22	94
448	13:15:22	94
449	13:20:22	94
450	13:25:22	94
451	13:30:22	94
452	13:35:22	94
453	13:40:22	94
454	13:45:22	94
455	13:50:22	94
456	13:55:22	93
457	14:00:22	92
458	14:05:22	92
459	14:10:22	92
460	14:15:22	93
461	14:20:22	95
462	14:25:22	98
463	14:30:22	102
464	14:35:22	108
465	14:40:22	114
466	14:45:22	119
467	14:50:22	123
468	14:55:22	126
469	15:00:22	128
470	15:05:22	129
471	15:10:22	131
472	15:15:22	134
473	15:20:22	137
474	15:25:22	141
475	15:30:22	145
476	15:35:22	149
477	15:40:22	152
478	15:45:22	155
479	15:50:22	155
480	15:55:22	154
481	16:00:22	151
482	16:05:22	147
483	16:10:22	142
484	16:15:22	137
485	16:20:22	131
486	16:25:22	126
487	16:30:22	120
488	16:35:22	114
489	16:40:22	108
490	16:45:22	103
491	16:50:22	99
492	16:55:22	96
493	17:00:22	94
494	17:05:22	93
495	17:10:22	93
496	17:15:22	93
497	17:20:22	95
498	17:25:22	97
499	17:30:22	100
500	17:35:22	103
501	17:40:22	106
502	17:45:22	108
503	17:50:22	108
504	17:55:22	108
505	18:00:22	106
506	18:05:22	103
507	18:10:22	101
508	18:15:22	98
509	18:20:22	95
510	18:25:22	93
511	18:30:22	91
512	18:35:22	90
513	18:40:22	88
514	18:45:22	87
515	18:50:22	86
516	18:55:22	86
517	19:00:22	86
518	19:05:22	86
519	19:10:22	87
520	19:15:22	87
521	19:20:22	88
522	19:25:22	89
523	19:30:22	91
524	19:35:22	92
525	19:40:22	93
526	19:45:22	93
527	19:50:22	93
528	19:55:22	93
529	20:00:22	93
530	20:05:22	93
531	20:10:22	93
532	20:15:22	92
533	20:20:22	92
534	20:25:22	92
535	20:30:22	91
536	20:35:22	89
537	20:40:22	88
538	20:45:22	87
539	20:50:22	87
540	20:55:22	88
541	21:00:22	89
542	21:05:22	90
543	21:10:22	92
544	21:15:22	93
545	21:20:22	94
546	21:25:22	95
547	21:30:22	95
548	21:35:22	95
549	21:40:22	94
550	21:45:22	93
551	21:50:22	94
552	21:55:22	95
553	22:00:22	97
554	22:05:22	101
555	22:10:22	106
556	22:15:22	111
557	22:20:22	115
558	22:25:22	119
559	22:30:22	120
560	22:35:22	120
561	22:40:22	119
562	22:45:22	117
563	22:50:22	114
564	22:55:22	112
565	23:00:22	109
566	23:05:22	107
567	23:10:22	104
568	23:15:22	102
569	23:20:22	101
570	23:25:22	101
571	23:30:22	101
572	23:35:22	101
573	23:40:22	101
574	23:45:22	100
575	23:50:22	99
576	23:55:22	97
