# Supplementary material for: Detrended Fluctuation Analysis in the prediction of type 2 diabetes mellitus in patients at risk: Model optimization and comparison with other metrics
Source: PLoS One. 2019 Dec 18;14(12):e0225817. doi: 10.1371/journal.pone.0225817 (PMC6919578; doi:10.1371/journal.pone.0225817)
Supplement: S1 File — This file includes glucose time series from all patients included in the study and the database with clinical variables. (ZIP) [file pone.0225817.s001.zip › S1/case 155.csv]

	hora	glucemia
1	0:03:06	90
2	0:08:06	91
3	0:13:06	92
4	0:18:06	93
5	0:23:06	94
6	0:28:06	95
7	0:33:06	96
8	0:38:06	97
9	0:43:06	97
10	0:48:06	98
11	0:53:06	101
12	0:58:06	105
13	1:03:06	109
14	1:08:06	112
15	1:13:06	113
16	1:18:06	112
17	1:23:06	109
18	1:28:06	106
19	1:33:06	104
20	1:38:06	103
21	1:43:06	102
22	1:48:06	103
23	1:53:06	103
24	1:58:06	104
25	2:03:06	103
26	2:08:06	102
27	2:13:06	100
28	2:18:06	98
29	2:23:06	96
30	2:28:06	96
31	2:33:06	97
32	2:38:06	99
33	2:43:06	101
34	2:48:06	103
35	2:53:06	105
36	2:58:06	106
37	3:03:06	108
38	3:08:06	109
39	3:13:06	111
40	3:18:06	113
41	3:23:06	114
42	3:28:06	116
43	3:33:06	117
44	3:38:06	117
45	3:43:06	115
46	3:48:06	110
47	3:53:06	105
48	3:58:06	99
49	4:03:06	94
50	4:08:06	91
51	4:13:06	90
52	4:18:06	89
53	4:23:06	90
54	4:28:06	92
55	4:33:06	95
56	4:38:06	98
57	4:43:06	102
58	4:48:06	106
59	4:53:06	108
60	4:58:06	107
61	5:03:06	103
62	5:08:06	99
63	5:13:06	94
64	5:18:06	92
65	5:23:06	92
66	5:28:06	93
67	5:33:06	95
68	5:38:06	96
69	5:43:06	97
70	5:48:06	97
71	5:53:06	97
72	5:58:06	95
73	6:03:06	92
74	6:08:06	90
75	6:13:06	89
76	6:18:06	90
77	6:23:06	94
78	6:28:06	101
79	6:33:06	108
80	6:38:06	115
81	6:43:06	120
82	6:48:06	123
83	6:53:06	124
84	6:58:06	124
85	7:03:06	123
86	7:08:06	121
87	7:13:06	116
88	7:18:06	110
89	7:23:06	103
90	7:28:06	97
91	7:33:06	93
92	7:38:06	92
93	7:43:06	95
94	7:48:06	101
95	7:53:06	109
96	7:58:06	116
97	8:03:06	121
98	8:08:06	123
99	8:13:06	123
100	8:18:06	121
101	8:23:06	119
102	8:28:06	115
103	8:33:06	109
104	8:38:06	104
105	8:43:06	98
106	8:48:06	93
107	8:53:06	90
108	8:58:06	88
109	9:03:06	87
110	9:08:06	88
111	9:13:06	90
112	9:18:06	91
113	9:23:06	92
114	9:28:06	91
115	9:33:06	91
116	9:38:06	91
117	9:43:06	93
118	9:48:06	96
119	9:53:06	99
120	9:58:06	102
121	10:03:06	103
122	10:08:06	102
123	10:13:06	99
124	10:18:06	96
125	10:23:06	94
126	10:28:06	92
127	10:33:06	91
128	10:38:06	92
129	10:43:06	93
130	10:48:06	93
131	10:53:06	93
132	10:58:06	92
133	11:03:06	92
134	11:08:06	92
135	11:13:06	93
136	11:18:06	92
137	11:23:06	90
138	11:28:06	88
139	11:33:06	86
140	11:38:06	87
141	11:43:06	92
142	11:48:06	100
143	11:53:06	106
144	11:58:06	111
145	12:03:06	114
146	12:08:06	114
147	12:13:06	112
148	12:18:06	111
149	12:23:06	109
150	12:28:06	106
151	12:33:06	102
152	12:38:06	97
153	12:43:06	94
154	12:48:06	92
155	12:53:06	93
156	12:58:06	96
157	13:03:06	98
158	13:08:06	100
159	13:13:06	102
160	13:18:06	105
161	13:23:06	109
162	13:28:06	114
163	13:33:06	118
164	13:38:06	120
165	13:43:06	117
166	13:48:06	112
167	13:53:06	107
168	13:58:06	104
169	14:03:06	105
170	14:08:06	109
171	14:13:06	115
172	14:18:06	121
173	14:23:06	126
174	14:28:06	126
175	14:33:06	123
176	14:38:06	118
177	14:43:06	112
178	14:48:06	109
179	14:53:06	109
180	14:58:06	112
181	15:03:06	115
182	15:08:06	118
183	15:13:06	121
184	15:18:06	123
185	15:23:06	125
186	15:28:06	126
187	15:33:06	124
188	15:38:06	119
189	15:43:06	111
190	15:48:06	104
191	15:53:06	98
192	15:58:06	93
193	16:03:06	89
194	16:08:06	85
195	16:13:06	82
196	16:18:06	82
197	16:23:06	83
198	16:28:06	87
199	16:33:06	93
200	16:38:06	99
201	16:43:06	105
202	16:48:06	110
203	16:53:06	114
204	16:58:06	115
205	17:03:06	115
206	17:08:06	113
207	17:13:06	112
208	17:18:06	112
209	17:23:06	114
210	17:28:06	116
211	17:33:06	118
212	17:38:06	119
213	17:43:06	119
214	17:48:06	117
215	17:53:06	114
216	17:58:06	109
217	18:03:06	104
218	18:08:06	100
219	18:13:06	97
220	18:18:06	95
221	18:23:06	95
222	18:28:06	98
223	18:33:06	101
224	18:38:06	105
225	18:43:06	109
226	18:48:06	111
227	18:53:06	111
228	18:58:06	108
229	19:03:06	103
230	19:08:06	97
231	19:13:06	90
232	19:18:06	85
233	19:23:06	83
234	19:28:06	82
235	19:33:06	84
236	19:38:06	87
237	19:43:06	89
238	19:48:06	91
239	19:53:06	92
240	19:58:06	92
241	20:03:06	92
242	20:08:06	93
243	20:13:06	94
244	20:18:06	95
245	20:23:06	96
246	20:28:06	98
247	20:33:06	100
248	20:38:06	103
249	20:43:06	105
250	20:48:06	106
251	20:53:06	104
252	20:58:07	102
253	21:03:07	100
254	21:08:07	99
255	21:13:07	100
256	21:18:07	102
257	21:23:07	105
258	21:28:07	108
259	21:33:07	110
260	21:38:07	111
261	21:43:07	111
262	21:48:07	111
263	21:53:07	112
264	21:58:07	113
265	22:03:07	115
266	22:08:07	116
267	22:13:07	117
268	22:18:07	117
269	22:23:07	117
270	22:28:07	117
271	22:33:07	117
272	22:38:07	118
273	22:43:07	119
274	22:48:07	118
275	22:53:07	115
276	22:58:07	112
277	23:03:07	107
278	23:08:07	102
279	23:13:07	97
280	23:18:07	94
281	23:23:07	92
282	23:28:07	91
283	23:33:07	90
284	23:38:07	89
285	23:43:07	89
286	23:48:07	90
287	23:53:07	91
288	23:58:07	92
289	0:03:07	91
290	0:08:07	90
291	0:13:07	88
292	0:18:07	86
293	0:23:07	87
294	0:28:07	89
295	0:33:07	91
296	0:38:07	93
297	0:43:07	95
298	0:48:07	95
299	0:53:07	93
300	0:58:07	91
301	1:03:07	87
302	1:08:07	83
303	1:13:07	79
304	1:18:07	76
305	1:23:07	74
306	1:28:07	75
307	1:33:07	76
308	1:38:07	80
309	1:43:07	83
310	1:48:07	85
311	1:53:07	86
312	1:58:07	86
313	2:03:07	85
314	2:08:07	85
315	2:13:07	85
316	2:18:07	86
317	2:23:07	88
318	2:28:07	90
319	2:33:07	92
320	2:38:07	94
321	2:43:07	95
322	2:48:07	95
323	2:53:07	94
324	2:58:07	93
325	3:03:07	90
326	3:08:07	88
327	3:13:07	86
328	3:18:07	84
329	3:23:07	83
330	3:28:07	82
331	3:33:07	81
332	3:38:07	81
333	3:43:07	80
334	3:48:07	80
335	3:53:07	81
336	3:58:07	82
337	4:03:07	84
338	4:08:07	86
339	4:13:07	86
340	4:18:07	86
341	4:23:07	85
342	4:28:07	85
343	4:33:07	86
344	4:38:07	88
345	4:43:07	91
346	4:48:07	95
347	4:53:07	99
348	4:58:07	103
349	5:03:07	106
350	5:08:07	107
351	5:13:07	105
352	5:18:07	103
353	5:23:07	99
354	5:28:07	95
355	5:33:07	92
356	5:38:07	89
357	5:43:07	86
358	5:48:07	84
359	5:53:07	83
360	5:58:07	82
361	6:03:07	81
362	6:08:07	81
363	6:13:07	80
364	6:18:07	80
365	6:23:07	80
366	6:28:07	81
367	6:33:07	82
368	6:38:07	85
369	6:43:07	89
370	6:48:07	93
371	6:53:07	96
372	6:58:07	99
373	7:03:07	99
374	7:08:07	99
375	7:13:07	99
376	7:18:07	100
377	7:23:07	102
378	7:28:07	104
379	7:33:07	105
380	7:38:07	106
381	7:43:07	106
382	7:48:07	106
383	7:53:07	107
384	7:58:07	107
385	8:03:07	107
386	8:08:07	106
387	8:13:07	106
388	8:18:07	106
389	8:23:07	106
390	8:28:07	105
391	8:33:07	105
392	8:38:07	104
393	8:43:07	102
394	8:48:07	100
395	8:53:07	100
396	8:58:07	100
397	9:03:07	102
398	9:08:07	104
399	9:13:07	105
400	9:18:07	105
401	9:23:07	104
402	9:28:07	105
403	9:33:07	108
404	9:38:07	112
405	9:43:07	115
406	9:48:07	116
407	9:53:07	117
408	9:58:07	116
409	10:03:07	114
410	10:08:07	113
411	10:13:07	112
412	10:18:07	111
413	10:23:07	111
414	10:28:07	111
415	10:33:07	111
416	10:38:07	112
417	10:43:07	112
418	10:48:07	113
419	10:53:07	112
420	10:58:07	109
421	11:03:07	105
422	11:08:07	101
423	11:13:07	98
424	11:18:07	99
425	11:23:07	104
426	11:28:07	111
427	11:33:07	121
428	11:38:07	130
429	11:43:07	137
430	11:48:07	141
431	11:53:07	143
432	11:58:07	143
433	12:03:07	143
434	12:08:07	142
435	12:13:07	141
436	12:18:07	138
437	12:23:07	133
438	12:28:07	128
439	12:33:07	122
440	12:38:07	117
441	12:43:07	112
442	12:48:07	107
443	12:53:07	102
444	12:58:07	99
445	13:03:07	96
446	13:08:07	95
447	13:13:07	94
448	13:18:07	94
449	13:23:07	95
450	13:28:07	94
451	13:33:07	92
452	13:38:07	89
453	13:43:07	85
454	13:48:07	82
455	13:53:07	80
456	13:58:07	80
457	14:03:07	81
458	14:08:07	82
459	14:13:07	82
460	14:18:07	80
461	14:23:07	78
462	14:28:07	77
463	14:33:07	77
464	14:38:07	79
465	14:43:07	83
466	14:48:07	88
467	14:53:07	91
468	14:58:07	94
469	15:03:07	95
470	15:08:07	94
471	15:13:07	92
472	15:18:07	90
473	15:23:07	88
474	15:28:07	86
475	15:33:07	85
476	15:38:07	85
477	15:43:07	86
478	15:48:07	87
479	15:53:07	88
480	15:58:07	89
481	16:03:07	88
482	16:08:07	88
483	16:13:07	87
484	16:18:07	88
485	16:23:07	89
486	16:28:07	92
487	16:33:07	94
488	16:38:07	97
489	16:43:07	99
490	16:48:07	100
491	16:53:07	99
492	16:58:07	96
493	17:03:07	92
494	17:08:07	87
495	17:13:07	83
496	17:18:07	80
497	17:23:07	78
498	17:28:07	78
499	17:33:07	78
500	17:38:07	79
501	17:43:07	80
502	17:48:07	82
503	17:53:07	83
504	17:58:07	83
505	18:03:07	84
506	18:08:07	85
507	18:13:07	85
508	18:18:07	86
509	18:23:07	87
510	18:28:07	90
511	18:33:07	94
512	18:38:07	97
513	18:43:07	98
514	18:48:07	97
515	18:53:07	96
516	18:58:07	95
517	19:03:07	94
518	19:08:07	95
519	19:13:07	97
520	19:18:07	100
521	19:23:07	102
522	19:28:07	103
523	19:33:07	103
524	19:38:07	103
525	19:43:07	104
526	19:48:07	105
527	19:53:07	108
528	19:58:07	110
529	20:03:07	113
530	20:08:07	114
531	20:13:07	115
532	20:18:07	114
533	20:23:07	112
534	20:28:07	110
535	20:33:07	109
536	20:38:07	109
537	20:43:07	110
538	20:48:07	112
539	20:53:07	112
540	20:58:07	111
541	21:03:07	108
542	21:08:07	105
543	21:13:07	103
544	21:18:07	101
545	21:23:07	101
546	21:28:07	101
547	21:33:07	102
548	21:38:07	103
549	21:43:07	103
550	21:48:07	101
551	21:53:07	98
552	21:58:07	94
553	22:03:07	91
554	22:08:07	89
555	22:13:07	88
556	22:18:07	87
557	22:23:07	87
558	22:28:07	88
559	22:33:07	89
560	22:38:07	91
561	22:43:07	93
562	22:48:07	95
563	22:53:07	98
564	22:58:07	102
565	23:03:07	106
566	23:08:07	111
567	23:13:07	116
568	23:18:07	120
569	23:23:07	122
570	23:28:07	122
571	23:33:07	121
572	23:38:07	120
573	23:43:07	119
574	23:48:07	120
575	23:53:07	120
576	23:58:07	118
