# Supplementary material for: Detrended Fluctuation Analysis in the prediction of type 2 diabetes mellitus in patients at risk: Model optimization and comparison with other metrics
Source: PLoS One. 2019 Dec 18;14(12):e0225817. doi: 10.1371/journal.pone.0225817 (PMC6919578; doi:10.1371/journal.pone.0225817)
Supplement: S1 File — This file includes glucose time series from all patients included in the study and the database with clinical variables. (ZIP) [file pone.0225817.s001.zip › S1/case 156.csv]

	hora	glucemia
1	0:01:58	182
2	0:06:58	175
3	0:11:58	169
4	0:16:58	163
5	0:21:58	159
6	0:26:58	155
7	0:31:58	153
8	0:36:58	152
9	0:41:58	150
10	0:46:58	149
11	0:51:58	147
12	0:56:58	146
13	1:01:58	146
14	1:06:58	145
15	1:11:58	145
16	1:16:58	144
17	1:21:58	144
18	1:26:58	143
19	1:31:58	143
20	1:36:58	142
21	1:41:58	143
22	1:46:58	144
23	1:51:58	144
24	1:56:58	144
25	2:01:58	144
26	2:06:58	143
27	2:11:58	142
28	2:16:58	142
29	2:21:58	141
30	2:26:58	141
31	2:31:58	141
32	2:36:58	141
33	2:41:58	142
34	2:46:58	142
35	2:51:58	143
36	2:56:58	143
37	3:01:58	144
38	3:06:58	144
39	3:11:58	144
40	3:16:58	144
41	3:21:58	144
42	3:26:58	143
43	3:31:58	143
44	3:36:58	141
45	3:41:58	140
46	3:46:58	137
47	3:51:58	135
48	3:56:58	134
49	4:01:58	133
50	4:06:58	133
51	4:11:58	134
52	4:16:58	134
53	4:21:58	134
54	4:26:58	134
55	4:31:58	134
56	4:36:58	134
57	4:41:58	134
58	4:46:58	135
59	4:51:58	136
60	4:56:58	137
61	5:01:58	139
62	5:06:58	140
63	5:11:58	142
64	5:16:58	143
65	5:21:58	144
66	5:26:58	145
67	5:31:58	146
68	5:36:58	146
69	5:41:58	146
70	5:46:58	147
71	5:51:58	147
72	5:56:58	147
73	6:01:58	147
74	6:06:58	147
75	6:11:58	148
76	6:16:58	148
77	6:21:58	149
78	6:26:58	150
79	6:31:58	150
80	6:36:58	150
81	6:41:58	151
82	6:46:58	151
83	6:51:58	152
84	6:56:58	153
85	7:01:58	153
86	7:06:58	153
87	7:11:58	153
88	7:16:58	153
89	7:21:58	153
90	7:26:58	153
91	7:31:58	153
92	7:36:58	153
93	7:41:58	152
94	7:46:58	151
95	7:51:58	150
96	7:56:58	149
97	8:01:58	148
98	8:06:58	147
99	8:11:58	145
100	8:16:58	142
101	8:21:58	139
102	8:26:58	137
103	8:31:58	135
104	8:36:58	134
105	8:41:58	134
106	8:46:58	137
107	8:51:58	140
108	8:56:58	145
109	9:01:58	149
110	9:06:58	153
111	9:11:58	154
112	9:16:58	154
113	9:21:58	154
114	9:26:58	154
115	9:31:58	154
116	9:36:58	155
117	9:41:58	155
118	9:46:58	155
119	9:51:58	153
120	9:56:58	151
121	10:01:58	149
122	10:06:58	147
123	10:11:58	147
124	10:16:58	149
125	10:21:58	151
126	10:26:58	153
127	10:31:58	156
128	10:36:58	160
129	10:41:58	164
130	10:46:58	169
131	10:51:58	174
132	10:56:58	178
133	11:01:58	182
134	11:06:58	186
135	11:11:58	188
136	11:16:58	190
137	11:21:58	192
138	11:26:58	194
139	11:31:58	196
140	11:36:58	197
141	11:41:58	199
142	11:46:58	200
143	11:51:58	202
144	11:56:58	203
145	12:01:58	204
146	12:06:58	204
147	12:11:58	205
148	12:16:58	205
149	12:21:58	204
150	12:26:58	203
151	12:31:58	201
152	12:36:58	198
153	12:41:58	194
154	12:46:58	191
155	12:51:58	189
156	12:56:58	187
157	13:01:58	186
158	13:06:58	185
159	13:11:58	185
160	13:16:58	186
161	13:21:58	187
162	13:26:58	189
163	13:31:58	190
164	13:36:58	192
165	13:41:58	193
166	13:46:58	194
167	13:51:58	193
168	13:56:58	191
169	14:01:58	188
170	14:06:58	184
171	14:11:58	179
172	14:16:58	175
173	14:21:58	170
174	14:26:58	167
175	14:31:58	163
176	14:36:58	160
177	14:41:58	156
178	14:46:58	153
179	14:51:58	149
180	14:56:58	145
181	15:01:58	142
182	15:06:58	140
183	15:11:58	138
184	15:16:58	137
185	15:21:58	136
186	15:26:58	137
187	15:31:58	138
188	15:36:58	141
189	15:41:58	145
190	15:46:58	149
191	15:51:58	152
192	15:56:58	155
193	16:01:58	158
194	16:06:58	161
195	16:11:58	165
196	16:16:58	168
197	16:21:58	171
198	16:26:58	173
199	16:31:58	175
200	16:36:58	176
201	16:41:58	177
202	16:46:58	178
203	16:51:58	178
204	16:56:58	179
205	17:01:58	179
206	17:06:58	179
207	17:11:58	178
208	17:16:58	176
209	17:21:58	175
210	17:26:58	173
211	17:31:58	173
212	17:36:58	173
213	17:41:58	173
214	17:46:58	174
215	17:51:58	176
216	17:56:58	177
217	18:01:58	177
218	18:06:58	178
219	18:11:58	177
220	18:16:58	177
221	18:21:58	176
222	18:26:58	176
223	18:31:58	177
224	18:36:58	179
225	18:41:58	183
226	18:46:58	187
227	18:51:58	191
228	18:56:58	193
229	19:01:58	194
230	19:06:58	194
231	19:11:58	193
232	19:16:58	192
233	19:21:58	191
234	19:26:58	192
235	19:31:58	194
236	19:36:58	197
237	19:41:58	199
238	19:46:58	202
239	19:51:58	204
240	19:56:58	205
241	20:01:58	205
242	20:06:58	205
243	20:11:58	205
244	20:16:58	204
245	20:21:58	203
246	20:26:58	201
247	20:31:58	200
248	20:36:58	198
249	20:41:58	197
250	20:46:58	197
251	20:51:58	197
252	20:56:58	196
253	21:01:58	195
254	21:06:58	192
255	21:11:58	189
256	21:16:58	184
257	21:21:58	178
258	21:26:58	171
259	21:31:58	164
260	21:36:58	157
261	21:41:58	152
262	21:46:58	149
263	21:51:58	147
264	21:56:58	147
265	22:01:58	148
266	22:06:58	149
267	22:11:58	150
268	22:16:58	150
269	22:21:58	149
270	22:26:58	147
271	22:31:58	144
272	22:36:58	141
273	22:41:58	139
274	22:46:58	137
275	22:51:58	135
276	22:56:58	133
277	23:01:58	130
278	23:06:58	127
279	23:11:58	122
280	23:16:58	117
281	23:21:58	111
282	23:26:58	106
283	23:31:58	101
284	23:36:58	97
285	23:41:58	94
286	23:46:58	92
287	23:51:58	90
288	23:56:58	89
289	0:01:58	87
290	0:06:58	86
291	0:11:58	85
292	0:16:58	84
293	0:21:58	84
294	0:26:58	84
295	0:31:58	84
296	0:36:58	84
297	0:41:58	85
298	0:46:58	86
299	0:51:58	87
300	0:56:58	88
301	1:01:58	89
302	1:06:58	90
303	1:11:58	91
304	1:16:58	91
305	1:21:58	92
306	1:26:58	93
307	1:31:58	93
308	1:36:58	94
309	1:41:58	94
310	1:46:58	95
311	1:51:58	96
312	1:56:58	97
313	2:01:58	99
314	2:06:58	100
315	2:11:58	102
316	2:16:58	103
317	2:21:58	104
318	2:26:58	105
319	2:31:58	106
320	2:36:58	107
321	2:41:58	109
322	2:46:58	110
323	2:51:58	112
324	2:56:58	114
325	3:01:58	115
326	3:06:58	117
327	3:11:58	118
328	3:16:58	118
329	3:21:58	117
330	3:26:58	117
331	3:31:58	116
332	3:36:58	115
333	3:41:58	114
334	3:46:58	114
335	3:51:58	114
336	3:56:58	115
337	4:01:58	116
338	4:06:58	117
339	4:11:58	119
340	4:16:58	121
341	4:21:58	123
342	4:26:58	125
343	4:31:58	127
344	4:36:58	129
345	4:41:58	130
346	4:46:58	130
347	4:51:58	131
348	4:56:58	131
349	5:01:58	131
350	5:06:58	131
351	5:11:58	131
352	5:16:58	132
353	5:21:58	132
354	5:26:58	133
355	5:31:58	133
356	5:36:58	134
357	5:41:58	135
358	5:46:58	135
359	5:51:58	135
360	5:56:58	135
361	6:01:58	135
362	6:06:58	135
363	6:11:58	135
364	6:16:58	135
365	6:21:58	135
366	6:26:58	134
367	6:31:58	133
368	6:36:58	132
369	6:41:58	130
370	6:46:58	129
371	6:51:58	127
372	6:56:58	126
373	7:01:58	126
374	7:06:58	127
375	7:11:58	128
376	7:16:58	129
377	7:21:58	131
378	7:26:58	133
379	7:31:58	134
380	7:36:58	136
381	7:41:58	137
382	7:46:58	137
383	7:51:58	137
384	7:56:58	137
385	8:01:58	137
386	8:06:58	136
387	8:11:58	136
388	8:16:58	136
389	8:21:58	136
390	8:26:58	136
391	8:31:58	136
392	8:36:58	136
393	8:41:58	136
394	8:46:58	136
395	8:51:58	137
396	8:56:58	138
397	9:01:58	138
398	9:06:58	138
399	9:11:58	137
400	9:16:58	136
401	9:21:58	134
402	9:26:58	132
403	9:31:58	131
404	9:36:58	131
405	9:41:58	131
406	9:46:58	132
407	9:51:58	133
408	9:56:58	133
409	10:01:58	134
410	10:06:58	134
411	10:11:58	135
412	10:16:58	137
413	10:21:58	140
414	10:26:58	144
415	10:31:58	149
416	10:36:58	154
417	10:41:58	158
418	10:46:58	162
419	10:51:58	166
420	10:56:58	170
421	11:01:58	174
422	11:06:58	178
423	11:11:58	182
424	11:16:58	185
425	11:21:58	187
426	11:26:58	189
427	11:31:58	190
428	11:36:58	191
429	11:41:58	191
430	11:46:58	190
431	11:51:58	189
432	11:56:58	187
433	12:01:58	185
434	12:06:58	183
435	12:11:58	180
436	12:16:58	178
437	12:21:58	177
438	12:26:58	176
439	12:31:58	177
440	12:36:58	179
441	12:41:58	183
442	12:46:58	188
443	12:51:58	193
444	12:56:58	199
445	13:01:58	204
446	13:06:58	207
447	13:11:58	209
448	13:16:58	210
449	13:21:58	211
450	13:26:58	211
451	13:31:58	211
452	13:36:58	211
453	13:41:58	211
454	13:46:58	211
455	13:51:58	211
456	13:56:58	210
457	14:01:58	208
458	14:06:58	206
459	14:11:58	203
460	14:16:58	199
461	14:21:58	195
462	14:26:58	189
463	14:31:58	184
464	14:36:58	180
465	14:41:58	175
466	14:46:58	172
467	14:51:58	170
468	14:56:58	169
469	15:01:58	168
470	15:06:58	168
471	15:11:58	168
472	15:16:58	167
473	15:21:58	166
474	15:26:58	163
475	15:31:58	160
476	15:36:58	158
477	15:41:58	157
478	15:46:58	158
479	15:51:58	160
480	15:56:58	163
481	16:01:58	168
482	16:06:58	172
483	16:11:58	176
484	16:16:58	180
485	16:21:58	183
486	16:26:58	186
487	16:31:58	188
488	16:36:58	190
489	16:41:58	192
490	16:46:58	195
491	16:51:58	198
492	16:56:58	201
493	17:01:58	203
494	17:06:58	203
495	17:11:58	201
496	17:16:58	197
497	17:21:58	191
498	17:26:58	185
499	17:31:58	179
500	17:36:58	175
501	17:41:58	172
502	17:46:58	169
503	17:51:58	168
504	17:56:58	166
505	18:01:58	165
506	18:06:58	165
507	18:11:58	166
508	18:16:58	167
509	18:21:58	169
510	18:26:58	170
511	18:31:58	172
512	18:36:58	174
513	18:41:58	176
514	18:46:58	179
515	18:51:58	182
516	18:56:58	184
517	19:01:58	186
518	19:06:58	188
519	19:11:58	190
520	19:16:58	193
521	19:21:58	196
522	19:26:58	199
523	19:31:58	202
524	19:36:58	204
525	19:41:58	204
526	19:46:58	202
527	19:51:58	197
528	19:56:58	189
529	20:01:58	180
530	20:06:58	170
531	20:11:58	160
532	20:16:58	150
533	20:21:58	142
534	20:26:58	136
535	20:31:58	132
536	20:36:58	130
537	20:41:58	130
538	20:46:58	132
539	20:51:58	135
540	20:56:58	139
541	21:01:58	144
542	21:06:58	148
543	21:11:58	152
544	21:16:58	155
545	21:21:58	158
546	21:26:58	162
547	21:31:58	167
548	21:36:58	172
549	21:41:58	179
550	21:46:58	185
551	21:51:58	190
552	21:56:58	194
553	22:01:58	197
554	22:06:58	200
555	22:11:58	203
556	22:16:58	206
557	22:21:58	208
558	22:26:58	211
559	22:31:58	215
560	22:36:58	218
561	22:41:58	220
562	22:46:58	222
563	22:51:58	222
564	22:56:58	221
565	23:01:58	218
566	23:06:58	214
567	23:11:58	210
568	23:16:58	206
569	23:21:58	203
570	23:26:58	201
571	23:31:58	201
572	23:36:58	201
573	23:41:58	202
574	23:46:58	203
575	23:51:58	203
576	23:56:58	203
