# Supplementary material for: Detrended Fluctuation Analysis in the prediction of type 2 diabetes mellitus in patients at risk: Model optimization and comparison with other metrics
Source: PLoS One. 2019 Dec 18;14(12):e0225817. doi: 10.1371/journal.pone.0225817 (PMC6919578; doi:10.1371/journal.pone.0225817)
Supplement: S1 File — This file includes glucose time series from all patients included in the study and the database with clinical variables. (ZIP) [file pone.0225817.s001.zip › S1/case 157.csv]

	hora	glucemia
1	0:04:04	119
2	0:09:04	120
3	0:14:04	121
4	0:19:04	121
5	0:24:04	123
6	0:29:04	126
7	0:34:04	132
8	0:39:04	139
9	0:44:04	146
10	0:49:04	151
11	0:54:04	155
12	0:59:04	155
13	1:04:04	153
14	1:09:04	149
15	1:14:04	144
16	1:19:04	139
17	1:24:04	136
18	1:29:04	134
19	1:34:04	134
20	1:39:04	137
21	1:44:04	141
22	1:49:04	146
23	1:54:04	150
24	1:59:04	153
25	2:04:04	154
26	2:09:04	154
27	2:14:04	153
28	2:19:04	150
29	2:24:04	146
30	2:29:04	141
31	2:34:04	134
32	2:39:04	127
33	2:44:04	119
34	2:49:04	111
35	2:54:04	105
36	2:59:04	99
37	3:04:04	95
38	3:09:04	92
39	3:14:04	89
40	3:19:04	87
41	3:24:04	85
42	3:29:04	83
43	3:34:04	82
44	3:39:04	82
45	3:44:04	84
46	3:49:04	86
47	3:54:04	88
48	3:59:04	91
49	4:04:04	93
50	4:09:04	96
51	4:14:04	99
52	4:19:04	101
53	4:24:04	104
54	4:29:04	106
55	4:34:04	108
56	4:39:04	109
57	4:44:04	109
58	4:49:04	108
59	4:54:04	107
60	4:59:04	105
61	5:04:04	102
62	5:09:04	100
63	5:14:04	98
64	5:19:04	97
65	5:24:04	97
66	5:29:04	98
67	5:34:04	100
68	5:39:04	102
69	5:44:04	106
70	5:49:04	110
71	5:54:04	112
72	5:59:04	114
73	6:04:04	113
74	6:09:04	113
75	6:14:04	111
76	6:19:04	110
77	6:24:04	110
78	6:29:04	109
79	6:34:04	109
80	6:39:04	110
81	6:44:04	111
82	6:49:04	111
83	6:54:04	112
84	6:59:04	112
85	7:04:04	112
86	7:09:04	111
87	7:14:04	110
88	7:19:04	110
89	7:24:04	110
90	7:29:04	111
91	7:34:04	112
92	7:39:04	112
93	7:44:04	113
94	7:49:04	113
95	7:54:04	112
96	7:59:04	112
97	8:04:04	111
98	8:09:04	110
99	8:14:04	109
100	8:19:04	109
101	8:24:04	110
102	8:29:04	111
103	8:34:04	112
104	8:39:04	112
105	8:44:04	113
106	8:49:04	112
107	8:54:04	112
108	8:59:04	112
109	9:04:04	113
110	9:09:04	115
111	9:14:04	118
112	9:19:04	121
113	9:24:04	125
114	9:29:04	129
115	9:34:04	133
116	9:39:04	135
117	9:44:04	138
118	9:49:04	140
119	9:54:04	143
120	9:59:04	147
121	10:04:04	152
122	10:09:04	158
123	10:14:04	164
124	10:19:04	169
125	10:24:04	172
126	10:29:04	173
127	10:34:04	170
128	10:39:04	165
129	10:44:04	158
130	10:49:04	150
131	10:54:04	142
132	10:59:04	136
133	11:04:04	132
134	11:09:04	128
135	11:14:04	125
136	11:19:04	123
137	11:24:04	122
138	11:29:04	121
139	11:34:04	120
140	11:39:04	120
141	11:44:04	119
142	11:49:04	118
143	11:54:04	117
144	11:59:04	115
145	12:04:04	114
146	12:09:04	112
147	12:14:04	111
148	12:19:04	111
149	12:24:04	110
150	12:29:04	110
151	12:34:04	109
152	12:39:04	109
153	12:44:04	109
154	12:49:04	109
155	12:54:04	109
156	12:59:04	109
157	13:04:04	109
158	13:09:04	108
159	13:14:04	106
160	13:19:04	104
161	13:24:04	101
162	13:29:04	98
163	13:34:04	96
164	13:39:04	94
165	13:44:04	92
166	13:49:04	91
167	13:54:04	90
168	13:59:04	89
169	14:04:04	89
170	14:09:04	88
171	14:14:04	88
172	14:19:04	88
173	14:24:04	88
174	14:29:04	88
175	14:34:04	88
176	14:39:04	89
177	14:44:04	89
178	14:49:04	91
179	14:54:04	92
180	14:59:04	93
181	15:04:04	94
182	15:09:04	95
183	15:14:04	95
184	15:19:04	95
185	15:24:04	96
186	15:29:04	96
187	15:34:04	97
188	15:39:04	98
189	15:44:04	99
190	15:49:04	100
191	15:54:04	100
192	15:59:04	100
193	16:04:04	99
194	16:09:04	98
195	16:14:04	97
196	16:19:04	96
197	16:24:04	97
198	16:29:04	100
199	16:34:04	104
200	16:39:04	110
201	16:44:04	117
202	16:49:04	123
203	16:54:04	128
204	16:59:04	132
205	17:04:04	135
206	17:09:04	136
207	17:14:04	135
208	17:19:04	134
209	17:24:04	131
210	17:29:04	128
211	17:34:04	125
212	17:39:04	122
213	17:44:04	121
214	17:49:04	120
215	17:54:04	121
216	17:59:04	122
217	18:04:04	124
218	18:09:04	126
219	18:14:04	129
220	18:19:04	131
221	18:24:04	132
222	18:29:04	133
223	18:34:04	132
224	18:39:04	130
225	18:44:04	128
226	18:49:04	125
227	18:54:04	124
228	18:59:04	122
229	19:04:04	122
230	19:09:04	123
231	19:14:04	125
232	19:19:04	126
233	19:24:04	127
234	19:29:04	127
235	19:34:04	127
236	19:39:04	126
237	19:44:04	125
238	19:49:04	124
239	19:54:04	123
240	19:59:04	121
241	20:04:04	120
242	20:09:04	119
243	20:14:04	119
244	20:19:04	120
245	20:24:04	122
246	20:29:04	124
247	20:34:04	126
248	20:39:04	126
249	20:44:04	125
250	20:49:04	123
251	20:54:04	119
252	20:59:04	116
253	21:04:04	113
254	21:09:04	112
255	21:14:04	111
256	21:19:04	112
257	21:24:04	113
258	21:29:04	115
259	21:34:04	118
260	21:39:04	120
261	21:44:04	122
262	21:49:04	123
263	21:54:04	123
264	21:59:04	122
265	22:04:04	121
266	22:09:04	120
267	22:14:04	120
268	22:19:04	121
269	22:24:04	123
270	22:29:04	126
271	22:34:04	129
272	22:39:04	132
273	22:44:04	135
274	22:49:04	137
275	22:54:04	137
276	22:59:04	137
277	23:04:04	135
278	23:09:04	132
279	23:14:04	129
280	23:19:04	126
281	23:24:04	123
282	23:29:04	120
283	23:34:04	117
284	23:39:04	116
285	23:44:04	115
286	23:49:04	115
287	23:54:04	115
288	23:59:04	115
289	0:04:04	115
290	0:09:04	114
291	0:14:04	114
292	0:19:04	114
293	0:24:04	114
294	0:29:04	114
295	0:34:04	115
296	0:39:04	114
297	0:44:04	113
298	0:49:04	112
299	0:54:04	110
300	0:59:04	108
301	1:04:04	106
302	1:09:04	105
303	1:14:04	105
304	1:19:04	106
305	1:24:04	106
306	1:29:04	108
307	1:34:04	109
308	1:39:04	110
309	1:44:04	111
310	1:49:04	112
311	1:54:04	114
312	1:59:04	115
313	2:04:04	116
314	2:09:04	118
315	2:14:04	119
316	2:19:04	121
317	2:24:04	122
318	2:29:04	123
319	2:34:04	124
320	2:39:04	125
321	2:44:04	126
322	2:49:04	126
323	2:54:04	126
324	2:59:04	125
325	3:04:04	125
326	3:09:04	125
327	3:14:04	126
328	3:19:04	126
329	3:24:04	126
330	3:29:04	126
331	3:34:04	127
332	3:39:04	127
333	3:44:04	128
334	3:49:04	129
335	3:54:04	130
336	3:59:04	130
337	4:04:04	130
338	4:09:04	130
339	4:14:04	130
340	4:19:04	130
341	4:24:04	130
342	4:29:04	129
343	4:34:04	129
344	4:39:04	129
345	4:44:04	128
346	4:49:04	128
347	4:54:04	128
348	4:59:04	128
349	5:04:04	128
350	5:09:04	128
351	5:14:04	128
352	5:19:04	129
353	5:24:04	129
354	5:29:04	130
355	5:34:04	130
356	5:39:04	129
357	5:44:04	129
358	5:49:04	128
359	5:54:04	127
360	5:59:04	127
361	6:04:04	126
362	6:09:04	126
363	6:14:04	125
364	6:19:04	125
365	6:24:04	125
366	6:29:04	125
367	6:34:04	125
368	6:39:04	125
369	6:44:04	125
370	6:49:04	125
371	6:54:04	125
372	6:59:04	124
373	7:04:04	123
374	7:09:04	122
375	7:14:04	121
376	7:19:04	120
377	7:24:04	119
378	7:29:04	119
379	7:34:04	118
380	7:39:04	118
381	7:44:04	118
382	7:49:04	118
383	7:54:04	119
384	7:59:04	119
385	8:04:04	121
386	8:09:04	122
387	8:14:04	123
388	8:19:04	125
389	8:24:04	126
390	8:29:04	127
391	8:34:04	128
392	8:39:04	128
393	8:44:04	128
394	8:49:04	129
395	8:54:04	129
396	8:59:04	130
397	9:04:04	131
398	9:09:04	131
399	9:14:04	132
400	9:19:04	133
401	9:24:04	133
402	9:29:04	134
403	9:34:04	134
404	9:39:04	134
405	9:44:04	134
406	9:49:04	135
407	9:54:04	137
408	9:59:04	139
409	10:04:04	141
410	10:09:04	144
411	10:14:04	147
412	10:19:04	150
413	10:24:04	153
414	10:29:04	156
415	10:34:04	158
416	10:39:04	159
417	10:44:04	159
418	10:49:04	158
419	10:54:04	155
420	10:59:04	150
421	11:04:04	144
422	11:09:04	138
423	11:14:04	133
424	11:19:04	128
425	11:24:04	123
426	11:29:04	120
427	11:34:04	117
428	11:39:04	114
429	11:44:04	112
430	11:49:04	110
431	11:54:04	109
432	11:59:04	108
433	12:04:04	107
434	12:09:04	107
435	12:14:04	107
436	12:19:04	106
437	12:24:04	106
438	12:29:04	105
439	12:34:04	104
440	12:39:04	104
441	12:44:04	103
442	12:49:04	102
443	12:54:04	101
444	12:59:04	100
445	13:04:04	99
446	13:09:04	99
447	13:14:04	99
448	13:19:04	98
449	13:24:04	98
450	13:29:04	98
451	13:34:04	98
452	13:39:04	97
453	13:44:04	96
454	13:49:04	95
455	13:54:04	94
456	13:59:04	93
457	14:04:04	91
458	14:09:04	90
459	14:14:04	89
460	14:19:04	88
461	14:24:04	87
462	14:29:04	87
463	14:34:04	87
464	14:39:04	87
465	14:44:04	86
466	14:49:04	86
467	14:54:04	86
468	14:59:04	85
469	15:04:04	85
470	15:09:04	85
471	15:14:04	86
472	15:19:04	87
473	15:24:04	90
474	15:29:04	93
475	15:34:04	97
476	15:39:04	102
477	15:44:04	107
478	15:49:04	112
479	15:54:04	118
480	15:59:04	124
481	16:04:04	130
482	16:09:04	137
483	16:14:04	143
484	16:19:04	148
485	16:24:04	152
486	16:29:04	155
487	16:34:04	156
488	16:39:04	156
489	16:44:04	155
490	16:49:04	152
491	16:54:04	149
492	16:59:04	144
493	17:04:04	140
494	17:09:04	135
495	17:14:04	130
496	17:19:04	125
497	17:24:04	120
498	17:29:04	115
499	17:34:04	111
500	17:39:04	108
501	17:44:04	105
502	17:49:04	103
503	17:54:04	102
504	17:59:04	102
505	18:04:04	102
506	18:09:04	101
507	18:14:04	101
508	18:19:04	100
509	18:24:04	99
510	18:29:04	98
511	18:34:04	97
512	18:39:04	97
513	18:44:04	96
514	18:49:04	96
515	18:54:04	96
516	18:59:04	96
517	19:04:04	95
518	19:09:04	95
519	19:14:04	95
520	19:19:04	95
521	19:24:04	95
522	19:29:04	95
523	19:34:04	95
524	19:39:04	95
525	19:44:04	96
526	19:49:04	97
527	19:54:04	99
528	19:59:04	101
529	20:04:04	104
530	20:09:04	106
531	20:14:04	109
532	20:19:04	111
533	20:24:04	112
534	20:29:04	113
535	20:34:04	113
536	20:39:04	113
537	20:44:04	113
538	20:49:04	113
539	20:54:04	113
540	20:59:04	112
541	21:04:04	111
542	21:09:04	110
543	21:14:04	110
544	21:19:04	110
545	21:24:04	112
546	21:29:04	114
547	21:34:04	116
548	21:39:04	120
549	21:44:04	125
550	21:49:04	130
551	21:54:04	135
552	21:59:04	140
553	22:04:04	144
554	22:09:04	146
555	22:14:04	148
556	22:19:04	149
557	22:24:04	149
558	22:29:04	148
559	22:34:04	148
560	22:39:04	147
561	22:44:04	145
562	22:49:04	143
563	22:54:04	141
564	22:59:04	139
565	23:04:04	137
566	23:09:04	135
567	23:14:04	134
568	23:19:04	132
569	23:24:04	131
570	23:29:04	131
571	23:34:04	131
572	23:39:04	131
573	23:44:04	132
574	23:49:04	133
575	23:54:04	134
576	23:59:04	135
