# Supplementary material for: Detrended Fluctuation Analysis in the prediction of type 2 diabetes mellitus in patients at risk: Model optimization and comparison with other metrics
Source: PLoS One. 2019 Dec 18;14(12):e0225817. doi: 10.1371/journal.pone.0225817 (PMC6919578; doi:10.1371/journal.pone.0225817)
Supplement: S1 File — This file includes glucose time series from all patients included in the study and the database with clinical variables. (ZIP) [file pone.0225817.s001.zip › S1/case 158.csv]

	hora	glucemia
1	0:04:57	114
2	0:09:57	115
3	0:14:57	117
4	0:19:57	116
5	0:24:57	115
6	0:29:57	113
7	0:34:57	111
8	0:39:57	109
9	0:44:57	108
10	0:49:57	108
11	0:54:57	108
12	0:59:57	107
13	1:04:57	107
14	1:09:57	107
15	1:14:57	107
16	1:19:57	107
17	1:24:57	107
18	1:29:57	107
19	1:34:57	107
20	1:39:57	107
21	1:44:57	105
22	1:49:57	102
23	1:54:57	99
24	1:59:57	96
25	2:04:57	93
26	2:09:57	91
27	2:14:57	89
28	2:19:57	89
29	2:24:57	89
30	2:29:57	90
31	2:34:57	92
32	2:39:57	95
33	2:44:57	97
34	2:49:57	99
35	2:54:57	99
36	2:59:57	98
37	3:04:57	96
38	3:09:57	95
39	3:14:57	93
40	3:19:57	92
41	3:24:57	91
42	3:29:57	90
43	3:34:57	89
44	3:39:57	87
45	3:44:57	86
46	3:49:57	84
47	3:54:57	83
48	3:59:57	83
49	4:04:57	82
50	4:09:57	82
51	4:14:57	83
52	4:19:57	84
53	4:24:57	85
54	4:29:57	86
55	4:34:57	87
56	4:39:57	87
57	4:44:57	87
58	4:49:57	87
59	4:54:57	85
60	4:59:57	84
61	5:04:57	83
62	5:09:57	82
63	5:14:57	81
64	5:19:57	81
65	5:24:57	82
66	5:29:57	82
67	5:34:57	83
68	5:39:57	83
69	5:44:57	82
70	5:49:57	81
71	5:54:57	79
72	5:59:57	77
73	6:04:57	76
74	6:09:57	74
75	6:14:57	74
76	6:19:57	74
77	6:24:57	76
78	6:29:57	78
79	6:34:57	81
80	6:39:57	83
81	6:44:57	85
82	6:49:57	86
83	6:54:57	87
84	6:59:57	88
85	7:04:57	88
86	7:09:57	88
87	7:14:57	88
88	7:19:57	87
89	7:24:57	87
90	7:29:57	86
91	7:34:57	85
92	7:39:57	84
93	7:44:57	83
94	7:49:57	84
95	7:54:57	85
96	7:59:57	86
97	8:04:57	88
98	8:09:57	89
99	8:14:57	90
100	8:19:57	91
101	8:24:57	92
102	8:29:57	93
103	8:34:57	94
104	8:39:57	95
105	8:44:57	96
106	8:49:57	97
107	8:54:57	97
108	8:59:57	98
109	9:04:57	97
110	9:09:57	97
111	9:14:57	96
112	9:19:57	95
113	9:24:57	93
114	9:29:57	92
115	9:34:57	90
116	9:39:57	89
117	9:44:57	89
118	9:49:57	88
119	9:54:57	88
120	9:59:57	88
121	10:04:57	88
122	10:09:57	88
123	10:14:57	87
124	10:19:57	86
125	10:24:57	85
126	10:29:57	85
127	10:34:57	84
128	10:39:57	83
129	10:44:57	83
130	10:49:57	82
131	10:54:57	81
132	10:59:57	81
133	11:04:57	81
134	11:09:57	80
135	11:14:57	80
136	11:19:57	80
137	11:24:57	80
138	11:29:57	80
139	11:34:57	80
140	11:39:57	NA
141	11:44:57	NA
142	11:50:47	NA
143	11:55:47	NA
144	12:00:47	NA
145	12:05:47	NA
146	12:10:47	NA
147	12:15:47	NA
148	12:20:47	NA
149	12:25:47	NA
150	12:30:47	NA
151	12:35:47	NA
152	12:39:45	NA
153	12:40:01	NA
154	12:45:02	NA
155	12:50:02	NA
156	12:55:02	NA
157	13:00:02	NA
158	13:05:02	NA
159	13:10:02	NA
160	13:15:02	86
161	13:20:02	86
162	13:25:02	85
163	13:30:02	84
164	13:35:02	84
165	13:40:02	83
166	13:45:02	82
167	13:50:02	81
168	13:55:02	79
169	14:00:02	78
170	14:05:02	77
171	14:10:02	77
172	14:15:02	77
173	14:20:02	77
174	14:25:02	77
175	14:30:02	77
176	14:35:02	77
177	14:40:02	76
178	14:45:02	76
179	14:50:02	75
180	14:55:02	75
181	15:00:02	74
182	15:05:02	75
183	15:10:02	76
184	15:15:02	79
185	15:20:02	82
186	15:25:02	86
187	15:30:02	90
188	15:35:02	93
189	15:40:02	96
190	15:45:02	98
191	15:50:02	99
192	15:55:02	99
193	16:00:02	99
194	16:05:02	98
195	16:10:02	97
196	16:15:02	95
197	16:20:02	94
198	16:25:02	92
199	16:30:02	89
200	16:35:02	87
201	16:40:02	84
202	16:45:02	82
203	16:50:02	81
204	16:55:02	81
205	17:00:02	82
206	17:05:02	83
207	17:10:02	85
208	17:15:02	88
209	17:20:02	90
210	17:25:02	91
211	17:30:02	92
212	17:35:02	91
213	17:40:02	90
214	17:45:02	88
215	17:50:02	87
216	17:55:02	86
217	18:00:02	85
218	18:05:02	85
219	18:10:02	85
220	18:15:02	86
221	18:20:02	87
222	18:25:02	89
223	18:30:02	90
224	18:35:02	90
225	18:40:02	89
226	18:45:02	88
227	18:50:02	86
228	18:55:02	84
229	19:00:02	82
230	19:05:02	81
231	19:10:02	81
232	19:15:02	81
233	19:20:02	81
234	19:25:02	82
235	19:30:02	82
236	19:35:02	82
237	19:40:02	82
238	19:45:02	83
239	19:50:02	84
240	19:55:02	84
241	20:00:02	85
242	20:05:02	86
243	20:10:02	87
244	20:15:02	87
245	20:20:02	88
246	20:25:02	88
247	20:30:02	89
248	20:35:02	89
249	20:40:02	90
250	20:45:02	90
251	20:50:02	90
252	20:55:02	89
253	21:00:02	89
254	21:05:02	88
255	21:10:02	89
256	21:15:02	89
257	21:20:02	90
258	21:25:02	90
259	21:30:02	90
260	21:35:02	90
261	21:40:02	89
262	21:45:02	89
263	21:50:02	88
264	21:55:02	88
265	22:00:02	88
266	22:05:02	88
267	22:10:02	89
268	22:15:02	91
269	22:20:02	93
270	22:25:02	96
271	22:30:02	101
272	22:35:02	105
273	22:40:02	110
274	22:45:02	115
275	22:50:02	119
276	22:55:02	122
277	23:00:02	125
278	23:05:02	127
279	23:10:02	128
280	23:15:02	128
281	23:20:02	128
282	23:25:02	127
283	23:30:02	125
284	23:35:02	122
285	23:40:02	119
286	23:45:02	116
287	23:50:02	113
288	23:55:02	110
289	0:00:02	107
290	0:05:02	104
291	0:10:02	102
292	0:15:02	101
293	0:20:02	101
294	0:25:02	102
295	0:30:02	103
296	0:35:02	105
297	0:40:02	106
298	0:45:02	108
299	0:50:02	109
300	0:55:02	109
301	1:00:02	109
302	1:05:02	109
303	1:10:02	110
304	1:15:02	111
305	1:20:02	112
306	1:25:02	112
307	1:30:02	111
308	1:35:02	109
309	1:40:02	106
310	1:45:02	104
311	1:50:02	104
312	1:55:02	104
313	2:00:02	106
314	2:05:02	108
315	2:10:02	109
316	2:15:02	109
317	2:20:02	108
318	2:25:02	105
319	2:30:02	102
320	2:35:02	100
321	2:40:02	97
322	2:45:02	95
323	2:50:02	93
324	2:55:02	92
325	3:00:02	92
326	3:05:02	92
327	3:10:02	93
328	3:15:02	95
329	3:20:02	96
330	3:25:02	97
331	3:30:02	98
332	3:35:02	98
333	3:40:02	98
334	3:45:02	98
335	3:50:02	97
336	3:55:02	96
337	4:00:02	94
338	4:05:02	92
339	4:10:02	90
340	4:15:02	89
341	4:20:02	88
342	4:25:02	87
343	4:30:02	87
344	4:35:02	88
345	4:40:02	88
346	4:45:02	89
347	4:50:02	89
348	4:55:02	90
349	5:00:02	89
350	5:05:02	89
351	5:10:02	89
352	5:15:02	88
353	5:20:02	88
354	5:25:02	87
355	5:30:02	87
356	5:35:02	87
357	5:40:02	87
358	5:45:02	87
359	5:50:02	87
360	5:55:02	86
361	6:00:02	86
362	6:05:02	86
363	6:10:02	85
364	6:15:02	85
365	6:20:02	84
366	6:25:02	84
367	6:30:02	84
368	6:35:02	84
369	6:40:02	84
370	6:45:02	84
371	6:50:02	83
372	6:55:02	82
373	7:00:02	81
374	7:05:02	80
375	7:10:02	79
376	7:15:02	79
377	7:20:02	79
378	7:25:02	80
379	7:30:02	81
380	7:35:02	82
381	7:40:02	83
382	7:45:02	83
383	7:50:02	83
384	7:55:02	82
385	8:00:02	82
386	8:05:02	81
387	8:10:02	80
388	8:15:02	79
389	8:20:02	78
390	8:25:02	78
391	8:30:02	79
392	8:35:02	80
393	8:40:02	81
394	8:45:02	82
395	8:50:02	83
396	8:55:02	83
397	9:00:02	83
398	9:05:02	83
399	9:10:02	84
400	9:15:02	84
401	9:20:02	85
402	9:25:02	85
403	9:30:02	86
404	9:35:02	87
405	9:40:02	88
406	9:45:02	90
407	9:50:02	91
408	9:55:02	92
409	10:00:02	93
410	10:05:02	94
411	10:10:02	94
412	10:15:02	94
413	10:20:02	94
414	10:25:02	94
415	10:30:02	93
416	10:35:02	92
417	10:40:02	90
418	10:45:02	88
419	10:50:02	86
420	10:55:02	85
421	11:00:02	83
422	11:05:02	82
423	11:10:02	81
424	11:15:02	80
425	11:20:02	79
426	11:25:02	79
427	11:30:02	80
428	11:35:02	81
429	11:40:02	82
430	11:45:02	83
431	11:50:02	84
432	11:55:02	85
433	12:00:02	88
434	12:05:02	91
435	12:10:02	95
436	12:15:02	98
437	12:20:02	100
438	12:25:02	100
439	12:30:02	98
440	12:35:02	95
441	12:40:02	92
442	12:45:02	89
443	12:50:02	87
444	12:55:02	86
445	13:00:02	87
446	13:05:02	89
447	13:10:02	92
448	13:15:02	94
449	13:20:02	97
450	13:25:02	99
451	13:30:02	100
452	13:35:02	102
453	13:40:02	102
454	13:45:02	102
455	13:50:02	101
456	13:55:02	99
457	14:00:02	96
458	14:05:02	92
459	14:10:02	88
460	14:15:02	84
461	14:20:02	81
462	14:25:02	79
463	14:30:02	77
464	14:35:02	77
465	14:40:02	78
466	14:45:02	79
467	14:50:02	82
468	14:55:02	84
469	15:00:02	87
470	15:05:02	88
471	15:10:02	88
472	15:15:02	88
473	15:20:02	86
474	15:25:02	85
475	15:30:02	85
476	15:35:02	85
477	15:40:02	86
478	15:45:02	88
479	15:50:02	90
480	15:55:02	94
481	16:00:02	98
482	16:05:02	101
483	16:10:02	103
484	16:15:02	105
485	16:20:02	105
486	16:25:02	105
487	16:30:02	104
488	16:35:02	102
489	16:40:02	100
490	16:45:02	98
491	16:50:02	96
492	16:55:02	94
493	17:00:02	92
494	17:05:02	91
495	17:10:02	91
496	17:15:02	90
497	17:20:02	90
498	17:25:02	89
499	17:30:02	88
500	17:35:02	89
501	17:40:02	90
502	17:45:02	91
503	17:50:02	94
504	17:55:02	96
505	18:00:02	98
506	18:05:02	100
507	18:10:02	101
508	18:15:02	102
509	18:20:02	101
510	18:25:02	100
511	18:30:02	98
512	18:35:02	97
513	18:40:02	96
514	18:45:02	96
515	18:50:02	97
516	18:55:02	98
517	19:00:02	99
518	19:05:02	100
519	19:10:02	101
520	19:15:02	102
521	19:20:02	103
522	19:25:02	104
523	19:30:02	105
524	19:35:02	105
525	19:40:02	104
526	19:45:02	103
527	19:50:02	102
528	19:55:02	102
529	20:00:02	101
530	20:05:02	100
531	20:10:02	99
532	20:15:02	98
533	20:20:02	96
534	20:25:02	95
535	20:30:02	94
536	20:35:02	93
537	20:40:02	91
538	20:45:02	90
539	20:50:02	89
540	20:55:02	88
541	21:00:02	87
542	21:05:02	86
543	21:10:02	86
544	21:15:02	87
545	21:20:02	87
546	21:25:02	88
547	21:30:02	88
548	21:35:02	88
549	21:40:02	88
550	21:45:02	88
551	21:50:02	88
552	21:55:02	88
553	22:00:02	88
554	22:05:02	88
555	22:10:02	88
556	22:15:02	88
557	22:20:02	88
558	22:25:02	89
559	22:30:02	90
560	22:35:02	93
561	22:40:02	97
562	22:45:02	102
563	22:50:02	108
564	22:55:02	113
565	23:00:02	118
566	23:05:02	121
567	23:10:02	122
568	23:15:02	122
569	23:20:02	120
570	23:25:02	118
571	23:30:02	115
572	23:35:02	112
573	23:40:02	109
574	23:45:02	107
575	23:50:02	104
576	23:55:02	103
