# Supplementary material for: Detrended Fluctuation Analysis in the prediction of type 2 diabetes mellitus in patients at risk: Model optimization and comparison with other metrics
Source: PLoS One. 2019 Dec 18;14(12):e0225817. doi: 10.1371/journal.pone.0225817 (PMC6919578; doi:10.1371/journal.pone.0225817)
Supplement: S1 File — This file includes glucose time series from all patients included in the study and the database with clinical variables. (ZIP) [file pone.0225817.s001.zip › S1/case 159.csv]

	hora	glucemia
1	00:03:12	136
2	00:08:28	139
3	00:13:28	141
4	00:18:28	143
5	00:23:28	145
6	00:28:28	146
7	00:33:28	148
8	00:38:28	150
9	00:43:28	152
10	00:48:28	154
11	00:53:28	155
12	00:58:28	157
13	01:03:28	159
14	01:08:28	161
15	01:13:28	164
16	01:18:28	166
17	01:23:28	167
18	01:28:28	167
19	01:33:28	165
20	01:38:28	162
21	01:43:28	157
22	01:48:28	151
23	01:53:28	144
24	01:58:28	138
25	02:03:28	NA
26	02:08:28	NA
27	02:14:31	NA
28	02:19:31	NA
29	02:24:31	NA
30	02:29:31	NA
31	02:34:31	NA
32	02:39:31	NA
33	02:44:31	128
34	02:49:31	126
35	02:54:31	123
36	02:59:31	122
37	03:04:31	122
38	03:09:31	122
39	03:14:31	124
40	03:19:31	126
41	03:24:31	129
42	03:29:31	131
43	03:34:31	133
44	03:39:31	135
45	03:44:31	136
46	03:49:31	137
47	03:54:31	137
48	03:59:31	138
49	04:04:31	138
50	04:09:31	139
51	04:14:31	139
52	04:19:31	139
53	04:24:31	138
54	04:29:31	137
55	04:34:31	135
56	04:39:31	132
57	04:44:31	128
58	04:49:31	125
59	04:54:31	121
60	04:59:31	117
61	05:04:31	114
62	05:09:31	112
63	05:14:31	111
64	05:19:31	110
65	05:24:31	111
66	05:29:31	112
67	05:34:31	113
68	05:39:31	115
69	05:44:31	116
70	05:49:31	117
71	05:54:31	117
72	05:59:31	116
73	06:04:31	115
74	06:09:31	115
75	06:14:31	114
76	06:19:31	112
77	06:24:31	111
78	06:29:31	110
79	06:34:31	109
80	06:39:31	108
81	06:44:31	107
82	06:49:31	106
83	06:54:31	105
84	06:59:31	104
85	07:04:31	103
86	07:09:31	102
87	07:14:31	101
88	07:19:31	101
89	07:24:31	101
90	07:29:31	101
91	07:34:31	100
92	07:39:31	100
93	07:44:31	100
94	07:49:31	100
95	07:54:31	100
96	07:59:31	101
97	08:04:31	102
98	08:09:31	104
99	08:14:31	106
100	08:19:31	110
101	08:24:31	113
102	08:29:31	115
103	08:34:31	117
104	08:39:31	117
105	08:44:31	117
106	08:49:31	115
107	08:54:31	113
108	08:59:31	112
109	09:04:31	110
110	09:09:31	109
111	09:14:31	109
112	09:19:31	109
113	09:24:31	108
114	09:29:31	108
115	09:34:31	109
116	09:39:31	110
117	09:44:31	113
118	09:49:31	117
119	09:54:31	123
120	09:59:31	130
121	10:04:31	138
122	10:09:31	144
123	10:14:31	148
124	10:19:31	150
125	10:24:31	149
126	10:29:31	147
127	10:34:31	143
128	10:39:31	138
129	10:44:31	133
130	10:49:31	128
131	10:54:31	123
132	10:59:31	118
133	11:04:31	114
134	11:09:31	109
135	11:14:31	106
136	11:19:32	103
137	11:24:32	101
138	11:29:32	100
139	11:34:32	98
140	11:39:32	97
141	11:44:32	96
142	11:49:32	95
143	11:54:32	94
144	11:59:32	94
145	12:04:32	93
146	12:09:32	93
147	12:14:32	92
148	12:19:32	92
149	12:24:32	93
150	12:29:32	94
151	12:34:32	95
152	12:39:32	96
153	12:44:32	96
154	12:49:32	94
155	12:54:32	92
156	12:59:32	89
157	13:04:32	NA
158	13:09:32	NA
159	13:13:09	NA
160	13:18:26	NA
161	13:23:26	NA
162	13:28:26	NA
163	13:33:26	NA
164	13:38:26	NA
165	13:43:26	NA
166	13:48:26	91
167	13:53:26	91
168	13:58:26	90
169	14:03:26	89
170	14:08:26	88
171	14:13:26	87
172	14:18:26	87
173	14:23:26	86
174	14:28:26	86
175	14:33:26	85
176	14:38:26	85
177	14:43:26	84
178	14:48:26	83
179	14:53:26	82
180	14:58:26	81
181	15:03:26	80
182	15:08:26	80
183	15:13:26	80
184	15:18:26	82
185	15:23:26	86
186	15:28:26	90
187	15:33:26	95
188	15:38:26	100
189	15:43:26	105
190	15:48:26	110
191	15:53:26	114
192	15:58:26	117
193	16:03:26	121
194	16:08:26	126
195	16:13:26	130
196	16:18:26	135
197	16:23:26	139
198	16:28:26	142
199	16:33:26	143
200	16:38:26	142
201	16:43:26	141
202	16:48:26	139
203	16:53:26	138
204	16:58:26	137
205	17:03:26	137
206	17:08:26	139
207	17:13:26	140
208	17:18:26	141
209	17:23:26	143
210	17:28:26	144
211	17:33:26	144
212	17:38:26	143
213	17:43:26	142
214	17:48:26	140
215	17:53:26	137
216	17:58:26	133
217	18:03:26	128
218	18:08:26	122
219	18:13:26	115
220	18:18:26	109
221	18:23:26	102
222	18:28:26	97
223	18:33:26	NA
224	18:38:26	NA
225	18:42:57	NA
226	18:48:19	NA
227	18:53:19	NA
228	18:58:19	NA
229	19:03:19	NA
230	19:08:19	NA
231	19:13:19	NA
232	19:18:19	95
233	19:23:19	95
234	19:28:19	95
235	19:33:19	96
236	19:38:19	96
237	19:43:19	96
238	19:48:19	95
239	19:53:19	94
240	19:58:19	91
241	20:03:19	88
242	20:08:19	85
243	20:13:19	83
244	20:18:19	81
245	20:23:19	80
246	20:28:19	80
247	20:33:19	81
248	20:38:19	83
249	20:43:19	86
250	20:48:19	90
251	20:53:19	94
252	20:58:19	97
253	21:03:19	100
254	21:08:19	101
255	21:13:19	102
256	21:18:19	103
257	21:23:19	104
258	21:28:19	104
259	21:33:19	104
260	21:38:19	103
261	21:43:19	101
262	21:48:19	100
263	21:53:19	98
264	21:58:19	97
265	22:03:19	97
266	22:08:19	97
267	22:13:19	97
268	22:18:19	98
269	22:23:19	98
270	22:28:19	99
271	22:33:19	100
272	22:38:19	102
273	22:43:19	103
274	22:48:19	105
275	22:53:19	107
276	22:58:19	109
277	23:03:19	111
278	23:08:19	113
279	23:13:19	115
280	23:18:19	117
281	23:23:19	120
282	23:28:19	123
283	23:33:19	125
284	23:38:19	126
285	23:43:19	126
286	23:48:19	125
287	23:53:19	124
288	23:58:19	123
