# Supplementary material for: Detrended Fluctuation Analysis in the prediction of type 2 diabetes mellitus in patients at risk: Model optimization and comparison with other metrics
Source: PLoS One. 2019 Dec 18;14(12):e0225817. doi: 10.1371/journal.pone.0225817 (PMC6919578; doi:10.1371/journal.pone.0225817)
Supplement: S1 File — This file includes glucose time series from all patients included in the study and the database with clinical variables. (ZIP) [file pone.0225817.s001.zip › S1/case 16.csv]

	hora	glucemia
1	0:00:07	132
2	0:05:07	132
3	0:10:07	130
4	0:15:07	127
5	0:20:07	123
6	0:25:07	120
7	0:30:07	117
8	0:35:07	116
9	0:40:07	115
10	0:45:07	115
11	0:50:07	115
12	0:55:07	116
13	1:00:07	117
14	1:05:07	117
15	1:10:07	116
16	1:15:07	115
17	1:20:07	113
18	1:25:07	111
19	1:30:07	109
20	1:35:07	109
21	1:40:07	109
22	1:45:07	110
23	1:50:07	111
24	1:55:07	112
25	2:00:07	113
26	2:05:07	114
27	2:10:07	113
28	2:15:07	113
29	2:20:07	111
30	2:25:07	109
31	2:30:07	106
32	2:35:07	104
33	2:40:07	101
34	2:45:07	99
35	2:50:07	97
36	2:55:07	96
37	3:00:07	96
38	3:05:07	95
39	3:10:07	96
40	3:15:07	96
41	3:20:07	96
42	3:25:07	97
43	3:30:07	98
44	3:35:07	99
45	3:40:07	100
46	3:45:07	101
47	3:50:07	101
48	3:55:07	102
49	4:00:07	102
50	4:05:07	102
51	4:10:07	103
52	4:15:07	103
53	4:20:07	103
54	4:25:07	102
55	4:30:07	101
56	4:35:07	100
57	4:40:07	99
58	4:45:07	98
59	4:50:07	98
60	4:55:07	98
61	5:00:07	98
62	5:05:07	99
63	5:10:07	100
64	5:15:07	100
65	5:20:07	101
66	5:25:07	102
67	5:30:07	103
68	5:35:07	104
69	5:40:07	105
70	5:45:07	105
71	5:50:07	105
72	5:55:07	105
73	6:00:07	104
74	6:05:07	104
75	6:10:07	104
76	6:15:07	104
77	6:20:07	105
78	6:25:07	105
79	6:30:07	106
80	6:35:07	106
81	6:40:07	106
82	6:45:07	106
83	6:50:07	106
84	6:55:07	107
85	7:00:07	108
86	7:05:07	109
87	7:10:07	110
88	7:15:07	112
89	7:20:07	113
90	7:25:07	114
91	7:30:07	114
92	7:35:07	115
93	7:40:07	115
94	7:45:07	115
95	7:50:07	116
96	7:55:07	116
97	8:00:07	116
98	8:05:07	117
99	8:10:07	117
100	8:15:07	118
101	8:20:07	120
102	8:25:07	121
103	8:30:07	123
104	8:35:07	123
105	8:40:07	123
106	8:45:07	122
107	8:50:07	121
108	8:55:07	120
109	9:00:07	119
110	9:05:07	117
111	9:10:07	115
112	9:15:07	114
113	9:20:07	112
114	9:25:07	111
115	9:30:07	109
116	9:35:07	108
117	9:40:07	108
118	9:45:07	107
119	9:50:07	106
120	9:55:07	105
121	10:00:07	104
122	10:05:07	103
123	10:10:07	103
124	10:15:07	103
125	10:20:07	102
126	10:25:07	102
127	10:30:07	102
128	10:35:07	101
129	10:40:07	101
130	10:45:07	101
131	10:50:07	101
132	10:55:07	101
133	11:00:07	101
134	11:05:07	101
135	11:10:07	100
136	11:15:07	100
137	11:20:07	99
138	11:25:07	99
139	11:30:07	98
140	11:35:07	98
141	11:40:07	98
142	11:45:07	97
143	11:50:07	98
144	11:55:07	98
145	12:00:07	98
146	12:05:07	98
147	12:10:07	97
148	12:15:07	96
149	12:20:07	96
150	12:25:07	95
151	12:30:07	95
152	12:35:07	95
153	12:40:07	96
154	12:45:07	97
155	12:50:07	98
156	12:55:07	98
157	13:00:07	99
158	13:05:07	99
159	13:10:07	100
160	13:15:07	100
161	13:20:07	100
162	13:25:07	100
163	13:30:07	101
164	13:35:07	100
165	13:40:07	100
166	13:45:07	100
167	13:50:07	100
168	13:55:07	99
169	14:00:07	99
170	14:05:07	99
171	14:10:07	99
172	14:15:07	99
173	14:20:07	99
174	14:25:07	99
175	14:30:07	99
176	14:35:07	100
177	14:40:07	100
178	14:45:07	100
179	14:50:07	101
180	14:55:07	102
181	15:00:07	103
182	15:05:07	105
183	15:10:07	106
184	15:15:07	108
185	15:20:07	109
186	15:25:07	111
187	15:30:07	113
188	15:35:07	116
189	15:40:07	119
190	15:45:07	123
191	15:50:07	126
192	15:55:07	129
193	16:00:07	131
194	16:05:07	132
195	16:10:07	131
196	16:15:07	130
197	16:20:07	128
198	16:25:07	126
199	16:30:07	123
200	16:35:07	121
201	16:40:07	119
202	16:45:07	117
203	16:50:07	116
204	16:55:07	116
205	17:00:07	115
206	17:05:07	114
207	17:10:07	113
208	17:15:07	112
209	17:20:07	111
210	17:25:07	110
211	17:30:07	109
212	17:35:07	109
213	17:40:07	109
214	17:45:07	109
215	17:50:07	108
216	17:55:07	108
217	18:00:07	107
218	18:05:07	106
219	18:10:07	106
220	18:15:07	105
221	18:20:07	105
222	18:25:07	104
223	18:30:07	105
224	18:35:07	105
225	18:40:07	106
226	18:45:07	107
227	18:50:07	107
228	18:55:07	108
229	19:00:07	107
230	19:05:07	107
231	19:10:07	107
232	19:15:07	106
233	19:20:07	105
234	19:25:07	105
235	19:30:07	104
236	19:35:07	103
237	19:40:07	102
238	19:45:07	101
239	19:50:07	100
240	19:55:07	100
241	20:00:07	100
242	20:05:07	100
243	20:10:07	101
244	20:15:07	101
245	20:20:07	102
246	20:25:07	102
247	20:30:07	102
248	20:35:07	102
249	20:40:07	102
250	20:45:07	102
251	20:50:07	102
252	20:55:07	102
253	21:00:07	102
254	21:05:07	102
255	21:10:07	103
256	21:15:08	104
257	21:20:08	106
258	21:25:08	108
259	21:30:08	109
260	21:35:08	110
261	21:40:08	111
262	21:45:08	111
263	21:50:08	110
264	21:55:08	110
265	22:00:08	111
266	22:05:08	111
267	22:10:08	111
268	22:15:08	111
269	22:20:08	112
270	22:25:08	111
271	22:30:08	111
272	22:35:08	109
273	22:40:08	108
274	22:45:08	106
275	22:50:08	105
276	22:55:08	104
277	23:00:08	104
278	23:05:08	104
279	23:10:08	104
280	23:15:08	105
281	23:20:08	105
282	23:25:08	106
283	23:30:08	108
284	23:35:08	110
285	23:40:08	112
286	23:45:08	113
287	23:50:08	114
288	23:55:08	113
289	0:00:08	113
290	0:05:08	112
291	0:10:08	111
292	0:15:08	111
293	0:20:08	112
294	0:25:08	113
295	0:30:08	114
296	0:35:08	115
297	0:40:08	115
298	0:45:08	115
299	0:50:08	114
300	0:55:08	112
301	1:00:08	110
302	1:05:08	109
303	1:10:08	108
304	1:15:08	108
305	1:20:08	108
306	1:25:08	108
307	1:30:08	109
308	1:35:08	110
309	1:40:08	111
310	1:45:08	112
311	1:50:08	112
312	1:55:08	112
313	2:00:08	112
314	2:05:08	112
315	2:10:08	112
316	2:15:08	112
317	2:20:08	111
318	2:25:08	111
319	2:30:08	110
320	2:35:08	109
321	2:40:08	108
322	2:45:08	107
323	2:50:08	106
324	2:55:08	105
325	3:00:08	105
326	3:05:08	104
327	3:10:08	103
328	3:15:08	103
329	3:20:08	103
330	3:25:08	103
331	3:30:08	103
332	3:35:08	103
333	3:40:08	103
334	3:45:08	103
335	3:50:08	103
336	3:55:08	103
337	4:00:08	103
338	4:05:08	103
339	4:10:08	102
340	4:15:08	102
341	4:20:08	101
342	4:25:08	101
343	4:30:08	100
344	4:35:08	100
345	4:40:08	99
346	4:45:08	98
347	4:50:08	98
348	4:55:08	97
349	5:00:08	97
350	5:05:08	97
351	5:10:08	96
352	5:15:08	96
353	5:20:08	96
354	5:25:08	96
355	5:30:08	96
356	5:35:08	96
357	5:40:08	96
358	5:45:08	96
359	5:50:08	96
360	5:55:08	96
361	6:00:08	97
362	6:05:08	97
363	6:10:08	97
364	6:15:08	97
365	6:20:08	97
366	6:25:08	97
367	6:30:08	98
368	6:35:08	98
369	6:40:08	98
370	6:45:08	99
371	6:50:08	99
372	6:55:08	99
373	7:00:08	99
374	7:05:08	98
375	7:10:08	97
376	7:15:08	96
377	7:20:08	96
378	7:25:08	96
379	7:30:08	96
380	7:35:08	96
381	7:40:08	97
382	7:45:08	98
383	7:50:08	100
384	7:55:08	101
385	8:00:08	103
386	8:05:08	105
387	8:10:08	106
388	8:15:08	108
389	8:20:08	109
390	8:25:08	110
391	8:30:08	111
392	8:35:08	111
393	8:40:08	112
394	8:45:08	114
395	8:50:08	115
396	8:55:08	117
397	9:00:08	119
398	9:05:08	121
399	9:10:08	122
400	9:15:08	124
401	9:20:08	124
402	9:25:08	124
403	9:30:08	123
404	9:35:08	121
405	9:40:08	120
406	9:45:08	118
407	9:50:08	116
408	9:55:08	114
409	10:00:08	113
410	10:05:08	111
411	10:10:08	109
412	10:15:08	107
413	10:20:08	105
414	10:25:08	104
415	10:30:08	102
416	10:35:08	101
417	10:40:08	100
418	10:45:08	99
419	10:50:08	98
420	10:55:08	97
421	11:00:08	96
422	11:05:08	95
423	11:10:08	95
424	11:15:08	94
425	11:20:08	94
426	11:25:08	94
427	11:30:08	94
428	11:35:08	94
429	11:40:08	94
430	11:45:08	94
431	11:50:08	94
432	11:55:08	95
433	12:00:08	95
434	12:05:08	96
435	12:10:08	97
436	12:15:08	98
437	12:20:08	99
438	12:25:08	99
439	12:30:08	99
440	12:35:08	99
441	12:40:08	99
442	12:45:08	98
443	12:50:08	98
444	12:55:08	97
445	13:00:08	97
446	13:05:08	96
447	13:10:08	96
448	13:15:08	96
449	13:20:08	96
450	13:25:08	96
451	13:30:08	96
452	13:35:08	97
453	13:40:08	98
454	13:45:08	100
455	13:50:08	102
456	13:55:08	105
457	14:00:08	107
458	14:05:08	109
459	14:10:08	110
460	14:15:08	111
461	14:20:08	110
462	14:25:08	109
463	14:30:08	106
464	14:35:08	104
465	14:40:08	101
466	14:45:08	100
467	14:50:08	99
468	14:55:08	99
469	15:00:08	99
470	15:05:08	99
471	15:10:08	98
472	15:15:08	98
473	15:20:08	97
474	15:25:08	97
475	15:30:08	97
476	15:35:08	99
477	15:40:08	101
478	15:45:08	105
479	15:50:08	108
480	15:55:08	111
481	16:00:08	114
482	16:05:08	116
483	16:10:08	116
484	16:15:08	115
485	16:20:08	113
486	16:25:08	109
487	16:30:08	104
488	16:35:08	99
489	16:40:08	94
490	16:45:08	91
491	16:50:08	89
492	16:55:08	88
493	17:00:08	87
494	17:05:08	87
495	17:10:08	88
496	17:15:08	87
497	17:20:08	87
498	17:25:08	87
499	17:30:08	87
500	17:35:08	87
501	17:40:08	88
502	17:45:08	89
503	17:50:08	90
504	17:55:08	92
505	18:00:08	93
506	18:05:08	94
507	18:10:08	96
508	18:15:08	99
509	18:20:08	101
510	18:25:08	103
511	18:30:08	104
512	18:35:08	105
513	18:40:08	104
514	18:45:08	104
515	18:50:08	102
516	18:55:08	101
517	19:00:08	99
518	19:05:08	97
519	19:10:08	96
520	19:15:08	95
521	19:20:08	96
522	19:25:08	97
523	19:30:08	99
524	19:35:08	102
525	19:40:08	105
526	19:45:08	108
527	19:50:08	109
528	19:55:08	109
529	20:00:08	109
530	20:05:08	107
531	20:10:08	106
532	20:15:08	105
533	20:20:08	105
534	20:25:08	106
535	20:30:08	108
536	20:35:08	110
537	20:40:08	112
538	20:45:08	114
539	20:50:08	115
540	20:55:08	115
541	21:00:08	114
542	21:05:08	113
543	21:10:08	112
544	21:15:08	111
545	21:20:08	110
546	21:25:08	108
547	21:30:08	107
548	21:35:08	106
549	21:40:08	105
550	21:45:08	104
551	21:50:08	105
552	21:55:08	105
553	22:00:08	106
554	22:05:08	107
555	22:10:08	107
556	22:15:08	107
557	22:20:08	107
558	22:25:08	107
559	22:30:08	107
560	22:35:08	106
561	22:40:08	106
562	22:45:08	106
563	22:50:08	107
564	22:55:08	108
565	23:00:08	109
566	23:05:08	110
567	23:10:08	110
568	23:15:08	110
569	23:20:08	109
570	23:25:08	108
571	23:30:08	106
572	23:35:08	105
573	23:40:08	103
574	23:45:08	102
575	23:50:08	102
576	23:55:08	102
