# Supplementary material for: Detrended Fluctuation Analysis in the prediction of type 2 diabetes mellitus in patients at risk: Model optimization and comparison with other metrics
Source: PLoS One. 2019 Dec 18;14(12):e0225817. doi: 10.1371/journal.pone.0225817 (PMC6919578; doi:10.1371/journal.pone.0225817)
Supplement: S1 File — This file includes glucose time series from all patients included in the study and the database with clinical variables. (ZIP) [file pone.0225817.s001.zip › S1/case 160.csv]

	hora	glucemia
1	00:00:32	121
2	00:05:32	125
3	00:10:32	129
4	00:15:32	133
5	00:20:32	133
6	00:25:32	128
7	00:30:32	120
8	00:35:32	111
9	00:40:32	106
10	00:45:32	109
11	00:50:32	121
12	00:55:32	137
13	01:00:32	156
14	01:05:32	170
15	01:10:32	173
16	01:15:32	167
17	01:20:32	155
18	01:25:32	142
19	01:30:32	130
20	01:35:32	120
21	01:40:32	113
22	01:45:32	109
23	01:50:32	105
24	01:55:32	102
25	02:00:32	100
26	02:05:32	97
27	02:10:32	94
28	02:15:32	92
29	02:20:32	92
30	02:25:32	96
31	02:30:32	106
32	02:35:32	121
33	02:40:32	137
34	02:45:32	156
35	02:50:32	179
36	02:55:32	179
37	03:00:32	166
38	03:05:32	150
39	03:10:32	129
40	03:15:32	112
41	03:20:32	97
42	03:25:32	84
43	03:30:32	79
44	03:35:32	78
45	03:40:32	77
46	03:45:32	78
47	03:50:32	78
48	03:55:32	79
49	04:00:32	79
50	04:05:32	79
51	04:10:32	78
52	04:15:32	78
53	04:20:32	78
54	04:25:32	78
55	04:30:32	78
56	04:35:32	78
57	04:40:32	78
58	04:45:32	78
59	04:50:32	78
60	04:55:32	78
61	05:00:32	77
62	05:05:32	77
63	05:10:32	77
64	05:15:32	77
65	05:20:32	76
66	05:25:32	76
67	05:30:32	76
68	05:35:32	76
69	05:40:32	76
70	05:45:32	76
71	05:50:32	76
72	05:55:32	76
73	06:00:32	76
74	06:05:32	76
75	06:10:32	75
76	06:15:32	75
77	06:20:32	75
78	06:25:32	75
79	06:30:32	75
80	06:35:32	76
81	06:40:32	76
82	06:45:32	77
83	06:50:32	77
84	06:55:32	77
85	07:00:32	77
86	07:05:32	77
87	07:10:32	77
88	07:15:32	77
89	07:20:32	77
90	07:25:32	77
91	07:30:32	77
92	07:35:32	77
93	07:40:32	77
94	07:45:32	76
95	07:50:32	76
96	07:55:32	77
97	08:00:32	78
98	08:05:32	79
99	08:10:32	81
100	08:15:32	83
101	08:20:32	84
102	08:25:32	85
103	08:30:32	85
104	08:35:32	84
105	08:40:32	83
106	08:45:32	82
107	08:50:32	83
108	08:55:32	88
109	09:00:32	99
110	09:05:32	114
111	09:10:32	129
112	09:15:32	147
113	09:20:32	168
114	09:25:32	192
115	09:30:32	212
116	09:35:32	219
117	09:40:32	197
118	09:45:32	177
119	09:50:32	160
120	09:55:32	137
121	10:00:32	119
122	10:05:32	103
123	10:10:32	88
124	10:15:32	75
125	10:20:32	76
126	10:25:32	78
127	10:30:32	81
128	10:35:32	83
129	10:40:32	84
130	10:45:32	85
131	10:50:32	85
132	10:55:32	86
133	11:00:32	87
134	11:05:32	88
135	11:10:32	89
136	11:15:32	91
137	11:20:32	92
138	11:25:32	94
139	11:30:32	95
140	11:35:32	97
141	11:40:32	98
142	11:45:32	99
143	11:50:32	100
144	11:55:32	100
145	12:00:32	101
146	12:05:32	101
147	12:10:32	102
148	12:15:32	102
149	12:20:32	102
150	12:25:32	102
151	12:30:32	102
152	12:35:32	102
153	12:40:32	101
154	12:45:32	101
155	12:50:32	101
156	12:55:32	100
157	13:00:32	100
158	13:05:32	99
159	13:10:32	99
160	13:15:32	98
161	13:20:32	98
162	13:25:32	98
163	13:30:32	98
164	13:35:32	98
165	13:40:32	99
166	13:45:32	99
167	13:50:32	100
168	13:55:32	100
169	14:00:32	101
170	14:05:32	101
171	14:10:32	101
172	14:15:32	100
173	14:20:32	100
174	14:25:32	99
175	14:30:32	99
176	14:35:32	98
177	14:40:32	98
178	14:45:32	97
179	14:50:32	97
180	14:55:32	97
181	15:00:32	97
182	15:05:32	97
183	15:10:32	98
184	15:15:32	99
185	15:20:32	99
186	15:25:32	100
187	15:30:32	100
188	15:35:32	100
189	15:40:32	100
190	15:45:32	99
191	15:50:32	99
192	15:55:32	98
193	16:00:32	97
194	16:05:32	96
195	16:10:32	96
196	16:15:32	95
197	16:20:32	95
198	16:25:32	94
199	16:30:32	94
200	16:35:32	94
201	16:40:32	93
202	16:45:32	93
203	16:50:32	93
204	16:55:32	92
205	17:00:32	92
206	17:05:32	92
207	17:10:32	92
208	17:15:32	92
209	17:20:32	92
210	17:25:32	92
211	17:30:32	92
212	17:35:32	91
213	17:40:32	91
214	17:45:32	91
215	17:50:32	91
216	17:55:32	91
217	18:00:32	92
218	18:05:32	92
219	18:10:32	93
220	18:15:32	93
221	18:20:32	94
222	18:25:32	95
223	18:30:32	97
224	18:35:32	98
225	18:40:32	100
226	18:45:32	101
227	18:50:32	102
228	18:55:32	102
229	19:00:32	102
230	19:05:32	102
231	19:10:32	101
232	19:15:32	101
233	19:20:32	100
234	19:25:32	100
235	19:30:32	101
236	19:35:32	101
237	19:40:32	102
238	19:45:32	103
239	19:50:32	104
240	19:55:32	105
241	20:00:32	106
242	20:05:32	107
243	20:10:32	107
244	20:15:32	108
245	20:20:32	108
246	20:25:32	107
247	20:30:32	106
248	20:35:32	105
249	20:40:32	104
250	20:45:32	104
251	20:50:32	104
252	20:55:32	106
253	21:00:32	108
254	21:05:32	112
255	21:10:32	116
256	21:15:32	120
257	21:20:32	123
258	21:25:32	124
259	21:30:32	124
260	21:35:32	122
261	21:40:32	121
262	21:45:32	119
263	21:50:32	118
264	21:55:32	116
265	22:00:32	115
266	22:05:32	114
267	22:10:32	114
268	22:15:32	114
269	22:20:32	114
270	22:25:32	116
271	22:30:32	117
272	22:35:32	119
273	22:40:32	120
274	22:45:32	121
275	22:50:32	122
276	22:55:32	121
277	23:00:32	119
278	23:05:32	116
279	23:10:32	114
280	23:15:32	112
281	23:20:32	109
282	23:25:32	108
283	23:30:32	106
284	23:35:32	105
285	23:40:32	105
286	23:45:32	105
287	23:50:32	106
288	23:55:32	106
289	00:00:32	108
290	00:05:32	109
291	00:10:32	112
292	00:15:32	117
293	00:20:32	123
294	00:25:32	128
295	00:30:32	130
296	00:35:32	127
297	00:40:32	121
298	00:45:32	113
299	00:50:32	107
300	00:55:32	103
301	01:00:32	101
302	01:05:32	100
303	01:10:32	100
304	01:15:32	100
305	01:20:32	100
306	01:25:32	100
307	01:30:32	100
308	01:35:32	99
309	01:40:32	98
310	01:45:32	96
311	01:50:32	94
312	01:55:32	93
313	02:00:32	91
314	02:05:32	90
315	02:10:32	89
316	02:15:32	89
317	02:20:32	88
318	02:25:32	88
319	02:30:32	88
320	02:35:32	87
321	02:40:32	87
322	02:45:32	87
323	02:50:32	87
324	02:55:32	86
325	03:00:32	86
326	03:05:32	86
327	03:10:32	86
328	03:15:32	85
329	03:20:32	86
330	03:25:32	86
331	03:30:32	87
332	03:35:32	88
333	03:40:32	90
334	03:45:32	91
335	03:50:32	92
336	03:55:32	92
337	04:00:32	92
338	04:05:32	92
339	04:10:32	91
340	04:15:32	90
341	04:20:32	88
342	04:25:32	87
343	04:30:32	85
344	04:35:32	83
345	04:40:32	82
346	04:45:32	80
347	04:50:32	79
348	04:55:32	79
349	05:00:32	79
350	05:05:32	80
351	05:10:32	81
352	05:15:32	82
353	05:20:32	83
354	05:25:32	84
355	05:30:32	85
356	05:35:32	85
357	05:40:32	86
358	05:45:32	86
359	05:50:32	86
360	05:55:32	86
361	06:00:32	86
362	06:05:32	86
363	06:10:32	86
364	06:15:32	86
365	06:20:32	85
366	06:25:32	85
367	06:30:32	85
368	06:35:32	86
369	06:40:32	86
370	06:45:32	86
371	06:50:32	86
372	06:55:32	86
373	07:00:32	85
374	07:05:32	85
375	07:10:32	85
376	07:15:32	85
377	07:20:32	86
378	07:25:32	87
379	07:30:32	88
380	07:35:32	89
381	07:40:32	90
382	07:45:32	91
383	07:50:32	90
384	07:55:32	90
385	08:00:32	88
386	08:05:32	87
387	08:10:32	86
388	08:15:32	86
389	08:20:32	85
390	08:25:32	85
391	08:30:32	85
392	08:35:32	85
393	08:40:32	85
394	08:45:32	86
395	08:50:32	88
396	08:55:32	90
397	09:00:32	93
398	09:05:32	95
399	09:10:32	97
400	09:15:32	97
401	09:20:32	97
402	09:25:32	97
403	09:30:32	98
404	09:35:32	99
405	09:40:32	100
406	09:45:32	101
407	09:50:32	102
408	09:55:32	104
409	10:00:32	106
410	10:05:32	108
411	10:10:32	110
412	10:15:32	113
413	10:20:32	116
414	10:25:32	119
415	10:30:32	122
416	10:35:32	125
417	10:40:32	127
418	10:45:32	128
419	10:50:32	130
420	10:55:32	131
421	11:00:32	131
422	11:05:32	132
423	11:10:32	132
424	11:15:32	132
425	11:20:32	132
426	11:25:32	132
427	11:30:32	132
428	11:35:32	131
429	11:40:32	131
430	11:45:32	130
431	11:50:32	128
432	11:55:32	125
433	12:00:32	121
434	12:05:32	117
435	12:10:32	113
436	12:15:32	110
437	12:20:32	108
438	12:25:32	106
439	12:30:32	106
440	12:35:32	105
441	12:40:32	105
442	12:45:32	106
443	12:50:32	106
444	12:55:32	106
445	13:00:32	106
446	13:05:32	106
447	13:10:32	106
448	13:15:32	105
449	13:20:32	104
450	13:25:32	103
451	13:30:32	103
452	13:35:32	103
453	13:40:32	104
454	13:45:32	105
455	13:50:32	106
456	13:55:32	107
457	14:00:32	109
458	14:05:32	110
459	14:10:32	111
460	14:15:32	112
461	14:20:32	113
462	14:25:32	113
463	14:30:32	112
464	14:35:32	110
465	14:40:32	108
466	14:45:32	107
467	14:50:32	106
468	14:55:32	106
469	15:00:32	107
470	15:05:32	107
471	15:10:32	109
472	15:15:32	110
473	15:20:32	111
474	15:25:32	113
475	15:30:32	115
476	15:35:32	117
477	15:40:32	119
478	15:45:32	121
479	15:50:32	122
480	15:55:32	123
481	16:00:32	123
482	16:05:32	123
483	16:10:32	122
484	16:15:32	122
485	16:20:32	122
486	16:25:32	122
487	16:30:32	123
488	16:35:32	123
489	16:40:32	123
490	16:45:32	122
491	16:50:32	121
492	16:55:32	120
493	17:00:32	119
494	17:05:32	118
495	17:10:32	118
496	17:15:32	118
497	17:20:32	119
498	17:25:32	119
499	17:30:32	120
500	17:35:32	119
501	17:40:32	118
502	17:45:32	118
503	17:50:32	118
504	17:55:32	118
505	18:00:32	118
506	18:05:32	119
507	18:10:32	120
508	18:15:32	120
509	18:20:32	121
510	18:25:32	121
511	18:30:32	120
512	18:35:32	119
513	18:40:32	118
514	18:45:32	117
515	18:50:32	117
516	18:55:32	117
517	19:00:32	118
518	19:05:32	120
519	19:10:32	122
520	19:15:32	123
521	19:20:32	125
522	19:25:32	126
523	19:30:32	127
524	19:35:32	126
525	19:40:32	126
526	19:45:32	125
527	19:50:32	123
528	19:55:32	122
529	20:00:32	120
530	20:05:32	118
531	20:10:32	116
532	20:15:32	116
533	20:20:32	116
534	20:25:32	117
535	20:30:32	120
536	20:35:32	123
537	20:40:32	126
538	20:45:32	128
539	20:50:32	130
540	20:55:32	130
541	21:00:32	129
542	21:05:32	128
543	21:10:32	126
544	21:15:32	125
545	21:20:32	124
546	21:25:32	124
547	21:30:32	124
548	21:35:32	125
549	21:40:32	126
550	21:45:32	127
551	21:50:32	128
552	21:55:32	128
553	22:00:32	128
554	22:05:32	127
555	22:10:32	126
556	22:15:32	124
557	22:20:32	123
558	22:25:32	122
559	22:30:32	122
560	22:35:32	121
561	22:40:32	121
562	22:45:32	121
563	22:50:32	121
564	22:55:32	121
565	23:00:32	120
566	23:05:32	120
567	23:10:32	119
568	23:15:32	120
569	23:20:32	120
570	23:25:32	122
571	23:30:32	123
572	23:35:32	125
573	23:40:32	125
574	23:45:32	125
575	23:50:32	125
576	23:55:32	123
