# Supplementary material for: Detrended Fluctuation Analysis in the prediction of type 2 diabetes mellitus in patients at risk: Model optimization and comparison with other metrics
Source: PLoS One. 2019 Dec 18;14(12):e0225817. doi: 10.1371/journal.pone.0225817 (PMC6919578; doi:10.1371/journal.pone.0225817)
Supplement: S1 File — This file includes glucose time series from all patients included in the study and the database with clinical variables. (ZIP) [file pone.0225817.s001.zip › S1/case 161.csv]

	hora	glucemia
1	00:00:05	104
2	00:05:05	105
3	00:10:05	105
4	00:15:05	104
5	00:20:05	103
6	00:25:05	101
7	00:30:05	100
8	00:35:05	99
9	00:40:05	98
10	00:45:05	98
11	00:50:05	98
12	00:55:05	98
13	01:00:05	98
14	01:05:05	96
15	01:10:05	95
16	01:15:05	93
17	01:20:05	91
18	01:25:05	90
19	01:30:05	89
20	01:35:05	90
21	01:40:05	91
22	01:45:05	93
23	01:50:05	96
24	01:55:05	98
25	02:00:05	101
26	02:05:05	102
27	02:10:05	103
28	02:15:05	104
29	02:20:05	105
30	02:25:05	105
31	02:30:06	105
32	02:35:06	104
33	02:40:06	104
34	02:45:06	103
35	02:50:06	103
36	02:55:06	102
37	03:00:06	101
38	03:05:06	101
39	03:10:06	99
40	03:15:06	98
41	03:20:06	96
42	03:25:06	94
43	03:30:06	93
44	03:35:06	92
45	03:40:06	91
46	03:45:06	91
47	03:50:06	91
48	03:55:06	91
49	04:00:06	91
50	04:05:06	91
51	04:10:06	91
52	04:15:06	91
53	04:20:06	91
54	04:25:06	91
55	04:30:06	91
56	04:35:06	91
57	04:40:06	90
58	04:45:06	90
59	04:50:06	89
60	04:55:06	89
61	05:00:06	89
62	05:05:06	89
63	05:10:06	90
64	05:15:06	90
65	05:20:06	90
66	05:25:06	91
67	05:30:06	92
68	05:35:06	93
69	05:40:06	94
70	05:45:06	94
71	05:50:06	94
72	05:55:06	94
73	06:00:06	94
74	06:05:06	94
75	06:10:06	93
76	06:15:06	93
77	06:20:06	93
78	06:25:06	93
79	06:30:06	93
80	06:35:06	94
81	06:40:06	94
82	06:45:06	94
83	06:50:06	94
84	06:55:06	95
85	07:00:06	95
86	07:05:06	96
87	07:10:06	96
88	07:15:06	96
89	07:20:06	96
90	07:25:06	96
91	07:30:06	96
92	07:35:06	95
93	07:40:06	94
94	07:45:06	94
95	07:50:06	94
96	07:55:06	96
97	08:00:06	98
98	08:05:06	101
99	08:10:06	104
100	08:15:06	108
101	08:20:06	112
102	08:25:06	116
103	08:30:06	119
104	08:35:06	122
105	08:40:06	125
106	08:45:06	126
107	08:50:06	127
108	08:55:06	126
109	09:00:06	125
110	09:05:06	123
111	09:10:06	120
112	09:15:06	117
113	09:20:06	114
114	09:25:06	112
115	09:30:06	109
116	09:35:06	107
117	09:40:06	105
118	09:45:06	103
119	09:50:06	101
120	09:55:06	99
121	10:00:06	97
122	10:05:06	95
123	10:10:06	93
124	10:15:06	92
125	10:20:06	91
126	10:25:06	91
127	10:30:06	92
128	10:35:06	92
129	10:40:06	92
130	10:45:06	93
131	10:50:06	93
132	10:55:06	93
133	11:00:06	92
134	11:05:06	92
135	11:10:06	92
136	11:15:06	92
137	11:20:06	92
138	11:25:06	93
139	11:30:06	93
140	11:35:06	94
141	11:40:06	95
142	11:45:06	96
143	11:50:06	96
144	11:55:06	95
145	12:00:06	94
146	12:05:06	94
147	12:10:06	94
148	12:15:06	95
149	12:20:06	96
150	12:25:06	97
151	12:30:06	97
152	12:35:06	97
153	12:40:06	97
154	12:45:06	96
155	12:50:06	95
156	12:55:06	94
157	13:00:06	92
158	13:05:06	91
159	13:10:06	90
160	13:15:06	88
161	13:20:06	86
162	13:25:06	84
163	13:30:06	83
164	13:35:06	82
165	13:40:06	81
166	13:45:06	81
167	13:50:06	80
168	13:55:06	79
169	14:00:06	78
170	14:05:06	77
171	14:10:06	76
172	14:15:06	76
173	14:20:06	75
174	14:25:06	75
175	14:30:06	75
176	14:35:06	75
177	14:40:06	76
178	14:45:06	76
179	14:50:06	76
180	14:55:06	76
181	15:00:06	76
182	15:05:06	77
183	15:10:06	78
184	15:15:06	80
185	15:20:06	82
186	15:25:06	85
187	15:30:06	87
188	15:35:06	88
189	15:40:06	88
190	15:45:06	88
191	15:50:06	88
192	15:55:06	88
193	16:00:06	88
194	16:05:06	89
195	16:10:06	88
196	16:15:06	88
197	16:20:06	88
198	16:25:06	88
199	16:30:06	89
200	16:35:06	91
201	16:40:06	92
202	16:45:06	93
203	16:50:06	94
204	16:55:06	94
205	17:00:06	94
206	17:05:06	94
207	17:10:06	94
208	17:15:06	94
209	17:20:06	94
210	17:25:06	94
211	17:30:06	94
212	17:35:06	94
213	17:40:06	94
214	17:45:06	94
215	17:50:06	94
216	17:55:06	94
217	18:00:06	94
218	18:05:06	94
219	18:10:06	94
220	18:15:06	93
221	18:20:06	93
222	18:25:06	93
223	18:30:06	93
224	18:35:06	93
225	18:40:06	93
226	18:45:06	93
227	18:50:06	93
228	18:55:06	93
229	19:00:06	92
230	19:05:06	92
231	19:10:06	91
232	19:15:06	91
233	19:20:06	91
234	19:25:06	91
235	19:30:06	91
236	19:35:06	92
237	19:40:06	92
238	19:45:06	92
239	19:50:06	91
240	19:55:06	90
241	20:00:06	90
242	20:05:06	89
243	20:10:06	89
244	20:15:06	89
245	20:20:06	89
246	20:25:06	89
247	20:30:06	89
248	20:35:06	90
249	20:40:06	91
250	20:45:06	93
251	20:50:06	95
252	20:55:06	97
253	21:00:06	98
254	21:05:06	98
255	21:10:06	97
256	21:15:06	96
257	21:20:06	94
258	21:25:06	92
259	21:30:06	91
260	21:35:06	90
261	21:40:06	89
262	21:45:06	90
263	21:50:06	90
264	21:55:06	92
265	22:00:06	93
266	22:05:06	94
267	22:10:06	95
268	22:15:06	96
269	22:20:06	96
270	22:25:06	96
271	22:30:06	96
272	22:35:06	95
273	22:40:06	93
274	22:45:06	92
275	22:50:06	91
276	22:55:06	89
277	23:00:06	89
278	23:05:06	90
279	23:10:06	92
280	23:15:06	94
281	23:20:06	96
282	23:25:06	98
283	23:30:06	98
284	23:35:06	98
285	23:40:06	98
286	23:45:06	97
287	23:50:06	96
288	23:55:06	95
289	00:00:06	94
290	00:05:06	94
291	00:10:06	95
292	00:15:06	96
293	00:20:06	97
294	00:25:06	99
295	00:30:06	100
296	00:35:06	100
297	00:40:06	101
298	00:45:06	101
299	00:50:06	100
300	00:55:06	100
301	01:00:06	99
302	01:05:06	98
303	01:10:06	97
304	01:15:06	97
305	01:20:06	97
306	01:25:06	98
307	01:30:06	99
308	01:35:06	101
309	01:40:06	103
310	01:45:06	104
311	01:50:06	104
312	01:55:06	104
313	02:00:06	103
314	02:05:06	102
315	02:10:06	100
316	02:15:06	99
317	02:20:06	99
318	02:25:06	98
319	02:30:06	98
320	02:35:06	99
321	02:40:06	99
322	02:45:06	100
323	02:50:06	101
324	02:55:06	102
325	03:00:06	103
326	03:05:06	103
327	03:10:06	103
328	03:15:06	103
329	03:20:06	102
330	03:25:06	102
331	03:30:06	101
332	03:35:06	101
333	03:40:06	101
334	03:45:06	101
335	03:50:06	100
336	03:55:06	99
337	04:00:06	99
338	04:05:06	98
339	04:10:06	98
340	04:15:06	98
341	04:20:06	98
342	04:25:06	97
343	04:30:06	96
344	04:35:06	96
345	04:40:06	95
346	04:45:06	95
347	04:50:06	95
348	04:55:06	96
349	05:00:06	96
350	05:05:06	97
351	05:10:06	97
352	05:15:06	98
353	05:20:06	98
354	05:25:06	99
355	05:30:06	99
356	05:35:06	99
357	05:40:06	99
358	05:45:06	99
359	05:50:06	99
360	05:55:06	99
361	06:00:06	99
362	06:05:06	100
363	06:10:06	100
364	06:15:06	100
365	06:20:06	100
366	06:25:06	100
367	06:30:06	99
368	06:35:06	99
369	06:40:06	98
370	06:45:06	98
371	06:50:06	98
372	06:55:06	99
373	07:00:06	99
374	07:05:06	99
375	07:10:06	100
376	07:15:06	100
377	07:20:06	100
378	07:25:06	100
379	07:30:06	100
380	07:35:06	100
381	07:40:06	100
382	07:45:06	100
383	07:50:06	101
384	07:55:06	103
385	08:00:06	106
386	08:05:06	110
387	08:10:06	114
388	08:15:06	119
389	08:20:06	123
390	08:25:06	127
391	08:30:06	130
392	08:35:06	132
393	08:40:06	133
394	08:45:06	133
395	08:50:06	133
396	08:55:06	132
397	09:00:06	130
398	09:05:06	128
399	09:10:06	127
400	09:15:06	125
401	09:20:06	123
402	09:25:06	121
403	09:30:06	119
404	09:35:06	117
405	09:40:06	114
406	09:45:06	111
407	09:50:06	108
408	09:55:06	105
409	10:00:06	103
410	10:05:06	102
411	10:10:06	101
412	10:15:06	100
413	10:20:06	99
414	10:25:06	99
415	10:30:06	98
416	10:35:06	97
417	10:40:06	97
418	10:45:06	97
419	10:50:06	98
420	10:55:06	98
421	11:00:06	98
422	11:05:06	98
423	11:10:06	98
424	11:15:06	98
425	11:20:06	97
426	11:25:06	97
427	11:30:06	97
428	11:35:06	96
429	11:40:06	96
430	11:45:06	95
431	11:50:06	94
432	11:55:06	94
433	12:00:06	93
434	12:05:06	93
435	12:10:06	93
436	12:15:06	93
437	12:20:06	95
438	12:25:06	97
439	12:30:06	100
440	12:35:06	102
441	12:40:06	104
442	12:45:06	106
443	12:50:06	107
444	12:55:06	107
445	13:00:06	106
446	13:05:06	104
447	13:10:06	102
448	13:15:06	100
449	13:20:06	97
450	13:25:06	95
451	13:30:06	94
452	13:35:06	93
453	13:40:06	92
454	13:45:06	92
455	13:50:06	92
456	13:55:06	92
457	14:00:06	91
458	14:05:06	90
459	14:10:06	89
460	14:15:06	88
461	14:20:06	87
462	14:25:06	87
463	14:30:06	87
464	14:35:06	87
465	14:40:06	88
466	14:45:06	89
467	14:50:06	90
468	14:55:06	92
469	15:00:06	95
470	15:05:06	98
471	15:10:06	101
472	15:15:06	102
473	15:20:06	103
474	15:25:06	102
475	15:30:06	101
476	15:35:06	100
477	15:40:06	99
478	15:45:06	99
479	15:50:06	99
480	15:55:06	100
481	16:00:06	101
482	16:05:06	102
483	16:10:06	102
484	16:15:06	103
485	16:20:06	104
486	16:25:06	105
487	16:30:06	106
488	16:35:06	107
489	16:40:06	108
490	16:45:06	109
491	16:50:06	111
492	16:55:06	113
493	17:00:06	114
494	17:05:06	115
495	17:10:06	116
496	17:15:06	115
497	17:20:06	114
498	17:25:06	112
499	17:30:06	110
500	17:35:06	108
501	17:40:06	105
502	17:45:06	102
503	17:50:06	100
504	17:55:06	98
505	18:00:06	97
506	18:05:06	96
507	18:10:06	96
508	18:15:06	95
509	18:20:06	95
510	18:25:06	95
511	18:30:06	94
512	18:35:06	94
513	18:40:06	93
514	18:45:06	92
515	18:50:06	92
516	18:55:06	91
517	19:00:06	91
518	19:05:06	91
519	19:10:06	91
520	19:15:06	90
521	19:20:06	90
522	19:25:06	91
523	19:30:06	91
524	19:35:06	90
525	19:40:06	90
526	19:45:06	90
527	19:50:06	90
528	19:55:06	90
529	20:00:06	89
530	20:05:06	89
531	20:10:06	89
532	20:15:06	88
533	20:20:06	88
534	20:25:06	87
535	20:30:06	87
536	20:35:06	87
537	20:40:06	86
538	20:45:06	86
539	20:50:06	86
540	20:55:06	86
541	21:00:06	87
542	21:05:06	88
543	21:10:06	90
544	21:15:06	92
545	21:20:06	95
546	21:25:06	99
547	21:30:06	102
548	21:35:06	105
549	21:40:06	107
550	21:45:06	108
551	21:50:06	108
552	21:55:06	107
553	22:00:06	105
554	22:05:06	103
555	22:10:06	101
556	22:15:06	99
557	22:20:06	97
558	22:25:06	96
559	22:30:06	94
560	22:35:06	93
561	22:40:06	93
562	22:45:06	92
563	22:50:06	92
564	22:55:06	92
565	23:00:06	93
566	23:05:06	93
567	23:10:06	94
568	23:15:06	94
569	23:20:06	95
570	23:25:06	95
571	23:30:06	95
572	23:35:06	95
573	23:40:06	94
574	23:45:06	94
575	23:50:06	93
576	23:55:06	92
