# Supplementary material for: Detrended Fluctuation Analysis in the prediction of type 2 diabetes mellitus in patients at risk: Model optimization and comparison with other metrics
Source: PLoS One. 2019 Dec 18;14(12):e0225817. doi: 10.1371/journal.pone.0225817 (PMC6919578; doi:10.1371/journal.pone.0225817)
Supplement: S1 File — This file includes glucose time series from all patients included in the study and the database with clinical variables. (ZIP) [file pone.0225817.s001.zip › S1/case 162.csv]

	hora	glucemia
1	00:04:12	88
2	00:09:12	86
3	00:14:12	84
4	00:19:12	82
5	00:24:12	80
6	00:29:12	79
7	00:34:12	77
8	00:39:12	76
9	00:44:12	75
10	00:49:12	74
11	00:54:12	73
12	00:59:12	73
13	01:04:12	73
14	01:09:12	74
15	01:14:12	76
16	01:19:12	77
17	01:24:12	77
18	01:29:12	78
19	01:34:12	77
20	01:39:12	77
21	01:44:12	76
22	01:49:12	76
23	01:54:12	76
24	01:59:12	76
25	02:04:12	77
26	02:09:12	78
27	02:14:12	79
28	02:19:12	80
29	02:24:12	81
30	02:29:12	82
31	02:34:12	82
32	02:39:12	81
33	02:44:12	80
34	02:49:12	79
35	02:54:12	79
36	02:59:12	79
37	03:04:12	79
38	03:09:12	80
39	03:14:12	80
40	03:19:12	81
41	03:24:12	82
42	03:29:12	83
43	03:34:12	86
44	03:39:12	88
45	03:44:12	90
46	03:49:12	92
47	03:54:12	92
48	03:59:12	92
49	04:04:12	90
50	04:09:12	87
51	04:14:12	84
52	04:19:12	81
53	04:24:12	79
54	04:29:12	77
55	04:34:12	77
56	04:39:12	77
57	04:44:12	77
58	04:49:12	78
59	04:54:12	79
60	04:59:12	81
61	05:04:12	84
62	05:09:12	86
63	05:14:12	88
64	05:19:12	89
65	05:24:12	89
66	05:29:12	90
67	05:34:12	90
68	05:39:12	90
69	05:44:12	90
70	05:49:12	90
71	05:54:12	89
72	05:59:12	89
73	06:04:12	89
74	06:09:12	88
75	06:14:12	88
76	06:19:12	88
77	06:24:12	88
78	06:29:12	88
79	06:34:12	88
80	06:39:12	87
81	06:44:12	87
82	06:49:12	86
83	06:54:12	86
84	06:59:12	86
85	07:04:12	86
86	07:09:12	87
87	07:14:12	88
88	07:19:12	89
89	07:24:12	89
90	07:29:12	90
91	07:34:12	90
92	07:39:12	90
93	07:44:12	90
94	07:49:12	90
95	07:54:12	91
96	07:59:12	91
97	08:04:12	91
98	08:09:12	92
99	08:14:12	92
100	08:19:12	92
101	08:24:12	92
102	08:29:12	91
103	08:34:12	91
104	08:39:12	91
105	08:44:12	91
106	08:49:12	91
107	08:54:12	91
108	08:59:12	91
109	09:04:12	91
110	09:09:12	91
111	09:14:12	91
112	09:19:12	92
113	09:24:12	92
114	09:29:12	93
115	09:34:12	93
116	09:39:12	93
117	09:44:12	93
118	09:49:12	94
119	09:54:12	96
120	09:59:12	97
121	10:04:12	98
122	10:09:12	100
123	10:14:12	101
124	10:19:12	101
125	10:24:12	102
126	10:29:12	103
127	10:34:12	105
128	10:39:12	107
129	10:44:12	110
130	10:49:12	114
131	10:54:12	120
132	10:59:12	127
133	11:04:12	134
134	11:09:12	139
135	11:14:12	142
136	11:19:12	143
137	11:24:12	143
138	11:29:12	141
139	11:34:12	138
140	11:39:12	136
141	11:44:12	134
142	11:49:12	132
143	11:54:12	131
144	11:59:12	130
145	12:04:12	128
146	12:09:12	126
147	12:14:12	122
148	12:19:12	118
149	12:24:12	114
150	12:29:12	110
151	12:34:12	107
152	12:39:12	104
153	12:44:12	102
154	12:49:12	101
155	12:54:12	100
156	12:59:12	100
157	13:04:12	99
158	13:09:12	100
159	13:14:12	100
160	13:19:12	101
161	13:24:12	101
162	13:29:12	102
163	13:34:12	102
164	13:39:12	101
165	13:44:12	100
166	13:49:12	99
167	13:54:12	99
168	13:59:12	98
169	14:04:12	98
170	14:09:12	97
171	14:14:12	97
172	14:19:12	97
173	14:24:12	96
174	14:29:12	96
175	14:34:12	95
176	14:39:12	95
177	14:44:12	94
178	14:49:12	94
179	14:54:12	94
180	14:59:12	95
181	15:04:12	96
182	15:09:12	97
183	15:14:12	99
184	15:19:12	102
185	15:24:12	105
186	15:29:12	109
187	15:34:12	113
188	15:39:12	118
189	15:44:12	121
190	15:49:12	125
191	15:54:12	127
192	15:59:12	129
193	16:04:12	130
194	16:09:12	131
195	16:14:12	131
196	16:19:12	130
197	16:24:12	129
198	16:29:12	126
199	16:34:12	123
200	16:39:12	120
201	16:44:12	117
202	16:49:12	115
203	16:54:12	114
204	16:59:12	113
205	17:04:12	112
206	17:09:12	112
207	17:14:12	112
208	17:19:12	111
209	17:24:12	111
210	17:29:12	110
211	17:34:12	109
212	17:39:12	107
213	17:44:12	105
214	17:49:12	103
215	17:54:12	101
216	17:59:12	99
217	18:04:12	97
218	18:09:12	95
219	18:14:12	94
220	18:19:12	93
221	18:24:12	93
222	18:29:12	93
223	18:34:12	94
224	18:39:12	94
225	18:44:12	95
226	18:49:12	95
227	18:54:12	95
228	18:59:12	95
229	19:04:12	96
230	19:09:12	96
231	19:14:12	97
232	19:19:12	97
233	19:24:12	98
234	19:29:12	99
235	19:34:12	100
236	19:39:12	101
237	19:44:12	101
238	19:49:12	101
239	19:54:12	100
240	19:59:12	99
241	20:04:12	98
242	20:09:12	97
243	20:14:12	96
244	20:19:12	95
245	20:24:12	95
246	20:29:12	96
247	20:34:12	99
248	20:39:12	102
249	20:44:12	106
250	20:49:12	109
251	20:54:12	112
252	20:59:12	113
253	21:04:12	113
254	21:09:12	112
255	21:14:12	110
256	21:19:12	109
257	21:24:12	107
258	21:29:12	107
259	21:34:12	108
260	21:39:12	111
261	21:44:12	114
262	21:49:12	118
263	21:54:12	123
264	21:59:12	127
265	22:04:12	131
266	22:09:12	134
267	22:14:12	136
268	22:19:12	138
269	22:24:12	138
270	22:29:12	137
271	22:34:12	135
272	22:39:12	133
273	22:44:12	131
274	22:49:12	128
275	22:54:12	125
276	22:59:12	122
277	23:04:12	120
278	23:09:12	118
279	23:14:12	117
280	23:19:12	117
281	23:24:12	117
282	23:29:12	118
283	23:34:12	118
284	23:39:12	119
285	23:44:12	119
286	23:49:12	118
287	23:54:12	117
288	23:59:12	115
289	00:04:12	113
290	00:09:12	111
291	00:14:12	108
292	00:19:12	105
293	00:24:12	102
294	00:29:12	98
295	00:34:12	96
296	00:39:12	94
297	00:44:12	93
298	00:49:12	92
299	00:54:12	93
300	00:59:12	93
301	01:04:12	94
302	01:09:12	95
303	01:14:12	95
304	01:19:12	95
305	01:24:12	95
306	01:29:12	95
307	01:34:12	95
308	01:39:12	94
309	01:44:12	94
310	01:49:12	94
311	01:54:12	93
312	01:59:12	93
313	02:04:12	93
314	02:09:12	93
315	02:14:12	92
316	02:19:12	91
317	02:24:12	90
318	02:29:12	88
319	02:34:12	86
320	02:39:12	84
321	02:44:12	82
322	02:49:12	81
323	02:54:12	80
324	02:59:12	80
325	03:04:12	79
326	03:09:12	79
327	03:14:12	78
328	03:19:12	79
329	03:24:12	79
330	03:29:12	79
331	03:34:12	80
332	03:39:12	81
333	03:44:12	81
334	03:49:12	81
335	03:54:12	81
336	03:59:12	81
337	04:04:12	81
338	04:09:12	80
339	04:14:12	79
340	04:19:12	77
341	04:24:12	76
342	04:29:12	75
343	04:34:12	75
344	04:39:12	75
345	04:44:12	75
346	04:49:12	76
347	04:54:12	77
348	04:59:12	78
349	05:04:12	79
350	05:09:12	79
351	05:14:12	80
352	05:19:12	81
353	05:24:12	81
354	05:29:12	81
355	05:34:12	80
356	05:39:12	80
357	05:44:12	80
358	05:49:12	79
359	05:54:12	80
360	05:59:12	80
361	06:04:12	81
362	06:09:12	81
363	06:14:12	82
364	06:19:12	82
365	06:24:12	83
366	06:29:12	83
367	06:34:12	82
368	06:39:12	82
369	06:44:12	82
370	06:49:12	82
371	06:54:12	82
372	06:59:12	82
373	07:04:12	83
374	07:09:12	83
375	07:14:12	84
376	07:19:12	84
377	07:24:12	84
378	07:29:12	85
379	07:34:12	84
380	07:39:12	84
381	07:44:12	83
382	07:49:12	81
383	07:54:12	80
384	07:59:12	78
385	08:04:12	78
386	08:09:12	78
387	08:14:12	79
388	08:19:12	80
389	08:24:12	82
390	08:29:12	83
391	08:34:12	85
392	08:39:12	88
393	08:44:12	90
394	08:49:12	93
395	08:54:12	95
396	08:59:12	96
397	09:04:12	96
398	09:09:12	95
399	09:14:12	94
400	09:19:12	93
401	09:24:12	92
402	09:29:12	92
403	09:34:12	92
404	09:39:12	93
405	09:44:12	95
406	09:49:12	97
407	09:54:12	100
408	09:59:12	104
409	10:04:12	107
410	10:09:12	110
411	10:14:12	114
412	10:19:12	116
413	10:24:12	117
414	10:29:12	117
415	10:34:12	115
416	10:39:12	112
417	10:44:12	109
418	10:49:12	106
419	10:54:12	103
420	10:59:12	101
421	11:04:12	99
422	11:09:12	98
423	11:14:12	97
424	11:19:12	95
425	11:24:12	93
426	11:29:12	92
427	11:34:12	90
428	11:39:12	89
429	11:44:12	88
430	11:49:12	88
431	11:54:12	87
432	11:59:12	87
433	12:04:12	87
434	12:09:12	86
435	12:14:12	86
436	12:19:12	86
437	12:24:12	87
438	12:29:12	88
439	12:34:12	89
440	12:39:12	91
441	12:44:12	92
442	12:49:12	92
443	12:54:12	92
444	12:59:12	91
445	13:04:12	90
446	13:09:12	88
447	13:14:12	86
448	13:19:12	84
449	13:24:12	82
450	13:29:12	82
451	13:34:12	81
452	13:39:12	82
453	13:44:12	83
454	13:49:12	84
455	13:54:12	85
456	13:59:12	87
457	14:04:12	88
458	14:09:12	89
459	14:14:12	90
460	14:19:12	90
461	14:24:12	91
462	14:29:12	91
463	14:34:12	91
464	14:39:12	92
465	14:44:12	92
466	14:49:12	94
467	14:54:12	95
468	14:59:12	96
469	15:04:12	98
470	15:09:12	100
471	15:14:12	101
472	15:19:12	103
473	15:24:12	105
474	15:29:12	107
475	15:34:12	109
476	15:39:12	112
477	15:44:12	114
478	15:49:12	115
479	15:54:12	116
480	15:59:12	117
481	16:04:12	118
482	16:09:12	119
483	16:14:12	120
484	16:19:12	120
485	16:24:12	120
486	16:29:12	119
487	16:34:12	118
488	16:39:12	116
489	16:44:12	114
490	16:49:12	111
491	16:54:12	109
492	16:59:12	107
493	17:04:12	107
494	17:09:12	107
495	17:14:12	107
496	17:19:12	109
497	17:24:12	111
498	17:29:12	113
499	17:34:12	115
500	17:39:12	115
501	17:44:12	115
502	17:49:12	113
503	17:54:12	111
504	17:59:12	109
505	18:04:12	107
506	18:09:12	106
507	18:14:12	104
508	18:19:12	103
509	18:24:12	103
510	18:29:12	104
511	18:34:12	105
512	18:39:12	107
513	18:44:12	110
514	18:49:12	113
515	18:54:12	114
516	18:59:12	114
517	19:04:12	112
518	19:09:12	109
519	19:14:12	106
520	19:19:12	102
521	19:24:12	99
522	19:29:12	96
523	19:34:12	94
524	19:39:12	94
525	19:44:12	94
526	19:49:12	95
527	19:54:12	96
528	19:59:12	97
529	20:04:12	98
530	20:09:12	100
531	20:14:12	101
532	20:19:12	102
533	20:24:12	103
534	20:29:12	104
535	20:34:12	105
536	20:39:12	106
537	20:44:12	107
538	20:49:12	109
539	20:54:12	110
540	20:59:12	112
541	21:04:12	114
542	21:09:12	117
543	21:14:12	119
544	21:19:12	121
545	21:24:12	123
546	21:29:12	124
547	21:34:12	125
548	21:39:12	125
549	21:44:12	126
550	21:49:12	127
551	21:54:12	128
552	21:59:12	129
553	22:04:12	130
554	22:09:12	131
555	22:14:12	131
556	22:19:12	131
557	22:24:12	131
558	22:29:12	130
559	22:34:12	129
560	22:39:12	128
561	22:44:12	127
562	22:49:12	125
563	22:54:12	123
564	22:59:12	122
565	23:04:12	120
566	23:09:12	119
567	23:14:12	118
568	23:19:12	116
569	23:24:12	114
570	23:29:12	112
571	23:34:12	109
572	23:39:12	107
573	23:44:12	105
574	23:49:12	104
575	23:54:12	104
576	23:59:12	105
