# Supplementary material for: Detrended Fluctuation Analysis in the prediction of type 2 diabetes mellitus in patients at risk: Model optimization and comparison with other metrics
Source: PLoS One. 2019 Dec 18;14(12):e0225817. doi: 10.1371/journal.pone.0225817 (PMC6919578; doi:10.1371/journal.pone.0225817)
Supplement: S1 File — This file includes glucose time series from all patients included in the study and the database with clinical variables. (ZIP) [file pone.0225817.s001.zip › S1/case 163.csv]

	hora	glucemia
1	00:03:48	112
2	00:08:48	111
3	00:13:48	110
4	00:18:48	109
5	00:23:48	108
6	00:28:48	107
7	00:33:48	106
8	00:38:48	105
9	00:43:48	104
10	00:48:48	104
11	00:53:48	104
12	00:58:48	103
13	01:03:48	103
14	01:08:48	103
15	01:13:48	103
16	01:18:48	102
17	01:23:48	100
18	01:28:48	98
19	01:33:48	96
20	01:38:48	95
21	01:43:48	94
22	01:48:48	93
23	01:53:48	93
24	01:58:48	92
25	02:03:48	91
26	02:08:48	90
27	02:13:48	88
28	02:18:48	87
29	02:23:48	87
30	02:28:48	86
31	02:33:48	86
32	02:38:48	86
33	02:43:48	86
34	02:48:48	86
35	02:53:48	87
36	02:58:48	88
37	03:03:48	89
38	03:08:48	92
39	03:13:48	94
40	03:18:48	97
41	03:23:48	98
42	03:28:48	97
43	03:33:48	95
44	03:38:48	91
45	03:43:48	87
46	03:48:48	83
47	03:53:48	79
48	03:58:48	77
49	04:03:48	76
50	04:08:48	76
51	04:13:48	78
52	04:18:48	80
53	04:23:48	83
54	04:28:48	85
55	04:33:48	87
56	04:38:48	88
57	04:43:48	87
58	04:48:48	86
59	04:53:48	84
60	04:58:48	81
61	05:03:48	79
62	05:08:48	77
63	05:13:48	76
64	05:18:48	77
65	05:23:48	80
66	05:28:48	83
67	05:33:48	85
68	05:38:48	86
69	05:43:48	87
70	05:48:48	86
71	05:53:48	85
72	05:58:48	84
73	06:03:48	82
74	06:08:48	83
75	06:13:48	85
76	06:18:48	88
77	06:23:48	93
78	06:28:48	99
79	06:33:48	104
80	06:38:48	110
81	06:43:48	116
82	06:48:48	122
83	06:53:48	128
84	06:58:48	134
85	07:03:48	138
86	07:08:48	141
87	07:13:48	143
88	07:18:48	143
89	07:23:48	142
90	07:28:48	140
91	07:33:48	136
92	07:38:48	133
93	07:43:48	129
94	07:48:48	125
95	07:53:48	122
96	07:58:48	119
97	08:03:48	118
98	08:08:48	117
99	08:13:48	116
100	08:18:48	115
101	08:23:48	112
102	08:28:48	110
103	08:33:48	108
104	08:38:48	107
105	08:43:48	107
106	08:48:48	108
107	08:53:48	110
108	08:58:48	112
109	09:03:48	113
110	09:08:48	114
111	09:13:48	115
112	09:18:48	116
113	09:23:48	118
114	09:28:48	120
115	09:33:48	123
116	09:38:48	127
117	09:43:48	130
118	09:48:48	133
119	09:53:48	135
120	09:58:48	137
121	10:03:48	139
122	10:08:48	141
123	10:13:48	142
124	10:18:48	143
125	10:23:48	144
126	10:28:48	145
127	10:33:48	146
128	10:38:48	147
129	10:43:48	147
130	10:48:48	147
131	10:53:48	147
132	10:58:48	147
133	11:03:48	147
134	11:08:48	146
135	11:13:48	145
136	11:18:48	143
137	11:23:48	142
138	11:28:48	140
139	11:33:48	139
140	11:38:48	137
141	11:43:48	135
142	11:48:48	134
143	11:53:48	133
144	11:58:48	133
145	12:03:48	132
146	12:08:48	132
147	12:13:48	133
148	12:18:48	133
149	12:23:48	134
150	12:28:48	134
151	12:33:48	134
152	12:38:48	133
153	12:43:48	130
154	12:48:48	126
155	12:53:48	121
156	12:58:48	116
157	13:03:48	112
158	13:08:48	109
159	13:13:48	107
160	13:18:48	106
161	13:23:48	106
162	13:28:48	105
163	13:33:48	104
164	13:38:48	103
165	13:43:48	101
166	13:48:48	100
167	13:53:48	98
168	13:58:48	96
169	14:03:48	94
170	14:08:48	92
171	14:13:48	90
172	14:18:48	89
173	14:23:48	88
174	14:28:48	88
175	14:33:48	88
176	14:38:48	89
177	14:43:48	89
178	14:48:48	89
179	14:53:48	90
180	14:58:48	91
181	15:03:48	92
182	15:08:48	93
183	15:13:48	94
184	15:18:48	94
185	15:23:48	95
186	15:28:48	95
187	15:33:48	95
188	15:38:48	97
189	15:43:48	99
190	15:48:48	102
191	15:53:48	105
192	15:58:48	108
193	16:03:48	111
194	16:08:48	113
195	16:13:48	114
196	16:18:48	116
197	16:23:48	117
198	16:28:48	118
199	16:33:48	118
200	16:38:48	119
201	16:43:48	118
202	16:48:48	118
203	16:53:48	118
204	16:58:48	118
205	17:03:48	118
206	17:08:48	119
207	17:13:48	119
208	17:18:48	120
209	17:23:48	120
210	17:28:48	120
211	17:33:48	121
212	17:38:48	121
213	17:43:48	122
214	17:48:48	123
215	17:53:48	124
216	17:58:48	125
217	18:03:48	125
218	18:08:48	125
219	18:13:48	126
220	18:18:48	126
221	18:23:48	128
222	18:28:48	129
223	18:33:48	130
224	18:38:48	131
225	18:43:48	131
226	18:48:48	131
227	18:53:48	129
228	18:58:48	126
229	19:03:48	122
230	19:08:48	119
231	19:13:48	116
232	19:18:48	114
233	19:23:48	114
234	19:28:48	116
235	19:33:48	118
236	19:38:48	120
237	19:43:48	120
238	19:48:48	119
239	19:53:48	115
240	19:58:48	111
241	20:03:48	107
242	20:08:48	105
243	20:13:48	104
244	20:18:48	105
245	20:23:48	105
246	20:28:48	105
247	20:33:48	105
248	20:38:48	104
249	20:43:48	103
250	20:48:48	102
251	20:53:48	101
252	20:58:48	100
253	21:03:48	100
254	21:08:48	101
255	21:13:48	103
256	21:18:48	104
257	21:23:48	106
258	21:28:48	108
259	21:33:48	110
260	21:38:48	112
261	21:43:48	113
262	21:48:48	115
263	21:53:48	116
264	21:58:48	116
265	22:03:48	117
266	22:08:48	117
267	22:13:48	116
268	22:18:48	115
269	22:23:48	115
270	22:28:48	114
271	22:33:48	114
272	22:38:48	115
273	22:43:48	116
274	22:48:48	116
275	22:53:48	115
276	22:58:48	115
277	23:03:48	114
278	23:08:48	112
279	23:13:48	111
280	23:18:48	110
281	23:23:48	109
282	23:28:48	108
283	23:33:48	107
284	23:38:48	106
285	23:43:48	105
286	23:48:48	105
287	23:53:48	105
288	23:58:48	105
289	00:03:48	104
290	00:08:48	104
291	00:13:48	103
292	00:18:48	102
293	00:23:48	102
294	00:28:48	101
295	00:33:48	101
296	00:38:48	101
297	00:43:48	101
298	00:48:48	101
299	00:53:48	101
300	00:58:48	101
301	01:03:48	100
302	01:08:48	100
303	01:13:48	99
304	01:18:48	98
305	01:23:48	97
306	01:28:48	95
307	01:33:48	95
308	01:38:48	94
309	01:43:48	95
310	01:48:48	95
311	01:53:48	95
312	01:58:48	95
313	02:03:48	95
314	02:08:48	95
315	02:13:48	96
316	02:18:48	96
317	02:23:48	97
318	02:28:48	97
319	02:33:48	96
320	02:38:48	94
321	02:43:48	88
322	02:48:48	81
323	02:53:48	73
324	02:58:48	67
325	03:03:48	64
326	03:08:48	65
327	03:13:48	70
328	03:18:48	76
329	03:23:48	83
330	03:28:48	89
331	03:33:48	93
332	03:38:48	96
333	03:43:48	97
334	03:48:48	97
335	03:53:48	96
336	03:58:48	95
337	04:03:48	93
338	04:08:48	92
339	04:13:48	92
340	04:18:48	93
341	04:23:48	94
342	04:28:48	95
343	04:33:48	96
344	04:38:48	96
345	04:43:48	95
346	04:48:48	94
347	04:53:48	92
348	04:58:48	91
349	05:03:48	89
350	05:08:48	88
351	05:13:48	88
352	05:18:48	88
353	05:23:48	89
354	05:28:48	90
355	05:33:48	90
356	05:38:48	90
357	05:43:48	90
358	05:48:48	90
359	05:53:48	89
360	05:58:48	89
361	06:03:48	88
362	06:08:48	87
363	06:13:48	85
364	06:18:48	85
365	06:23:48	84
366	06:28:48	84
367	06:33:48	84
368	06:38:48	84
369	06:43:48	85
370	06:48:48	85
371	06:53:48	85
372	06:58:48	85
373	07:03:48	85
374	07:08:48	84
375	07:13:48	84
376	07:18:48	84
377	07:23:48	85
378	07:28:48	88
379	07:33:48	91
380	07:38:48	94
381	07:43:48	97
382	07:48:48	99
383	07:53:48	100
384	07:58:48	101
385	08:03:48	100
386	08:08:48	100
387	08:13:48	99
388	08:18:48	99
389	08:23:48	99
390	08:28:48	99
391	08:33:48	100
392	08:38:48	100
393	08:43:48	100
394	08:48:48	101
395	08:53:48	101
396	08:58:48	101
397	09:03:48	102
398	09:08:48	102
399	09:13:48	103
400	09:18:48	103
401	09:23:48	102
402	09:28:48	101
403	09:33:48	101
404	09:38:48	100
405	09:43:48	100
406	09:48:48	101
407	09:53:48	104
408	09:58:48	108
409	10:03:48	112
410	10:08:48	117
411	10:13:48	120
412	10:18:48	122
413	10:23:48	124
414	10:28:48	124
415	10:33:48	125
416	10:38:48	126
417	10:43:48	127
418	10:48:48	127
419	10:53:48	126
420	10:58:48	125
421	11:03:48	125
422	11:08:48	126
423	11:13:48	129
424	11:18:48	131
425	11:23:48	132
426	11:28:48	131
427	11:33:48	128
428	11:38:48	125
429	11:43:48	120
430	11:48:48	116
431	11:53:48	111
432	11:58:48	107
433	12:03:48	104
434	12:08:48	103
435	12:13:48	102
436	12:18:48	102
437	12:23:48	102
438	12:28:48	102
439	12:33:48	102
440	12:38:48	102
441	12:43:48	102
442	12:48:48	102
443	12:53:48	102
444	12:58:48	102
445	13:03:48	102
446	13:08:48	102
447	13:13:48	102
448	13:18:48	101
449	13:23:48	99
450	13:28:48	98
451	13:33:48	96
452	13:38:48	94
453	13:43:48	92
454	13:48:48	91
455	13:53:48	90
456	13:58:48	89
457	14:03:48	88
458	14:08:48	88
459	14:13:48	88
460	14:18:48	88
461	14:23:48	87
462	14:28:48	86
463	14:33:48	86
464	14:38:48	85
465	14:43:48	85
466	14:48:48	87
467	14:53:48	90
468	14:58:48	95
469	15:03:48	101
470	15:08:48	107
471	15:13:48	112
472	15:18:48	116
473	15:23:48	119
474	15:28:48	120
475	15:33:48	120
476	15:38:48	120
477	15:43:48	119
478	15:48:48	118
479	15:53:48	117
480	15:58:48	116
481	16:03:48	114
482	16:08:48	113
483	16:13:48	113
484	16:18:48	112
485	16:23:48	111
486	16:28:48	111
487	16:33:48	111
488	16:38:48	110
489	16:43:48	110
490	16:48:48	110
491	16:53:48	110
492	16:58:48	109
493	17:03:48	108
494	17:08:48	108
495	17:13:48	107
496	17:18:48	105
497	17:23:48	105
498	17:28:48	104
499	17:33:48	105
500	17:38:48	106
501	17:43:48	108
502	17:48:48	111
503	17:53:48	112
504	17:58:48	112
505	18:03:48	112
506	18:08:48	111
507	18:13:48	109
508	18:18:48	108
509	18:23:48	107
510	18:28:48	106
511	18:33:48	103
512	18:38:48	100
513	18:43:48	97
514	18:48:48	94
515	18:53:48	92
516	18:58:48	91
517	19:03:48	90
518	19:08:48	91
519	19:13:48	92
520	19:18:48	94
521	19:23:48	96
522	19:28:48	98
523	19:33:48	100
524	19:38:48	102
525	19:43:48	102
526	19:48:48	103
527	19:53:48	104
528	19:58:48	105
529	20:03:48	107
530	20:08:48	108
531	20:13:48	108
532	20:18:48	106
533	20:23:48	104
534	20:28:48	101
535	20:33:48	98
536	20:38:48	96
537	20:43:48	96
538	20:48:48	97
539	20:53:48	100
540	20:58:48	103
541	21:03:48	106
542	21:08:48	107
543	21:13:48	107
544	21:18:48	106
545	21:23:48	103
546	21:28:48	101
547	21:33:48	99
548	21:38:48	98
549	21:43:48	98
550	21:48:48	99
551	21:53:48	100
552	21:58:48	101
553	22:03:48	102
554	22:08:48	102
555	22:13:48	102
556	22:18:48	101
557	22:23:48	102
558	22:28:48	103
559	22:33:48	105
560	22:38:48	107
561	22:43:48	109
562	22:48:48	110
563	22:53:48	111
564	22:58:48	111
565	23:03:48	111
566	23:08:48	111
567	23:13:48	111
568	23:18:48	111
569	23:23:48	110
570	23:28:48	109
571	23:33:48	108
572	23:38:48	108
573	23:43:48	107
574	23:48:48	107
575	23:53:48	107
576	23:58:48	106
