# Supplementary material for: Detrended Fluctuation Analysis in the prediction of type 2 diabetes mellitus in patients at risk: Model optimization and comparison with other metrics
Source: PLoS One. 2019 Dec 18;14(12):e0225817. doi: 10.1371/journal.pone.0225817 (PMC6919578; doi:10.1371/journal.pone.0225817)
Supplement: S1 File — This file includes glucose time series from all patients included in the study and the database with clinical variables. (ZIP) [file pone.0225817.s001.zip › S1/case 164.csv]

	hora	glucemia
1	00:02:13	89
2	00:07:13	87
3	00:12:13	85
4	00:17:13	84
5	00:22:13	84
6	00:27:13	85
7	00:32:13	86
8	00:37:13	87
9	00:42:13	88
10	00:47:13	86
11	00:52:13	82
12	00:57:13	76
13	01:02:13	69
14	01:07:13	63
15	01:12:13	58
16	01:17:13	54
17	01:22:13	52
18	01:27:13	51
19	01:32:13	50
20	01:37:13	50
21	01:42:13	50
22	01:47:13	51
23	01:52:13	52
24	01:57:13	53
25	02:02:13	55
26	02:07:13	57
27	02:12:13	58
28	02:17:13	59
29	02:22:13	58
30	02:27:13	56
31	02:32:13	54
32	02:37:13	53
33	02:42:13	52
34	02:47:13	53
35	02:52:13	56
36	02:57:13	60
37	03:02:13	66
38	03:07:13	71
39	03:12:13	75
40	03:17:13	78
41	03:22:13	80
42	03:27:13	81
43	03:32:13	82
44	03:37:13	82
45	03:42:13	82
46	03:47:13	82
47	03:52:13	83
48	03:57:13	82
49	04:02:13	82
50	04:07:13	81
51	04:12:13	80
52	04:17:13	79
53	04:22:13	76
54	04:27:13	73
55	04:32:13	70
56	04:37:13	67
57	04:42:13	66
58	04:47:13	65
59	04:52:13	66
60	04:57:13	68
61	05:02:13	69
62	05:07:13	71
63	05:12:13	72
64	05:17:13	74
65	05:22:13	76
66	05:27:13	77
67	05:32:13	77
68	05:37:13	76
69	05:42:13	75
70	05:47:13	75
71	05:52:13	75
72	05:57:13	76
73	06:02:13	78
74	06:07:13	79
75	06:12:13	79
76	06:17:13	78
77	06:22:13	76
78	06:27:13	76
79	06:32:13	76
80	06:37:13	79
81	06:42:13	82
82	06:47:13	85
83	06:52:13	86
84	06:57:13	87
85	07:02:13	86
86	07:07:13	85
87	07:12:13	85
88	07:17:13	86
89	07:22:13	87
90	07:27:13	89
91	07:32:13	91
92	07:37:13	92
93	07:42:13	92
94	07:47:13	91
95	07:52:13	89
96	07:57:13	88
97	08:02:13	87
98	08:07:13	87
99	08:12:13	89
100	08:17:13	91
101	08:22:13	94
102	08:27:13	97
103	08:32:13	102
104	08:37:13	107
105	08:42:13	113
106	08:47:13	118
107	08:52:13	121
108	08:57:13	124
109	09:02:13	126
110	09:07:13	129
111	09:12:13	133
112	09:17:13	137
113	09:22:13	141
114	09:27:13	145
115	09:32:13	148
116	09:37:13	151
117	09:42:13	152
118	09:47:13	153
119	09:52:13	151
120	09:57:13	149
121	10:02:13	147
122	10:07:13	145
123	10:12:13	143
124	10:17:13	142
125	10:22:13	142
126	10:27:13	143
127	10:32:13	143
128	10:37:13	143
129	10:42:13	143
130	10:47:13	142
131	10:52:13	141
132	10:57:13	139
133	11:02:13	137
134	11:07:13	135
135	11:12:13	132
136	11:17:13	129
137	11:22:13	127
138	11:27:13	126
139	11:32:13	125
140	11:37:13	126
141	11:42:13	127
142	11:47:13	127
143	11:52:13	127
144	11:57:13	126
145	12:02:13	124
146	12:07:13	123
147	12:12:13	123
148	12:17:13	123
149	12:22:13	122
150	12:27:13	121
151	12:32:13	119
152	12:37:13	116
153	12:42:13	113
154	12:47:13	110
155	12:52:13	107
156	12:57:13	106
157	13:02:13	105
158	13:07:13	105
159	13:12:13	105
160	13:17:13	106
161	13:22:13	107
162	13:27:13	108
163	13:32:13	109
164	13:37:13	110
165	13:42:13	112
166	13:47:13	115
167	13:52:13	117
168	13:57:13	118
169	14:02:13	118
170	14:07:13	117
171	14:12:13	115
172	14:17:13	113
173	14:22:13	112
174	14:27:13	113
175	14:32:13	116
176	14:37:13	119
177	14:42:13	122
178	14:47:13	125
179	14:52:13	128
180	14:57:13	130
181	15:02:13	131
182	15:07:13	131
183	15:12:13	132
184	15:17:13	132
185	15:22:13	132
186	15:27:13	132
187	15:32:13	132
188	15:37:13	132
189	15:42:13	133
190	15:47:13	133
191	15:52:13	132
192	15:57:13	130
193	16:02:13	126
194	16:07:13	122
195	16:12:13	118
196	16:17:13	114
197	16:22:13	110
198	16:27:13	108
199	16:32:13	107
200	16:37:13	107
201	16:42:13	107
202	16:47:13	108
203	16:52:13	109
204	16:57:13	110
205	17:02:13	109
206	17:07:13	107
207	17:12:13	106
208	17:17:13	104
209	17:22:13	104
210	17:27:13	104
211	17:32:13	106
212	17:37:13	107
213	17:42:13	109
214	17:47:13	110
215	17:52:13	112
216	17:57:13	113
217	18:02:13	113
218	18:07:13	114
219	18:12:13	114
220	18:17:13	113
221	18:22:13	112
222	18:27:13	111
223	18:32:13	109
224	18:37:13	107
225	18:42:13	106
226	18:47:13	106
227	18:52:13	106
228	18:57:13	107
229	19:02:13	108
230	19:07:13	110
231	19:12:13	111
232	19:17:13	112
233	19:22:13	NA
234	19:27:13	NA
235	19:30:20	NA
236	19:35:20	NA
237	19:40:20	NA
238	19:45:20	NA
239	19:50:20	NA
240	19:55:20	NA
241	20:00:20	NA
242	20:05:20	124
243	20:10:20	123
244	20:15:20	122
245	20:20:20	120
246	20:25:20	118
247	20:30:20	116
248	20:35:20	113
249	20:40:20	111
250	20:45:20	109
251	20:50:20	107
252	20:55:20	105
253	21:00:20	104
254	21:05:20	104
255	21:10:20	104
256	21:15:20	104
257	21:20:20	104
258	21:25:20	104
259	21:30:20	102
260	21:35:20	101
261	21:40:20	100
262	21:45:20	101
263	21:50:20	102
264	21:55:20	105
265	22:00:20	109
266	22:05:20	113
267	22:10:20	117
268	22:15:20	121
269	22:20:20	125
270	22:25:20	128
271	22:30:20	130
272	22:35:20	131
273	22:40:20	132
274	22:45:20	132
275	22:50:20	132
276	22:55:20	131
277	23:00:20	130
278	23:05:20	128
279	23:10:20	127
280	23:15:20	126
281	23:20:20	125
282	23:25:20	125
283	23:30:20	125
284	23:35:20	126
285	23:40:20	126
286	23:45:20	126
287	23:50:20	125
288	23:55:20	125
289	00:00:20	125
290	00:05:20	125
291	00:10:20	126
292	00:15:20	128
293	00:20:20	131
294	00:25:20	135
295	00:30:20	138
296	00:35:20	140
297	00:40:20	141
298	00:45:20	141
299	00:50:20	140
300	00:55:20	138
301	01:00:20	136
302	01:05:20	133
303	01:10:20	131
304	01:15:20	128
305	01:20:20	125
306	01:25:20	121
307	01:30:20	119
308	01:35:20	116
309	01:40:20	115
310	01:45:20	114
311	01:50:20	114
312	01:55:20	114
313	02:00:20	114
314	02:05:20	113
315	02:10:20	112
316	02:15:20	111
317	02:20:20	109
318	02:25:20	107
319	02:30:20	105
320	02:35:20	103
321	02:40:20	102
322	02:45:20	101
323	02:50:20	102
324	02:55:20	103
325	03:00:20	104
326	03:05:20	104
327	03:10:20	104
328	03:15:20	103
329	03:20:20	101
330	03:25:20	99
331	03:30:20	97
332	03:35:20	95
333	03:40:20	93
334	03:45:20	93
335	03:50:20	93
336	03:55:20	93
337	04:00:20	94
338	04:05:20	94
339	04:10:20	94
340	04:15:20	94
341	04:20:20	94
342	04:25:20	94
343	04:30:20	93
344	04:35:20	92
345	04:40:21	92
346	04:45:21	91
347	04:50:21	90
348	04:55:21	89
349	05:00:21	87
350	05:05:21	86
351	05:10:21	84
352	05:15:21	83
353	05:20:21	82
354	05:25:21	82
355	05:30:21	83
356	05:35:21	84
357	05:40:21	85
358	05:45:21	85
359	05:50:21	85
360	05:55:21	85
361	06:00:21	85
362	06:05:21	85
363	06:10:21	87
364	06:15:21	88
365	06:20:21	89
366	06:25:21	89
367	06:30:21	88
368	06:35:21	86
369	06:40:21	85
370	06:45:21	85
371	06:50:21	85
372	06:55:21	86
373	07:00:21	87
374	07:05:21	88
375	07:10:21	89
376	07:15:21	90
377	07:20:21	91
378	07:25:21	93
379	07:30:21	93
380	07:35:21	94
381	07:40:21	94
382	07:45:21	95
383	07:50:21	96
384	07:55:21	96
385	08:00:21	97
386	08:05:21	97
387	08:10:21	97
388	08:15:21	97
389	08:20:21	98
390	08:25:21	98
391	08:30:21	99
392	08:35:21	101
393	08:40:21	104
394	08:45:21	108
395	08:50:21	113
396	08:55:21	119
397	09:00:21	125
398	09:05:21	131
399	09:10:21	134
400	09:15:21	136
401	09:20:21	134
402	09:25:21	130
403	09:30:21	126
404	09:35:21	121
405	09:40:21	118
406	09:45:21	116
407	09:50:21	116
408	09:55:21	116
409	10:00:21	117
410	10:05:21	118
411	10:10:21	119
412	10:15:21	120
413	10:20:21	121
414	10:25:21	121
415	10:30:21	122
416	10:35:21	122
417	10:40:21	124
418	10:45:21	126
419	10:50:21	129
420	10:55:21	131
421	11:00:21	132
422	11:05:21	132
423	11:10:21	132
424	11:15:21	130
425	11:20:21	129
426	11:25:21	127
427	11:30:21	126
428	11:35:21	124
429	11:40:21	122
430	11:45:21	121
431	11:50:21	120
432	11:55:21	120
433	12:00:21	119
434	12:05:21	118
435	12:10:21	117
436	12:15:21	116
437	12:20:21	115
438	12:25:21	114
439	12:30:21	113
440	12:35:21	112
441	12:40:21	112
442	12:45:21	112
443	12:50:21	112
444	12:55:21	112
445	13:00:21	112
446	13:05:21	112
447	13:10:21	112
448	13:15:21	111
449	13:20:21	110
450	13:25:21	109
451	13:30:21	107
452	13:35:21	106
453	13:40:21	106
454	13:45:21	105
455	13:50:21	105
456	13:55:21	105
457	14:00:21	105
458	14:05:21	105
459	14:10:21	105
460	14:15:21	106
461	14:20:21	108
462	14:25:21	113
463	14:30:21	119
464	14:35:21	126
465	14:40:21	132
466	14:45:21	NA
467	14:50:21	NA
468	14:57:25	NA
469	15:02:25	NA
470	15:07:25	NA
471	15:12:25	NA
472	15:17:25	NA
473	15:22:25	NA
474	15:27:25	153
475	15:32:25	153
476	15:37:25	152
477	15:42:25	149
478	15:47:25	145
479	15:52:25	140
480	15:57:25	135
481	16:02:25	130
482	16:07:25	126
483	16:12:25	122
484	16:17:25	119
485	16:22:25	117
486	16:27:25	116
487	16:32:25	115
488	16:37:25	114
489	16:42:25	114
490	16:47:25	115
491	16:52:25	115
492	16:57:25	116
493	17:02:25	117
494	17:07:25	118
495	17:12:25	119
496	17:17:25	120
497	17:22:25	120
498	17:27:25	120
499	17:32:25	120
500	17:37:25	120
501	17:42:25	120
502	17:47:25	120
503	17:52:25	120
504	17:57:25	119
505	18:02:25	119
506	18:07:25	118
507	18:12:25	117
508	18:17:25	116
509	18:22:25	114
510	18:27:25	112
511	18:32:25	110
512	18:37:25	108
513	18:42:25	106
514	18:47:25	104
515	18:52:25	102
516	18:57:25	100
517	19:02:25	99
518	19:07:25	98
519	19:12:25	98
520	19:17:25	98
521	19:22:25	98
522	19:27:25	98
523	19:32:25	99
524	19:37:25	100
525	19:42:25	101
526	19:47:25	101
527	19:52:25	102
528	19:57:25	101
529	20:02:25	101
530	20:07:25	100
531	20:12:25	100
532	20:17:25	99
533	20:22:25	99
534	20:27:25	100
535	20:32:25	100
536	20:37:25	101
537	20:42:25	101
538	20:47:25	101
539	20:52:25	102
540	20:57:25	102
541	21:02:25	101
542	21:07:25	101
543	21:12:25	101
544	21:17:25	101
545	21:22:25	101
546	21:27:25	102
547	21:32:25	102
548	21:37:25	102
549	21:42:25	102
550	21:47:25	101
551	21:52:25	101
552	21:57:25	101
553	22:02:25	101
554	22:07:25	101
555	22:12:25	101
556	22:17:25	101
557	22:22:25	101
558	22:27:25	101
559	22:32:25	102
560	22:37:25	105
561	22:42:25	109
562	22:47:25	114
563	22:52:25	120
564	22:57:25	126
565	23:02:25	132
566	23:07:25	138
567	23:12:25	143
568	23:17:25	148
569	23:22:25	151
570	23:27:25	153
571	23:32:25	154
572	23:37:25	154
573	23:42:25	153
574	23:47:25	151
575	23:52:25	149
576	23:57:25	146
