# Supplementary material for: Detrended Fluctuation Analysis in the prediction of type 2 diabetes mellitus in patients at risk: Model optimization and comparison with other metrics
Source: PLoS One. 2019 Dec 18;14(12):e0225817. doi: 10.1371/journal.pone.0225817 (PMC6919578; doi:10.1371/journal.pone.0225817)
Supplement: S1 File — This file includes glucose time series from all patients included in the study and the database with clinical variables. (ZIP) [file pone.0225817.s001.zip › S1/case 165.csv]

	hora	glucemia
1	00:02:05	120
2	00:07:05	117
3	00:12:05	115
4	00:17:05	112
5	00:22:05	110
6	00:27:05	108
7	00:32:05	107
8	00:37:05	106
9	00:42:05	106
10	00:47:05	106
11	00:52:05	107
12	00:57:05	108
13	01:02:05	110
14	01:07:05	112
15	01:12:05	114
16	01:17:05	116
17	01:22:05	117
18	01:27:05	118
19	01:32:05	117
20	01:37:05	116
21	01:42:05	115
22	01:47:05	114
23	01:52:05	113
24	01:57:05	113
25	02:02:05	112
26	02:07:05	112
27	02:12:05	112
28	02:17:05	112
29	02:22:05	112
30	02:27:05	113
31	02:32:05	114
32	02:37:05	113
33	02:42:05	112
34	02:47:05	110
35	02:52:05	108
36	02:57:05	105
37	03:02:05	103
38	03:07:05	101
39	03:12:05	100
40	03:17:05	99
41	03:22:05	97
42	03:27:05	96
43	03:32:05	95
44	03:37:05	93
45	03:42:05	91
46	03:47:05	89
47	03:52:05	87
48	03:57:05	84
49	04:02:05	82
50	04:07:05	80
51	04:12:05	80
52	04:17:05	81
53	04:22:05	83
54	04:27:05	87
55	04:32:05	91
56	04:37:05	93
57	04:42:05	95
58	04:47:05	95
59	04:52:05	95
60	04:57:05	95
61	05:02:05	95
62	05:07:05	95
63	05:12:05	95
64	05:17:05	95
65	05:22:05	96
66	05:27:05	96
67	05:32:05	96
68	05:37:05	96
69	05:42:05	97
70	05:47:05	98
71	05:52:05	99
72	05:57:05	100
73	06:02:05	102
74	06:07:05	102
75	06:12:05	103
76	06:17:05	102
77	06:22:05	102
78	06:27:05	101
79	06:32:05	101
80	06:37:05	100
81	06:42:05	100
82	06:47:05	100
83	06:52:05	99
84	06:57:05	98
85	07:02:05	98
86	07:07:05	98
87	07:12:05	97
88	07:17:05	98
89	07:22:05	98
90	07:27:05	99
91	07:32:05	99
92	07:37:05	98
93	07:42:05	97
94	07:47:05	95
95	07:52:05	94
96	07:57:05	93
97	08:02:05	92
98	08:07:05	92
99	08:12:05	93
100	08:17:05	94
101	08:22:05	96
102	08:27:05	97
103	08:32:05	98
104	08:37:05	99
105	08:42:05	99
106	08:47:05	99
107	08:52:05	99
108	08:57:05	98
109	09:02:05	98
110	09:07:05	98
111	09:12:05	97
112	09:17:05	97
113	09:22:05	97
114	09:27:05	97
115	09:32:05	96
116	09:37:05	96
117	09:42:05	96
118	09:47:05	97
119	09:52:05	100
120	09:57:05	103
121	10:02:05	108
122	10:07:05	111
123	10:12:05	114
124	10:17:05	116
125	10:22:05	116
126	10:27:05	117
127	10:32:05	116
128	10:37:05	115
129	10:42:05	113
130	10:47:05	111
131	10:52:05	109
132	10:57:05	108
133	11:02:05	106
134	11:07:05	105
135	11:12:05	105
136	11:17:05	105
137	11:22:05	105
138	11:27:05	105
139	11:32:05	105
140	11:37:05	105
141	11:42:05	106
142	11:47:05	106
143	11:52:05	107
144	11:57:05	107
145	12:02:05	106
146	12:07:05	105
147	12:12:05	103
148	12:17:05	101
149	12:22:05	99
150	12:27:05	99
151	12:32:05	98
152	12:37:05	98
153	12:42:05	97
154	12:47:05	97
155	12:52:05	97
156	12:57:05	97
157	13:02:05	98
158	13:07:05	99
159	13:12:05	100
160	13:17:05	100
161	13:22:05	100
162	13:27:05	99
163	13:32:05	99
164	13:37:05	98
165	13:42:05	98
166	13:47:05	98
167	13:52:05	98
168	13:57:05	97
169	14:02:05	97
170	14:07:05	97
171	14:12:05	96
172	14:17:05	95
173	14:22:05	95
174	14:27:05	95
175	14:32:05	95
176	14:37:05	95
177	14:42:05	95
178	14:47:05	94
179	14:52:05	94
180	14:57:05	94
181	15:02:05	94
182	15:07:05	94
183	15:12:05	95
184	15:17:05	96
185	15:22:05	98
186	15:27:05	99
187	15:32:05	101
188	15:37:05	101
189	15:42:05	101
190	15:47:05	101
191	15:52:05	100
192	15:57:05	100
193	16:02:05	99
194	16:07:05	98
195	16:12:05	98
196	16:17:05	97
197	16:22:05	97
198	16:27:05	96
199	16:32:05	96
200	16:37:05	96
201	16:42:05	97
202	16:47:05	97
203	16:52:05	97
204	16:57:05	97
205	17:02:05	97
206	17:07:05	97
207	17:12:05	97
208	17:17:05	97
209	17:22:05	97
210	17:27:05	97
211	17:32:05	97
212	17:37:05	97
213	17:42:05	97
214	17:47:05	97
215	17:52:05	97
216	17:57:05	97
217	18:02:05	96
218	18:07:05	95
219	18:12:05	94
220	18:17:05	93
221	18:22:05	93
222	18:27:05	94
223	18:32:05	96
224	18:37:05	98
225	18:42:05	99
226	18:47:05	100
227	18:52:05	100
228	18:57:05	99
229	19:02:05	98
230	19:07:05	97
231	19:12:05	96
232	19:17:05	95
233	19:22:05	95
234	19:27:05	95
235	19:32:05	96
236	19:37:05	98
237	19:42:05	99
238	19:47:05	100
239	19:52:05	100
240	19:57:05	100
241	20:02:05	99
242	20:07:05	98
243	20:12:05	96
244	20:17:05	95
245	20:22:05	95
246	20:27:05	95
247	20:32:05	96
248	20:37:05	97
249	20:42:05	98
250	20:47:05	99
251	20:52:05	100
252	20:57:05	101
253	21:02:05	102
254	21:07:05	103
255	21:12:05	104
256	21:17:05	104
257	21:22:05	105
258	21:27:05	105
259	21:32:05	105
260	21:37:05	105
261	21:42:05	104
262	21:47:05	103
263	21:52:05	102
264	21:57:05	101
265	22:02:05	100
266	22:07:05	100
267	22:12:05	99
268	22:17:05	99
269	22:22:05	100
270	22:27:05	101
271	22:32:05	102
272	22:37:05	103
273	22:42:05	105
274	22:47:05	106
275	22:52:05	107
276	22:57:05	107
277	23:02:05	106
278	23:07:05	105
279	23:12:05	104
280	23:17:05	103
281	23:22:05	102
282	23:27:05	103
283	23:32:05	103
284	23:37:05	104
285	23:42:05	105
286	23:47:05	105
287	23:52:05	105
288	23:57:05	104
289	00:02:05	103
290	00:07:05	102
291	00:12:05	101
292	00:17:05	100
293	00:22:05	99
294	00:27:05	98
295	00:32:05	98
296	00:37:05	97
297	00:42:05	97
298	00:47:05	97
299	00:52:05	96
300	00:57:05	96
301	01:02:05	96
302	01:07:05	95
303	01:12:05	95
304	01:17:05	94
305	01:22:05	93
306	01:27:05	92
307	01:32:05	91
308	01:37:05	90
309	01:42:05	89
310	01:47:05	89
311	01:52:05	88
312	01:57:05	88
313	02:02:05	88
314	02:07:05	88
315	02:12:05	88
316	02:17:05	87
317	02:22:05	87
318	02:27:05	87
319	02:32:05	86
320	02:37:05	86
321	02:42:05	85
322	02:47:05	85
323	02:52:05	85
324	02:57:05	85
325	03:02:05	85
326	03:07:05	85
327	03:12:05	85
328	03:17:05	85
329	03:22:05	85
330	03:27:05	85
331	03:32:05	85
332	03:37:05	85
333	03:42:05	85
334	03:47:05	85
335	03:52:05	85
336	03:57:05	85
337	04:02:05	85
338	04:07:05	85
339	04:12:05	85
340	04:17:05	85
341	04:22:05	85
342	04:27:05	86
343	04:32:05	86
344	04:37:05	86
345	04:42:05	86
346	04:47:05	86
347	04:52:05	86
348	04:57:05	86
349	05:02:05	87
350	05:07:05	87
351	05:12:05	87
352	05:17:05	86
353	05:22:05	86
354	05:27:05	86
355	05:32:05	86
356	05:37:05	86
357	05:42:05	86
358	05:47:05	86
359	05:52:05	86
360	05:57:05	86
361	06:02:05	86
362	06:07:05	86
363	06:12:05	85
364	06:17:05	85
365	06:22:05	84
366	06:27:05	84
367	06:32:05	83
368	06:37:05	83
369	06:42:05	83
370	06:47:05	83
371	06:52:05	83
372	06:57:05	84
373	07:02:05	84
374	07:07:05	85
375	07:12:05	85
376	07:17:05	86
377	07:22:05	86
378	07:27:05	86
379	07:32:05	87
380	07:37:05	87
381	07:42:05	88
382	07:47:05	88
383	07:52:05	89
384	07:57:05	89
385	08:02:05	88
386	08:07:05	88
387	08:12:05	87
388	08:17:05	87
389	08:22:05	88
390	08:27:05	89
391	08:32:05	91
392	08:37:05	93
393	08:42:05	96
394	08:47:05	99
395	08:52:05	102
396	08:57:05	105
397	09:02:05	107
398	09:07:05	109
399	09:12:05	110
400	09:17:05	111
401	09:22:05	110
402	09:27:05	108
403	09:32:05	106
404	09:37:05	103
405	09:42:05	101
406	09:47:05	98
407	09:52:05	97
408	09:57:05	95
409	10:02:05	94
410	10:07:05	92
411	10:12:05	91
412	10:17:05	89
413	10:22:05	87
414	10:27:05	85
415	10:32:05	85
416	10:37:05	85
417	10:42:05	86
418	10:47:05	87
419	10:52:05	88
420	10:57:05	89
421	11:02:05	90
422	11:07:05	91
423	11:12:05	91
424	11:17:05	92
425	11:22:05	92
426	11:27:05	92
427	11:32:05	92
428	11:37:05	92
429	11:42:05	92
430	11:47:05	92
431	11:52:05	92
432	11:57:05	92
433	12:02:05	91
434	12:07:05	91
435	12:12:05	90
436	12:17:05	90
437	12:22:05	89
438	12:27:05	89
439	12:32:05	90
440	12:37:05	91
441	12:42:05	91
442	12:47:05	92
443	12:52:05	92
444	12:57:05	93
445	13:02:05	93
446	13:07:05	93
447	13:12:05	92
448	13:17:05	92
449	13:22:05	92
450	13:27:05	92
451	13:32:05	91
452	13:37:05	91
453	13:42:05	91
454	13:47:05	90
455	13:52:05	90
456	13:57:05	90
457	14:02:05	90
458	14:07:05	90
459	14:12:05	90
460	14:17:05	91
461	14:22:05	90
462	14:27:05	91
463	14:32:05	91
464	14:37:05	92
465	14:42:05	94
466	14:47:05	97
467	14:52:05	100
468	14:57:05	103
469	15:02:05	105
470	15:07:05	107
471	15:12:05	107
472	15:17:05	107
473	15:22:05	105
474	15:27:05	103
475	15:32:05	100
476	15:37:05	97
477	15:42:05	96
478	15:47:05	95
479	15:52:05	95
480	15:57:05	95
481	16:02:05	96
482	16:07:05	96
483	16:12:05	97
484	16:17:05	98
485	16:22:05	99
486	16:27:05	100
487	16:32:05	101
488	16:37:05	101
489	16:42:05	100
490	16:47:05	98
491	16:52:05	95
492	16:57:05	94
493	17:02:05	93
494	17:07:05	93
495	17:12:05	95
496	17:17:05	97
497	17:22:05	99
498	17:27:05	101
499	17:32:05	102
500	17:37:05	102
501	17:42:05	101
502	17:47:05	100
503	17:52:05	97
504	17:57:05	95
505	18:02:05	92
506	18:07:05	89
507	18:12:05	87
508	18:17:05	86
509	18:22:05	86
510	18:27:05	86
511	18:32:05	87
512	18:37:05	89
513	18:42:05	91
514	18:47:05	92
515	18:52:05	94
516	18:57:05	95
517	19:02:05	95
518	19:07:05	96
519	19:12:05	96
520	19:17:05	96
521	19:22:05	96
522	19:27:05	95
523	19:32:05	95
524	19:37:05	96
525	19:42:05	96
526	19:47:05	96
527	19:52:05	96
528	19:57:05	96
529	20:02:05	96
530	20:07:05	95
531	20:12:05	94
532	20:17:05	93
533	20:22:05	93
534	20:27:05	92
535	20:32:05	93
536	20:37:05	94
537	20:42:05	95
538	20:47:05	95
539	20:52:05	95
540	20:57:05	94
541	21:02:05	93
542	21:07:05	92
543	21:12:05	91
544	21:17:05	90
545	21:22:05	90
546	21:27:05	90
547	21:32:05	90
548	21:37:05	90
549	21:42:05	90
550	21:47:05	90
551	21:52:05	89
552	21:57:05	88
553	22:02:05	87
554	22:07:05	87
555	22:12:05	87
556	22:17:05	88
557	22:22:05	89
558	22:27:05	91
559	22:32:05	93
560	22:37:05	94
561	22:42:05	96
562	22:47:05	97
563	22:52:05	98
564	22:57:05	98
565	23:02:05	98
566	23:07:05	98
567	23:12:05	97
568	23:17:05	97
569	23:22:05	97
570	23:27:05	97
571	23:32:05	97
572	23:37:05	97
573	23:42:05	98
574	23:47:05	98
575	23:52:05	98
576	23:57:05	98
