# Supplementary material for: Detrended Fluctuation Analysis in the prediction of type 2 diabetes mellitus in patients at risk: Model optimization and comparison with other metrics
Source: PLoS One. 2019 Dec 18;14(12):e0225817. doi: 10.1371/journal.pone.0225817 (PMC6919578; doi:10.1371/journal.pone.0225817)
Supplement: S1 File — This file includes glucose time series from all patients included in the study and the database with clinical variables. (ZIP) [file pone.0225817.s001.zip › S1/case 166.csv]

	hora	glucemia
1	00:00:39	100
2	00:05:39	102
3	00:10:39	102
4	00:15:39	103
5	00:20:39	103
6	00:25:39	103
7	00:30:39	103
8	00:35:39	103
9	00:40:39	103
10	00:45:39	104
11	00:50:39	105
12	00:55:39	105
13	01:00:39	106
14	01:05:39	106
15	01:10:39	106
16	01:15:39	106
17	01:20:39	107
18	01:25:39	107
19	01:30:39	107
20	01:35:39	107
21	01:40:39	107
22	01:45:39	107
23	01:50:39	107
24	01:55:39	107
25	02:00:39	107
26	02:05:39	107
27	02:10:39	106
28	02:15:39	104
29	02:20:39	102
30	02:25:39	99
31	02:30:39	97
32	02:35:39	94
33	02:40:39	93
34	02:45:39	91
35	02:50:39	89
36	02:55:39	87
37	03:00:39	85
38	03:05:39	83
39	03:10:39	81
40	03:15:39	80
41	03:20:39	80
42	03:25:39	80
43	03:30:39	80
44	03:35:39	80
45	03:40:39	81
46	03:45:39	83
47	03:50:39	85
48	03:55:39	86
49	04:00:39	88
50	04:05:39	89
51	04:10:39	89
52	04:15:39	88
53	04:20:39	88
54	04:25:39	87
55	04:30:39	86
56	04:35:39	85
57	04:40:39	85
58	04:45:39	85
59	04:50:39	86
60	04:55:39	86
61	05:00:39	87
62	05:05:39	87
63	05:10:39	88
64	05:15:39	88
65	05:20:39	89
66	05:25:39	89
67	05:30:39	89
68	05:35:39	89
69	05:40:39	90
70	05:45:39	90
71	05:50:39	90
72	05:55:39	90
73	06:00:39	90
74	06:05:39	90
75	06:10:39	90
76	06:15:39	89
77	06:20:39	89
78	06:25:39	89
79	06:30:39	89
80	06:35:39	88
81	06:40:39	88
82	06:45:39	88
83	06:50:39	87
84	06:55:39	87
85	07:00:39	87
86	07:05:39	86
87	07:10:39	86
88	07:15:39	85
89	07:20:39	85
90	07:25:39	85
91	07:30:39	85
92	07:35:39	85
93	07:40:39	85
94	07:45:39	84
95	07:50:39	84
96	07:55:39	83
97	08:00:39	83
98	08:05:39	83
99	08:10:39	83
100	08:15:39	83
101	08:20:39	83
102	08:25:39	83
103	08:30:39	84
104	08:35:39	85
105	08:40:39	86
106	08:45:39	88
107	08:50:39	90
108	08:55:39	92
109	09:00:39	94
110	09:05:39	95
111	09:10:39	95
112	09:15:39	94
113	09:20:39	93
114	09:25:39	91
115	09:30:39	89
116	09:35:39	87
117	09:40:39	85
118	09:45:39	84
119	09:50:39	84
120	09:55:39	85
121	10:00:39	86
122	10:05:39	87
123	10:10:39	89
124	10:15:39	90
125	10:20:39	91
126	10:25:39	91
127	10:30:39	90
128	10:35:39	88
129	10:40:39	86
130	10:45:39	85
131	10:50:39	85
132	10:55:39	86
133	11:00:39	88
134	11:05:39	89
135	11:10:39	91
136	11:15:39	92
137	11:20:39	93
138	11:25:39	93
139	11:30:39	92
140	11:35:39	91
141	11:40:39	90
142	11:45:39	89
143	11:50:39	88
144	11:55:39	88
145	12:00:39	89
146	12:05:39	92
147	12:10:39	95
148	12:15:39	100
149	12:20:39	104
150	12:25:39	109
151	12:30:39	112
152	12:35:39	114
153	12:40:39	115
154	12:45:39	115
155	12:50:39	114
156	12:55:39	112
157	13:00:39	108
158	13:05:39	105
159	13:10:39	102
160	13:15:39	100
161	13:20:39	99
162	13:25:39	99
163	13:30:39	99
164	13:35:39	99
165	13:40:39	100
166	13:45:39	100
167	13:50:39	99
168	13:55:39	99
169	14:00:39	98
170	14:05:39	97
171	14:10:39	96
172	14:15:39	95
173	14:20:39	94
174	14:25:39	93
175	14:30:39	92
176	14:35:39	92
177	14:40:39	92
178	14:45:39	92
179	14:50:39	92
180	14:55:39	92
181	15:00:39	93
182	15:05:39	93
183	15:10:39	94
184	15:15:39	94
185	15:20:39	94
186	15:25:39	95
187	15:30:39	96
188	15:35:39	97
189	15:40:39	98
190	15:45:39	99
191	15:50:39	101
192	15:55:39	102
193	16:00:39	104
194	16:05:39	106
195	16:10:39	109
196	16:15:39	111
197	16:20:39	112
198	16:25:39	114
199	16:30:39	115
200	16:35:39	115
201	16:40:39	115
202	16:45:39	115
203	16:50:39	114
204	16:55:39	113
205	17:00:39	112
206	17:05:39	111
207	17:10:39	110
208	17:15:39	109
209	17:20:39	108
210	17:25:39	105
211	17:30:39	103
212	17:35:39	99
213	17:40:39	96
214	17:45:39	93
215	17:50:39	91
216	17:55:39	89
217	18:00:39	88
218	18:05:39	87
219	18:10:39	86
220	18:15:39	86
221	18:20:39	86
222	18:25:39	85
223	18:30:39	85
224	18:35:39	85
225	18:40:39	84
226	18:45:39	84
227	18:50:39	84
228	18:55:39	83
229	19:00:39	83
230	19:05:39	83
231	19:10:39	82
232	19:15:39	82
233	19:20:39	82
234	19:25:39	82
235	19:30:39	82
236	19:35:39	82
237	19:40:39	82
238	19:45:39	82
239	19:50:39	83
240	19:55:39	83
241	20:00:39	83
242	20:05:39	83
243	20:10:39	84
244	20:15:39	84
245	20:20:39	84
246	20:25:39	84
247	20:30:39	85
248	20:35:39	86
249	20:40:39	87
250	20:45:39	88
251	20:50:39	88
252	20:55:39	89
253	21:00:40	90
254	21:05:40	91
255	21:10:40	92
256	21:15:40	93
257	21:20:40	94
258	21:25:40	94
259	21:30:40	94
260	21:35:40	95
261	21:40:40	95
262	21:45:40	96
263	21:50:40	96
264	21:55:40	96
265	22:00:40	95
266	22:05:40	93
267	22:10:40	91
268	22:15:40	89
269	22:20:40	87
270	22:25:40	85
271	22:30:40	84
272	22:35:40	84
273	22:40:40	84
274	22:45:40	85
275	22:50:40	86
276	22:55:40	89
277	23:00:40	91
278	23:05:40	94
279	23:10:40	96
280	23:15:40	98
281	23:20:40	100
282	23:25:40	100
283	23:30:40	100
284	23:35:40	99
285	23:40:40	98
286	23:45:40	96
287	23:50:40	94
288	23:55:40	93
289	00:00:40	91
290	00:05:40	89
291	00:10:40	88
292	00:15:40	87
293	00:20:40	86
294	00:25:40	85
295	00:30:40	84
296	00:35:40	84
297	00:40:40	83
298	00:45:40	83
299	00:50:40	83
300	00:55:40	82
301	01:00:40	82
302	01:05:40	81
303	01:10:40	81
304	01:15:40	81
305	01:20:40	81
306	01:25:40	81
307	01:30:40	82
308	01:35:40	81
309	01:40:40	81
310	01:45:40	81
311	01:50:40	80
312	01:55:40	80
313	02:00:40	79
314	02:05:40	79
315	02:10:40	78
316	02:15:40	78
317	02:20:40	78
318	02:25:40	77
319	02:30:40	77
320	02:35:40	77
321	02:40:40	77
322	02:45:40	77
323	02:50:40	77
324	02:55:40	77
325	03:00:40	77
326	03:05:40	77
327	03:10:40	77
328	03:15:40	77
329	03:20:40	77
330	03:25:40	78
331	03:30:40	78
332	03:35:40	78
333	03:40:40	78
334	03:45:40	78
335	03:50:40	78
336	03:55:40	78
337	04:00:40	78
338	04:05:40	78
339	04:10:40	78
340	04:15:40	79
341	04:20:40	79
342	04:25:40	79
343	04:30:40	79
344	04:35:40	80
345	04:40:40	81
346	04:45:40	81
347	04:50:40	82
348	04:55:40	83
349	05:00:40	83
350	05:05:40	83
351	05:10:40	83
352	05:15:40	82
353	05:20:40	82
354	05:25:40	81
355	05:30:40	80
356	05:35:40	80
357	05:40:40	80
358	05:45:40	80
359	05:50:40	81
360	05:55:40	81
361	06:00:40	81
362	06:05:40	82
363	06:10:40	82
364	06:15:40	82
365	06:20:40	81
366	06:25:40	81
367	06:30:40	80
368	06:35:40	80
369	06:40:40	79
370	06:45:40	79
371	06:50:40	79
372	06:55:40	80
373	07:00:40	80
374	07:05:40	80
375	07:10:40	80
376	07:15:40	80
377	07:20:40	80
378	07:25:40	80
379	07:30:40	80
380	07:35:40	80
381	07:40:40	80
382	07:45:40	80
383	07:50:40	80
384	07:55:40	80
385	08:00:40	80
386	08:05:40	80
387	08:10:40	80
388	08:15:40	80
389	08:20:40	80
390	08:25:40	80
391	08:30:40	80
392	08:35:40	80
393	08:40:40	80
394	08:45:40	80
395	08:50:40	81
396	08:55:40	81
397	09:00:40	81
398	09:05:40	82
399	09:10:40	83
400	09:15:40	84
401	09:20:40	86
402	09:25:40	89
403	09:30:40	92
404	09:35:40	97
405	09:40:40	102
406	09:45:40	107
407	09:50:40	112
408	09:55:40	115
409	10:00:40	117
410	10:05:40	118
411	10:10:40	117
412	10:15:40	115
413	10:20:40	112
414	10:25:40	109
415	10:30:40	106
416	10:35:40	103
417	10:40:40	100
418	10:45:40	98
419	10:50:40	95
420	10:55:40	92
421	11:00:40	90
422	11:05:40	86
423	11:10:40	83
424	11:15:40	79
425	11:20:40	75
426	11:25:40	72
427	11:30:40	69
428	11:35:40	67
429	11:40:40	65
430	11:45:40	64
431	11:50:40	64
432	11:55:40	63
433	12:00:40	63
434	12:05:40	63
435	12:10:40	64
436	12:15:40	64
437	12:20:40	63
438	12:25:40	63
439	12:30:40	63
440	12:35:40	62
441	12:40:40	62
442	12:45:40	62
443	12:50:40	62
444	12:55:40	62
445	13:00:40	62
446	13:05:40	62
447	13:10:40	63
448	13:15:40	64
449	13:20:40	65
450	13:25:40	65
451	13:30:40	66
452	13:35:40	67
453	13:40:40	68
454	13:45:40	69
455	13:50:40	70
456	13:55:40	70
457	14:00:40	71
458	14:05:40	72
459	14:10:40	73
460	14:15:40	74
461	14:20:40	76
462	14:25:40	78
463	14:30:40	80
464	14:35:40	83
465	14:40:40	86
466	14:45:40	88
467	14:50:40	91
468	14:55:40	94
469	15:00:40	96
470	15:05:40	99
471	15:10:40	101
472	15:15:40	102
473	15:20:40	104
474	15:25:40	104
475	15:30:40	104
476	15:35:40	104
477	15:40:40	102
478	15:45:40	100
479	15:50:40	96
480	15:55:40	92
481	16:00:40	88
482	16:05:40	83
483	16:10:40	79
484	16:15:40	75
485	16:20:40	72
486	16:25:40	70
487	16:30:40	68
488	16:35:40	67
489	16:40:40	67
490	16:45:40	67
491	16:50:40	68
492	16:55:40	68
493	17:00:40	68
494	17:05:40	67
495	17:10:40	67
496	17:15:40	66
497	17:20:40	66
498	17:25:40	66
499	17:30:40	65
500	17:35:40	65
501	17:40:40	65
502	17:45:40	65
503	17:50:40	64
504	17:55:40	64
505	18:00:40	64
506	18:05:40	64
507	18:10:40	65
508	18:15:40	66
509	18:20:40	67
510	18:25:40	69
511	18:30:40	71
512	18:35:40	73
513	18:40:40	74
514	18:45:40	75
515	18:50:40	75
516	18:55:40	76
517	19:00:40	77
518	19:05:40	79
519	19:10:40	82
520	19:15:40	86
521	19:20:40	90
522	19:25:40	94
523	19:30:40	96
524	19:35:40	96
525	19:40:40	96
526	19:45:40	95
527	19:50:40	94
528	19:55:40	93
529	20:00:40	93
530	20:05:40	93
531	20:10:40	91
532	20:15:40	88
533	20:20:40	83
534	20:25:40	79
535	20:30:40	74
536	20:35:40	70
537	20:40:40	67
538	20:45:40	64
539	20:50:40	62
540	20:55:40	61
541	21:00:40	60
542	21:05:40	59
543	21:10:40	60
544	21:15:40	61
545	21:20:40	63
546	21:25:40	64
547	21:30:40	64
548	21:35:40	63
549	21:40:40	62
550	21:45:40	61
551	21:50:40	60
552	21:55:40	60
553	22:00:40	60
554	22:05:40	61
555	22:10:40	61
556	22:15:40	62
557	22:20:40	62
558	22:25:40	63
559	22:30:40	63
560	22:35:40	62
561	22:40:40	62
562	22:45:40	62
563	22:50:40	63
564	22:55:40	65
565	23:00:40	68
566	23:05:40	74
567	23:10:40	81
568	23:15:40	90
569	23:20:40	99
570	23:25:40	109
571	23:30:40	117
572	23:35:40	124
573	23:40:40	130
574	23:45:40	133
575	23:50:40	133
576	23:55:40	131
