# Supplementary material for: Detrended Fluctuation Analysis in the prediction of type 2 diabetes mellitus in patients at risk: Model optimization and comparison with other metrics
Source: PLoS One. 2019 Dec 18;14(12):e0225817. doi: 10.1371/journal.pone.0225817 (PMC6919578; doi:10.1371/journal.pone.0225817)
Supplement: S1 File — This file includes glucose time series from all patients included in the study and the database with clinical variables. (ZIP) [file pone.0225817.s001.zip › S1/case 167.csv]

	hora	glucemia
1	00:03:08	124
2	00:08:08	124
3	00:13:08	123
4	00:18:08	123
5	00:23:08	121
6	00:28:08	120
7	00:33:08	118
8	00:38:08	116
9	00:43:08	114
10	00:48:08	113
11	00:53:08	111
12	00:58:08	111
13	01:03:08	110
14	01:08:08	110
15	01:13:08	111
16	01:18:08	112
17	01:23:08	112
18	01:28:08	112
19	01:33:08	111
20	01:38:08	110
21	01:43:08	108
22	01:48:08	106
23	01:53:08	105
24	01:58:08	103
25	02:03:08	102
26	02:08:08	101
27	02:13:08	101
28	02:18:08	100
29	02:23:08	100
30	02:28:08	99
31	02:33:08	98
32	02:38:08	97
33	02:43:08	95
34	02:48:08	93
35	02:53:08	92
36	02:58:08	91
37	03:03:08	90
38	03:08:08	90
39	03:13:08	90
40	03:18:08	90
41	03:23:08	90
42	03:28:08	91
43	03:33:08	91
44	03:38:08	91
45	03:43:08	91
46	03:48:08	90
47	03:53:08	90
48	03:58:08	89
49	04:03:08	89
50	04:08:08	90
51	04:13:08	90
52	04:18:08	91
53	04:23:08	91
54	04:28:08	90
55	04:33:08	90
56	04:38:08	90
57	04:43:08	90
58	04:48:08	91
59	04:53:08	92
60	04:58:08	93
61	05:03:08	93
62	05:08:08	94
63	05:13:08	94
64	05:18:08	94
65	05:23:08	94
66	05:28:08	95
67	05:33:08	95
68	05:38:08	95
69	05:43:08	96
70	05:48:08	97
71	05:53:08	98
72	05:58:08	98
73	06:03:08	98
74	06:08:08	98
75	06:13:08	98
76	06:18:08	97
77	06:23:08	97
78	06:28:08	96
79	06:33:08	95
80	06:38:08	95
81	06:43:08	95
82	06:48:08	95
83	06:53:08	95
84	06:58:08	95
85	07:03:08	96
86	07:08:08	96
87	07:13:08	97
88	07:18:08	97
89	07:23:08	97
90	07:28:08	96
91	07:33:08	97
92	07:38:08	97
93	07:43:08	97
94	07:48:08	97
95	07:53:08	97
96	07:58:08	96
97	08:03:08	96
98	08:08:08	95
99	08:13:08	95
100	08:18:08	95
101	08:23:08	95
102	08:28:08	95
103	08:33:08	95
104	08:38:08	96
105	08:43:08	96
106	08:48:08	97
107	08:53:08	97
108	08:58:08	98
109	09:03:08	99
110	09:08:08	100
111	09:13:08	100
112	09:18:08	101
113	09:23:08	101
114	09:28:08	102
115	09:33:08	103
116	09:38:08	104
117	09:43:08	105
118	09:48:08	106
119	09:53:08	106
120	09:58:08	106
121	10:03:08	106
122	10:08:08	106
123	10:13:08	108
124	10:18:08	112
125	10:23:08	116
126	10:28:08	120
127	10:33:08	123
128	10:38:08	125
129	10:43:08	125
130	10:48:08	125
131	10:53:08	123
132	10:58:08	120
133	11:03:08	117
134	11:08:08	115
135	11:13:08	112
136	11:18:08	110
137	11:23:08	109
138	11:28:08	109
139	11:33:08	110
140	11:38:08	110
141	11:43:08	110
142	11:48:08	110
143	11:53:08	109
144	11:58:08	109
145	12:03:08	108
146	12:08:08	109
147	12:13:08	111
148	12:18:08	113
149	12:23:08	115
150	12:28:08	117
151	12:33:08	118
152	12:38:08	119
153	12:43:08	118
154	12:48:08	116
155	12:53:08	114
156	12:58:08	112
157	13:03:08	109
158	13:08:08	107
159	13:13:08	104
160	13:18:08	102
161	13:23:08	101
162	13:28:08	100
163	13:33:08	100
164	13:38:08	100
165	13:43:08	99
166	13:48:08	99
167	13:53:08	98
168	13:58:08	98
169	14:03:08	97
170	14:08:08	97
171	14:13:08	96
172	14:18:08	95
173	14:23:08	94
174	14:28:08	93
175	14:33:08	92
176	14:38:08	91
177	14:43:08	91
178	14:48:08	91
179	14:53:08	91
180	14:58:08	92
181	15:03:08	92
182	15:08:08	92
183	15:13:08	93
184	15:18:08	93
185	15:23:08	94
186	15:28:08	95
187	15:33:08	97
188	15:38:08	99
189	15:43:08	102
190	15:48:08	106
191	15:53:08	111
192	15:58:08	115
193	16:03:08	120
194	16:08:08	124
195	16:13:08	129
196	16:18:08	132
197	16:23:08	134
198	16:28:08	135
199	16:33:08	134
200	16:38:08	132
201	16:43:08	130
202	16:48:08	127
203	16:53:08	124
204	16:58:08	121
205	17:03:08	119
206	17:08:08	118
207	17:13:08	116
208	17:18:08	114
209	17:23:08	112
210	17:28:08	109
211	17:33:08	106
212	17:38:08	104
213	17:43:08	101
214	17:48:08	100
215	17:53:08	98
216	17:58:08	97
217	18:03:08	96
218	18:08:08	95
219	18:13:08	95
220	18:18:08	95
221	18:23:08	95
222	18:28:08	96
223	18:33:08	96
224	18:38:08	97
225	18:43:08	98
226	18:48:08	98
227	18:53:08	99
228	18:58:08	98
229	19:03:08	97
230	19:08:08	96
231	19:13:08	95
232	19:18:08	93
233	19:23:08	91
234	19:28:08	90
235	19:33:08	90
236	19:38:08	89
237	19:43:08	90
238	19:48:08	90
239	19:53:08	90
240	19:58:08	90
241	20:03:08	90
242	20:08:08	91
243	20:13:08	91
244	20:18:08	91
245	20:23:08	91
246	20:28:08	90
247	20:33:08	90
248	20:38:08	89
249	20:43:08	89
250	20:48:08	88
251	20:53:08	87
252	20:58:08	87
253	21:03:08	87
254	21:08:08	87
255	21:13:08	88
256	21:18:08	89
257	21:23:08	90
258	21:28:08	92
259	21:33:08	95
260	21:38:08	99
261	21:43:08	103
262	21:48:08	108
263	21:53:08	114
264	21:58:08	120
265	22:03:08	125
266	22:08:08	130
267	22:13:08	133
268	22:18:08	135
269	22:23:08	136
270	22:28:08	136
271	22:33:08	135
272	22:38:08	134
273	22:43:08	134
274	22:48:08	134
275	22:53:08	135
276	22:58:08	137
277	23:03:08	140
278	23:08:08	144
279	23:13:08	147
280	23:18:08	149
281	23:23:08	149
282	23:28:08	148
283	23:33:08	145
284	23:38:08	140
285	23:43:08	135
286	23:48:08	129
287	23:53:08	124
288	23:58:08	119
289	00:03:08	115
290	00:08:08	112
291	00:13:08	111
292	00:18:08	110
293	00:23:08	109
294	00:28:08	109
295	00:33:08	109
296	00:38:08	109
297	00:43:08	109
298	00:48:08	109
299	00:53:08	108
300	00:58:08	107
301	01:03:08	106
302	01:08:08	104
303	01:13:08	103
304	01:18:08	102
305	01:23:08	101
306	01:28:08	101
307	01:33:08	102
308	01:38:08	103
309	01:43:08	103
310	01:48:08	104
311	01:53:08	105
312	01:58:08	105
313	02:03:08	105
314	02:08:08	104
315	02:13:08	103
316	02:18:08	102
317	02:23:08	101
318	02:28:08	100
319	02:33:08	99
320	02:38:08	99
321	02:43:08	98
322	02:48:08	98
323	02:53:08	98
324	02:58:08	98
325	03:03:08	98
326	03:08:08	98
327	03:13:08	98
328	03:18:08	97
329	03:23:08	96
330	03:28:08	96
331	03:33:08	95
332	03:38:08	94
333	03:43:08	94
334	03:48:08	94
335	03:53:08	95
336	03:58:08	95
337	04:03:08	95
338	04:08:08	94
339	04:13:08	94
340	04:18:08	94
341	04:23:08	94
342	04:28:08	94
343	04:33:08	93
344	04:38:08	93
345	04:43:08	93
346	04:48:08	92
347	04:53:08	92
348	04:58:08	91
349	05:03:08	91
350	05:08:08	91
351	05:13:08	91
352	05:18:08	91
353	05:23:08	92
354	05:28:08	93
355	05:33:08	93
356	05:38:08	94
357	05:43:08	95
358	05:48:08	95
359	05:53:08	95
360	05:58:08	95
361	06:03:08	95
362	06:08:08	94
363	06:13:08	94
364	06:18:08	93
365	06:23:08	93
366	06:28:08	92
367	06:33:08	91
368	06:38:08	91
369	06:43:08	91
370	06:48:08	91
371	06:53:08	91
372	06:58:08	91
373	07:03:08	91
374	07:08:08	91
375	07:13:08	91
376	07:18:08	92
377	07:23:08	92
378	07:28:08	92
379	07:33:08	93
380	07:38:08	93
381	07:43:08	93
382	07:48:08	93
383	07:53:08	93
384	07:58:08	93
385	08:03:08	92
386	08:08:08	91
387	08:13:08	90
388	08:18:08	88
389	08:23:08	87
390	08:28:08	86
391	08:33:08	86
392	08:38:08	85
393	08:43:08	85
394	08:48:08	85
395	08:53:08	86
396	08:58:08	86
397	09:03:08	86
398	09:08:08	85
399	09:13:08	85
400	09:18:08	84
401	09:23:08	83
402	09:28:08	83
403	09:33:08	82
404	09:38:08	82
405	09:43:08	83
406	09:48:08	83
407	09:53:08	84
408	09:58:08	85
409	10:03:08	85
410	10:08:08	85
411	10:13:08	85
412	10:18:08	84
413	10:23:08	84
414	10:28:08	83
415	10:33:08	83
416	10:38:08	83
417	10:43:08	83
418	10:48:08	84
419	10:53:08	85
420	10:58:08	86
421	11:03:08	87
422	11:08:08	88
423	11:13:08	90
424	11:18:08	92
425	11:23:08	95
426	11:28:08	97
427	11:33:08	99
428	11:38:08	100
429	11:43:08	100
430	11:48:08	99
431	11:53:08	98
432	11:58:08	97
433	12:03:08	97
434	12:08:08	98
435	12:13:08	99
436	12:18:08	102
437	12:23:08	103
438	12:28:08	104
439	12:33:08	105
440	12:38:08	105
441	12:43:08	105
442	12:48:08	105
443	12:53:08	105
444	12:58:08	105
445	13:03:08	105
446	13:08:08	104
447	13:13:08	104
448	13:18:08	104
449	13:23:08	104
450	13:28:08	105
451	13:33:08	106
452	13:38:08	108
453	13:43:08	109
454	13:48:08	111
455	13:53:08	112
456	13:58:08	112
457	14:03:08	112
458	14:08:08	110
459	14:13:08	108
460	14:18:08	104
461	14:23:08	99
462	14:28:08	95
463	14:33:08	92
464	14:38:08	90
465	14:43:08	92
466	14:48:08	95
467	14:53:08	99
468	14:58:08	103
469	15:03:08	105
470	15:08:08	105
471	15:13:08	103
472	15:18:08	99
473	15:23:08	94
474	15:28:08	90
475	15:33:08	88
476	15:38:08	88
477	15:43:08	89
478	15:48:08	92
479	15:53:08	95
480	15:58:08	99
481	16:03:08	104
482	16:08:08	110
483	16:13:08	117
484	16:18:08	123
485	16:23:08	129
486	16:28:08	134
487	16:33:08	137
488	16:38:08	139
489	16:43:08	139
490	16:48:08	139
491	16:53:08	137
492	16:58:08	136
493	17:03:08	135
494	17:08:08	135
495	17:13:08	136
496	17:18:08	137
497	17:23:08	137
498	17:28:08	138
499	17:33:08	138
500	17:38:08	138
501	17:43:08	138
502	17:48:08	136
503	17:53:08	135
504	17:58:08	134
505	18:03:08	133
506	18:08:08	131
507	18:13:08	128
508	18:18:08	124
509	18:23:08	119
510	18:28:08	115
511	18:33:08	112
512	18:38:08	110
513	18:43:08	111
514	18:48:08	112
515	18:53:08	114
516	18:58:08	116
517	19:03:08	118
518	19:08:08	120
519	19:13:08	120
520	19:18:08	121
521	19:23:08	120
522	19:28:08	120
523	19:33:08	119
524	19:38:08	118
525	19:43:08	116
526	19:48:08	115
527	19:53:08	113
528	19:58:08	112
529	20:03:08	112
530	20:08:08	113
531	20:13:08	115
532	20:18:08	118
533	20:23:08	121
534	20:28:08	123
535	20:33:08	125
536	20:38:08	125
537	20:43:08	126
538	20:48:08	126
539	20:53:08	126
540	20:58:08	125
541	21:03:08	125
542	21:08:08	124
543	21:13:08	123
544	21:18:08	122
545	21:23:08	121
546	21:28:08	119
547	21:33:08	116
548	21:38:08	112
549	21:43:08	109
550	21:48:08	107
551	21:53:08	106
552	21:58:08	107
553	22:03:08	107
554	22:08:08	107
555	22:13:08	107
556	22:18:08	107
557	22:23:08	107
558	22:28:08	107
559	22:33:08	106
560	22:38:08	106
561	22:43:08	108
562	22:48:08	111
563	22:53:08	115
564	22:58:08	120
565	23:03:08	124
566	23:08:08	128
567	23:13:08	132
568	23:18:08	137
569	23:23:08	142
570	23:28:08	148
571	23:33:08	152
572	23:38:08	156
573	23:43:08	157
574	23:48:08	156
575	23:53:08	153
576	23:58:08	150
