# Supplementary material for: Detrended Fluctuation Analysis in the prediction of type 2 diabetes mellitus in patients at risk: Model optimization and comparison with other metrics
Source: PLoS One. 2019 Dec 18;14(12):e0225817. doi: 10.1371/journal.pone.0225817 (PMC6919578; doi:10.1371/journal.pone.0225817)
Supplement: S1 File — This file includes glucose time series from all patients included in the study and the database with clinical variables. (ZIP) [file pone.0225817.s001.zip › S1/case 168.csv]

	hora	glucemia
1	00:04:22	62
2	00:09:22	63
3	00:14:22	65
4	00:19:22	67
5	00:24:22	69
6	00:29:22	70
7	00:34:22	71
8	00:39:22	70
9	00:44:22	69
10	00:49:22	68
11	00:54:22	67
12	00:59:22	66
13	01:04:22	65
14	01:09:22	64
15	01:14:22	65
16	01:19:22	66
17	01:24:22	68
18	01:29:22	70
19	01:34:22	72
20	01:39:22	73
21	01:44:22	73
22	01:49:22	72
23	01:54:22	70
24	01:59:22	69
25	02:04:22	68
26	02:09:22	67
27	02:14:22	66
28	02:19:22	65
29	02:24:22	64
30	02:29:22	63
31	02:34:22	63
32	02:39:22	62
33	02:44:22	62
34	02:49:22	62
35	02:54:22	62
36	02:59:22	62
37	03:04:22	61
38	03:09:22	60
39	03:14:22	58
40	03:19:22	57
41	03:24:22	56
42	03:29:22	56
43	03:34:22	56
44	03:39:22	57
45	03:44:22	58
46	03:49:22	59
47	03:54:22	59
48	03:59:22	59
49	04:04:22	59
50	04:09:22	59
51	04:14:22	60
52	04:19:22	60
53	04:24:22	61
54	04:29:22	62
55	04:34:22	63
56	04:39:22	64
57	04:44:22	64
58	04:49:22	64
59	04:54:22	64
60	04:59:22	64
61	05:04:22	65
62	05:09:22	65
63	05:14:22	66
64	05:19:22	67
65	05:24:22	68
66	05:29:22	68
67	05:34:22	68
68	05:39:22	67
69	05:44:22	66
70	05:49:22	65
71	05:54:22	64
72	05:59:22	64
73	06:04:22	63
74	06:09:22	63
75	06:14:22	63
76	06:19:22	63
77	06:24:22	63
78	06:29:22	63
79	06:34:22	64
80	06:39:22	67
81	06:44:22	72
82	06:49:22	80
83	06:54:22	90
84	06:59:22	101
85	07:04:22	111
86	07:09:22	117
87	07:14:22	120
88	07:19:22	121
89	07:24:22	120
90	07:29:22	119
91	07:34:22	118
92	07:39:22	117
93	07:44:22	117
94	07:49:22	119
95	07:54:22	122
96	07:59:22	125
97	08:04:22	128
98	08:09:22	130
99	08:14:22	131
100	08:19:22	131
101	08:24:22	130
102	08:29:22	130
103	08:34:22	131
104	08:39:22	134
105	08:44:22	138
106	08:49:22	144
107	08:54:22	152
108	08:59:22	161
109	09:04:22	170
110	09:09:22	178
111	09:14:22	183
112	09:19:22	185
113	09:24:22	184
114	09:29:22	180
115	09:34:22	174
116	09:39:22	166
117	09:44:22	158
118	09:49:22	149
119	09:54:22	141
120	09:59:22	134
121	10:04:22	128
122	10:09:22	123
123	10:14:22	121
124	10:19:22	119
125	10:24:22	119
126	10:29:22	118
127	10:34:22	117
128	10:39:22	115
129	10:44:22	113
130	10:49:22	109
131	10:54:22	106
132	10:59:22	102
133	11:04:22	98
134	11:09:22	95
135	11:14:22	93
136	11:19:22	92
137	11:24:22	93
138	11:29:22	94
139	11:34:22	98
140	11:39:22	103
141	11:44:22	109
142	11:49:22	117
143	11:54:22	126
144	11:59:22	134
145	12:04:22	141
146	12:09:22	148
147	12:14:22	152
148	12:19:22	156
149	12:24:22	157
150	12:29:22	156
151	12:34:22	153
152	12:39:22	150
153	12:44:22	145
154	12:49:22	140
155	12:54:22	135
156	12:59:22	130
157	13:04:22	125
158	13:09:22	120
159	13:14:22	117
160	13:19:22	113
161	13:24:22	111
162	13:29:22	109
163	13:34:22	107
164	13:39:22	106
165	13:44:22	105
166	13:49:22	104
167	13:54:22	104
168	13:59:22	104
169	14:04:22	104
170	14:09:22	105
171	14:14:22	106
172	14:19:22	107
173	14:24:22	109
174	14:29:22	112
175	14:34:22	115
176	14:39:22	118
177	14:44:22	120
178	14:49:22	120
179	14:54:22	119
180	14:59:22	116
181	15:04:22	112
182	15:09:22	106
183	15:14:22	100
184	15:19:22	95
185	15:24:22	91
186	15:29:22	88
187	15:34:22	87
188	15:39:22	88
189	15:44:22	89
190	15:49:22	91
191	15:54:22	93
192	15:59:22	94
193	16:04:22	95
194	16:09:22	95
195	16:14:22	96
196	16:19:22	96
197	16:24:22	96
198	16:29:22	97
199	16:34:22	97
200	16:39:22	98
201	16:44:22	98
202	16:49:22	99
203	16:54:22	100
204	16:59:22	101
205	17:04:22	102
206	17:09:22	103
207	17:14:22	104
208	17:19:22	105
209	17:24:22	106
210	17:29:22	107
211	17:34:22	108
212	17:39:22	109
213	17:44:22	110
214	17:49:22	111
215	17:54:22	111
216	17:59:22	112
217	18:04:22	112
218	18:09:22	112
219	18:14:22	111
220	18:19:22	111
221	18:24:22	110
222	18:29:22	110
223	18:34:22	109
224	18:39:22	109
225	18:44:22	109
226	18:49:22	110
227	18:54:22	110
228	18:59:22	111
229	19:04:22	111
230	19:09:22	111
231	19:14:22	112
232	19:19:22	112
233	19:24:22	111
234	19:29:22	112
235	19:34:22	111
236	19:39:22	111
237	19:44:22	111
238	19:49:22	110
239	19:54:22	110
240	19:59:22	109
241	20:04:22	108
242	20:09:22	107
243	20:14:22	107
244	20:19:22	106
245	20:24:22	106
246	20:29:22	106
247	20:34:22	106
248	20:39:22	105
249	20:44:22	105
250	20:49:22	104
251	20:54:22	105
252	20:59:22	106
253	21:04:22	109
254	21:09:22	112
255	21:14:22	116
256	21:19:22	120
257	21:24:22	124
258	21:29:22	127
259	21:34:22	129
260	21:39:22	129
261	21:44:22	128
262	21:49:22	125
263	21:54:22	122
264	21:59:22	118
265	22:04:22	115
266	22:09:22	114
267	22:14:22	114
268	22:19:22	114
269	22:24:22	116
270	22:29:22	119
271	22:34:22	123
272	22:39:22	127
273	22:44:22	131
274	22:49:22	135
275	22:54:22	140
276	22:59:22	144
277	23:04:22	148
278	23:09:22	151
279	23:14:22	154
280	23:19:22	155
281	23:24:22	155
282	23:29:22	155
283	23:34:22	153
284	23:39:22	151
285	23:44:22	149
286	23:49:22	147
287	23:54:22	144
288	23:59:22	142
289	00:04:22	138
290	00:09:22	135
291	00:14:22	131
292	00:19:22	127
293	00:24:22	123
294	00:29:22	120
295	00:34:22	117
296	00:39:22	115
297	00:44:22	114
298	00:49:22	113
299	00:54:22	113
300	00:59:22	114
301	01:04:22	114
302	01:09:22	114
303	01:14:22	114
304	01:19:22	112
305	01:24:22	110
306	01:29:22	107
307	01:34:22	105
308	01:39:22	103
309	01:44:22	101
310	01:49:22	100
311	01:54:22	100
312	01:59:22	100
313	02:04:22	101
314	02:09:22	103
315	02:14:22	104
316	02:19:22	105
317	02:24:22	105
318	02:29:22	105
319	02:34:22	105
320	02:39:22	104
321	02:44:22	103
322	02:49:22	102
323	02:54:22	102
324	02:59:22	103
325	03:04:22	105
326	03:09:22	107
327	03:14:22	110
328	03:19:22	112
329	03:24:22	114
330	03:29:22	115
331	03:34:22	116
332	03:39:22	116
333	03:44:22	115
334	03:49:22	114
335	03:54:22	113
336	03:59:22	111
337	04:04:22	110
338	04:09:22	108
339	04:14:22	107
340	04:19:22	107
341	04:24:22	107
342	04:29:22	107
343	04:34:22	107
344	04:39:22	107
345	04:44:22	108
346	04:49:22	107
347	04:54:22	107
348	04:59:22	106
349	05:04:22	105
350	05:09:22	104
351	05:14:22	103
352	05:19:22	103
353	05:24:22	103
354	05:29:22	103
355	05:34:22	104
356	05:39:22	106
357	05:44:22	107
358	05:49:22	108
359	05:54:22	109
360	05:59:22	109
361	06:04:22	108
362	06:09:22	107
363	06:14:22	105
364	06:19:22	103
365	06:24:22	101
366	06:29:22	100
367	06:34:22	99
368	06:39:22	98
369	06:44:22	98
370	06:49:22	98
371	06:54:22	98
372	06:59:22	97
373	07:04:22	98
374	07:09:22	98
375	07:14:22	99
376	07:19:22	100
377	07:24:22	101
378	07:29:22	102
379	07:34:22	103
380	07:39:22	104
381	07:44:22	104
382	07:49:22	104
383	07:54:22	105
384	07:59:22	106
385	08:04:22	108
386	08:09:22	110
387	08:14:22	113
388	08:19:22	116
389	08:24:22	118
390	08:29:22	120
391	08:34:22	121
392	08:39:22	123
393	08:44:22	126
394	08:49:22	131
395	08:54:22	138
396	08:59:22	147
397	09:04:22	158
398	09:09:22	170
399	09:14:22	182
400	09:19:22	194
401	09:24:22	204
402	09:29:22	211
403	09:34:22	215
404	09:39:22	216
405	09:44:22	214
406	09:49:22	209
407	09:54:22	202
408	09:59:22	193
409	10:04:22	183
410	10:09:22	173
411	10:14:22	164
412	10:19:22	156
413	10:24:22	149
414	10:29:22	143
415	10:34:22	139
416	10:39:22	136
417	10:44:22	134
418	10:49:22	132
419	10:54:22	131
420	10:59:22	130
421	11:04:22	129
422	11:09:22	129
423	11:14:22	128
424	11:19:22	128
425	11:24:22	127
426	11:29:22	127
427	11:34:22	126
428	11:39:22	125
429	11:44:22	123
430	11:49:22	121
431	11:54:22	119
432	11:59:22	117
433	12:04:22	115
434	12:09:22	114
435	12:14:22	112
436	12:19:22	110
437	12:24:22	109
438	12:29:22	107
439	12:34:22	105
440	12:39:22	102
441	12:44:22	99
442	12:49:22	96
443	12:54:22	94
444	12:59:22	92
445	13:04:22	92
446	13:09:22	92
447	13:14:22	93
448	13:19:22	94
449	13:24:22	94
450	13:29:22	93
451	13:34:22	93
452	13:39:22	92
453	13:44:22	91
454	13:49:22	89
455	13:54:22	88
456	13:59:22	86
457	14:04:22	85
458	14:09:22	85
459	14:14:22	85
460	14:19:22	87
461	14:24:22	90
462	14:29:22	94
463	14:34:22	99
464	14:39:22	105
465	14:44:22	111
466	14:49:22	116
467	14:54:22	120
468	14:59:22	123
469	15:04:22	124
470	15:09:22	124
471	15:14:22	122
472	15:19:22	120
473	15:24:22	117
474	15:29:22	114
475	15:34:22	111
476	15:39:22	109
477	15:44:22	107
478	15:49:22	105
479	15:54:22	104
480	15:59:22	103
481	16:04:22	102
482	16:09:22	101
483	16:14:22	101
484	16:19:22	101
485	16:24:22	101
486	16:29:22	103
487	16:34:22	105
488	16:39:22	107
489	16:44:22	109
490	16:49:22	111
491	16:54:22	113
492	16:59:22	114
493	17:04:22	114
494	17:09:22	112
495	17:14:22	110
496	17:19:22	107
497	17:24:22	103
498	17:29:22	98
499	17:34:22	94
500	17:39:22	90
501	17:44:22	87
502	17:49:22	86
503	17:54:22	86
504	17:59:22	87
505	18:04:22	89
506	18:09:22	92
507	18:14:22	95
508	18:19:22	98
509	18:24:22	101
510	18:29:22	103
511	18:34:22	105
512	18:39:22	105
513	18:44:22	105
514	18:49:22	104
515	18:54:22	103
516	18:59:22	103
517	19:04:22	102
518	19:09:22	102
519	19:14:22	102
520	19:19:22	101
521	19:24:22	101
522	19:29:22	100
523	19:34:22	100
524	19:39:22	100
525	19:44:22	100
526	19:49:22	100
527	19:54:22	101
528	19:59:22	101
529	20:04:22	102
530	20:09:22	103
531	20:14:22	104
532	20:19:22	105
533	20:24:22	106
534	20:29:22	106
535	20:34:22	107
536	20:39:22	107
537	20:44:22	106
538	20:49:22	106
539	20:54:22	105
540	20:59:22	103
541	21:04:22	102
542	21:09:22	101
543	21:14:22	101
544	21:19:22	102
545	21:24:22	105
546	21:29:22	109
547	21:34:22	113
548	21:39:22	117
549	21:44:22	119
550	21:49:22	121
551	21:54:22	122
552	21:59:22	122
553	22:04:22	122
554	22:09:22	122
555	22:14:22	122
556	22:19:22	122
557	22:24:22	121
558	22:29:22	121
559	22:34:22	121
560	22:39:22	121
561	22:44:22	121
562	22:49:22	121
563	22:54:22	122
564	22:59:22	122
565	23:04:22	122
566	23:09:22	123
567	23:14:22	122
568	23:19:22	122
569	23:24:22	121
570	23:29:22	121
571	23:34:22	121
572	23:39:22	121
573	23:44:22	121
574	23:49:22	122
575	23:54:22	122
576	23:59:22	123
