# Supplementary material for: Detrended Fluctuation Analysis in the prediction of type 2 diabetes mellitus in patients at risk: Model optimization and comparison with other metrics
Source: PLoS One. 2019 Dec 18;14(12):e0225817. doi: 10.1371/journal.pone.0225817 (PMC6919578; doi:10.1371/journal.pone.0225817)
Supplement: S1 File — This file includes glucose time series from all patients included in the study and the database with clinical variables. (ZIP) [file pone.0225817.s001.zip › S1/case 169.csv]

	hora	glucemia
1	00:00:49	98
2	00:05:49	97
3	00:10:49	96
4	00:15:49	95
5	00:20:49	93
6	00:25:49	92
7	00:30:49	90
8	00:35:49	89
9	00:40:49	88
10	00:45:49	87
11	00:50:49	87
12	00:55:49	86
13	01:00:49	86
14	01:05:49	86
15	01:10:49	86
16	01:15:49	86
17	01:20:49	87
18	01:25:49	88
19	01:30:49	88
20	01:35:49	89
21	01:40:49	90
22	01:45:49	90
23	01:50:49	90
24	01:55:49	90
25	02:00:49	89
26	02:05:49	89
27	02:10:49	89
28	02:15:49	89
29	02:20:49	89
30	02:25:49	88
31	02:30:49	88
32	02:35:49	88
33	02:40:49	87
34	02:45:49	87
35	02:50:50	87
36	02:55:50	87
37	03:00:50	87
38	03:05:50	87
39	03:10:50	88
40	03:15:50	88
41	03:20:50	89
42	03:25:50	89
43	03:30:50	89
44	03:35:50	90
45	03:40:50	90
46	03:45:50	90
47	03:50:50	90
48	03:55:50	90
49	04:00:50	90
50	04:05:50	90
51	04:10:50	89
52	04:15:50	89
53	04:20:50	88
54	04:25:50	88
55	04:30:50	87
56	04:35:50	87
57	04:40:50	87
58	04:45:50	87
59	04:50:50	87
60	04:55:50	88
61	05:00:50	88
62	05:05:50	87
63	05:10:50	87
64	05:15:50	88
65	05:20:50	88
66	05:25:50	88
67	05:30:50	89
68	05:35:50	89
69	05:40:50	89
70	05:45:50	90
71	05:50:50	90
72	05:55:50	90
73	06:00:50	90
74	06:05:50	89
75	06:10:50	88
76	06:15:50	87
77	06:20:50	86
78	06:25:50	85
79	06:30:50	84
80	06:35:50	83
81	06:40:50	82
82	06:45:50	82
83	06:50:50	82
84	06:55:50	83
85	07:00:50	83
86	07:05:50	83
87	07:10:50	81
88	07:15:50	80
89	07:20:50	79
90	07:25:50	79
91	07:30:50	80
92	07:35:50	81
93	07:40:50	83
94	07:45:50	85
95	07:50:50	86
96	07:55:50	87
97	08:00:50	89
98	08:05:50	91
99	08:10:50	93
100	08:15:50	95
101	08:20:50	97
102	08:25:50	98
103	08:30:50	99
104	08:35:50	99
105	08:40:50	99
106	08:45:50	98
107	08:50:50	97
108	08:55:50	95
109	09:00:50	94
110	09:05:50	93
111	09:10:50	93
112	09:15:50	93
113	09:20:50	93
114	09:25:50	93
115	09:30:50	93
116	09:35:50	93
117	09:40:50	93
118	09:45:50	94
119	09:50:50	96
120	09:55:50	98
121	10:00:50	102
122	10:05:50	105
123	10:10:50	109
124	10:15:50	111
125	10:20:50	112
126	10:25:50	112
127	10:30:50	109
128	10:35:50	106
129	10:40:50	101
130	10:45:50	97
131	10:50:50	93
132	10:55:50	89
133	11:00:50	87
134	11:05:50	86
135	11:10:50	85
136	11:15:50	85
137	11:20:50	86
138	11:25:50	87
139	11:30:50	87
140	11:35:50	88
141	11:40:50	89
142	11:45:50	90
143	11:50:50	90
144	11:55:50	90
145	12:00:50	91
146	12:05:50	91
147	12:10:50	92
148	12:15:50	92
149	12:20:50	92
150	12:25:50	93
151	12:30:50	94
152	12:35:50	94
153	12:40:50	95
154	12:45:50	95
155	12:50:50	95
156	12:55:50	95
157	13:00:50	95
158	13:05:50	95
159	13:10:50	95
160	13:15:50	94
161	13:20:50	94
162	13:25:50	94
163	13:30:50	94
164	13:35:50	95
165	13:40:50	96
166	13:45:50	99
167	13:50:50	103
168	13:55:50	109
169	14:00:50	116
170	14:05:50	122
171	14:10:50	128
172	14:15:50	134
173	14:20:50	138
174	14:25:50	143
175	14:30:50	146
176	14:35:50	150
177	14:40:50	153
178	14:45:50	156
179	14:50:50	159
180	14:55:50	161
181	15:00:50	163
182	15:05:50	165
183	15:10:50	166
184	15:15:50	167
185	15:20:50	168
186	15:25:50	167
187	15:30:50	167
188	15:35:50	165
189	15:40:50	163
190	15:45:50	160
191	15:50:50	156
192	15:55:50	152
193	16:00:50	148
194	16:05:50	143
195	16:10:50	139
196	16:15:50	135
197	16:20:50	132
198	16:25:50	129
199	16:30:50	127
200	16:35:50	124
201	16:40:50	122
202	16:45:50	119
203	16:50:50	117
204	16:55:50	114
205	17:00:50	112
206	17:05:50	109
207	17:10:50	107
208	17:15:50	104
209	17:20:50	102
210	17:25:50	100
211	17:30:50	98
212	17:35:50	97
213	17:40:50	97
214	17:45:50	97
215	17:50:50	98
216	17:55:50	99
217	18:00:50	100
218	18:05:50	101
219	18:10:50	102
220	18:15:50	102
221	18:20:50	102
222	18:25:50	102
223	18:30:50	102
224	18:35:50	101
225	18:40:50	100
226	18:45:50	99
227	18:50:50	98
228	18:55:50	97
229	19:00:50	96
230	19:05:50	95
231	19:10:50	94
232	19:15:50	94
233	19:20:50	94
234	19:25:50	95
235	19:30:50	95
236	19:35:50	96
237	19:40:50	97
238	19:45:50	98
239	19:50:50	99
240	19:55:50	101
241	20:00:50	102
242	20:05:50	103
243	20:10:50	102
244	20:15:50	102
245	20:20:50	101
246	20:25:50	99
247	20:30:50	97
248	20:35:50	96
249	20:40:50	94
250	20:45:50	92
251	20:50:50	91
252	20:55:50	90
253	21:00:50	90
254	21:05:50	89
255	21:10:50	89
256	21:15:50	89
257	21:20:50	89
258	21:25:50	91
259	21:30:50	93
260	21:35:50	96
261	21:40:50	101
262	21:45:50	105
263	21:50:50	109
264	21:55:50	113
265	22:00:50	115
266	22:05:50	117
267	22:10:50	118
268	22:15:50	118
269	22:20:50	117
270	22:25:50	116
271	22:30:50	114
272	22:35:50	112
273	22:40:50	110
274	22:45:50	109
275	22:50:50	107
276	22:55:50	106
277	23:00:50	106
278	23:05:50	106
279	23:10:50	106
280	23:15:50	107
281	23:20:50	107
282	23:25:50	108
283	23:30:50	108
284	23:35:50	107
285	23:40:50	107
286	23:45:50	106
287	23:50:50	104
288	23:55:50	103
289	00:00:50	102
290	00:05:50	100
291	00:10:50	99
292	00:15:50	99
293	00:20:50	98
294	00:25:50	97
295	00:30:50	97
296	00:35:50	97
297	00:40:50	97
298	00:45:50	97
299	00:50:50	98
300	00:55:50	98
301	01:00:50	98
302	01:05:50	98
303	01:10:50	98
304	01:15:50	98
305	01:20:50	97
306	01:25:50	97
307	01:30:50	97
308	01:35:50	97
309	01:40:50	97
310	01:45:50	97
311	01:50:50	97
312	01:55:50	98
313	02:00:50	98
314	02:05:50	98
315	02:10:50	98
316	02:15:50	98
317	02:20:50	98
318	02:25:50	98
319	02:30:50	98
320	02:35:50	98
321	02:40:50	98
322	02:45:50	98
323	02:50:50	97
324	02:55:50	97
325	03:00:50	97
326	03:05:50	96
327	03:10:50	96
328	03:15:50	95
329	03:20:50	95
330	03:25:50	95
331	03:30:50	95
332	03:35:50	95
333	03:40:50	95
334	03:45:50	95
335	03:50:50	96
336	03:55:50	96
337	04:00:50	97
338	04:05:50	97
339	04:10:50	97
340	04:15:50	97
341	04:20:50	97
342	04:25:50	97
343	04:30:50	97
344	04:35:50	96
345	04:40:50	96
346	04:45:50	96
347	04:50:50	96
348	04:55:50	96
349	05:00:50	96
350	05:05:50	96
351	05:10:50	96
352	05:15:50	95
353	05:20:50	95
354	05:25:50	95
355	05:30:50	94
356	05:35:50	94
357	05:40:50	93
358	05:45:50	93
359	05:50:50	93
360	05:55:50	93
361	06:00:50	93
362	06:05:50	93
363	06:10:50	93
364	06:15:50	92
365	06:20:50	92
366	06:25:50	91
367	06:30:50	91
368	06:35:50	91
369	06:40:50	91
370	06:45:50	91
371	06:50:50	92
372	06:55:50	93
373	07:00:50	94
374	07:05:50	94
375	07:10:50	95
376	07:15:50	95
377	07:20:50	95
378	07:25:50	94
379	07:30:50	94
380	07:35:50	95
381	07:40:50	95
382	07:45:50	95
383	07:50:50	96
384	07:55:50	96
385	08:00:50	97
386	08:05:50	97
387	08:10:50	99
388	08:15:50	100
389	08:20:50	102
390	08:25:50	104
391	08:30:50	106
392	08:35:50	107
393	08:40:50	108
394	08:45:50	107
395	08:50:50	106
396	08:55:50	104
397	09:00:50	102
398	09:05:50	101
399	09:10:50	101
400	09:15:50	100
401	09:20:50	100
402	09:25:50	100
403	09:30:50	99
404	09:35:50	99
405	09:40:50	98
406	09:45:50	98
407	09:50:50	98
408	09:55:50	98
409	10:00:50	99
410	10:05:50	99
411	10:10:50	100
412	10:15:50	100
413	10:20:50	100
414	10:25:50	100
415	10:30:50	99
416	10:35:50	99
417	10:40:50	99
418	10:45:50	99
419	10:50:50	99
420	10:55:50	99
421	11:00:50	98
422	11:05:50	98
423	11:10:50	97
424	11:15:50	97
425	11:20:50	97
426	11:25:50	98
427	11:30:50	98
428	11:35:50	98
429	11:40:50	97
430	11:45:50	96
431	11:50:50	96
432	11:55:50	95
433	12:00:50	94
434	12:05:50	94
435	12:10:50	93
436	12:15:50	93
437	12:20:50	93
438	12:25:50	92
439	12:30:50	92
440	12:35:50	92
441	12:40:50	92
442	12:45:50	92
443	12:50:50	92
444	12:55:50	92
445	13:00:50	92
446	13:05:50	92
447	13:10:50	92
448	13:15:50	91
449	13:20:50	91
450	13:25:50	91
451	13:30:50	90
452	13:35:50	90
453	13:40:50	90
454	13:45:50	91
455	13:50:50	91
456	13:55:50	91
457	14:00:50	92
458	14:05:50	92
459	14:10:50	91
460	14:15:50	91
461	14:20:50	91
462	14:25:50	90
463	14:30:50	90
464	14:35:50	89
465	14:40:50	90
466	14:45:50	92
467	14:50:50	94
468	14:55:50	98
469	15:00:50	103
470	15:05:50	108
471	15:10:50	114
472	15:15:50	119
473	15:20:50	125
474	15:25:50	130
475	15:30:50	134
476	15:35:50	138
477	15:40:50	141
478	15:45:50	144
479	15:50:50	146
480	15:55:50	148
481	16:00:50	149
482	16:05:50	149
483	16:10:50	150
484	16:15:50	150
485	16:20:50	149
486	16:25:50	149
487	16:30:50	148
488	16:35:50	146
489	16:40:50	145
490	16:45:50	143
491	16:50:50	140
492	16:55:50	138
493	17:00:50	135
494	17:05:50	132
495	17:10:50	129
496	17:15:50	125
497	17:20:50	120
498	17:25:50	116
499	17:30:50	111
500	17:35:50	107
501	17:40:50	103
502	17:45:50	100
503	17:50:50	99
504	17:55:50	97
505	18:00:50	97
506	18:05:50	96
507	18:10:50	95
508	18:15:50	94
509	18:20:50	91
510	18:25:50	88
511	18:30:50	85
512	18:35:50	82
513	18:40:50	79
514	18:45:50	77
515	18:50:50	75
516	18:55:50	73
517	19:00:50	72
518	19:05:50	71
519	19:10:50	70
520	19:15:50	69
521	19:20:50	69
522	19:25:50	70
523	19:30:50	70
524	19:35:50	71
525	19:40:50	72
526	19:45:50	73
527	19:50:50	74
528	19:55:50	75
529	20:00:50	76
530	20:05:50	78
531	20:10:50	79
532	20:15:50	80
533	20:20:50	81
534	20:25:50	81
535	20:30:50	82
536	20:35:50	82
537	20:40:50	82
538	20:45:50	83
539	20:50:50	83
540	20:55:50	84
541	21:00:50	85
542	21:05:50	86
543	21:10:50	87
544	21:15:50	88
545	21:20:50	89
546	21:25:50	89
547	21:30:50	89
548	21:35:50	89
549	21:40:50	89
550	21:45:50	89
551	21:50:50	89
552	21:55:50	89
553	22:00:50	91
554	22:05:50	94
555	22:10:50	97
556	22:15:50	101
557	22:20:50	105
558	22:25:50	109
559	22:30:50	113
560	22:35:50	116
561	22:40:50	119
562	22:45:50	122
563	22:50:50	125
564	22:55:50	127
565	23:00:50	128
566	23:05:50	129
567	23:10:50	129
568	23:15:50	128
569	23:20:50	126
570	23:25:50	124
571	23:30:50	121
572	23:35:50	119
573	23:40:50	118
574	23:45:50	116
575	23:50:50	115
576	23:55:50	114
