# Supplementary material for: Detrended Fluctuation Analysis in the prediction of type 2 diabetes mellitus in patients at risk: Model optimization and comparison with other metrics
Source: PLoS One. 2019 Dec 18;14(12):e0225817. doi: 10.1371/journal.pone.0225817 (PMC6919578; doi:10.1371/journal.pone.0225817)
Supplement: S1 File — This file includes glucose time series from all patients included in the study and the database with clinical variables. (ZIP) [file pone.0225817.s001.zip › S1/case 17.csv]

	hora	glucemia
1	0:00:09	96
2	0:05:09	92
3	0:10:09	89
4	0:15:09	86
5	0:20:09	83
6	0:25:09	81
7	0:30:09	80
8	0:35:09	81
9	0:40:09	83
10	0:45:09	86
11	0:50:09	90
12	0:55:09	94
13	1:00:09	97
14	1:05:09	100
15	1:10:09	103
16	1:15:09	106
17	1:20:09	108
18	1:25:09	109
19	1:30:09	110
20	1:35:09	111
21	1:40:09	110
22	1:45:09	108
23	1:50:09	106
24	1:55:09	103
25	2:00:09	101
26	2:05:09	99
27	2:10:09	98
28	2:15:09	98
29	2:20:09	99
30	2:25:09	99
31	2:30:09	100
32	2:35:09	100
33	2:40:09	99
34	2:45:09	99
35	2:50:09	98
36	2:55:09	98
37	3:00:09	97
38	3:05:09	98
39	3:10:09	98
40	3:15:09	99
41	3:20:09	99
42	3:25:09	99
43	3:30:09	99
44	3:35:09	99
45	3:40:09	99
46	3:45:09	99
47	3:50:09	99
48	3:55:09	100
49	4:00:09	100
50	4:05:09	101
51	4:10:09	101
52	4:15:09	101
53	4:20:09	101
54	4:25:09	100
55	4:30:09	100
56	4:35:09	100
57	4:40:09	99
58	4:45:09	98
59	4:50:09	98
60	4:55:09	97
61	5:00:09	96
62	5:05:09	96
63	5:10:09	95
64	5:15:09	95
65	5:20:09	94
66	5:25:09	94
67	5:30:09	94
68	5:35:09	93
69	5:40:09	93
70	5:45:09	93
71	5:50:09	92
72	5:55:09	92
73	6:00:09	92
74	6:05:09	92
75	6:10:09	91
76	6:15:09	90
77	6:20:09	89
78	6:25:09	87
79	6:30:09	86
80	6:35:09	85
81	6:40:09	86
82	6:45:09	87
83	6:50:09	88
84	6:55:09	90
85	7:00:09	90
86	7:05:09	90
87	7:10:09	89
88	7:15:09	87
89	7:20:09	84
90	7:25:09	80
91	7:30:09	77
92	7:35:09	74
93	7:40:09	73
94	7:45:09	74
95	7:50:09	77
96	7:55:09	80
97	8:00:09	83
98	8:05:09	85
99	8:10:09	86
100	8:15:09	87
101	8:20:09	87
102	8:25:09	88
103	8:30:09	89
104	8:35:09	92
105	8:40:09	96
106	8:45:09	100
107	8:50:09	102
108	8:55:09	102
109	9:00:09	101
110	9:05:09	100
111	9:10:09	98
112	9:15:09	96
113	9:20:09	95
114	9:25:09	94
115	9:30:09	94
116	9:35:09	95
117	9:40:09	96
118	9:45:09	98
119	9:50:09	100
120	9:55:09	102
121	10:00:09	103
122	10:05:09	104
123	10:10:09	104
124	10:15:09	104
125	10:20:09	104
126	10:25:09	104
127	10:30:09	103
128	10:35:09	102
129	10:40:09	101
130	10:45:09	99
131	10:50:09	98
132	10:55:09	96
133	11:00:09	96
134	11:05:09	96
135	11:10:09	96
136	11:15:09	96
137	11:20:09	96
138	11:25:09	97
139	11:30:09	97
140	11:35:09	98
141	11:40:09	99
142	11:45:09	101
143	11:50:09	103
144	11:55:09	104
145	12:00:09	105
146	12:05:09	105
147	12:10:09	102
148	12:15:09	98
149	12:20:09	94
150	12:25:09	90
151	12:30:09	87
152	12:35:09	84
153	12:40:09	83
154	12:45:09	83
155	12:50:09	84
156	12:55:09	85
157	13:00:09	86
158	13:05:09	86
159	13:10:09	87
160	13:15:09	87
161	13:20:09	87
162	13:25:09	87
163	13:30:09	88
164	13:35:09	89
165	13:40:09	91
166	13:45:09	93
167	13:50:09	95
168	13:55:09	97
169	14:00:09	99
170	14:05:09	101
171	14:10:09	102
172	14:15:09	103
173	14:20:09	103
174	14:25:09	104
175	14:30:09	104
176	14:35:09	104
177	14:40:09	104
178	14:45:09	104
179	14:50:09	104
180	14:55:09	104
181	15:00:09	103
182	15:05:09	103
183	15:10:09	102
184	15:15:09	101
185	15:20:09	99
186	15:25:09	98
187	15:30:09	97
188	15:35:09	96
189	15:40:09	95
190	15:45:09	94
191	15:50:09	93
192	15:55:09	93
193	16:00:09	92
194	16:05:09	91
195	16:10:09	91
196	16:15:09	90
197	16:20:09	90
198	16:25:09	90
199	16:30:09	90
200	16:35:09	91
201	16:40:09	92
202	16:45:09	93
203	16:50:09	95
204	16:55:09	96
205	17:00:09	96
206	17:05:09	97
207	17:10:09	97
208	17:15:09	97
209	17:20:09	97
210	17:25:09	97
211	17:30:09	97
212	17:35:09	96
213	17:40:09	95
214	17:45:09	95
215	17:50:09	94
216	17:55:09	94
217	18:00:09	94
218	18:05:09	94
219	18:10:09	94
220	18:15:09	94
221	18:20:09	94
222	18:25:09	95
223	18:30:09	96
224	18:35:09	96
225	18:40:09	97
226	18:45:09	98
227	18:50:09	99
228	18:55:09	100
229	19:00:09	100
230	19:05:09	101
231	19:10:09	101
232	19:15:09	101
233	19:20:09	101
234	19:25:09	101
235	19:30:09	102
236	19:35:09	103
237	19:40:09	104
238	19:45:09	105
239	19:50:09	105
240	19:55:09	104
241	20:00:09	103
242	20:05:09	101
243	20:10:09	98
244	20:15:09	96
245	20:20:09	95
246	20:25:09	95
247	20:30:09	97
248	20:35:09	99
249	20:40:09	102
250	20:45:09	105
251	20:50:09	108
252	20:55:09	109
253	21:00:09	109
254	21:05:09	109
255	21:10:09	108
256	21:15:09	108
257	21:20:09	107
258	21:25:09	106
259	21:30:09	106
260	21:35:09	106
261	21:40:09	106
262	21:45:09	105
263	21:50:09	105
264	21:55:09	105
265	22:00:09	106
266	22:05:09	106
267	22:10:09	106
268	22:15:09	106
269	22:20:09	106
270	22:25:09	105
271	22:30:09	103
272	22:35:09	102
273	22:40:09	101
274	22:45:09	100
275	22:50:09	100
276	22:55:09	100
277	23:00:09	100
278	23:05:09	98
279	23:10:09	97
280	23:15:09	95
281	23:20:09	93
282	23:25:09	92
283	23:30:09	91
284	23:35:09	90
285	23:40:09	90
286	23:45:09	90
287	23:50:09	90
288	23:55:09	90
289	0:00:09	91
290	0:05:09	92
291	0:10:09	92
292	0:15:09	92
293	0:20:09	92
294	0:25:09	92
295	0:30:09	92
296	0:35:09	92
297	0:40:09	91
298	0:45:09	91
299	0:50:09	91
300	0:55:09	91
301	1:00:09	91
302	1:05:09	92
303	1:10:09	93
304	1:15:09	95
305	1:20:09	97
306	1:25:09	99
307	1:30:09	99
308	1:35:09	99
309	1:40:09	98
310	1:45:09	95
311	1:50:09	92
312	1:55:09	90
313	2:00:09	89
314	2:05:09	88
315	2:10:09	89
316	2:15:09	90
317	2:20:09	92
318	2:25:09	94
319	2:30:09	96
320	2:35:09	98
321	2:40:09	100
322	2:45:09	101
323	2:50:09	102
324	2:55:09	102
325	3:00:09	103
326	3:05:09	103
327	3:10:09	103
328	3:15:09	103
329	3:20:09	103
330	3:25:09	103
331	3:30:09	101
332	3:35:09	100
333	3:40:09	98
334	3:45:09	97
335	3:50:09	96
336	3:55:09	97
337	4:00:09	98
338	4:05:09	99
339	4:10:09	100
340	4:15:09	100
341	4:20:09	99
342	4:25:09	98
343	4:30:09	98
344	4:35:09	97
345	4:40:09	97
346	4:45:09	97
347	4:50:09	96
348	4:55:09	96
349	5:00:09	96
350	5:05:09	96
351	5:10:09	97
352	5:15:09	97
353	5:20:09	98
354	5:25:09	98
355	5:30:09	98
356	5:35:09	98
357	5:40:09	99
358	5:45:09	99
359	5:50:09	99
360	5:55:09	99
361	6:00:09	99
362	6:05:09	100
363	6:10:09	100
364	6:15:09	101
365	6:20:09	103
366	6:25:09	105
367	6:30:09	106
368	6:35:09	108
369	6:40:09	109
370	6:45:09	110
371	6:50:09	110
372	6:55:09	110
373	7:00:09	110
374	7:05:09	109
375	7:10:09	109
376	7:15:09	107
377	7:20:09	106
378	7:25:09	104
379	7:30:09	102
380	7:35:09	100
381	7:40:09	99
382	7:45:09	99
383	7:50:09	99
384	7:55:09	100
385	8:00:09	102
386	8:05:09	104
387	8:10:09	107
388	8:15:09	110
389	8:20:09	112
390	8:25:09	114
391	8:30:09	116
392	8:35:09	119
393	8:40:09	122
394	8:45:09	126
395	8:50:09	131
396	8:55:09	136
397	9:00:09	140
398	9:05:09	142
399	9:10:09	141
400	9:15:09	139
401	9:20:09	136
402	9:25:09	131
403	9:30:09	125
404	9:35:09	119
405	9:40:09	113
406	9:45:09	108
407	9:50:09	105
408	9:55:09	103
409	10:00:09	103
410	10:05:09	105
411	10:10:09	107
412	10:15:09	110
413	10:20:09	114
414	10:25:09	118
415	10:30:09	121
416	10:35:09	124
417	10:40:09	124
418	10:45:09	124
419	10:50:09	122
420	10:55:09	118
421	11:00:09	113
422	11:05:09	109
423	11:10:09	105
424	11:15:09	102
425	11:20:09	101
426	11:25:09	102
427	11:30:09	104
428	11:35:09	106
429	11:40:09	108
430	11:45:09	110
431	11:50:09	112
432	11:55:09	114
433	12:00:09	115
434	12:05:09	116
435	12:10:09	115
436	12:15:09	114
437	12:20:09	111
438	12:25:09	109
439	12:30:09	106
440	12:35:09	104
441	12:40:09	102
442	12:45:09	100
443	12:50:09	99
444	12:55:09	98
445	13:00:09	97
446	13:05:09	94
447	13:10:09	91
448	13:15:09	86
449	13:20:09	81
450	13:25:09	76
451	13:30:09	72
452	13:35:09	70
453	13:40:09	70
454	13:45:09	71
455	13:50:09	73
456	13:55:09	75
457	14:00:09	77
458	14:05:09	79
459	14:10:09	81
460	14:15:09	82
461	14:20:09	83
462	14:25:09	83
463	14:30:09	82
464	14:35:09	82
465	14:40:09	83
466	14:45:09	84
467	14:50:09	85
468	14:55:09	86
469	15:00:09	88
470	15:05:09	89
471	15:10:09	89
472	15:15:09	90
473	15:20:09	91
474	15:25:09	91
475	15:30:09	92
476	15:35:09	92
477	15:40:09	92
478	15:45:09	92
479	15:50:09	90
480	15:55:09	89
481	16:00:09	88
482	16:05:09	87
483	16:10:09	87
484	16:15:09	87
485	16:20:09	88
486	16:25:09	89
487	16:30:09	90
488	16:35:09	91
489	16:40:09	92
490	16:45:09	92
491	16:50:09	92
492	16:55:09	91
493	17:00:09	91
494	17:05:09	90
495	17:10:09	90
496	17:15:09	89
497	17:20:09	89
498	17:25:09	89
499	17:30:09	89
500	17:35:09	89
501	17:40:09	89
502	17:45:09	89
503	17:50:09	89
504	17:55:09	90
505	18:00:09	91
506	18:05:09	91
507	18:10:09	91
508	18:15:09	91
509	18:20:09	92
510	18:25:09	92
511	18:30:09	92
512	18:35:09	92
513	18:40:09	92
514	18:45:09	92
515	18:50:09	91
516	18:55:09	90
517	19:00:09	89
518	19:05:09	89
519	19:10:09	89
520	19:15:09	90
521	19:20:09	92
522	19:25:09	93
523	19:30:09	95
524	19:35:09	97
525	19:40:09	99
526	19:45:09	101
527	19:50:09	102
528	19:55:09	103
529	20:00:09	103
530	20:05:09	103
531	20:10:09	103
532	20:15:09	102
533	20:20:09	101
534	20:25:09	100
535	20:30:09	98
536	20:35:09	97
537	20:40:09	97
538	20:45:09	97
539	20:50:09	97
540	20:55:09	98
541	21:00:09	99
542	21:05:09	100
543	21:10:09	101
544	21:15:09	102
545	21:20:09	103
546	21:25:09	103
547	21:30:09	102
548	21:35:09	101
549	21:40:09	101
550	21:45:09	100
551	21:50:09	100
552	21:55:09	100
553	22:00:09	101
554	22:05:09	101
555	22:10:09	102
556	22:15:09	103
557	22:20:09	104
558	22:25:09	105
559	22:30:09	106
560	22:35:09	106
561	22:40:09	107
562	22:45:09	107
563	22:50:09	107
564	22:55:09	108
565	23:00:09	108
566	23:05:09	108
567	23:10:09	109
568	23:15:09	109
569	23:20:09	109
570	23:25:09	109
571	23:30:09	110
572	23:35:09	111
573	23:40:09	111
574	23:45:09	112
575	23:50:09	112
576	23:55:09	112
