# Supplementary material for: Detrended Fluctuation Analysis in the prediction of type 2 diabetes mellitus in patients at risk: Model optimization and comparison with other metrics
Source: PLoS One. 2019 Dec 18;14(12):e0225817. doi: 10.1371/journal.pone.0225817 (PMC6919578; doi:10.1371/journal.pone.0225817)
Supplement: S1 File — This file includes glucose time series from all patients included in the study and the database with clinical variables. (ZIP) [file pone.0225817.s001.zip › S1/case 170.csv]

	hora	glucemia
1	00:04:50	117
2	00:09:50	114
3	00:14:50	111
4	00:19:50	108
5	00:24:50	104
6	00:29:50	101
7	00:34:50	99
8	00:39:50	97
9	00:44:50	97
10	00:49:50	97
11	00:54:50	97
12	00:59:50	97
13	01:04:50	97
14	01:09:50	97
15	01:14:50	97
16	01:19:50	97
17	01:24:50	97
18	01:29:50	96
19	01:34:50	96
20	01:39:50	96
21	01:44:50	96
22	01:49:50	97
23	01:54:50	98
24	01:59:50	98
25	02:04:50	98
26	02:09:50	98
27	02:14:50	97
28	02:19:50	96
29	02:24:50	95
30	02:29:50	93
31	02:34:50	92
32	02:39:50	90
33	02:44:50	89
34	02:49:50	88
35	02:54:50	89
36	02:59:50	91
37	03:04:50	93
38	03:09:50	94
39	03:14:50	95
40	03:19:50	95
41	03:24:50	94
42	03:29:50	93
43	03:34:50	92
44	03:39:50	91
45	03:44:50	89
46	03:49:50	87
47	03:54:50	84
48	03:59:50	81
49	04:04:50	78
50	04:09:50	75
51	04:14:50	71
52	04:19:50	68
53	04:24:50	65
54	04:29:50	63
55	04:34:50	61
56	04:39:50	61
57	04:44:50	62
58	04:49:50	67
59	04:54:50	74
60	04:59:50	83
61	05:04:50	91
62	05:09:50	99
63	05:14:50	103
64	05:19:50	105
65	05:24:50	105
66	05:29:50	105
67	05:34:50	104
68	05:39:50	103
69	05:44:50	103
70	05:49:50	103
71	05:54:50	103
72	05:59:50	104
73	06:04:50	103
74	06:09:50	102
75	06:14:50	100
76	06:19:50	98
77	06:24:50	97
78	06:29:50	99
79	06:34:50	102
80	06:39:50	104
81	06:44:50	106
82	06:49:50	107
83	06:54:50	107
84	06:59:50	106
85	07:04:50	106
86	07:09:50	106
87	07:14:50	107
88	07:19:50	109
89	07:24:50	111
90	07:29:50	113
91	07:34:50	115
92	07:39:50	116
93	07:44:50	116
94	07:49:50	117
95	07:54:50	117
96	07:59:50	117
97	08:04:50	117
98	08:09:50	117
99	08:14:50	117
100	08:19:50	117
101	08:24:50	117
102	08:29:50	117
103	08:34:50	117
104	08:39:50	118
105	08:44:50	120
106	08:49:50	122
107	08:54:50	126
108	08:59:50	129
109	09:04:50	133
110	09:09:50	136
111	09:14:50	138
112	09:19:50	140
113	09:24:50	140
114	09:29:50	141
115	09:34:50	140
116	09:39:50	140
117	09:44:50	138
118	09:49:50	136
119	09:54:50	134
120	09:59:50	131
121	10:04:50	128
122	10:09:50	125
123	10:14:50	123
124	10:19:50	122
125	10:24:50	121
126	10:29:50	120
127	10:34:50	119
128	10:39:50	118
129	10:44:50	117
130	10:49:50	115
131	10:54:50	112
132	10:59:50	110
133	11:04:50	108
134	11:09:50	107
135	11:14:50	106
136	11:19:50	106
137	11:24:50	107
138	11:29:50	107
139	11:34:50	107
140	11:39:50	107
141	11:44:50	107
142	11:49:50	107
143	11:54:50	107
144	11:59:50	107
145	12:04:50	107
146	12:09:50	108
147	12:14:50	108
148	12:19:50	108
149	12:24:50	109
150	12:29:50	110
151	12:34:50	112
152	12:39:50	113
153	12:44:50	114
154	12:49:50	115
155	12:54:50	114
156	12:59:50	114
157	13:04:50	113
158	13:09:50	112
159	13:14:50	111
160	13:19:50	111
161	13:24:50	112
162	13:29:50	113
163	13:34:50	114
164	13:39:50	115
165	13:44:50	117
166	13:49:50	118
167	13:54:50	118
168	13:59:50	118
169	14:04:50	117
170	14:09:50	117
171	14:14:50	117
172	14:19:50	118
173	14:24:50	120
174	14:29:50	121
175	14:34:50	122
176	14:39:50	122
177	14:44:50	120
178	14:49:50	118
179	14:54:50	115
180	14:59:50	114
181	15:04:50	114
182	15:09:50	116
183	15:14:50	118
184	15:19:50	119
185	15:24:50	119
186	15:29:50	117
187	15:34:50	115
188	15:39:50	113
189	15:44:50	112
190	15:49:50	112
191	15:54:50	112
192	15:59:50	113
193	16:04:50	114
194	16:09:50	115
195	16:14:50	115
196	16:19:50	115
197	16:24:50	115
198	16:29:50	114
199	16:34:50	114
200	16:39:50	114
201	16:44:50	114
202	16:49:50	114
203	16:54:50	113
204	16:59:50	113
205	17:04:50	112
206	17:09:50	112
207	17:14:50	112
208	17:19:50	111
209	17:24:50	111
210	17:29:50	111
211	17:34:50	110
212	17:39:50	110
213	17:44:50	109
214	17:49:50	108
215	17:54:50	106
216	17:59:50	105
217	18:04:50	104
218	18:09:50	103
219	18:14:50	103
220	18:19:50	103
221	18:24:50	103
222	18:29:50	104
223	18:34:50	105
224	18:39:50	107
225	18:44:50	108
226	18:49:50	109
227	18:54:50	110
228	18:59:50	111
229	19:04:50	112
230	19:09:50	113
231	19:14:50	114
232	19:19:50	115
233	19:24:50	115
234	19:29:50	114
235	19:34:50	113
236	19:39:50	111
237	19:44:50	110
238	19:49:50	110
239	19:54:50	110
240	19:59:50	110
241	20:04:50	111
242	20:09:50	113
243	20:14:50	114
244	20:19:50	114
245	20:24:50	114
246	20:29:50	114
247	20:34:50	113
248	20:39:50	112
249	20:44:50	111
250	20:49:50	111
251	20:54:50	111
252	20:59:50	111
253	21:04:51	112
254	21:09:51	114
255	21:14:51	117
256	21:19:51	120
257	21:24:51	122
258	21:29:51	125
259	21:34:51	128
260	21:39:51	130
261	21:44:51	133
262	21:49:51	135
263	21:54:51	138
264	21:59:51	139
265	22:04:51	140
266	22:09:51	140
267	22:14:51	139
268	22:19:51	137
269	22:24:51	134
270	22:29:51	131
271	22:34:51	129
272	22:39:51	126
273	22:44:51	124
274	22:49:51	122
275	22:54:51	120
276	22:59:51	118
277	23:04:51	116
278	23:09:51	116
279	23:14:51	115
280	23:19:51	115
281	23:24:51	115
282	23:29:51	114
283	23:34:51	114
284	23:39:51	114
285	23:44:51	114
286	23:49:51	114
287	23:54:51	115
288	23:59:51	115
289	00:04:51	115
290	00:09:51	115
291	00:14:51	115
292	00:19:51	115
293	00:24:51	116
294	00:29:51	117
295	00:34:51	118
296	00:39:51	119
297	00:44:51	120
298	00:49:51	121
299	00:54:51	122
300	00:59:51	123
301	01:04:51	123
302	01:09:51	124
303	01:14:51	124
304	01:19:51	125
305	01:24:51	125
306	01:29:51	126
307	01:34:51	126
308	01:39:51	127
309	01:44:51	127
310	01:49:51	128
311	01:54:51	128
312	01:59:51	129
313	02:04:51	129
314	02:09:51	128
315	02:14:51	127
316	02:19:51	125
317	02:24:51	122
318	02:29:51	120
319	02:34:51	118
320	02:39:51	118
321	02:44:51	119
322	02:49:51	122
323	02:54:51	124
324	02:59:51	127
325	03:04:51	129
326	03:09:51	131
327	03:14:51	132
328	03:19:51	132
329	03:24:51	132
330	03:29:51	131
331	03:34:51	130
332	03:39:51	128
333	03:44:51	126
334	03:49:51	124
335	03:54:51	123
336	03:59:51	122
337	04:04:51	123
338	04:09:51	124
339	04:14:51	126
340	04:19:51	127
341	04:24:51	128
342	04:29:51	128
343	04:34:51	128
344	04:39:51	129
345	04:44:51	129
346	04:49:51	129
347	04:54:51	129
348	04:59:51	130
349	05:04:51	131
350	05:09:51	131
351	05:14:51	131
352	05:19:51	131
353	05:24:51	131
354	05:29:51	130
355	05:34:51	129
356	05:39:51	127
357	05:44:51	126
358	05:49:51	126
359	05:54:51	125
360	05:59:51	125
361	06:04:51	125
362	06:09:51	125
363	06:14:51	125
364	06:19:51	125
365	06:24:51	124
366	06:29:51	123
367	06:34:51	122
368	06:39:51	121
369	06:44:51	121
370	06:49:51	121
371	06:54:51	122
372	06:59:51	122
373	07:04:51	122
374	07:09:51	122
375	07:14:51	121
376	07:19:51	121
377	07:24:51	120
378	07:29:51	119
379	07:34:51	118
380	07:39:51	118
381	07:44:51	120
382	07:49:51	123
383	07:54:51	127
384	07:59:51	131
385	08:04:51	135
386	08:09:51	138
387	08:14:51	139
388	08:19:51	140
389	08:24:51	139
390	08:29:51	139
391	08:34:51	138
392	08:39:51	137
393	08:44:51	135
394	08:49:51	133
395	08:54:51	130
396	08:59:51	126
397	09:04:51	122
398	09:09:51	119
399	09:14:51	118
400	09:19:51	120
401	09:24:51	125
402	09:29:51	132
403	09:34:51	140
404	09:39:51	147
405	09:44:51	151
406	09:49:51	152
407	09:54:51	150
408	09:59:51	148
409	10:04:51	145
410	10:09:51	143
411	10:14:51	141
412	10:19:51	140
413	10:24:51	138
414	10:29:51	136
415	10:34:51	134
416	10:39:51	133
417	10:44:51	131
418	10:49:51	129
419	10:54:51	128
420	10:59:51	127
421	11:04:51	127
422	11:09:51	127
423	11:14:51	128
424	11:19:51	128
425	11:24:51	129
426	11:29:51	130
427	11:34:51	130
428	11:39:51	131
429	11:44:51	131
430	11:49:51	132
431	11:54:51	131
432	11:59:51	130
433	12:04:51	128
434	12:09:51	125
435	12:14:51	122
436	12:19:51	119
437	12:24:51	115
438	12:29:51	111
439	12:34:51	107
440	12:39:51	104
441	12:44:51	104
442	12:49:51	105
443	12:54:51	108
444	12:59:51	112
445	13:04:51	114
446	13:09:51	115
447	13:14:51	115
448	13:19:51	115
449	13:24:51	113
450	13:29:51	113
451	13:34:51	113
452	13:39:51	115
453	13:44:51	117
454	13:49:51	121
455	13:54:51	124
456	13:59:51	126
457	14:04:51	128
458	14:09:51	128
459	14:14:51	128
460	14:19:51	127
461	14:24:51	126
462	14:29:51	123
463	14:34:51	121
464	14:39:51	119
465	14:44:51	118
466	14:49:51	119
467	14:54:51	120
468	14:59:51	121
469	15:04:51	123
470	15:09:51	124
471	15:14:51	124
472	15:19:51	124
473	15:24:51	123
474	15:29:51	121
475	15:34:51	118
476	15:39:51	115
477	15:44:51	112
478	15:49:51	109
479	15:54:51	107
480	15:59:51	104
481	16:04:51	102
482	16:09:51	101
483	16:14:51	99
484	16:19:51	97
485	16:24:51	96
486	16:29:51	95
487	16:34:51	95
488	16:39:51	95
489	16:44:51	96
490	16:49:51	97
491	16:54:51	98
492	16:59:51	99
493	17:04:51	100
494	17:09:51	101
495	17:14:51	101
496	17:19:51	101
497	17:24:51	100
498	17:29:51	100
499	17:34:51	100
500	17:39:51	101
501	17:44:51	103
502	17:49:51	105
503	17:54:51	106
504	17:59:51	105
505	18:04:51	104
506	18:09:51	102
507	18:14:51	100
508	18:19:51	98
509	18:24:51	98
510	18:29:51	99
511	18:34:51	102
512	18:39:51	105
513	18:44:51	109
514	18:49:51	113
515	18:54:51	117
516	18:59:51	120
517	19:04:51	122
518	19:09:51	123
519	19:14:51	123
520	19:19:51	123
521	19:24:51	122
522	19:29:51	121
523	19:34:51	120
524	19:39:51	119
525	19:44:51	119
526	19:49:51	119
527	19:54:51	119
528	19:59:51	118
529	20:04:51	117
530	20:09:51	115
531	20:14:51	113
532	20:19:51	109
533	20:24:51	105
534	20:29:51	100
535	20:34:51	95
536	20:39:51	92
537	20:44:51	89
538	20:49:51	87
539	20:54:51	86
540	20:59:51	86
541	21:04:51	86
542	21:09:51	87
543	21:14:51	89
544	21:19:51	90
545	21:24:51	92
546	21:29:51	94
547	21:34:51	96
548	21:39:51	98
549	21:44:51	99
550	21:49:51	100
551	21:54:51	101
552	21:59:51	102
553	22:04:51	103
554	22:09:51	105
555	22:14:51	107
556	22:19:51	110
557	22:24:51	113
558	22:29:51	116
559	22:34:51	118
560	22:39:51	119
561	22:44:51	119
562	22:49:51	118
563	22:54:51	118
564	22:59:51	119
565	23:04:51	121
566	23:09:51	123
567	23:14:51	125
568	23:19:51	128
569	23:24:51	131
570	23:29:51	133
571	23:34:51	135
572	23:39:51	137
573	23:44:51	138
574	23:49:51	139
575	23:54:51	139
576	23:59:51	139
