# Supplementary material for: Detrended Fluctuation Analysis in the prediction of type 2 diabetes mellitus in patients at risk: Model optimization and comparison with other metrics
Source: PLoS One. 2019 Dec 18;14(12):e0225817. doi: 10.1371/journal.pone.0225817 (PMC6919578; doi:10.1371/journal.pone.0225817)
Supplement: S1 File — This file includes glucose time series from all patients included in the study and the database with clinical variables. (ZIP) [file pone.0225817.s001.zip › S1/case 171.csv]

	hora	glucemia
1	00:00:08	136
2	00:05:08	136
3	00:10:08	136
4	00:15:08	136
5	00:20:08	136
6	00:25:08	135
7	00:30:08	134
8	00:35:08	132
9	00:40:08	131
10	00:45:08	129
11	00:50:08	128
12	00:55:08	127
13	01:00:08	124
14	01:05:08	122
15	01:10:08	119
16	01:15:08	117
17	01:20:08	116
18	01:25:08	116
19	01:30:08	116
20	01:35:08	116
21	01:40:08	115
22	01:45:08	115
23	01:50:08	115
24	01:55:08	115
25	02:00:08	116
26	02:05:08	117
27	02:10:08	118
28	02:15:08	118
29	02:20:08	117
30	02:25:08	115
31	02:30:08	113
32	02:35:08	111
33	02:40:08	108
34	02:45:08	106
35	02:50:08	104
36	02:55:08	103
37	03:00:08	103
38	03:05:08	103
39	03:10:08	105
40	03:15:08	107
41	03:20:08	109
42	03:25:08	112
43	03:30:08	115
44	03:35:08	118
45	03:40:08	120
46	03:45:08	121
47	03:50:08	121
48	03:55:08	119
49	04:00:08	116
50	04:05:08	111
51	04:10:08	106
52	04:15:08	100
53	04:20:08	94
54	04:25:08	89
55	04:30:08	85
56	04:35:08	82
57	04:40:08	81
58	04:45:08	81
59	04:50:08	82
60	04:55:08	84
61	05:00:08	85
62	05:05:08	86
63	05:10:08	87
64	05:15:08	87
65	05:20:08	88
66	05:25:08	89
67	05:30:08	90
68	05:35:08	91
69	05:40:08	92
70	05:45:08	93
71	05:50:08	94
72	05:55:08	95
73	06:00:08	96
74	06:05:08	97
75	06:10:08	100
76	06:15:08	102
77	06:20:08	103
78	06:25:08	103
79	06:30:08	101
80	06:35:08	99
81	06:40:08	98
82	06:45:08	97
83	06:50:08	97
84	06:55:08	98
85	07:00:08	100
86	07:05:08	101
87	07:10:08	102
88	07:15:08	103
89	07:20:08	104
90	07:25:08	104
91	07:30:08	105
92	07:35:08	107
93	07:40:08	109
94	07:45:08	111
95	07:50:08	113
96	07:55:08	115
97	08:00:08	116
98	08:05:08	118
99	08:10:08	119
100	08:15:08	120
101	08:20:08	121
102	08:25:08	121
103	08:30:08	121
104	08:35:08	120
105	08:40:08	119
106	08:45:08	118
107	08:50:08	117
108	08:55:08	116
109	09:00:08	115
110	09:05:08	114
111	09:10:08	113
112	09:15:08	113
113	09:20:08	114
114	09:25:08	114
115	09:30:08	116
116	09:35:08	117
117	09:40:08	120
118	09:45:08	123
119	09:50:08	126
120	09:55:08	129
121	10:00:08	131
122	10:05:08	134
123	10:10:08	136
124	10:15:08	138
125	10:20:08	140
126	10:25:08	141
127	10:30:08	141
128	10:35:08	142
129	10:40:08	143
130	10:45:08	145
131	10:50:08	148
132	10:55:08	151
133	11:00:08	155
134	11:05:08	159
135	11:10:08	163
136	11:15:08	168
137	11:20:08	172
138	11:25:08	176
139	11:30:08	178
140	11:35:08	179
141	11:40:08	179
142	11:45:08	181
143	11:50:08	184
144	11:55:08	188
145	12:00:08	193
146	12:05:08	198
147	12:10:08	200
148	12:15:08	199
149	12:20:08	195
150	12:25:08	189
151	12:30:08	181
152	12:35:08	172
153	12:40:08	164
154	12:45:08	158
155	12:50:08	153
156	12:55:08	151
157	13:00:08	149
158	13:05:08	149
159	13:10:08	148
160	13:15:08	146
161	13:20:08	144
162	13:25:08	141
163	13:30:08	138
164	13:35:08	135
165	13:40:08	131
166	13:45:08	128
167	13:50:08	125
168	13:55:08	122
169	14:00:08	120
170	14:05:08	119
171	14:10:08	121
172	14:15:08	124
173	14:20:08	128
174	14:25:08	131
175	14:30:08	132
176	14:35:08	132
177	14:40:08	131
178	14:45:08	129
179	14:50:08	126
180	14:55:08	123
181	15:00:08	120
182	15:05:08	118
183	15:10:08	116
184	15:15:08	115
185	15:20:08	115
186	15:25:08	116
187	15:30:08	118
188	15:35:08	122
189	15:40:08	128
190	15:45:08	135
191	15:50:08	143
192	15:55:08	151
193	16:00:08	158
194	16:05:08	163
195	16:10:08	166
196	16:15:08	168
197	16:20:08	168
198	16:25:08	168
199	16:30:08	167
200	16:35:08	167
201	16:40:08	167
202	16:45:08	168
203	16:50:08	167
204	16:55:08	167
205	17:00:08	166
206	17:05:08	164
207	17:10:08	163
208	17:15:08	162
209	17:20:08	162
210	17:25:08	162
211	17:30:08	162
212	17:35:08	161
213	17:40:08	159
214	17:45:08	157
215	17:50:08	155
216	17:55:08	154
217	18:00:08	152
218	18:05:08	151
219	18:10:08	149
220	18:15:08	147
221	18:20:08	145
222	18:25:08	142
223	18:30:08	140
224	18:35:08	138
225	18:40:08	137
226	18:45:08	136
227	18:50:08	135
228	18:55:08	135
229	19:00:08	134
230	19:05:08	132
231	19:10:08	131
232	19:15:08	129
233	19:20:08	127
234	19:25:08	125
235	19:30:08	124
236	19:35:08	124
237	19:40:08	126
238	19:45:08	129
239	19:50:08	133
240	19:55:08	136
241	20:00:08	139
242	20:05:08	140
243	20:10:08	140
244	20:15:08	139
245	20:20:08	138
246	20:25:08	136
247	20:30:08	134
248	20:35:08	132
249	20:40:08	130
250	20:45:08	129
251	20:50:08	129
252	20:55:08	128
253	21:00:08	126
254	21:05:08	123
255	21:10:08	120
256	21:15:08	117
257	21:20:08	115
258	21:25:08	114
259	21:30:08	115
260	21:35:08	118
261	21:40:08	122
262	21:45:09	126
263	21:50:09	129
264	21:55:09	131
265	22:00:09	132
266	22:05:09	131
267	22:10:09	130
268	22:15:09	129
269	22:20:09	127
270	22:25:09	127
271	22:30:09	128
272	22:35:09	130
273	22:40:09	133
274	22:45:09	136
275	22:50:09	138
276	22:55:09	140
277	23:00:09	142
278	23:05:09	145
279	23:10:09	149
280	23:15:09	153
281	23:20:09	156
282	23:25:09	158
283	23:30:09	159
284	23:35:09	158
285	23:40:09	156
286	23:45:09	153
287	23:50:09	150
288	23:55:09	148
289	00:00:09	146
290	00:05:09	145
291	00:10:09	143
292	00:15:09	141
293	00:20:09	140
294	00:25:09	138
295	00:30:09	138
296	00:35:09	139
297	00:40:09	141
298	00:45:09	144
299	00:50:09	146
300	00:55:09	148
301	01:00:09	149
302	01:05:09	149
303	01:10:09	148
304	01:15:09	145
305	01:20:09	142
306	01:25:09	139
307	01:30:09	137
308	01:35:09	136
309	01:40:09	135
310	01:45:09	136
311	01:50:09	137
312	01:55:09	138
313	02:00:09	139
314	02:05:09	141
315	02:10:09	142
316	02:15:09	144
317	02:20:09	145
318	02:25:09	145
319	02:30:09	144
320	02:35:09	141
321	02:40:09	138
322	02:45:09	134
323	02:50:09	131
324	02:55:09	130
325	03:00:09	129
326	03:05:09	129
327	03:10:09	131
328	03:15:09	134
329	03:20:09	136
330	03:25:09	139
331	03:30:09	140
332	03:35:09	140
333	03:40:09	140
334	03:45:09	138
335	03:50:09	136
336	03:55:09	134
337	04:00:09	131
338	04:05:09	129
339	04:10:09	128
340	04:15:09	127
341	04:20:09	126
342	04:25:09	126
343	04:30:09	125
344	04:35:09	124
345	04:40:09	123
346	04:45:09	123
347	04:50:09	124
348	04:55:09	126
349	05:00:09	128
350	05:05:09	129
351	05:10:09	130
352	05:15:09	131
353	05:20:09	130
354	05:25:09	128
355	05:30:09	126
356	05:35:09	125
357	05:40:09	125
358	05:45:09	127
359	05:50:09	130
360	05:55:09	134
361	06:00:09	138
362	06:05:09	140
363	06:10:09	142
364	06:15:09	143
365	06:20:09	143
366	06:25:09	144
367	06:30:09	145
368	06:35:09	147
369	06:40:09	148
370	06:45:09	148
371	06:50:09	148
372	06:55:09	148
373	07:00:09	147
374	07:05:09	147
375	07:10:09	147
376	07:15:09	148
377	07:20:09	149
378	07:25:09	149
379	07:30:09	150
380	07:35:09	150
381	07:40:09	149
382	07:45:09	148
383	07:50:09	147
384	07:55:09	145
385	08:00:09	144
386	08:05:09	143
387	08:10:09	142
388	08:15:09	142
389	08:20:09	142
390	08:25:09	143
391	08:30:09	143
392	08:35:09	143
393	08:40:09	143
394	08:45:09	143
395	08:50:09	143
396	08:55:09	143
397	09:00:09	142
398	09:05:09	142
399	09:10:09	141
400	09:15:09	140
401	09:20:09	139
402	09:25:09	139
403	09:30:09	139
404	09:35:09	138
405	09:40:09	139
406	09:45:09	139
407	09:50:09	140
408	09:55:09	142
409	10:00:09	143
410	10:05:09	145
411	10:10:09	147
412	10:15:09	149
413	10:20:09	151
414	10:25:09	152
415	10:30:09	153
416	10:35:09	154
417	10:40:09	155
418	10:45:09	156
419	10:50:09	157
420	10:55:09	158
421	11:00:09	158
422	11:05:09	157
423	11:10:09	156
424	11:15:09	154
425	11:20:09	152
426	11:25:09	150
427	11:30:09	148
428	11:35:09	146
429	11:40:09	145
430	11:45:09	144
431	11:50:09	145
432	11:55:09	145
433	12:00:09	145
434	12:05:09	145
435	12:10:09	145
436	12:15:09	145
437	12:20:09	144
438	12:25:09	144
439	12:30:09	143
440	12:35:09	142
441	12:40:09	140
442	12:45:09	138
443	12:50:09	136
444	12:55:09	134
445	13:00:09	131
446	13:05:09	128
447	13:10:09	125
448	13:15:09	121
449	13:20:09	119
450	13:25:09	117
451	13:30:09	117
452	13:35:09	118
453	13:40:09	120
454	13:45:09	123
455	13:50:09	126
456	13:55:09	129
457	14:00:09	130
458	14:05:09	131
459	14:10:09	130
460	14:15:09	129
461	14:20:09	128
462	14:25:09	127
463	14:30:09	127
464	14:35:09	127
465	14:40:09	126
466	14:45:09	125
467	14:50:09	122
468	14:55:09	120
469	15:00:09	118
470	15:05:09	117
471	15:10:09	116
472	15:15:09	118
473	15:20:09	120
474	15:25:09	122
475	15:30:09	125
476	15:35:09	128
477	15:40:09	130
478	15:45:09	131
479	15:50:09	131
480	15:55:09	131
481	16:00:09	129
482	16:05:09	126
483	16:10:09	122
484	16:15:09	118
485	16:20:09	115
486	16:25:09	113
487	16:30:09	111
488	16:35:09	111
489	16:40:09	111
490	16:45:09	111
491	16:50:09	111
492	16:55:09	110
493	17:00:09	109
494	17:05:09	107
495	17:10:09	105
496	17:15:09	104
497	17:20:09	103
498	17:25:09	103
499	17:30:09	104
500	17:35:09	105
501	17:40:09	107
502	17:45:09	109
503	17:50:09	112
504	17:55:09	115
505	18:00:09	117
506	18:05:09	119
507	18:10:09	119
508	18:15:09	118
509	18:20:09	117
510	18:25:09	115
511	18:30:09	112
512	18:35:09	110
513	18:40:09	108
514	18:45:09	107
515	18:50:09	107
516	18:55:09	107
517	19:00:09	108
518	19:05:09	109
519	19:10:09	110
520	19:15:09	111
521	19:20:09	112
522	19:25:09	113
523	19:30:09	114
524	19:35:09	115
525	19:40:09	116
526	19:45:09	118
527	19:50:09	119
528	19:55:09	120
529	20:00:09	120
530	20:05:09	120
531	20:10:09	120
532	20:15:09	119
533	20:20:09	118
534	20:25:09	116
535	20:30:09	114
536	20:35:09	112
537	20:40:09	110
538	20:45:09	107
539	20:50:09	105
540	20:55:09	103
541	21:00:09	102
542	21:05:09	100
543	21:10:09	100
544	21:15:09	99
545	21:20:09	100
546	21:25:09	101
547	21:30:09	103
548	21:35:09	105
549	21:40:09	106
550	21:45:09	107
551	21:50:09	108
552	21:55:09	108
553	22:00:09	109
554	22:05:09	109
555	22:10:09	109
556	22:15:09	109
557	22:20:09	109
558	22:25:09	110
559	22:30:09	111
560	22:35:09	112
561	22:40:09	114
562	22:45:09	115
563	22:50:09	116
564	22:55:09	117
565	23:00:09	118
566	23:05:09	119
567	23:10:09	120
568	23:15:09	120
569	23:20:09	120
570	23:25:09	119
571	23:30:09	118
572	23:35:09	117
573	23:40:09	115
574	23:45:09	113
575	23:50:09	112
576	23:55:09	113
