# Supplementary material for: Detrended Fluctuation Analysis in the prediction of type 2 diabetes mellitus in patients at risk: Model optimization and comparison with other metrics
Source: PLoS One. 2019 Dec 18;14(12):e0225817. doi: 10.1371/journal.pone.0225817 (PMC6919578; doi:10.1371/journal.pone.0225817)
Supplement: S1 File — This file includes glucose time series from all patients included in the study and the database with clinical variables. (ZIP) [file pone.0225817.s001.zip › S1/case 172.csv]

	hora	glucemia
1	00:04:48	111
2	00:09:48	113
3	00:14:48	115
4	00:19:48	118
5	00:24:48	120
6	00:29:48	122
7	00:34:48	123
8	00:39:48	123
9	00:44:48	122
10	00:49:48	121
11	00:54:48	120
12	00:59:48	119
13	01:04:48	119
14	01:09:48	120
15	01:14:48	121
16	01:19:48	123
17	01:24:48	125
18	01:29:48	127
19	01:34:48	128
20	01:39:48	128
21	01:44:48	128
22	01:49:48	128
23	01:54:48	127
24	01:59:48	126
25	02:04:48	124
26	02:09:48	123
27	02:14:48	121
28	02:19:48	120
29	02:24:48	119
30	02:29:48	118
31	02:34:48	117
32	02:39:48	116
33	02:44:48	115
34	02:49:48	113
35	02:54:48	111
36	02:59:48	109
37	03:04:48	107
38	03:09:48	106
39	03:14:48	104
40	03:19:48	103
41	03:24:48	102
42	03:29:48	101
43	03:34:48	100
44	03:39:48	99
45	03:44:48	98
46	03:49:48	98
47	03:54:48	98
48	03:59:48	99
49	04:04:48	99
50	04:09:48	100
51	04:14:48	101
52	04:19:48	102
53	04:24:48	103
54	04:29:48	104
55	04:34:48	105
56	04:39:48	106
57	04:44:48	106
58	04:49:48	107
59	04:54:48	107
60	04:59:48	107
61	05:04:48	108
62	05:09:48	108
63	05:14:48	108
64	05:19:48	108
65	05:24:48	108
66	05:29:48	108
67	05:34:48	107
68	05:39:48	107
69	05:44:48	107
70	05:49:48	108
71	05:54:48	108
72	05:59:48	109
73	06:04:48	109
74	06:09:48	110
75	06:14:48	111
76	06:19:48	111
77	06:24:48	111
78	06:29:48	111
79	06:34:48	111
80	06:39:48	111
81	06:44:48	111
82	06:49:48	111
83	06:54:48	111
84	06:59:48	111
85	07:04:48	111
86	07:09:48	111
87	07:14:48	111
88	07:19:48	111
89	07:24:48	111
90	07:29:48	111
91	07:34:48	112
92	07:39:48	112
93	07:44:48	112
94	07:49:48	111
95	07:54:48	111
96	07:59:48	110
97	08:04:48	109
98	08:09:48	107
99	08:14:48	107
100	08:19:48	107
101	08:24:48	107
102	08:29:48	109
103	08:34:48	110
104	08:39:48	110
105	08:44:48	111
106	08:49:48	111
107	08:54:48	111
108	08:59:48	111
109	09:04:48	112
110	09:09:48	113
111	09:14:48	114
112	09:19:48	116
113	09:24:48	117
114	09:29:48	118
115	09:34:48	118
116	09:39:48	119
117	09:44:48	118
118	09:49:48	118
119	09:54:48	117
120	09:59:48	117
121	10:04:48	117
122	10:09:48	117
123	10:14:48	116
124	10:19:48	115
125	10:24:48	115
126	10:29:48	115
127	10:34:48	115
128	10:39:48	115
129	10:44:48	115
130	10:49:48	116
131	10:54:48	116
132	10:59:48	117
133	11:04:48	117
134	11:09:48	118
135	11:14:48	118
136	11:19:48	119
137	11:24:48	120
138	11:29:48	121
139	11:34:48	124
140	11:39:48	126
141	11:44:48	130
142	11:49:48	134
143	11:54:48	137
144	11:59:48	138
145	12:04:48	139
146	12:09:48	137
147	12:14:48	135
148	12:19:48	132
149	12:24:48	130
150	12:29:48	129
151	12:34:48	128
152	12:39:48	127
153	12:44:48	127
154	12:49:48	126
155	12:54:48	125
156	12:59:48	124
157	13:04:48	122
158	13:09:48	120
159	13:14:48	118
160	13:19:48	116
161	13:24:48	114
162	13:29:48	113
163	13:34:48	112
164	13:39:48	111
165	13:44:48	111
166	13:49:48	110
167	13:54:48	110
168	13:59:48	110
169	14:04:48	111
170	14:09:48	111
171	14:14:48	111
172	14:19:48	111
173	14:24:48	111
174	14:29:48	110
175	14:34:48	109
176	14:39:48	106
177	14:44:48	104
178	14:49:48	102
179	14:54:48	102
180	14:59:48	102
181	15:04:48	104
182	15:09:48	105
183	15:14:48	107
184	15:19:48	108
185	15:24:48	109
186	15:29:48	109
187	15:34:48	109
188	15:39:48	109
189	15:44:48	109
190	15:49:48	109
191	15:54:48	109
192	15:59:48	109
193	16:04:48	108
194	16:09:48	108
195	16:14:48	108
196	16:19:48	108
197	16:24:48	107
198	16:29:48	107
199	16:34:48	107
200	16:39:48	108
201	16:44:48	108
202	16:49:48	110
203	16:54:48	112
204	16:59:48	115
205	17:04:48	119
206	17:09:48	123
207	17:14:48	128
208	17:19:48	132
209	17:24:48	134
210	17:29:48	136
211	17:34:48	137
212	17:39:48	137
213	17:44:48	136
214	17:49:48	134
215	17:54:48	132
216	17:59:48	129
217	18:04:48	127
218	18:09:48	125
219	18:14:48	123
220	18:19:48	122
221	18:24:48	120
222	18:29:48	120
223	18:34:48	119
224	18:39:48	119
225	18:44:48	119
226	18:49:48	120
227	18:54:48	120
228	18:59:48	121
229	19:04:48	122
230	19:09:48	123
231	19:14:48	123
232	19:19:48	124
233	19:24:48	126
234	19:29:48	126
235	19:34:48	127
236	19:39:48	128
237	19:44:48	129
238	19:49:48	130
239	19:54:48	131
240	19:59:48	132
241	20:04:48	133
242	20:09:48	134
243	20:14:48	134
244	20:19:48	132
245	20:24:48	130
246	20:29:48	127
247	20:34:48	124
248	20:39:48	121
249	20:44:48	118
250	20:49:48	115
251	20:54:48	113
252	20:59:48	111
253	21:04:48	110
254	21:09:49	108
255	21:14:49	107
256	21:19:49	105
257	21:24:49	103
258	21:29:49	100
259	21:34:49	97
260	21:39:49	94
261	21:44:49	93
262	21:49:49	92
263	21:54:49	92
264	21:59:49	94
265	22:04:49	96
266	22:09:49	98
267	22:14:49	101
268	22:19:49	103
269	22:24:49	104
270	22:29:49	105
271	22:34:49	106
272	22:39:49	107
273	22:44:49	107
274	22:49:49	108
275	22:54:49	108
276	22:59:49	109
277	23:04:49	109
278	23:09:49	109
279	23:14:49	109
280	23:19:49	109
281	23:24:49	109
282	23:29:49	109
283	23:34:49	109
284	23:39:49	110
285	23:44:49	110
286	23:49:49	110
287	23:54:49	111
288	23:59:49	110
289	00:04:49	110
290	00:09:49	109
291	00:14:49	109
292	00:19:49	109
293	00:24:49	110
294	00:29:49	113
295	00:34:49	116
296	00:39:49	121
297	00:44:49	126
298	00:49:49	130
299	00:54:49	135
300	00:59:49	139
301	01:04:49	143
302	01:09:49	145
303	01:14:49	145
304	01:19:49	143
305	01:24:49	139
306	01:29:49	134
307	01:34:49	129
308	01:39:49	125
309	01:44:49	123
310	01:49:49	121
311	01:54:49	121
312	01:59:49	121
313	02:04:49	121
314	02:09:49	121
315	02:14:49	120
316	02:19:49	120
317	02:24:49	120
318	02:29:49	119
319	02:34:49	117
320	02:39:49	116
321	02:44:49	115
322	02:49:49	113
323	02:54:49	113
324	02:59:49	112
325	03:04:49	112
326	03:09:49	113
327	03:14:49	113
328	03:19:49	112
329	03:24:49	111
330	03:29:49	110
331	03:34:49	108
332	03:39:49	107
333	03:44:49	105
334	03:49:49	104
335	03:54:49	103
336	03:59:49	103
337	04:04:49	102
338	04:09:49	102
339	04:14:49	102
340	04:19:49	102
341	04:24:49	102
342	04:29:49	101
343	04:34:49	101
344	04:39:49	102
345	04:44:49	102
346	04:49:49	102
347	04:54:49	103
348	04:59:49	103
349	05:04:49	104
350	05:09:49	104
351	05:14:49	104
352	05:19:49	105
353	05:24:49	105
354	05:29:49	105
355	05:34:49	105
356	05:39:49	105
357	05:44:49	106
358	05:49:49	106
359	05:54:49	107
360	05:59:49	107
361	06:04:49	107
362	06:09:49	108
363	06:14:49	108
364	06:19:49	109
365	06:24:49	109
366	06:29:49	109
367	06:34:49	110
368	06:39:49	110
369	06:44:49	110
370	06:49:49	111
371	06:54:49	111
372	06:59:49	111
373	07:04:49	112
374	07:09:49	112
375	07:14:49	112
376	07:19:49	112
377	07:24:49	112
378	07:29:49	113
379	07:34:49	112
380	07:39:49	112
381	07:44:49	113
382	07:49:49	113
383	07:54:49	113
384	07:59:49	114
385	08:04:49	115
386	08:09:49	115
387	08:14:49	116
388	08:19:49	116
389	08:24:49	116
390	08:29:49	117
391	08:34:49	117
392	08:39:49	117
393	08:44:49	117
394	08:49:49	117
395	08:54:49	117
396	08:59:49	116
397	09:04:49	116
398	09:09:49	116
399	09:14:49	116
400	09:19:49	115
401	09:24:49	115
402	09:29:49	116
403	09:34:49	116
404	09:39:49	116
405	09:44:49	116
406	09:49:49	117
407	09:54:49	117
408	09:59:49	117
409	10:04:49	118
410	10:09:49	118
411	10:14:49	118
412	10:19:49	118
413	10:24:49	119
414	10:29:49	119
415	10:34:49	119
416	10:39:49	119
417	10:44:49	119
418	10:49:49	118
419	10:54:49	118
420	10:59:49	117
421	11:04:49	117
422	11:09:49	117
423	11:14:49	117
424	11:19:49	119
425	11:24:49	121
426	11:29:49	124
427	11:34:49	127
428	11:39:49	132
429	11:44:49	137
430	11:49:49	141
431	11:54:49	144
432	11:59:49	145
433	12:04:49	144
434	12:09:49	141
435	12:14:49	139
436	12:19:49	137
437	12:24:49	137
438	12:29:49	137
439	12:34:49	138
440	12:39:49	138
441	12:44:49	138
442	12:49:49	137
443	12:54:49	137
444	12:59:49	137
445	13:04:49	136
446	13:09:49	134
447	13:14:49	132
448	13:19:49	129
449	13:24:49	125
450	13:29:49	122
451	13:34:49	119
452	13:39:49	117
453	13:44:49	116
454	13:49:49	116
455	13:54:49	115
456	13:59:49	115
457	14:04:49	114
458	14:09:49	114
459	14:14:49	113
460	14:19:49	113
461	14:24:49	112
462	14:29:49	112
463	14:34:49	111
464	14:39:49	111
465	14:44:49	111
466	14:49:49	111
467	14:54:49	110
468	14:59:49	110
469	15:04:49	110
470	15:09:49	110
471	15:14:49	110
472	15:19:49	110
473	15:24:49	110
474	15:29:49	111
475	15:34:49	111
476	15:39:49	111
477	15:44:49	111
478	15:49:49	112
479	15:54:49	111
480	15:59:49	111
481	16:04:49	110
482	16:09:49	110
483	16:14:49	110
484	16:19:49	111
485	16:24:49	113
486	16:29:49	116
487	16:34:49	119
488	16:39:49	122
489	16:44:49	125
490	16:49:49	127
491	16:54:49	127
492	16:59:49	126
493	17:04:49	124
494	17:09:49	121
495	17:14:49	119
496	17:19:49	116
497	17:24:49	114
498	17:29:49	112
499	17:34:49	111
500	17:39:49	110
501	17:44:49	110
502	17:49:49	110
503	17:54:49	110
504	17:59:49	111
505	18:04:49	112
506	18:09:49	113
507	18:14:49	114
508	18:19:49	115
509	18:24:49	115
510	18:29:49	115
511	18:34:49	114
512	18:39:49	113
513	18:44:49	113
514	18:49:49	113
515	18:54:49	114
516	18:59:49	115
517	19:04:49	115
518	19:09:49	116
519	19:14:49	116
520	19:19:49	116
521	19:24:49	115
522	19:29:49	114
523	19:34:49	113
524	19:39:49	112
525	19:44:49	111
526	19:49:49	110
527	19:54:49	109
528	19:59:49	108
529	20:04:49	107
530	20:09:49	105
531	20:14:49	104
532	20:19:49	104
533	20:24:49	103
534	20:29:49	103
535	20:34:49	104
536	20:39:49	104
537	20:44:49	104
538	20:49:49	104
539	20:54:49	104
540	20:59:49	104
541	21:04:49	105
542	21:09:49	105
543	21:14:49	105
544	21:19:49	104
545	21:24:49	104
546	21:29:49	104
547	21:34:49	104
548	21:39:49	104
549	21:44:49	103
550	21:49:49	103
551	21:54:49	104
552	21:59:49	104
553	22:04:49	105
554	22:09:49	106
555	22:14:49	106
556	22:19:49	106
557	22:24:49	105
558	22:29:49	104
559	22:34:49	104
560	22:39:49	105
561	22:44:49	108
562	22:49:49	110
563	22:54:49	112
564	22:59:49	112
565	23:04:49	111
566	23:09:49	109
567	23:14:49	104
568	23:19:49	99
569	23:24:49	92
570	23:29:49	86
571	23:34:49	83
572	23:39:49	85
573	23:44:49	91
574	23:49:49	101
575	23:54:49	111
576	23:59:49	119
