# Supplementary material for: Detrended Fluctuation Analysis in the prediction of type 2 diabetes mellitus in patients at risk: Model optimization and comparison with other metrics
Source: PLoS One. 2019 Dec 18;14(12):e0225817. doi: 10.1371/journal.pone.0225817 (PMC6919578; doi:10.1371/journal.pone.0225817)
Supplement: S1 File — This file includes glucose time series from all patients included in the study and the database with clinical variables. (ZIP) [file pone.0225817.s001.zip › S1/case 173.csv]

	hora	glucemia
1	00:00:17	131
2	00:05:17	131
3	00:10:17	132
4	00:15:17	134
5	00:20:17	136
6	00:25:17	138
7	00:30:17	139
8	00:35:17	138
9	00:40:17	136
10	00:45:17	133
11	00:50:17	130
12	00:55:17	127
13	01:00:17	124
14	01:05:17	121
15	01:10:17	117
16	01:15:17	114
17	01:20:17	112
18	01:25:17	111
19	01:30:17	111
20	01:35:17	112
21	01:40:17	113
22	01:45:17	114
23	01:50:17	116
24	01:55:17	118
25	02:00:17	119
26	02:05:17	120
27	02:10:17	121
28	02:15:17	121
29	02:20:17	121
30	02:25:17	121
31	02:30:17	120
32	02:35:17	119
33	02:40:17	119
34	02:45:17	118
35	02:50:17	118
36	02:55:17	118
37	03:00:17	118
38	03:05:17	118
39	03:10:17	118
40	03:15:17	118
41	03:20:17	118
42	03:25:17	118
43	03:30:17	118
44	03:35:17	118
45	03:40:17	118
46	03:45:17	118
47	03:50:17	117
48	03:55:17	116
49	04:00:17	114
50	04:05:17	112
51	04:10:17	110
52	04:15:17	108
53	04:20:17	107
54	04:25:17	106
55	04:30:17	107
56	04:35:17	108
57	04:40:17	109
58	04:45:17	111
59	04:50:17	112
60	04:55:17	113
61	05:00:17	113
62	05:05:17	113
63	05:10:17	114
64	05:15:17	115
65	05:20:17	116
66	05:25:17	118
67	05:30:17	119
68	05:35:17	119
69	05:40:17	119
70	05:45:17	118
71	05:50:17	117
72	05:55:17	117
73	06:00:17	116
74	06:05:17	115
75	06:10:17	114
76	06:15:17	113
77	06:20:17	111
78	06:25:17	109
79	06:30:17	108
80	06:35:17	107
81	06:40:17	106
82	06:45:17	105
83	06:50:17	105
84	06:55:17	104
85	07:00:17	104
86	07:05:17	103
87	07:10:17	103
88	07:15:17	103
89	07:20:17	102
90	07:25:17	100
91	07:30:17	97
92	07:35:17	94
93	07:40:17	91
94	07:45:17	89
95	07:50:17	87
96	07:55:17	86
97	08:00:17	86
98	08:05:17	86
99	08:10:17	86
100	08:15:17	87
101	08:20:17	88
102	08:25:17	90
103	08:30:17	94
104	08:35:17	99
105	08:40:17	103
106	08:45:17	106
107	08:50:17	109
108	08:55:17	111
109	09:00:17	113
110	09:05:17	116
111	09:10:17	118
112	09:15:17	119
113	09:20:17	120
114	09:25:17	120
115	09:30:17	120
116	09:35:17	120
117	09:40:17	119
118	09:45:17	118
119	09:50:17	117
120	09:55:17	117
121	10:00:17	116
122	10:05:17	115
123	10:10:17	115
124	10:15:17	115
125	10:20:17	114
126	10:25:17	113
127	10:30:17	112
128	10:35:17	110
129	10:40:17	108
130	10:45:17	106
131	10:50:17	104
132	10:55:17	102
133	11:00:17	100
134	11:05:17	98
135	11:10:17	97
136	11:15:17	96
137	11:20:17	95
138	11:25:17	94
139	11:30:17	94
140	11:35:17	94
141	11:40:17	94
142	11:45:17	93
143	11:50:17	91
144	11:55:17	90
145	12:00:17	88
146	12:05:17	88
147	12:10:17	88
148	12:15:17	88
149	12:20:17	89
150	12:25:17	90
151	12:30:17	91
152	12:35:17	92
153	12:40:17	92
154	12:45:17	93
155	12:50:17	94
156	12:55:17	94
157	13:00:17	95
158	13:05:17	95
159	13:10:17	94
160	13:15:17	94
161	13:20:17	94
162	13:25:17	95
163	13:30:17	98
164	13:35:17	102
165	13:40:17	107
166	13:45:17	112
167	13:50:17	115
168	13:55:17	116
169	14:00:17	114
170	14:05:17	111
171	14:10:17	107
172	14:15:17	103
173	14:20:17	98
174	14:25:17	93
175	14:30:17	90
176	14:35:17	87
177	14:40:17	87
178	14:45:17	89
179	14:50:17	92
180	14:55:17	97
181	15:00:17	103
182	15:05:17	109
183	15:10:17	115
184	15:15:17	118
185	15:20:17	120
186	15:25:17	120
187	15:30:17	119
188	15:35:17	117
189	15:40:17	115
190	15:45:17	113
191	15:50:17	111
192	15:55:17	110
193	16:00:17	110
194	16:05:17	110
195	16:10:17	110
196	16:15:17	109
197	16:20:17	109
198	16:25:17	108
199	16:30:17	107
200	16:35:17	107
201	16:40:17	107
202	16:45:17	107
203	16:50:17	108
204	16:55:17	109
205	17:00:17	110
206	17:05:17	111
207	17:10:17	112
208	17:15:17	112
209	17:20:17	111
210	17:25:17	109
211	17:30:17	107
212	17:35:17	105
213	17:40:17	103
214	17:45:17	101
215	17:50:17	99
216	17:55:17	98
217	18:00:17	98
218	18:05:17	97
219	18:10:17	97
220	18:15:17	97
221	18:20:17	98
222	18:25:17	98
223	18:30:17	99
224	18:35:17	100
225	18:40:17	101
226	18:45:17	102
227	18:50:17	103
228	18:55:17	104
229	19:00:17	106
230	19:05:17	109
231	19:10:17	111
232	19:15:17	113
233	19:20:17	114
234	19:25:17	114
235	19:30:17	113
236	19:35:17	112
237	19:40:17	109
238	19:45:17	106
239	19:50:17	102
240	19:55:17	100
241	20:00:17	98
242	20:05:17	98
243	20:10:17	99
244	20:15:17	100
245	20:20:17	103
246	20:25:17	104
247	20:30:17	105
248	20:35:17	104
249	20:40:17	103
250	20:45:17	102
251	20:50:17	101
252	20:55:17	100
253	21:00:17	100
254	21:05:17	100
255	21:10:17	101
256	21:15:17	102
257	21:20:17	104
258	21:25:17	106
259	21:30:18	108
260	21:35:18	111
261	21:40:18	115
262	21:45:18	118
263	21:50:18	122
264	21:55:18	124
265	22:00:18	126
266	22:05:18	127
267	22:10:18	126
268	22:15:18	124
269	22:20:18	120
270	22:25:18	115
271	22:30:18	110
272	22:35:18	107
273	22:40:18	105
274	22:45:18	106
275	22:50:18	109
276	22:55:18	113
277	23:00:18	117
278	23:05:18	120
279	23:10:18	123
280	23:15:18	124
281	23:20:18	124
282	23:25:18	123
283	23:30:18	122
284	23:35:18	120
285	23:40:18	118
286	23:45:18	116
287	23:50:18	113
288	23:55:18	110
289	00:00:18	107
290	00:05:18	105
291	00:10:18	103
292	00:15:18	101
293	00:20:18	100
294	00:25:18	99
295	00:30:18	99
296	00:35:18	100
297	00:40:18	101
298	00:45:18	102
299	00:50:18	102
300	00:55:18	103
301	01:00:18	103
302	01:05:18	103
303	01:10:18	103
304	01:15:18	105
305	01:20:18	106
306	01:25:18	108
307	01:30:18	110
308	01:35:18	111
309	01:40:18	111
310	01:45:18	111
311	01:50:18	110
312	01:55:18	109
313	02:00:18	106
314	02:05:18	102
315	02:10:18	98
316	02:15:18	95
317	02:20:18	93
318	02:25:18	94
319	02:30:18	96
320	02:35:18	98
321	02:40:18	100
322	02:45:18	101
323	02:50:18	102
324	02:55:18	102
325	03:00:18	102
326	03:05:18	101
327	03:10:18	100
328	03:15:18	99
329	03:20:18	99
330	03:25:18	98
331	03:30:18	98
332	03:35:18	98
333	03:40:18	98
334	03:45:18	98
335	03:50:18	98
336	03:55:18	97
337	04:00:18	96
338	04:05:18	96
339	04:10:18	95
340	04:15:18	95
341	04:20:18	94
342	04:25:18	94
343	04:30:18	94
344	04:35:18	95
345	04:40:18	95
346	04:45:18	95
347	04:50:18	95
348	04:55:18	95
349	05:00:18	95
350	05:05:18	95
351	05:10:18	95
352	05:15:18	96
353	05:20:18	96
354	05:25:18	97
355	05:30:18	97
356	05:35:18	97
357	05:40:18	97
358	05:45:18	97
359	05:50:18	97
360	05:55:18	96
361	06:00:18	96
362	06:05:18	95
363	06:10:18	95
364	06:15:18	94
365	06:20:18	94
366	06:25:18	94
367	06:30:18	94
368	06:35:18	94
369	06:40:18	95
370	06:45:18	95
371	06:50:18	95
372	06:55:18	95
373	07:00:18	95
374	07:05:18	95
375	07:10:18	95
376	07:15:18	95
377	07:20:18	94
378	07:25:18	94
379	07:30:18	93
380	07:35:18	92
381	07:40:18	91
382	07:45:18	91
383	07:50:18	91
384	07:55:18	91
385	08:00:18	91
386	08:05:18	93
387	08:10:18	95
388	08:15:18	97
389	08:20:18	99
390	08:25:18	101
391	08:30:18	102
392	08:35:18	102
393	08:40:18	103
394	08:45:18	104
395	08:50:18	106
396	08:55:18	108
397	09:00:18	110
398	09:05:18	112
399	09:10:18	113
400	09:15:18	114
401	09:20:18	114
402	09:25:18	113
403	09:30:18	111
404	09:35:18	108
405	09:40:18	105
406	09:45:18	102
407	09:50:18	99
408	09:55:18	97
409	10:00:18	95
410	10:05:18	95
411	10:10:18	95
412	10:15:18	95
413	10:20:18	95
414	10:25:18	95
415	10:30:18	95
416	10:35:18	94
417	10:40:18	93
418	10:45:18	92
419	10:50:18	91
420	10:55:18	90
421	11:00:18	89
422	11:05:18	89
423	11:10:18	88
424	11:15:18	87
425	11:20:18	87
426	11:25:18	87
427	11:30:18	87
428	11:35:18	87
429	11:40:18	88
430	11:45:18	89
431	11:50:18	90
432	11:55:18	90
433	12:00:18	91
434	12:05:18	90
435	12:10:18	90
436	12:15:18	90
437	12:20:18	89
438	12:25:18	89
439	12:30:18	88
440	12:35:18	87
441	12:40:18	86
442	12:45:18	84
443	12:50:18	84
444	12:55:18	83
445	13:00:18	82
446	13:05:18	82
447	13:10:18	82
448	13:15:18	82
449	13:20:18	82
450	13:25:18	82
451	13:30:18	82
452	13:35:18	83
453	13:40:18	83
454	13:45:18	83
455	13:50:18	84
456	13:55:18	84
457	14:00:18	85
458	14:05:18	85
459	14:10:18	85
460	14:15:18	85
461	14:20:18	86
462	14:25:18	88
463	14:30:18	92
464	14:35:18	98
465	14:40:18	105
466	14:45:18	114
467	14:50:18	124
468	14:55:18	132
469	15:00:18	140
470	15:05:18	146
471	15:10:18	150
472	15:15:18	152
473	15:20:18	152
474	15:25:18	151
475	15:30:18	148
476	15:35:18	144
477	15:40:18	140
478	15:45:18	135
479	15:50:18	129
480	15:55:18	125
481	16:00:18	121
482	16:05:18	117
483	16:10:18	115
484	16:15:18	114
485	16:20:18	113
486	16:25:18	112
487	16:30:18	112
488	16:35:18	112
489	16:40:18	112
490	16:45:18	112
491	16:50:18	112
492	16:55:18	112
493	17:00:18	111
494	17:05:18	111
495	17:10:18	111
496	17:15:18	111
497	17:20:18	110
498	17:25:18	110
499	17:30:18	110
500	17:35:18	111
501	17:40:18	110
502	17:45:18	110
503	17:50:18	110
504	17:55:18	109
505	18:00:18	107
506	18:05:18	104
507	18:10:18	100
508	18:15:18	97
509	18:20:18	95
510	18:25:18	95
511	18:30:18	96
512	18:35:18	98
513	18:40:18	101
514	18:45:18	104
515	18:50:18	106
516	18:55:18	109
517	19:00:18	111
518	19:05:18	112
519	19:10:18	113
520	19:15:18	113
521	19:20:18	113
522	19:25:18	111
523	19:30:18	108
524	19:35:18	105
525	19:40:18	102
526	19:45:18	99
527	19:50:18	97
528	19:55:18	96
529	20:00:18	95
530	20:05:18	96
531	20:10:18	98
532	20:15:18	101
533	20:20:18	103
534	20:25:18	105
535	20:30:18	106
536	20:35:18	107
537	20:40:18	107
538	20:45:18	108
539	20:50:18	109
540	20:55:18	109
541	21:00:18	109
542	21:05:18	109
543	21:10:18	108
544	21:15:18	107
545	21:20:18	106
546	21:25:18	105
547	21:30:18	104
548	21:35:18	103
549	21:40:18	101
550	21:45:18	100
551	21:50:18	99
552	21:55:18	100
553	22:00:18	101
554	22:05:18	103
555	22:10:18	105
556	22:15:18	106
557	22:20:18	106
558	22:25:18	105
559	22:30:18	102
560	22:35:18	99
561	22:40:18	97
562	22:45:18	95
563	22:50:18	95
564	22:55:18	96
565	23:00:18	98
566	23:05:18	99
567	23:10:18	100
568	23:15:18	101
569	23:20:18	101
570	23:25:18	101
571	23:30:18	101
572	23:35:18	102
573	23:40:18	103
574	23:45:18	105
575	23:50:18	106
576	23:55:18	107
