# Supplementary material for: Detrended Fluctuation Analysis in the prediction of type 2 diabetes mellitus in patients at risk: Model optimization and comparison with other metrics
Source: PLoS One. 2019 Dec 18;14(12):e0225817. doi: 10.1371/journal.pone.0225817 (PMC6919578; doi:10.1371/journal.pone.0225817)
Supplement: S1 File — This file includes glucose time series from all patients included in the study and the database with clinical variables. (ZIP) [file pone.0225817.s001.zip › S1/case 174.csv]

	hora	glucemia
1	00:03:36	94
2	00:08:36	93
3	00:13:36	91
4	00:18:36	90
5	00:23:36	89
6	00:28:36	88
7	00:33:36	87
8	00:38:36	86
9	00:43:36	85
10	00:48:36	84
11	00:53:36	83
12	00:58:36	82
13	01:03:36	81
14	01:08:36	81
15	01:13:36	80
16	01:18:36	80
17	01:23:36	80
18	01:28:36	80
19	01:33:36	79
20	01:38:36	78
21	01:43:36	77
22	01:48:36	75
23	01:53:36	74
24	01:58:36	74
25	02:03:36	74
26	02:08:36	74
27	02:13:36	75
28	02:18:36	76
29	02:23:36	77
30	02:28:36	78
31	02:33:36	79
32	02:38:36	80
33	02:43:36	80
34	02:48:36	81
35	02:53:36	82
36	02:58:36	82
37	03:03:36	83
38	03:08:36	83
39	03:13:36	82
40	03:18:36	82
41	03:23:36	82
42	03:28:36	81
43	03:33:36	81
44	03:38:36	81
45	03:43:36	81
46	03:48:36	81
47	03:53:36	82
48	03:58:36	83
49	04:03:36	84
50	04:08:36	85
51	04:13:36	86
52	04:18:36	87
53	04:23:36	88
54	04:28:36	88
55	04:33:36	87
56	04:38:36	87
57	04:43:36	86
58	04:48:36	85
59	04:53:36	84
60	04:58:36	84
61	05:03:36	84
62	05:08:36	84
63	05:13:36	85
64	05:18:36	86
65	05:23:36	86
66	05:28:36	87
67	05:33:36	87
68	05:38:36	87
69	05:43:36	86
70	05:48:36	86
71	05:53:36	85
72	05:58:36	84
73	06:03:36	85
74	06:08:36	86
75	06:13:36	87
76	06:18:36	88
77	06:23:36	90
78	06:28:36	91
79	06:33:36	92
80	06:38:36	92
81	06:43:36	93
82	06:48:36	94
83	06:53:36	94
84	06:58:36	95
85	07:03:36	95
86	07:08:36	94
87	07:13:36	93
88	07:18:36	91
89	07:23:36	90
90	07:28:36	89
91	07:33:36	89
92	07:38:36	90
93	07:43:36	91
94	07:48:36	92
95	07:53:36	94
96	07:58:36	95
97	08:03:36	95
98	08:08:36	95
99	08:13:36	95
100	08:18:36	95
101	08:23:36	95
102	08:28:36	96
103	08:33:36	97
104	08:38:36	99
105	08:43:36	100
106	08:48:36	102
107	08:53:36	103
108	08:58:36	103
109	09:03:36	104
110	09:08:36	104
111	09:13:36	104
112	09:18:36	104
113	09:23:36	105
114	09:28:36	106
115	09:33:36	106
116	09:38:36	106
117	09:43:36	105
118	09:48:36	103
119	09:53:36	100
120	09:58:36	98
121	10:03:36	96
122	10:08:36	95
123	10:13:36	95
124	10:18:36	96
125	10:23:36	97
126	10:28:36	97
127	10:33:36	98
128	10:38:36	98
129	10:43:36	98
130	10:48:36	98
131	10:53:36	99
132	10:58:36	99
133	11:03:36	100
134	11:08:36	100
135	11:13:36	100
136	11:18:36	100
137	11:23:36	99
138	11:28:36	98
139	11:33:36	97
140	11:38:36	96
141	11:43:36	96
142	11:48:36	96
143	11:53:36	97
144	11:58:36	97
145	12:03:36	98
146	12:08:36	99
147	12:13:36	100
148	12:18:36	101
149	12:23:36	102
150	12:28:36	102
151	12:33:36	102
152	12:38:36	102
153	12:43:36	101
154	12:48:36	100
155	12:53:36	99
156	12:58:36	99
157	13:03:36	98
158	13:08:36	98
159	13:13:36	97
160	13:18:36	98
161	13:23:36	98
162	13:28:36	98
163	13:33:36	98
164	13:38:36	98
165	13:43:36	97
166	13:48:36	97
167	13:53:36	97
168	13:58:36	98
169	14:03:36	101
170	14:08:36	106
171	14:13:36	112
172	14:18:36	118
173	14:23:36	125
174	14:28:36	131
175	14:33:36	136
176	14:38:36	140
177	14:43:36	143
178	14:48:36	145
179	14:53:36	145
180	14:58:36	144
181	15:03:36	142
182	15:08:36	140
183	15:13:36	138
184	15:18:36	137
185	15:23:36	135
186	15:28:36	132
187	15:33:36	129
188	15:38:36	124
189	15:43:36	118
190	15:48:36	113
191	15:53:36	108
192	15:58:36	105
193	16:03:36	103
194	16:08:36	102
195	16:13:36	102
196	16:18:36	103
197	16:23:36	104
198	16:28:36	104
199	16:33:36	104
200	16:38:36	103
201	16:43:36	101
202	16:48:36	100
203	16:53:36	98
204	16:58:36	96
205	17:03:36	95
206	17:08:36	94
207	17:13:36	94
208	17:18:36	93
209	17:23:36	93
210	17:28:36	93
211	17:33:36	92
212	17:38:36	92
213	17:43:36	92
214	17:48:36	93
215	17:53:36	94
216	17:58:36	95
217	18:03:36	97
218	18:08:36	98
219	18:13:36	99
220	18:18:36	100
221	18:23:36	101
222	18:28:36	101
223	18:33:36	101
224	18:38:36	102
225	18:43:36	103
226	18:48:36	104
227	18:53:36	105
228	18:58:36	106
229	19:03:36	106
230	19:08:36	107
231	19:13:36	106
232	19:18:36	106
233	19:23:36	105
234	19:28:36	104
235	19:33:36	103
236	19:38:36	101
237	19:43:36	99
238	19:48:36	98
239	19:53:36	98
240	19:58:36	97
241	20:03:36	97
242	20:08:36	97
243	20:13:36	97
244	20:18:36	97
245	20:23:36	98
246	20:28:36	98
247	20:33:36	98
248	20:38:36	97
249	20:43:36	97
250	20:48:36	97
251	20:53:36	97
252	20:58:36	97
253	21:03:36	98
254	21:08:37	98
255	21:13:37	99
256	21:18:37	100
257	21:23:37	101
258	21:28:37	101
259	21:33:37	101
260	21:38:37	101
261	21:43:37	101
262	21:48:37	101
263	21:53:37	101
264	21:58:37	101
265	22:03:37	102
266	22:08:37	104
267	22:13:37	107
268	22:18:37	111
269	22:23:37	116
270	22:28:37	121
271	22:33:37	126
272	22:38:37	130
273	22:43:37	133
274	22:48:37	137
275	22:53:37	139
276	22:58:37	142
277	23:03:37	143
278	23:08:37	144
279	23:13:37	144
280	23:18:37	143
281	23:23:37	142
282	23:28:37	140
283	23:33:37	139
284	23:38:37	137
285	23:43:37	134
286	23:48:37	132
287	23:53:37	129
288	23:58:37	127
289	00:03:37	125
290	00:08:37	123
291	00:13:37	121
292	00:18:37	119
293	00:23:37	117
294	00:28:37	115
295	00:33:37	113
296	00:38:37	112
297	00:43:37	110
298	00:48:37	108
299	00:53:37	106
300	00:58:37	105
301	01:03:37	103
302	01:08:37	103
303	01:13:37	102
304	01:18:37	102
305	01:23:37	102
306	01:28:37	101
307	01:33:37	101
308	01:38:37	100
309	01:43:37	99
310	01:48:37	99
311	01:53:37	98
312	01:58:37	97
313	02:03:37	96
314	02:08:37	96
315	02:13:37	95
316	02:18:37	94
317	02:23:37	93
318	02:28:37	92
319	02:33:37	91
320	02:38:37	91
321	02:43:37	91
322	02:48:37	91
323	02:53:37	91
324	02:58:37	92
325	03:03:37	91
326	03:08:37	91
327	03:13:37	90
328	03:18:37	90
329	03:23:37	89
330	03:28:37	89
331	03:33:37	89
332	03:38:37	90
333	03:43:37	90
334	03:48:37	91
335	03:53:37	92
336	03:58:37	93
337	04:03:37	94
338	04:08:37	94
339	04:13:37	93
340	04:18:37	93
341	04:23:37	92
342	04:28:37	92
343	04:33:37	92
344	04:38:37	92
345	04:43:37	92
346	04:48:37	92
347	04:53:37	93
348	04:58:37	93
349	05:03:37	94
350	05:08:37	94
351	05:13:37	94
352	05:18:37	95
353	05:23:37	95
354	05:28:37	95
355	05:33:37	95
356	05:38:37	95
357	05:43:37	95
358	05:48:37	95
359	05:53:37	94
360	05:58:37	94
361	06:03:37	94
362	06:08:37	93
363	06:13:37	93
364	06:18:37	93
365	06:23:37	93
366	06:28:37	93
367	06:33:37	93
368	06:38:37	93
369	06:43:37	91
370	06:48:37	90
371	06:53:37	88
372	06:58:37	86
373	07:03:37	85
374	07:08:37	84
375	07:13:37	84
376	07:18:37	85
377	07:23:37	87
378	07:28:37	88
379	07:33:37	90
380	07:38:37	91
381	07:43:37	92
382	07:48:37	93
383	07:53:37	94
384	07:58:37	94
385	08:03:37	94
386	08:08:37	94
387	08:13:37	93
388	08:18:37	92
389	08:23:37	92
390	08:28:37	91
391	08:33:37	92
392	08:38:37	93
393	08:43:37	95
394	08:48:37	97
395	08:53:37	98
396	08:58:37	100
397	09:03:37	102
398	09:08:37	103
399	09:13:37	105
400	09:18:37	108
401	09:23:37	110
402	09:28:37	112
403	09:33:37	113
404	09:38:37	113
405	09:43:37	113
406	09:48:37	113
407	09:53:37	112
408	09:58:37	112
409	10:03:37	113
410	10:08:37	113
411	10:13:37	113
412	10:18:37	114
413	10:23:37	114
414	10:28:37	113
415	10:33:37	113
416	10:38:37	112
417	10:43:37	111
418	10:48:37	111
419	10:53:37	111
420	10:58:37	111
421	11:03:37	111
422	11:08:37	111
423	11:13:37	111
424	11:18:37	110
425	11:23:37	110
426	11:28:37	109
427	11:33:37	109
428	11:38:37	109
429	11:43:37	109
430	11:48:37	109
431	11:53:37	109
432	11:58:37	109
433	12:03:37	108
434	12:08:37	107
435	12:13:37	105
436	12:18:37	104
437	12:23:37	102
438	12:28:37	101
439	12:33:37	100
440	12:38:37	99
441	12:43:37	99
442	12:48:37	99
443	12:53:37	98
444	12:58:37	97
445	13:03:37	97
446	13:08:37	96
447	13:13:37	96
448	13:18:37	96
449	13:23:37	96
450	13:28:37	97
451	13:33:37	97
452	13:38:37	99
453	13:43:37	101
454	13:48:37	103
455	13:53:37	106
456	13:58:37	109
457	14:03:37	114
458	14:08:37	119
459	14:13:37	124
460	14:18:37	129
461	14:23:37	133
462	14:28:37	137
463	14:33:37	140
464	14:38:37	142
465	14:43:37	144
466	14:48:37	144
467	14:53:37	143
468	14:58:37	142
469	15:03:37	140
470	15:08:37	138
471	15:13:37	135
472	15:18:37	132
473	15:23:37	128
474	15:28:37	125
475	15:33:37	121
476	15:38:37	117
477	15:43:37	113
478	15:48:37	111
479	15:53:37	108
480	15:58:37	107
481	16:03:37	106
482	16:08:37	105
483	16:13:37	104
484	16:18:37	104
485	16:23:37	103
486	16:28:37	102
487	16:33:37	101
488	16:38:37	101
489	16:43:37	100
490	16:48:37	99
491	16:53:37	99
492	16:58:37	98
493	17:03:37	98
494	17:08:37	97
495	17:13:37	98
496	17:18:37	98
497	17:23:37	99
498	17:28:37	99
499	17:33:37	101
500	17:38:37	102
501	17:43:37	103
502	17:48:37	104
503	17:53:37	104
504	17:58:37	105
505	18:03:37	105
506	18:08:37	105
507	18:13:37	104
508	18:18:37	104
509	18:23:37	103
510	18:28:37	103
511	18:33:37	103
512	18:38:37	102
513	18:43:37	102
514	18:48:37	102
515	18:53:37	102
516	18:58:37	102
517	19:03:37	102
518	19:08:37	102
519	19:13:37	102
520	19:18:37	102
521	19:23:37	102
522	19:28:37	102
523	19:33:37	101
524	19:38:37	101
525	19:43:37	100
526	19:48:37	100
527	19:53:37	100
528	19:58:37	100
529	20:03:37	100
530	20:08:37	100
531	20:13:37	99
532	20:18:37	99
533	20:23:37	99
534	20:28:37	99
535	20:33:37	99
536	20:38:37	99
537	20:43:37	99
538	20:48:37	100
539	20:53:37	100
540	20:58:37	100
541	21:03:37	100
542	21:08:37	100
543	21:13:37	100
544	21:18:37	100
545	21:23:37	100
546	21:28:37	101
547	21:33:37	101
548	21:38:37	101
549	21:43:37	101
550	21:48:37	101
551	21:53:37	101
552	21:58:37	101
553	22:03:37	101
554	22:08:37	101
555	22:13:37	101
556	22:18:37	101
557	22:23:37	102
558	22:28:37	103
559	22:33:37	105
560	22:38:37	108
561	22:43:37	111
562	22:48:37	115
563	22:53:37	119
564	22:58:37	123
565	23:03:37	127
566	23:08:37	130
567	23:13:37	133
568	23:18:37	135
569	23:23:37	136
570	23:28:37	137
571	23:33:37	137
572	23:38:37	137
573	23:43:37	137
574	23:48:37	137
575	23:53:37	137
576	23:58:37	136
