# Supplementary material for: Detrended Fluctuation Analysis in the prediction of type 2 diabetes mellitus in patients at risk: Model optimization and comparison with other metrics
Source: PLoS One. 2019 Dec 18;14(12):e0225817. doi: 10.1371/journal.pone.0225817 (PMC6919578; doi:10.1371/journal.pone.0225817)
Supplement: S1 File — This file includes glucose time series from all patients included in the study and the database with clinical variables. (ZIP) [file pone.0225817.s001.zip › S1/case 175.csv]

	hora	glucemia
1	00:00:07	114
2	00:05:07	113
3	00:10:07	112
4	00:15:07	111
5	00:20:07	110
6	00:25:07	109
7	00:30:07	109
8	00:35:07	109
9	00:40:07	109
10	00:45:07	109
11	00:50:07	109
12	00:55:07	109
13	01:00:07	109
14	01:05:07	109
15	01:10:07	110
16	01:15:07	110
17	01:20:07	110
18	01:25:07	110
19	01:30:07	109
20	01:35:07	108
21	01:40:07	106
22	01:45:07	105
23	01:50:07	104
24	01:55:07	104
25	02:00:07	104
26	02:05:07	105
27	02:10:07	106
28	02:15:07	106
29	02:20:07	108
30	02:25:07	109
31	02:30:07	110
32	02:35:07	111
33	02:40:07	112
34	02:45:07	112
35	02:50:07	113
36	02:55:07	113
37	03:00:07	113
38	03:05:07	112
39	03:10:07	112
40	03:15:07	112
41	03:20:07	112
42	03:25:07	112
43	03:30:07	112
44	03:35:07	112
45	03:40:07	112
46	03:45:07	113
47	03:50:07	113
48	03:55:07	113
49	04:00:07	114
50	04:05:07	114
51	04:10:07	114
52	04:15:07	115
53	04:20:07	115
54	04:25:07	115
55	04:30:07	115
56	04:35:07	115
57	04:40:07	115
58	04:45:07	114
59	04:50:07	113
60	04:55:07	113
61	05:00:07	112
62	05:05:07	111
63	05:10:07	111
64	05:15:07	111
65	05:20:07	111
66	05:25:07	112
67	05:30:07	112
68	05:35:07	112
69	05:40:07	112
70	05:45:07	112
71	05:50:07	112
72	05:55:07	112
73	06:00:07	112
74	06:05:07	112
75	06:10:07	111
76	06:15:07	111
77	06:20:07	110
78	06:25:07	110
79	06:30:07	109
80	06:35:07	109
81	06:40:07	109
82	06:45:07	109
83	06:50:07	109
84	06:55:07	109
85	07:00:07	109
86	07:05:07	109
87	07:10:07	109
88	07:15:07	109
89	07:20:07	110
90	07:25:07	111
91	07:30:07	112
92	07:35:07	113
93	07:40:07	115
94	07:45:07	116
95	07:50:07	119
96	07:55:07	122
97	08:00:07	127
98	08:05:07	131
99	08:10:07	135
100	08:15:07	137
101	08:20:07	137
102	08:25:07	135
103	08:30:07	131
104	08:35:07	127
105	08:40:07	122
106	08:45:07	117
107	08:50:07	113
108	08:55:07	109
109	09:00:07	107
110	09:05:07	106
111	09:10:07	107
112	09:15:07	109
113	09:20:07	113
114	09:25:07	118
115	09:30:07	123
116	09:35:07	127
117	09:40:07	129
118	09:45:07	128
119	09:50:07	127
120	09:55:07	125
121	10:00:07	123
122	10:05:07	122
123	10:10:07	123
124	10:15:07	124
125	10:20:07	125
126	10:25:07	126
127	10:30:07	125
128	10:35:07	123
129	10:40:07	121
130	10:45:07	117
131	10:50:07	112
132	10:55:07	108
133	11:00:07	103
134	11:05:07	99
135	11:10:07	96
136	11:15:07	94
137	11:20:07	93
138	11:25:07	92
139	11:30:07	92
140	11:35:07	92
141	11:40:07	92
142	11:45:07	92
143	11:50:07	92
144	11:55:07	92
145	12:00:07	92
146	12:05:07	92
147	12:10:07	93
148	12:15:07	93
149	12:20:07	93
150	12:25:07	93
151	12:30:07	93
152	12:35:07	93
153	12:40:07	92
154	12:45:07	92
155	12:50:07	92
156	12:55:07	92
157	13:00:07	92
158	13:05:07	92
159	13:10:07	92
160	13:15:07	93
161	13:20:07	93
162	13:25:07	94
163	13:30:07	94
164	13:35:07	94
165	13:40:07	94
166	13:45:07	94
167	13:50:07	94
168	13:55:07	93
169	14:00:07	93
170	14:05:07	93
171	14:10:07	92
172	14:15:07	92
173	14:20:07	93
174	14:25:07	93
175	14:30:07	93
176	14:35:07	94
177	14:40:07	95
178	14:45:07	96
179	14:50:07	98
180	14:55:07	100
181	15:00:07	102
182	15:05:07	104
183	15:10:07	105
184	15:15:07	106
185	15:20:07	106
186	15:25:07	105
187	15:30:07	105
188	15:35:07	105
189	15:40:07	105
190	15:45:07	106
191	15:50:07	107
192	15:55:07	108
193	16:00:07	109
194	16:05:07	111
195	16:10:07	111
196	16:15:07	112
197	16:20:07	112
198	16:25:07	111
199	16:30:07	109
200	16:35:07	108
201	16:40:07	106
202	16:45:07	105
203	16:50:07	104
204	16:55:07	103
205	17:00:07	102
206	17:05:07	102
207	17:10:07	102
208	17:15:07	102
209	17:20:07	102
210	17:25:07	102
211	17:30:07	102
212	17:35:07	101
213	17:40:07	101
214	17:45:07	101
215	17:50:07	100
216	17:55:07	99
217	18:00:07	98
218	18:05:07	97
219	18:10:07	96
220	18:15:07	95
221	18:20:07	94
222	18:25:07	92
223	18:30:07	91
224	18:35:07	90
225	18:40:07	90
226	18:45:07	90
227	18:50:07	90
228	18:55:07	90
229	19:00:07	91
230	19:05:07	92
231	19:10:07	94
232	19:15:07	97
233	19:20:07	101
234	19:25:07	105
235	19:30:07	108
236	19:35:07	111
237	19:40:07	113
238	19:45:07	114
239	19:50:07	114
240	19:55:07	113
241	20:00:07	110
242	20:05:07	108
243	20:10:07	105
244	20:15:07	102
245	20:20:07	100
246	20:25:07	98
247	20:30:07	96
248	20:35:07	95
249	20:40:07	95
250	20:45:08	94
251	20:50:08	94
252	20:55:08	94
253	21:00:08	94
254	21:05:08	94
255	21:10:08	94
256	21:15:08	93
257	21:20:08	92
258	21:25:08	90
259	21:30:08	89
260	21:35:08	88
261	21:40:08	88
262	21:45:08	88
263	21:50:08	88
264	21:55:08	89
265	22:00:08	90
266	22:05:08	90
267	22:10:08	91
268	22:15:08	92
269	22:20:08	93
270	22:25:08	94
271	22:30:08	96
272	22:35:08	98
273	22:40:08	100
274	22:45:08	102
275	22:50:08	104
276	22:55:08	106
277	23:00:08	109
278	23:05:08	110
279	23:10:08	111
280	23:15:08	112
281	23:20:08	112
282	23:25:08	111
283	23:30:08	112
284	23:35:08	112
285	23:40:08	112
286	23:45:08	113
287	23:50:08	113
288	23:55:08	114
289	00:00:08	114
290	00:05:08	114
291	00:10:08	114
292	00:15:08	114
293	00:20:08	114
294	00:25:08	113
295	00:30:08	113
296	00:35:08	113
297	00:40:08	113
298	00:45:08	113
299	00:50:08	113
300	00:55:08	112
301	01:00:08	111
302	01:05:08	109
303	01:10:08	108
304	01:15:08	107
305	01:20:08	106
306	01:25:08	105
307	01:30:08	104
308	01:35:08	104
309	01:40:08	103
310	01:45:08	103
311	01:50:08	102
312	01:55:08	102
313	02:00:08	101
314	02:05:08	101
315	02:10:08	100
316	02:15:08	100
317	02:20:08	100
318	02:25:08	100
319	02:30:08	100
320	02:35:08	99
321	02:40:08	99
322	02:45:08	98
323	02:50:08	99
324	02:55:08	99
325	03:00:08	100
326	03:05:08	100
327	03:10:08	100
328	03:15:08	99
329	03:20:08	98
330	03:25:08	98
331	03:30:08	97
332	03:35:08	97
333	03:40:08	98
334	03:45:08	98
335	03:50:08	99
336	03:55:08	100
337	04:00:08	100
338	04:05:08	101
339	04:10:08	101
340	04:15:08	101
341	04:20:08	101
342	04:25:08	101
343	04:30:08	101
344	04:35:08	101
345	04:40:08	100
346	04:45:08	99
347	04:50:08	99
348	04:55:08	99
349	05:00:08	99
350	05:05:08	100
351	05:10:08	101
352	05:15:08	101
353	05:20:08	102
354	05:25:08	102
355	05:30:08	103
356	05:35:08	103
357	05:40:08	103
358	05:45:08	103
359	05:50:08	103
360	05:55:08	102
361	06:00:08	102
362	06:05:08	102
363	06:10:08	102
364	06:15:08	102
365	06:20:08	102
366	06:25:08	102
367	06:30:08	101
368	06:35:08	100
369	06:40:08	99
370	06:45:08	98
371	06:50:08	97
372	06:55:08	96
373	07:00:08	96
374	07:05:08	95
375	07:10:08	95
376	07:15:08	95
377	07:20:08	96
378	07:25:08	96
379	07:30:08	96
380	07:35:08	96
381	07:40:08	96
382	07:45:08	96
383	07:50:08	96
384	07:55:08	96
385	08:00:08	95
386	08:05:08	95
387	08:10:08	95
388	08:15:08	95
389	08:20:08	96
390	08:25:08	96
391	08:30:08	97
392	08:35:08	99
393	08:40:08	101
394	08:45:08	105
395	08:50:08	110
396	08:55:08	116
397	09:00:08	122
398	09:05:08	127
399	09:10:08	129
400	09:15:08	129
401	09:20:08	127
402	09:25:08	124
403	09:30:08	119
404	09:35:08	115
405	09:40:08	111
406	09:45:08	107
407	09:50:08	105
408	09:55:08	104
409	10:00:08	105
410	10:05:08	106
411	10:10:08	108
412	10:15:08	111
413	10:20:08	112
414	10:25:08	113
415	10:30:08	113
416	10:35:08	111
417	10:40:08	110
418	10:45:08	107
419	10:50:08	105
420	10:55:08	103
421	11:00:08	101
422	11:05:08	98
423	11:10:08	97
424	11:15:08	96
425	11:20:08	95
426	11:25:08	95
427	11:30:08	95
428	11:35:08	95
429	11:40:08	96
430	11:45:08	96
431	11:50:08	96
432	11:55:08	97
433	12:00:08	96
434	12:05:08	96
435	12:10:08	95
436	12:15:08	94
437	12:20:08	94
438	12:25:08	93
439	12:30:08	93
440	12:35:08	92
441	12:40:08	92
442	12:45:08	92
443	12:50:08	92
444	12:55:08	92
445	13:00:08	92
446	13:05:08	93
447	13:10:08	94
448	13:15:08	95
449	13:20:08	96
450	13:25:08	98
451	13:30:08	100
452	13:35:08	103
453	13:40:08	105
454	13:45:08	108
455	13:50:08	110
456	13:55:08	111
457	14:00:08	112
458	14:05:08	113
459	14:10:08	113
460	14:15:08	114
461	14:20:08	114
462	14:25:08	114
463	14:30:08	115
464	14:35:08	116
465	14:40:08	117
466	14:45:08	118
467	14:50:08	120
468	14:55:08	121
469	15:00:08	122
470	15:05:08	122
471	15:10:08	122
472	15:15:08	120
473	15:20:08	119
474	15:25:08	116
475	15:30:08	114
476	15:35:08	111
477	15:40:08	109
478	15:45:08	107
479	15:50:08	105
480	15:55:08	103
481	16:00:08	101
482	16:05:08	100
483	16:10:08	100
484	16:15:08	99
485	16:20:08	99
486	16:25:08	98
487	16:30:08	98
488	16:35:08	98
489	16:40:08	97
490	16:45:08	97
491	16:50:08	97
492	16:55:08	97
493	17:00:08	97
494	17:05:08	98
495	17:10:08	98
496	17:15:08	99
497	17:20:08	100
498	17:25:08	101
499	17:30:08	101
500	17:35:08	102
501	17:40:08	102
502	17:45:08	101
503	17:50:08	100
504	17:55:08	98
505	18:00:08	97
506	18:05:08	96
507	18:10:08	96
508	18:15:08	95
509	18:20:08	95
510	18:25:08	95
511	18:30:08	95
512	18:35:08	96
513	18:40:08	95
514	18:45:08	95
515	18:50:08	94
516	18:55:08	94
517	19:00:08	94
518	19:05:08	94
519	19:10:08	94
520	19:15:08	95
521	19:20:08	95
522	19:25:08	94
523	19:30:08	93
524	19:35:08	92
525	19:40:08	90
526	19:45:08	90
527	19:50:08	90
528	19:55:08	91
529	20:00:08	93
530	20:05:08	95
531	20:10:08	97
532	20:15:08	98
533	20:20:08	98
534	20:25:08	98
535	20:30:08	96
536	20:35:08	95
537	20:40:08	94
538	20:45:08	92
539	20:50:08	92
540	20:55:08	91
541	21:00:08	92
542	21:05:08	93
543	21:10:08	96
544	21:15:08	99
545	21:20:08	103
546	21:25:08	108
547	21:30:08	112
548	21:35:08	116
549	21:40:08	118
550	21:45:08	120
551	21:50:08	121
552	21:55:08	121
553	22:00:08	120
554	22:05:08	119
555	22:10:08	119
556	22:15:08	118
557	22:20:08	116
558	22:25:08	114
559	22:30:08	111
560	22:35:08	109
561	22:40:08	106
562	22:45:08	104
563	22:50:08	103
564	22:55:08	102
565	23:00:08	101
566	23:05:08	100
567	23:10:08	100
568	23:15:08	99
569	23:20:08	99
570	23:25:08	99
571	23:30:08	99
572	23:35:08	100
573	23:40:08	100
574	23:45:08	100
575	23:50:08	101
576	23:55:08	101
