# Supplementary material for: Detrended Fluctuation Analysis in the prediction of type 2 diabetes mellitus in patients at risk: Model optimization and comparison with other metrics
Source: PLoS One. 2019 Dec 18;14(12):e0225817. doi: 10.1371/journal.pone.0225817 (PMC6919578; doi:10.1371/journal.pone.0225817)
Supplement: S1 File — This file includes glucose time series from all patients included in the study and the database with clinical variables. (ZIP) [file pone.0225817.s001.zip › S1/case 176.csv]

	hora	glucemia
1	00:03:33	97
2	00:08:33	99
3	00:13:33	101
4	00:18:33	104
5	00:23:33	106
6	00:28:33	108
7	00:33:33	109
8	00:38:33	109
9	00:43:33	110
10	00:48:33	110
11	00:53:33	110
12	00:58:33	110
13	01:03:33	109
14	01:08:33	107
15	01:13:33	106
16	01:18:33	105
17	01:23:33	104
18	01:28:33	103
19	01:33:33	102
20	01:38:33	101
21	01:43:33	99
22	01:48:33	98
23	01:53:33	96
24	01:58:33	95
25	02:03:33	94
26	02:08:33	93
27	02:13:33	91
28	02:18:33	90
29	02:23:33	88
30	02:28:33	87
31	02:33:33	86
32	02:38:33	85
33	02:43:33	85
34	02:48:33	86
35	02:53:33	88
36	02:58:33	89
37	03:03:33	90
38	03:08:33	91
39	03:13:33	92
40	03:18:33	92
41	03:23:33	92
42	03:28:33	92
43	03:33:33	91
44	03:38:33	91
45	03:43:33	90
46	03:48:33	90
47	03:53:33	89
48	03:58:33	89
49	04:03:33	88
50	04:08:33	88
51	04:13:33	88
52	04:18:34	88
53	04:23:34	88
54	04:28:34	88
55	04:33:34	89
56	04:38:34	89
57	04:43:34	88
58	04:48:34	88
59	04:53:34	87
60	04:58:34	86
61	05:03:34	85
62	05:08:34	84
63	05:13:34	83
64	05:18:34	82
65	05:23:34	82
66	05:28:34	82
67	05:33:34	83
68	05:38:34	83
69	05:43:34	83
70	05:48:34	83
71	05:53:34	82
72	05:58:34	81
73	06:03:34	80
74	06:08:34	80
75	06:13:34	79
76	06:18:34	79
77	06:23:34	80
78	06:28:34	80
79	06:33:34	81
80	06:38:34	81
81	06:43:34	82
82	06:48:34	82
83	06:53:34	82
84	06:58:34	82
85	07:03:34	81
86	07:08:34	80
87	07:13:34	78
88	07:18:34	77
89	07:23:34	76
90	07:28:34	76
91	07:33:34	76
92	07:38:34	77
93	07:43:34	78
94	07:48:34	77
95	07:53:34	77
96	07:58:34	76
97	08:03:34	75
98	08:08:34	74
99	08:13:34	74
100	08:18:34	74
101	08:23:34	75
102	08:28:34	75
103	08:33:34	76
104	08:38:34	77
105	08:43:34	78
106	08:48:34	79
107	08:53:34	81
108	08:58:34	83
109	09:03:34	85
110	09:08:34	86
111	09:13:34	86
112	09:18:34	85
113	09:23:34	84
114	09:28:34	83
115	09:33:34	82
116	09:38:34	81
117	09:43:34	80
118	09:48:34	80
119	09:53:34	80
120	09:58:34	80
121	10:03:34	81
122	10:08:34	82
123	10:13:34	82
124	10:18:34	82
125	10:23:34	82
126	10:28:34	82
127	10:33:34	82
128	10:38:34	82
129	10:43:34	83
130	10:48:34	85
131	10:53:34	87
132	10:58:34	90
133	11:03:34	93
134	11:08:34	96
135	11:13:34	99
136	11:18:34	100
137	11:23:34	100
138	11:28:34	98
139	11:33:34	96
140	11:38:34	93
141	11:43:34	89
142	11:48:34	86
143	11:53:34	83
144	11:58:34	80
145	12:03:34	78
146	12:08:34	77
147	12:13:34	76
148	12:18:34	76
149	12:23:34	76
150	12:28:34	76
151	12:33:34	76
152	12:38:34	76
153	12:43:34	75
154	12:48:34	75
155	12:53:34	74
156	12:58:34	73
157	13:03:34	72
158	13:08:34	71
159	13:13:34	71
160	13:18:34	71
161	13:23:34	71
162	13:28:34	71
163	13:33:34	71
164	13:38:34	70
165	13:43:34	70
166	13:48:34	70
167	13:53:34	70
168	13:58:34	70
169	14:03:34	70
170	14:08:34	70
171	14:13:34	69
172	14:18:34	69
173	14:23:34	69
174	14:28:34	69
175	14:33:34	68
176	14:38:34	68
177	14:43:34	68
178	14:48:34	68
179	14:53:34	68
180	14:58:34	68
181	15:03:34	67
182	15:08:34	67
183	15:13:34	67
184	15:18:34	67
185	15:23:34	67
186	15:28:34	68
187	15:33:34	69
188	15:38:34	71
189	15:43:34	73
190	15:48:34	75
191	15:53:34	78
192	15:58:34	80
193	16:03:34	82
194	16:08:34	83
195	16:13:34	83
196	16:18:34	83
197	16:23:34	82
198	16:28:34	81
199	16:33:34	80
200	16:38:34	79
201	16:43:34	77
202	16:48:34	75
203	16:53:34	73
204	16:58:34	71
205	17:03:34	70
206	17:08:34	68
207	17:13:34	67
208	17:18:34	67
209	17:23:34	67
210	17:28:34	67
211	17:33:34	67
212	17:38:34	68
213	17:43:34	68
214	17:48:34	69
215	17:53:34	69
216	17:58:34	69
217	18:03:34	70
218	18:08:34	70
219	18:13:34	70
220	18:18:34	71
221	18:23:34	71
222	18:28:34	72
223	18:33:34	72
224	18:38:34	72
225	18:43:34	72
226	18:48:34	72
227	18:53:34	72
228	18:58:34	72
229	19:03:34	71
230	19:08:34	70
231	19:13:34	69
232	19:18:34	68
233	19:23:34	68
234	19:28:34	68
235	19:33:34	68
236	19:38:34	69
237	19:43:34	70
238	19:48:34	70
239	19:53:34	70
240	19:58:34	70
241	20:03:34	70
242	20:08:34	70
243	20:13:34	70
244	20:18:34	69
245	20:23:34	69
246	20:28:34	69
247	20:33:34	68
248	20:38:34	68
249	20:43:34	68
250	20:48:34	67
251	20:53:34	67
252	20:58:34	66
253	21:03:34	66
254	21:08:34	65
255	21:13:34	66
256	21:18:34	66
257	21:23:34	68
258	21:28:34	69
259	21:33:34	71
260	21:38:34	73
261	21:43:34	74
262	21:48:34	75
263	21:53:34	76
264	21:58:34	75
265	22:03:34	75
266	22:08:34	74
267	22:13:34	72
268	22:18:34	71
269	22:23:34	70
270	22:28:34	69
271	22:33:34	68
272	22:38:34	67
273	22:43:34	66
274	22:48:34	65
275	22:53:34	65
276	22:58:34	65
277	23:03:34	66
278	23:08:34	67
279	23:13:34	68
280	23:18:34	69
281	23:23:34	69
282	23:28:34	69
283	23:33:34	68
284	23:38:34	67
285	23:43:34	66
286	23:48:34	65
287	23:53:34	65
288	23:58:34	66
289	00:03:34	66
290	00:08:34	67
291	00:13:34	68
292	00:18:34	69
293	00:23:34	69
294	00:28:34	69
295	00:33:34	69
296	00:38:34	68
297	00:43:34	67
298	00:48:34	67
299	00:53:34	66
300	00:58:34	67
301	01:03:34	67
302	01:08:34	68
303	01:13:34	69
304	01:18:34	71
305	01:23:34	72
306	01:28:34	73
307	01:33:34	74
308	01:38:34	75
309	01:43:34	75
310	01:48:34	76
311	01:53:34	77
312	01:58:34	77
313	02:03:34	77
314	02:08:34	77
315	02:13:34	77
316	02:18:34	76
317	02:23:34	76
318	02:28:34	76
319	02:33:34	77
320	02:38:34	77
321	02:43:34	78
322	02:48:34	79
323	02:53:34	79
324	02:58:34	79
325	03:03:34	80
326	03:08:34	80
327	03:13:34	81
328	03:18:34	82
329	03:23:34	83
330	03:28:34	84
331	03:33:34	84
332	03:38:34	85
333	03:43:34	84
334	03:48:34	84
335	03:53:34	84
336	03:58:34	83
337	04:03:34	83
338	04:08:34	82
339	04:13:34	82
340	04:18:34	82
341	04:23:34	81
342	04:28:34	81
343	04:33:34	80
344	04:38:34	79
345	04:43:34	78
346	04:48:34	77
347	04:53:34	77
348	04:58:34	76
349	05:03:34	76
350	05:08:34	76
351	05:13:34	76
352	05:18:34	76
353	05:23:34	76
354	05:28:34	76
355	05:33:34	75
356	05:38:34	75
357	05:43:34	74
358	05:48:34	73
359	05:53:34	72
360	05:58:34	71
361	06:03:34	71
362	06:08:34	70
363	06:13:34	70
364	06:18:34	70
365	06:23:34	70
366	06:28:34	70
367	06:33:34	70
368	06:38:34	70
369	06:43:34	69
370	06:48:34	69
371	06:53:34	69
372	06:58:34	68
373	07:03:34	68
374	07:08:34	69
375	07:13:34	69
376	07:18:34	70
377	07:23:34	70
378	07:28:34	70
379	07:33:34	70
380	07:38:34	70
381	07:43:34	70
382	07:48:34	71
383	07:53:34	71
384	07:58:34	71
385	08:03:34	72
386	08:08:34	72
387	08:13:34	72
388	08:18:34	71
389	08:23:34	71
390	08:28:34	71
391	08:33:34	71
392	08:38:34	71
393	08:43:34	72
394	08:48:34	73
395	08:53:34	73
396	08:58:34	74
397	09:03:34	75
398	09:08:34	75
399	09:13:34	75
400	09:18:34	75
401	09:23:34	75
402	09:28:34	74
403	09:33:34	74
404	09:38:34	73
405	09:43:34	73
406	09:48:34	73
407	09:53:34	72
408	09:58:34	72
409	10:03:34	72
410	10:08:34	72
411	10:13:34	72
412	10:18:34	72
413	10:23:34	72
414	10:28:34	72
415	10:33:34	72
416	10:38:34	72
417	10:43:34	72
418	10:48:34	72
419	10:53:34	72
420	10:58:34	72
421	11:03:34	73
422	11:08:34	74
423	11:13:34	76
424	11:18:34	78
425	11:23:34	82
426	11:28:34	85
427	11:33:34	88
428	11:38:34	90
429	11:43:34	91
430	11:48:34	90
431	11:53:34	88
432	11:58:34	86
433	12:03:34	83
434	12:08:34	81
435	12:13:34	79
436	12:18:34	78
437	12:23:34	77
438	12:28:34	76
439	12:33:34	77
440	12:38:34	77
441	12:43:34	78
442	12:48:34	79
443	12:53:34	79
444	12:58:34	79
445	13:03:34	80
446	13:08:34	79
447	13:13:34	79
448	13:18:34	79
449	13:23:34	78
450	13:28:34	78
451	13:33:34	77
452	13:38:34	77
453	13:43:34	76
454	13:48:34	76
455	13:53:34	75
456	13:58:34	75
457	14:03:34	75
458	14:08:34	75
459	14:13:34	75
460	14:18:34	75
461	14:23:34	75
462	14:28:34	75
463	14:33:34	75
464	14:38:34	75
465	14:43:34	75
466	14:48:34	75
467	14:53:34	74
468	14:58:34	74
469	15:03:34	74
470	15:08:34	74
471	15:13:34	74
472	15:18:34	74
473	15:23:34	75
474	15:28:34	76
475	15:33:34	76
476	15:38:34	76
477	15:43:34	76
478	15:48:34	76
479	15:53:34	75
480	15:58:34	73
481	16:03:34	72
482	16:08:34	70
483	16:13:34	68
484	16:18:34	67
485	16:23:34	66
486	16:28:34	66
487	16:33:34	67
488	16:38:34	67
489	16:43:34	68
490	16:48:34	69
491	16:53:34	70
492	16:58:34	70
493	17:03:34	71
494	17:08:34	71
495	17:13:34	71
496	17:18:34	71
497	17:23:34	71
498	17:28:34	71
499	17:33:34	71
500	17:38:34	70
501	17:43:34	70
502	17:48:34	70
503	17:53:34	70
504	17:58:34	71
505	18:03:34	71
506	18:08:34	71
507	18:13:34	71
508	18:18:34	72
509	18:23:34	72
510	18:28:34	72
511	18:33:34	72
512	18:38:34	72
513	18:43:34	71
514	18:48:34	71
515	18:53:34	71
516	18:58:34	71
517	19:03:34	71
518	19:08:34	71
519	19:13:34	71
520	19:18:34	71
521	19:23:34	71
522	19:28:34	71
523	19:33:34	71
524	19:38:34	71
525	19:43:34	71
526	19:48:34	71
527	19:53:34	71
528	19:58:34	70
529	20:03:34	70
530	20:08:34	70
531	20:13:34	70
532	20:18:34	70
533	20:23:34	71
534	20:28:34	71
535	20:33:34	71
536	20:38:34	71
537	20:43:34	71
538	20:48:34	71
539	20:53:34	72
540	20:58:34	72
541	21:03:34	73
542	21:08:34	73
543	21:13:34	74
544	21:18:34	75
545	21:23:34	76
546	21:28:34	76
547	21:33:34	76
548	21:38:34	76
549	21:43:34	75
550	21:48:34	75
551	21:53:34	75
552	21:58:34	75
553	22:03:34	77
554	22:08:34	78
555	22:13:34	80
556	22:18:34	81
557	22:23:34	82
558	22:28:34	82
559	22:33:34	82
560	22:38:34	81
561	22:43:34	80
562	22:48:34	79
563	22:53:34	78
564	22:58:34	77
565	23:03:34	77
566	23:08:34	76
567	23:13:34	76
568	23:18:34	76
569	23:23:34	76
570	23:28:34	77
571	23:33:34	77
572	23:38:34	77
573	23:43:34	78
574	23:48:34	79
575	23:53:34	80
576	23:58:34	81
