# Supplementary material for: Detrended Fluctuation Analysis in the prediction of type 2 diabetes mellitus in patients at risk: Model optimization and comparison with other metrics
Source: PLoS One. 2019 Dec 18;14(12):e0225817. doi: 10.1371/journal.pone.0225817 (PMC6919578; doi:10.1371/journal.pone.0225817)
Supplement: S1 File — This file includes glucose time series from all patients included in the study and the database with clinical variables. (ZIP) [file pone.0225817.s001.zip › S1/case 177.csv]

	hora	glucemia
1	00:03:29	152
2	00:08:29	152
3	00:13:29	150
4	00:18:29	149
5	00:23:29	147
6	00:28:29	148
7	00:33:29	149
8	00:38:29	151
9	00:43:29	154
10	00:48:29	155
11	00:53:29	155
12	00:58:29	152
13	01:03:29	148
14	01:08:29	142
15	01:13:29	137
16	01:18:29	132
17	01:23:29	129
18	01:28:29	127
19	01:33:29	127
20	01:38:29	127
21	01:43:29	128
22	01:48:29	127
23	01:53:29	124
24	01:58:29	120
25	02:03:29	115
26	02:08:29	110
27	02:13:29	105
28	02:18:29	101
29	02:23:29	98
30	02:28:29	96
31	02:33:29	96
32	02:38:29	96
33	02:43:29	97
34	02:48:29	98
35	02:53:29	99
36	02:58:29	99
37	03:03:29	98
38	03:08:29	98
39	03:13:29	97
40	03:18:29	96
41	03:23:29	95
42	03:28:29	93
43	03:33:29	92
44	03:38:29	90
45	03:43:29	87
46	03:48:29	84
47	03:53:29	80
48	03:58:29	76
49	04:03:29	74
50	04:08:29	74
51	04:13:29	75
52	04:18:29	77
53	04:23:29	81
54	04:28:29	83
55	04:33:29	85
56	04:38:29	85
57	04:43:29	85
58	04:48:29	85
59	04:53:29	86
60	04:58:29	87
61	05:03:29	89
62	05:08:29	91
63	05:13:29	91
64	05:18:29	91
65	05:23:29	90
66	05:28:29	87
67	05:33:29	84
68	05:38:29	81
69	05:43:29	78
70	05:48:29	77
71	05:53:29	78
72	05:58:29	79
73	06:03:29	79
74	06:08:29	79
75	06:13:29	78
76	06:18:29	76
77	06:23:29	75
78	06:28:29	76
79	06:33:29	79
80	06:38:29	83
81	06:43:29	88
82	06:48:29	91
83	06:53:29	93
84	06:58:29	93
85	07:03:29	93
86	07:08:29	94
87	07:13:29	98
88	07:18:29	102
89	07:23:29	107
90	07:28:29	111
91	07:33:29	114
92	07:38:29	115
93	07:43:29	114
94	07:48:29	112
95	07:53:29	110
96	07:58:29	108
97	08:03:29	106
98	08:08:29	106
99	08:13:29	106
100	08:18:29	106
101	08:23:29	106
102	08:28:29	104
103	08:33:29	102
104	08:38:29	99
105	08:43:29	95
106	08:48:29	92
107	08:53:29	89
108	08:58:29	86
109	09:03:29	83
110	09:08:29	82
111	09:13:29	82
112	09:18:29	85
113	09:23:29	90
114	09:28:29	97
115	09:33:29	107
116	09:38:29	118
117	09:43:29	130
118	09:48:29	141
119	09:53:29	151
120	09:58:29	159
121	10:03:29	165
122	10:08:29	169
123	10:13:29	170
124	10:18:29	169
125	10:23:29	164
126	10:28:29	156
127	10:33:29	147
128	10:38:29	138
129	10:43:29	130
130	10:48:29	124
131	10:53:29	120
132	10:58:29	118
133	11:03:29	117
134	11:08:29	119
135	11:13:29	120
136	11:18:29	121
137	11:23:29	121
138	11:28:29	119
139	11:33:29	116
140	11:38:29	112
141	11:43:29	107
142	11:48:29	101
143	11:53:29	94
144	11:58:29	87
145	12:03:29	81
146	12:08:29	76
147	12:13:29	72
148	12:18:29	69
149	12:23:29	67
150	12:28:29	67
151	12:33:29	68
152	12:38:29	71
153	12:43:29	75
154	12:48:29	79
155	12:53:29	82
156	12:58:29	84
157	13:03:29	85
158	13:08:29	86
159	13:13:29	88
160	13:18:29	90
161	13:23:29	92
162	13:28:29	93
163	13:33:29	92
164	13:38:29	89
165	13:43:29	85
166	13:48:29	81
167	13:53:29	77
168	13:58:29	74
169	14:03:29	72
170	14:08:29	72
171	14:13:29	72
172	14:18:29	72
173	14:23:29	71
174	14:28:29	71
175	14:33:29	72
176	14:38:29	72
177	14:43:29	73
178	14:48:29	73
179	14:53:29	73
180	14:58:29	74
181	15:03:29	75
182	15:08:29	77
183	15:13:29	79
184	15:18:29	82
185	15:23:29	86
186	15:28:29	90
187	15:33:29	95
188	15:38:29	101
189	15:43:29	106
190	15:48:29	112
191	15:53:29	117
192	15:58:29	120
193	16:03:29	122
194	16:08:29	122
195	16:13:29	121
196	16:18:29	118
197	16:23:29	115
198	16:28:29	112
199	16:33:29	111
200	16:38:29	111
201	16:43:29	111
202	16:48:29	111
203	16:53:29	111
204	16:58:29	110
205	17:03:29	109
206	17:08:29	108
207	17:13:29	108
208	17:18:29	108
209	17:23:29	108
210	17:28:29	108
211	17:33:29	108
212	17:38:29	108
213	17:43:29	109
214	17:48:29	110
215	17:53:29	111
216	17:58:29	111
217	18:03:29	111
218	18:08:29	110
219	18:13:29	107
220	18:18:29	104
221	18:23:29	101
222	18:28:29	98
223	18:33:29	96
224	18:38:29	95
225	18:43:29	96
226	18:48:29	98
227	18:53:29	99
228	18:58:29	100
229	19:03:29	102
230	19:08:29	103
231	19:13:29	104
232	19:18:29	106
233	19:23:29	109
234	19:28:29	112
235	19:33:29	114
236	19:38:29	116
237	19:43:29	118
238	19:48:29	120
239	19:53:29	122
240	19:58:29	123
241	20:03:29	125
242	20:08:29	126
243	20:13:29	127
244	20:18:29	127
245	20:23:29	127
246	20:28:29	126
247	20:33:29	125
248	20:38:29	124
249	20:43:29	123
250	20:48:29	123
251	20:53:29	123
252	20:58:29	123
253	21:03:29	123
254	21:08:29	122
255	21:13:29	120
256	21:18:29	118
257	21:23:29	115
258	21:28:29	113
259	21:33:29	111
260	21:38:29	110
261	21:43:29	108
262	21:48:29	106
263	21:53:29	105
264	21:58:29	105
265	22:03:29	105
266	22:08:29	105
267	22:13:29	106
268	22:18:29	106
269	22:23:29	106
270	22:28:29	105
271	22:33:29	105
272	22:38:29	106
273	22:43:29	107
274	22:48:29	109
275	22:53:29	112
276	22:58:29	116
277	23:03:29	121
278	23:08:29	127
279	23:13:29	134
280	23:18:29	142
281	23:23:29	150
282	23:28:29	157
283	23:33:29	163
284	23:38:29	168
285	23:43:29	171
286	23:48:29	172
287	23:53:29	171
288	23:58:29	169
289	00:03:29	166
290	00:08:29	163
291	00:13:29	160
292	00:18:29	158
293	00:23:29	158
294	00:28:29	158
295	00:33:29	158
296	00:38:29	158
297	00:43:29	159
298	00:48:29	160
299	00:53:29	160
300	00:58:29	161
301	01:03:29	161
302	01:08:29	160
303	01:13:29	158
304	01:18:29	155
305	01:23:29	151
306	01:28:29	146
307	01:33:29	140
308	01:38:29	135
309	01:43:29	129
310	01:48:29	124
311	01:53:29	120
312	01:58:29	117
313	02:03:29	115
314	02:08:29	114
315	02:13:29	114
316	02:18:29	115
317	02:23:29	116
318	02:28:29	118
319	02:33:29	120
320	02:38:29	122
321	02:43:29	124
322	02:48:29	124
323	02:53:29	123
324	02:58:29	121
325	03:03:29	119
326	03:08:29	117
327	03:13:29	116
328	03:18:29	115
329	03:23:29	115
330	03:28:29	116
331	03:33:29	117
332	03:38:29	118
333	03:43:29	120
334	03:48:29	121
335	03:53:29	121
336	03:58:29	120
337	04:03:29	119
338	04:08:29	117
339	04:13:29	115
340	04:18:29	115
341	04:23:29	115
342	04:28:29	114
343	04:33:29	114
344	04:38:29	113
345	04:43:29	113
346	04:48:29	113
347	04:53:29	114
348	04:58:29	115
349	05:03:29	115
350	05:08:29	115
351	05:13:29	115
352	05:18:29	113
353	05:23:29	112
354	05:28:29	110
355	05:33:29	108
356	05:38:29	106
357	05:43:29	105
358	05:48:29	105
359	05:53:29	106
360	05:58:29	107
361	06:03:29	109
362	06:08:29	110
363	06:13:29	111
364	06:18:29	111
365	06:23:29	110
366	06:28:29	110
367	06:33:29	109
368	06:38:29	109
369	06:43:29	110
370	06:48:29	111
371	06:53:29	112
372	06:58:29	114
373	07:03:29	116
374	07:08:29	117
375	07:13:29	118
376	07:18:29	118
377	07:23:29	117
378	07:28:29	116
379	07:33:29	115
380	07:38:29	114
381	07:43:29	114
382	07:48:29	115
383	07:53:29	116
384	07:58:29	117
385	08:03:29	117
386	08:08:29	117
387	08:13:29	115
388	08:18:29	114
389	08:23:29	112
390	08:28:29	111
391	08:33:29	110
392	08:38:29	110
393	08:43:29	110
394	08:48:29	110
395	08:53:29	110
396	08:58:29	109
397	09:03:29	107
398	09:08:29	106
399	09:13:29	104
400	09:18:29	102
401	09:23:29	101
402	09:28:29	100
403	09:33:29	100
404	09:38:29	100
405	09:43:29	101
406	09:48:29	102
407	09:53:29	102
408	09:58:29	102
409	10:03:29	102
410	10:08:29	101
411	10:13:29	102
412	10:18:29	104
413	10:23:29	107
414	10:28:29	113
415	10:33:29	118
416	10:38:29	124
417	10:43:29	129
418	10:48:29	133
419	10:53:29	136
420	10:58:29	138
421	11:03:29	139
422	11:08:29	137
423	11:13:29	133
424	11:18:29	128
425	11:23:29	123
426	11:28:29	118
427	11:33:29	115
428	11:38:29	113
429	11:43:29	112
430	11:48:29	111
431	11:53:29	109
432	11:58:29	108
433	12:03:29	105
434	12:08:29	101
435	12:13:29	97
436	12:18:29	93
437	12:23:29	88
438	12:28:29	84
439	12:33:29	81
440	12:38:29	79
441	12:43:29	79
442	12:48:29	80
443	12:53:29	82
444	12:58:29	84
445	13:03:29	87
446	13:08:29	88
447	13:13:29	89
448	13:18:29	88
449	13:23:29	88
450	13:28:29	87
451	13:33:29	86
452	13:38:29	85
453	13:43:29	85
454	13:48:29	86
455	13:53:29	85
456	13:58:29	85
457	14:03:29	85
458	14:08:29	85
459	14:13:29	88
460	14:18:29	91
461	14:23:29	97
462	14:28:29	105
463	14:33:29	115
464	14:38:29	125
465	14:43:29	136
466	14:48:29	146
467	14:53:29	154
468	14:58:29	159
469	15:03:29	161
470	15:08:29	161
471	15:13:29	159
472	15:18:29	156
473	15:23:29	152
474	15:28:29	148
475	15:33:29	144
476	15:38:29	139
477	15:43:29	134
478	15:48:29	128
479	15:53:29	123
480	15:58:29	118
481	16:03:29	115
482	16:08:29	114
483	16:13:29	113
484	16:18:29	112
485	16:23:29	111
486	16:28:29	110
487	16:33:29	108
488	16:38:29	105
489	16:43:29	101
490	16:48:29	97
491	16:53:29	94
492	16:58:29	91
493	17:03:29	90
494	17:08:29	90
495	17:13:29	91
496	17:18:29	92
497	17:23:29	93
498	17:28:29	92
499	17:33:29	91
500	17:38:29	90
501	17:43:29	89
502	17:48:29	90
503	17:53:29	92
504	17:58:29	94
505	18:03:29	97
506	18:08:29	100
507	18:13:29	103
508	18:18:29	104
509	18:23:29	105
510	18:28:29	105
511	18:33:29	104
512	18:38:29	103
513	18:43:29	100
514	18:48:29	98
515	18:53:29	96
516	18:58:29	94
517	19:03:29	92
518	19:08:29	91
519	19:13:29	90
520	19:18:29	90
521	19:23:29	90
522	19:28:29	91
523	19:33:29	91
524	19:38:29	92
525	19:43:29	93
526	19:48:29	95
527	19:53:29	96
528	19:58:29	96
529	20:03:29	96
530	20:08:29	96
531	20:13:29	96
532	20:18:29	97
533	20:23:29	97
534	20:28:29	98
535	20:33:29	99
536	20:38:29	100
537	20:43:29	101
538	20:48:29	102
539	20:53:29	103
540	20:58:29	105
541	21:03:29	107
542	21:08:29	108
543	21:13:29	108
544	21:18:29	109
545	21:23:29	109
546	21:28:29	109
547	21:33:29	110
548	21:38:29	111
549	21:43:29	112
550	21:48:29	114
551	21:53:29	116
552	21:58:29	119
553	22:03:29	122
554	22:08:29	126
555	22:13:29	130
556	22:18:29	134
557	22:23:29	138
558	22:28:29	141
559	22:33:29	143
560	22:38:29	146
561	22:43:29	149
562	22:48:29	152
563	22:53:29	154
564	22:58:29	156
565	23:03:29	158
566	23:08:29	158
567	23:13:29	158
568	23:18:29	157
569	23:23:29	156
570	23:28:29	154
571	23:33:29	152
572	23:38:29	150
573	23:43:29	147
574	23:48:29	145
575	23:53:29	144
576	23:58:29	144
