# Supplementary material for: Detrended Fluctuation Analysis in the prediction of type 2 diabetes mellitus in patients at risk: Model optimization and comparison with other metrics
Source: PLoS One. 2019 Dec 18;14(12):e0225817. doi: 10.1371/journal.pone.0225817 (PMC6919578; doi:10.1371/journal.pone.0225817)
Supplement: S1 File — This file includes glucose time series from all patients included in the study and the database with clinical variables. (ZIP) [file pone.0225817.s001.zip › S1/case 178.csv]

	hora	glucemia
1	00:00:00	87
2	00:05:00	86
3	00:10:00	85
4	00:15:00	85
5	00:20:00	85
6	00:25:00	86
7	00:30:00	87
8	00:35:00	89
9	00:40:00	91
10	00:45:00	94
11	00:50:00	96
12	00:55:00	98
13	01:00:00	101
14	01:05:00	103
15	01:10:00	105
16	01:15:00	107
17	01:20:00	108
18	01:25:00	109
19	01:30:00	108
20	01:35:00	107
21	01:40:00	105
22	01:45:00	102
23	01:50:00	100
24	01:55:00	98
25	02:00:00	98
26	02:05:00	99
27	02:10:00	101
28	02:15:00	104
29	02:20:00	106
30	02:25:00	107
31	02:30:00	107
32	02:35:00	107
33	02:40:00	106
34	02:45:00	104
35	02:50:00	102
36	02:55:00	100
37	03:00:00	97
38	03:05:00	95
39	03:10:00	94
40	03:15:00	93
41	03:20:00	94
42	03:25:00	96
43	03:30:00	97
44	03:35:00	99
45	03:40:00	99
46	03:45:00	98
47	03:50:00	97
48	03:55:00	96
49	04:00:00	96
50	04:05:00	95
51	04:10:00	95
52	04:15:00	95
53	04:20:00	96
54	04:25:00	96
55	04:30:00	96
56	04:35:00	96
57	04:40:00	96
58	04:45:00	95
59	04:50:00	94
60	04:55:00	94
61	05:00:00	93
62	05:05:00	93
63	05:10:00	93
64	05:15:00	93
65	05:20:00	93
66	05:25:00	93
67	05:30:00	93
68	05:35:00	93
69	05:40:00	93
70	05:45:00	94
71	05:50:00	94
72	05:55:00	95
73	06:00:00	95
74	06:05:00	96
75	06:10:00	96
76	06:15:00	96
77	06:20:00	96
78	06:25:00	96
79	06:30:00	96
80	06:35:00	96
81	06:40:00	96
82	06:45:00	96
83	06:50:00	96
84	06:55:00	97
85	07:00:00	97
86	07:05:00	97
87	07:10:00	97
88	07:15:00	97
89	07:20:00	97
90	07:25:00	97
91	07:30:00	97
92	07:35:00	97
93	07:40:00	97
94	07:45:00	97
95	07:50:00	97
96	07:55:00	97
97	08:00:00	97
98	08:05:00	97
99	08:10:00	97
100	08:15:00	97
101	08:20:00	97
102	08:25:00	97
103	08:30:00	97
104	08:35:00	97
105	08:40:00	97
106	08:45:00	98
107	08:50:00	98
108	08:55:00	98
109	09:00:00	98
110	09:05:00	98
111	09:10:00	98
112	09:15:00	98
113	09:20:00	98
114	09:25:00	98
115	09:30:00	98
116	09:35:00	98
117	09:40:00	98
118	09:45:00	97
119	09:50:00	97
120	09:55:00	97
121	10:00:00	97
122	10:05:00	97
123	10:10:00	97
124	10:15:00	97
125	10:20:00	97
126	10:25:00	97
127	10:30:00	98
128	10:35:00	98
129	10:40:00	98
130	10:45:00	98
131	10:50:00	98
132	10:55:00	99
133	11:00:00	99
134	11:05:00	99
135	11:10:00	99
136	11:15:00	99
137	11:20:00	99
138	11:25:00	100
139	11:30:00	100
140	11:35:00	100
141	11:40:00	100
142	11:45:00	101
143	11:50:00	101
144	11:55:00	101
145	12:00:00	102
146	12:05:00	102
147	12:10:00	102
148	12:15:00	102
149	12:20:00	102
150	12:25:00	102
151	12:30:00	102
152	12:35:00	102
153	12:40:00	102
154	12:45:00	102
155	12:50:00	102
156	12:55:00	102
157	13:00:00	102
158	13:05:00	102
159	13:10:00	102
160	13:15:00	101
161	13:20:00	101
162	13:25:00	101
163	13:30:00	100
164	13:35:00	100
165	13:40:00	100
166	13:45:00	101
167	13:50:00	104
168	13:55:00	107
169	14:00:00	111
170	14:05:00	116
171	14:10:00	121
172	14:15:00	125
173	14:20:00	128
174	14:25:00	129
175	14:30:00	128
176	14:35:00	126
177	14:40:00	123
178	14:45:00	119
179	14:50:00	116
180	14:55:00	112
181	15:00:00	109
182	15:05:00	106
183	15:10:00	104
184	15:15:00	103
185	15:20:00	103
186	15:25:00	103
187	15:30:00	104
188	15:35:00	105
189	15:40:00	106
190	15:45:00	107
191	15:50:00	108
192	15:55:00	108
193	16:00:00	108
194	16:05:00	107
195	16:10:00	107
196	16:15:00	106
197	16:20:00	105
198	16:25:00	104
199	16:30:00	104
200	16:35:00	104
201	16:40:00	103
202	16:45:00	103
203	16:50:00	103
204	16:55:00	103
205	17:00:00	103
206	17:05:00	103
207	17:10:00	103
208	17:15:00	102
209	17:20:00	102
210	17:25:00	102
211	17:30:00	101
212	17:35:00	100
213	17:40:00	99
214	17:45:00	98
215	17:50:00	97
216	17:55:00	97
217	18:00:00	97
218	18:05:00	97
219	18:10:00	97
220	18:15:00	97
221	18:20:00	96
222	18:25:00	96
223	18:30:00	96
224	18:35:00	95
225	18:40:00	94
226	18:45:00	93
227	18:50:00	92
228	18:55:00	91
229	19:00:00	90
230	19:05:00	90
231	19:10:00	90
232	19:15:00	91
233	19:20:00	91
234	19:25:00	91
235	19:30:00	91
236	19:35:00	91
237	19:40:00	90
238	19:45:00	90
239	19:50:00	90
240	19:55:00	90
241	20:00:00	90
242	20:05:00	90
243	20:10:00	91
244	20:15:00	91
245	20:20:00	91
246	20:25:00	92
247	20:30:00	92
248	20:35:00	93
249	20:40:00	93
250	20:45:00	94
251	20:50:00	94
252	20:55:00	94
253	21:00:00	94
254	21:05:00	94
255	21:10:00	94
256	21:15:00	93
257	21:20:00	93
258	21:25:00	93
259	21:30:00	93
260	21:35:00	93
261	21:40:00	93
262	21:45:00	93
263	21:50:00	93
264	21:55:00	93
265	22:00:00	93
266	22:05:00	93
267	22:10:00	93
268	22:15:00	93
269	22:20:00	93
270	22:25:00	93
271	22:30:00	93
272	22:35:00	93
273	22:40:00	93
274	22:45:00	92
275	22:50:00	92
276	22:55:00	92
277	23:00:00	92
278	23:05:00	92
279	23:10:00	92
280	23:15:00	92
281	23:20:00	92
282	23:25:00	92
283	23:30:00	92
284	23:35:00	92
285	23:40:00	93
286	23:45:00	93
287	23:50:00	94
288	23:55:00	94
289	00:00:00	95
290	00:05:00	95
291	00:10:00	95
292	00:15:00	96
293	00:20:00	96
294	00:25:00	97
295	00:30:00	97
296	00:35:00	98
297	00:40:00	99
298	00:45:00	100
299	00:50:00	101
300	00:55:00	100
301	01:00:00	100
302	01:05:00	99
303	01:10:00	99
304	01:15:00	99
305	01:20:00	99
306	01:25:00	100
307	01:30:00	101
308	01:35:00	102
309	01:40:00	104
310	01:45:00	106
311	01:50:00	108
312	01:55:00	110
313	02:00:00	112
314	02:05:00	113
315	02:10:00	115
316	02:15:00	117
317	02:20:00	118
318	02:25:00	120
319	02:30:00	121
320	02:35:00	122
321	02:40:00	122
322	02:45:00	122
323	02:50:00	121
324	02:55:00	119
325	03:00:00	117
326	03:05:00	115
327	03:10:00	113
328	03:15:00	110
329	03:20:00	108
330	03:25:00	106
331	03:30:00	105
332	03:35:00	104
333	03:40:00	103
334	03:45:00	103
335	03:50:00	103
336	03:55:00	102
337	04:00:00	102
338	04:05:00	102
339	04:10:00	102
340	04:15:00	102
341	04:20:00	101
342	04:25:00	101
343	04:30:00	100
344	04:35:00	100
345	04:40:00	100
346	04:45:00	99
347	04:50:00	99
348	04:55:00	99
349	05:00:00	98
350	05:05:00	98
351	05:10:00	98
352	05:15:00	98
353	05:20:00	98
354	05:25:00	98
355	05:30:00	98
356	05:35:00	98
357	05:40:00	99
358	05:45:00	99
359	05:50:00	99
360	05:55:00	100
361	06:00:00	100
362	06:05:00	100
363	06:10:00	100
364	06:15:00	100
365	06:20:00	100
366	06:25:00	101
367	06:30:00	101
368	06:35:00	101
369	06:40:00	101
370	06:45:00	101
371	06:50:00	101
372	06:55:00	101
373	07:00:00	101
374	07:05:00	101
375	07:10:00	102
376	07:15:00	102
377	07:20:00	102
378	07:25:00	102
379	07:30:00	103
380	07:35:00	103
381	07:40:00	102
382	07:45:00	102
383	07:50:00	102
384	07:55:00	102
385	08:00:00	102
386	08:05:00	102
387	08:10:00	102
388	08:15:00	102
389	08:20:00	102
390	08:25:00	101
391	08:30:00	101
392	08:35:00	101
393	08:40:00	101
394	08:45:00	101
395	08:50:00	100
396	08:55:00	100
397	09:00:00	100
398	09:05:00	100
399	09:10:00	100
400	09:15:00	101
401	09:20:00	101
402	09:25:00	100
403	09:30:00	100
404	09:35:00	100
405	09:40:00	100
406	09:45:00	100
407	09:50:00	99
408	09:55:00	99
409	10:00:00	99
410	10:05:00	99
411	10:10:00	99
412	10:15:00	99
413	10:20:00	99
414	10:25:00	98
415	10:30:00	98
416	10:35:00	99
417	10:40:00	99
418	10:45:00	99
419	10:50:00	99
420	10:55:00	99
421	11:00:00	99
422	11:05:00	99
423	11:10:00	99
424	11:15:00	99
425	11:20:00	99
426	11:25:00	99
427	11:30:00	99
428	11:35:00	99
429	11:40:00	99
430	11:45:00	99
431	11:50:00	99
432	11:55:00	99
433	12:00:00	99
434	12:05:00	100
435	12:10:00	100
436	12:15:00	101
437	12:20:00	101
438	12:25:00	101
439	12:30:00	101
440	12:35:00	100
441	12:40:00	99
442	12:45:00	99
443	12:50:00	98
444	12:55:00	98
445	13:00:00	97
446	13:05:00	97
447	13:10:00	97
448	13:15:00	97
449	13:20:00	96
450	13:25:00	96
451	13:30:00	95
452	13:35:00	95
453	13:40:00	96
454	13:45:00	97
455	13:50:00	99
456	13:55:00	103
457	14:00:00	107
458	14:05:00	112
459	14:10:00	117
460	14:15:00	120
461	14:20:00	122
462	14:25:00	123
463	14:30:00	123
464	14:35:00	122
465	14:40:00	120
466	14:45:00	119
467	14:50:00	117
468	14:55:00	115
469	15:00:00	113
470	15:05:00	111
471	15:10:00	109
472	15:15:00	107
473	15:20:00	104
474	15:25:00	101
475	15:30:00	97
476	15:35:00	93
477	15:40:00	89
478	15:45:00	87
479	15:50:00	84
480	15:55:00	82
481	16:00:00	81
482	16:05:00	80
483	16:10:00	79
484	16:15:00	78
485	16:20:00	78
486	16:25:00	78
487	16:30:00	78
488	16:35:00	79
489	16:40:00	81
490	16:45:00	82
491	16:50:00	83
492	16:55:00	84
493	17:00:00	85
494	17:05:00	85
495	17:10:00	85
496	17:15:00	85
497	17:20:00	85
498	17:25:00	85
499	17:30:00	85
500	17:35:00	85
501	17:40:00	84
502	17:45:00	84
503	17:50:00	83
504	17:55:00	83
505	18:00:00	83
506	18:05:00	83
507	18:10:00	84
508	18:15:00	84
509	18:20:00	84
510	18:25:00	85
511	18:30:00	85
512	18:35:00	85
513	18:40:00	85
514	18:45:00	85
515	18:50:00	85
516	18:55:00	85
517	19:00:00	85
518	19:05:00	86
519	19:10:00	86
520	19:15:00	86
521	19:20:00	86
522	19:25:00	86
523	19:30:00	86
524	19:35:00	85
525	19:40:00	85
526	19:45:00	85
527	19:50:00	85
528	19:55:00	84
529	20:00:00	84
530	20:05:00	83
531	20:10:00	83
532	20:15:00	82
533	20:20:00	82
534	20:25:00	81
535	20:30:00	81
536	20:35:00	81
537	20:40:00	81
538	20:45:00	82
539	20:50:00	82
540	20:55:00	82
541	21:00:00	82
542	21:05:00	82
543	21:10:00	81
544	21:15:00	81
545	21:20:00	80
546	21:25:00	80
547	21:30:00	80
548	21:35:00	79
549	21:40:00	79
550	21:45:00	79
551	21:50:00	79
552	21:55:00	79
553	22:00:00	79
554	22:05:00	79
555	22:10:00	79
556	22:15:00	79
557	22:20:00	79
558	22:25:00	78
559	22:30:00	78
560	22:35:00	78
561	22:40:00	79
562	22:45:00	79
563	22:50:00	79
564	22:55:00	79
565	23:00:00	79
566	23:05:00	79
567	23:10:00	78
568	23:15:00	78
569	23:20:00	79
570	23:25:00	79
571	23:30:00	79
572	23:35:00	79
573	23:40:00	79
574	23:45:00	79
575	23:50:00	79
576	23:55:00	79
