# Supplementary material for: Detrended Fluctuation Analysis in the prediction of type 2 diabetes mellitus in patients at risk: Model optimization and comparison with other metrics
Source: PLoS One. 2019 Dec 18;14(12):e0225817. doi: 10.1371/journal.pone.0225817 (PMC6919578; doi:10.1371/journal.pone.0225817)
Supplement: S1 File — This file includes glucose time series from all patients included in the study and the database with clinical variables. (ZIP) [file pone.0225817.s001.zip › S1/case 179.csv]

	hora	glucemia
1	00:02:41	98
2	00:07:41	98
3	00:12:41	100
4	00:17:41	102
5	00:22:41	105
6	00:27:41	108
7	00:32:41	111
8	00:37:41	113
9	00:42:41	115
10	00:47:41	115
11	00:52:41	116
12	00:57:41	116
13	01:02:41	116
14	01:07:41	116
15	01:12:41	116
16	01:17:41	115
17	01:22:41	114
18	01:27:41	112
19	01:32:41	110
20	01:37:41	108
21	01:42:41	105
22	01:47:41	103
23	01:52:41	101
24	01:57:41	99
25	02:02:41	98
26	02:07:41	96
27	02:12:41	95
28	02:17:41	95
29	02:22:41	96
30	02:27:41	96
31	02:32:41	97
32	02:37:41	97
33	02:42:41	97
34	02:47:42	96
35	02:52:42	95
36	02:57:42	93
37	03:02:42	91
38	03:07:42	89
39	03:12:42	88
40	03:17:42	86
41	03:22:42	85
42	03:27:42	84
43	03:32:42	83
44	03:37:42	82
45	03:42:42	80
46	03:47:42	79
47	03:52:42	78
48	03:57:42	76
49	04:02:42	75
50	04:07:42	74
51	04:12:42	74
52	04:17:42	74
53	04:22:42	74
54	04:27:42	74
55	04:32:42	75
56	04:37:42	75
57	04:42:42	74
58	04:47:42	73
59	04:52:42	73
60	04:57:42	71
61	05:02:42	71
62	05:07:42	70
63	05:12:42	69
64	05:17:42	69
65	05:22:42	68
66	05:27:42	67
67	05:32:42	67
68	05:37:42	68
69	05:42:42	70
70	05:47:42	72
71	05:52:42	73
72	05:57:42	74
73	06:02:42	74
74	06:07:42	74
75	06:12:42	74
76	06:17:42	74
77	06:22:42	73
78	06:27:42	72
79	06:32:42	71
80	06:37:42	70
81	06:42:42	70
82	06:47:42	70
83	06:52:42	70
84	06:57:42	69
85	07:02:42	69
86	07:07:42	69
87	07:12:42	70
88	07:17:42	71
89	07:22:42	73
90	07:27:42	77
91	07:32:42	82
92	07:37:42	89
93	07:42:42	96
94	07:47:42	103
95	07:52:42	108
96	07:57:42	111
97	08:02:42	112
98	08:07:42	111
99	08:12:42	109
100	08:17:42	107
101	08:22:42	104
102	08:27:42	102
103	08:32:42	99
104	08:37:42	97
105	08:42:42	95
106	08:47:42	93
107	08:52:42	92
108	08:57:42	91
109	09:02:42	91
110	09:07:42	92
111	09:12:42	93
112	09:17:42	94
113	09:22:42	95
114	09:27:42	96
115	09:32:42	96
116	09:37:42	97
117	09:42:42	97
118	09:47:42	97
119	09:52:42	97
120	09:57:42	97
121	10:02:42	97
122	10:07:42	97
123	10:12:42	97
124	10:17:42	97
125	10:22:42	97
126	10:27:42	96
127	10:32:42	96
128	10:37:42	94
129	10:42:42	93
130	10:47:42	91
131	10:52:42	89
132	10:57:42	87
133	11:02:42	85
134	11:07:42	83
135	11:12:42	81
136	11:17:42	78
137	11:22:42	77
138	11:27:42	75
139	11:32:42	74
140	11:37:42	73
141	11:42:42	71
142	11:47:42	70
143	11:52:42	69
144	11:57:42	68
145	12:02:42	69
146	12:07:42	69
147	12:12:42	71
148	12:17:42	74
149	12:22:42	77
150	12:27:42	81
151	12:32:42	86
152	12:37:42	89
153	12:42:42	92
154	12:47:42	93
155	12:52:42	94
156	12:57:42	94
157	13:02:42	93
158	13:07:42	92
159	13:12:42	92
160	13:17:42	91
161	13:22:42	90
162	13:27:42	88
163	13:32:42	87
164	13:37:42	86
165	13:42:42	85
166	13:47:42	86
167	13:52:42	86
168	13:57:42	88
169	14:02:42	89
170	14:07:42	90
171	14:12:42	91
172	14:17:42	91
173	14:22:42	92
174	14:27:42	93
175	14:32:42	95
176	14:37:42	97
177	14:42:42	100
178	14:47:42	101
179	14:52:42	102
180	14:57:42	101
181	15:02:42	98
182	15:07:42	95
183	15:12:42	91
184	15:17:42	88
185	15:22:42	86
186	15:27:42	85
187	15:32:42	84
188	15:37:42	84
189	15:42:42	84
190	15:47:42	84
191	15:52:42	83
192	15:57:42	82
193	16:02:42	81
194	16:07:42	79
195	16:12:42	78
196	16:17:42	76
197	16:22:42	76
198	16:27:42	75
199	16:32:42	75
200	16:37:42	76
201	16:42:42	76
202	16:47:42	77
203	16:52:42	78
204	16:57:42	78
205	17:02:42	78
206	17:07:42	78
207	17:12:42	77
208	17:17:42	77
209	17:22:42	76
210	17:27:42	77
211	17:32:42	77
212	17:37:42	78
213	17:42:42	79
214	17:47:42	81
215	17:52:42	82
216	17:57:42	82
217	18:02:42	83
218	18:07:42	83
219	18:12:42	83
220	18:17:42	83
221	18:22:42	83
222	18:27:42	84
223	18:32:42	84
224	18:37:42	85
225	18:42:42	86
226	18:47:42	86
227	18:52:42	86
228	18:57:42	86
229	19:02:42	85
230	19:07:42	85
231	19:12:42	85
232	19:17:42	85
233	19:22:42	85
234	19:27:42	84
235	19:32:42	84
236	19:37:42	84
237	19:42:42	85
238	19:47:42	86
239	19:52:42	88
240	19:57:42	89
241	20:02:42	90
242	20:07:42	90
243	20:12:42	90
244	20:17:42	89
245	20:22:42	88
246	20:27:42	86
247	20:32:42	85
248	20:37:42	83
249	20:42:42	82
250	20:47:42	81
251	20:52:42	80
252	20:57:42	79
253	21:02:42	79
254	21:07:42	79
255	21:12:42	78
256	21:17:42	77
257	21:22:42	75
258	21:27:42	73
259	21:32:42	72
260	21:37:42	73
261	21:42:42	75
262	21:47:42	79
263	21:52:42	85
264	21:57:42	90
265	22:02:42	94
266	22:07:42	96
267	22:12:42	96
268	22:17:42	96
269	22:22:42	95
270	22:27:42	95
271	22:32:42	96
272	22:37:42	97
273	22:42:42	98
274	22:47:42	99
275	22:52:42	100
276	22:57:42	100
277	23:02:42	99
278	23:07:42	98
279	23:12:42	97
280	23:17:42	97
281	23:22:42	98
282	23:27:42	100
283	23:32:42	103
284	23:37:42	106
285	23:42:42	108
286	23:47:42	110
287	23:52:42	111
288	23:57:42	112
289	00:02:42	112
290	00:07:42	112
291	00:12:42	111
292	00:17:42	109
293	00:22:42	107
294	00:27:42	103
295	00:32:42	99
296	00:37:42	96
297	00:42:42	93
298	00:47:42	91
299	00:52:42	89
300	00:57:42	89
301	01:02:42	88
302	01:07:42	88
303	01:12:42	87
304	01:17:42	87
305	01:22:42	86
306	01:27:42	86
307	01:32:42	86
308	01:37:42	86
309	01:42:42	85
310	01:47:42	84
311	01:52:42	83
312	01:57:42	82
313	02:02:42	81
314	02:07:42	80
315	02:12:42	80
316	02:17:42	79
317	02:22:42	79
318	02:27:42	79
319	02:32:42	80
320	02:37:42	80
321	02:42:42	81
322	02:47:42	81
323	02:52:42	81
324	02:57:42	80
325	03:02:42	80
326	03:07:42	79
327	03:12:42	79
328	03:17:42	79
329	03:22:42	79
330	03:27:42	79
331	03:32:42	79
332	03:37:42	79
333	03:42:42	79
334	03:47:42	79
335	03:52:42	79
336	03:57:42	79
337	04:02:42	78
338	04:07:42	77
339	04:12:42	75
340	04:17:42	74
341	04:22:42	72
342	04:27:42	71
343	04:32:42	70
344	04:37:42	69
345	04:42:42	68
346	04:47:42	67
347	04:52:42	67
348	04:57:42	67
349	05:02:42	68
350	05:07:42	68
351	05:12:42	68
352	05:17:42	68
353	05:22:42	68
354	05:27:42	68
355	05:32:42	67
356	05:37:42	67
357	05:42:42	68
358	05:47:42	68
359	05:52:42	68
360	05:57:42	69
361	06:02:42	69
362	06:07:42	69
363	06:12:42	68
364	06:17:42	68
365	06:22:42	67
366	06:27:42	67
367	06:32:42	66
368	06:37:42	66
369	06:42:42	65
370	06:47:42	65
371	06:52:42	65
372	06:57:42	66
373	07:02:42	66
374	07:07:42	67
375	07:12:42	68
376	07:17:42	68
377	07:22:42	68
378	07:27:42	68
379	07:32:42	67
380	07:37:42	67
381	07:42:42	66
382	07:47:42	66
383	07:52:42	66
384	07:57:42	66
385	08:02:42	66
386	08:07:42	66
387	08:12:42	65
388	08:17:42	65
389	08:22:42	64
390	08:27:42	64
391	08:32:42	64
392	08:37:42	64
393	08:42:42	64
394	08:47:42	64
395	08:52:42	63
396	08:57:42	63
397	09:02:42	62
398	09:07:42	60
399	09:12:42	59
400	09:17:42	57
401	09:22:42	56
402	09:27:42	56
403	09:32:42	56
404	09:37:42	56
405	09:42:42	57
406	09:47:42	58
407	09:52:42	58
408	09:57:42	59
409	10:02:42	59
410	10:07:42	60
411	10:12:42	60
412	10:17:42	60
413	10:22:42	60
414	10:27:42	60
415	10:32:42	60
416	10:37:42	60
417	10:42:42	59
418	10:47:42	59
419	10:52:42	59
420	10:57:42	59
421	11:02:42	60
422	11:07:42	62
423	11:12:42	66
424	11:17:42	71
425	11:22:42	76
426	11:27:42	80
427	11:32:42	84
428	11:37:42	85
429	11:42:42	86
430	11:47:42	85
431	11:52:42	83
432	11:57:42	82
433	12:02:42	80
434	12:07:42	78
435	12:12:42	77
436	12:17:42	77
437	12:22:42	77
438	12:27:42	77
439	12:32:42	78
440	12:37:42	79
441	12:42:42	79
442	12:47:42	80
443	12:52:42	80
444	12:57:42	80
445	13:02:42	80
446	13:07:42	80
447	13:12:42	80
448	13:17:42	81
449	13:22:42	81
450	13:27:42	82
451	13:32:42	83
452	13:37:42	84
453	13:42:42	84
454	13:47:42	84
455	13:52:42	84
456	13:57:42	83
457	14:02:42	83
458	14:07:42	83
459	14:12:42	83
460	14:17:42	84
461	14:22:42	84
462	14:27:42	84
463	14:32:42	83
464	14:37:42	83
465	14:42:42	83
466	14:47:42	83
467	14:52:42	83
468	14:57:42	85
469	15:02:42	86
470	15:07:42	87
471	15:12:42	88
472	15:17:42	88
473	15:22:42	87
474	15:27:42	86
475	15:32:42	85
476	15:37:42	84
477	15:42:42	83
478	15:47:42	82
479	15:52:42	81
480	15:57:42	81
481	16:02:42	80
482	16:07:42	80
483	16:12:42	79
484	16:17:42	78
485	16:22:42	76
486	16:27:42	73
487	16:32:42	71
488	16:37:42	68
489	16:42:42	66
490	16:47:42	65
491	16:52:42	63
492	16:57:42	63
493	17:02:42	63
494	17:07:42	64
495	17:12:42	65
496	17:17:42	67
497	17:22:42	68
498	17:27:42	70
499	17:32:42	71
500	17:37:42	73
501	17:42:42	74
502	17:47:42	76
503	17:52:42	78
504	17:57:42	79
505	18:02:42	81
506	18:07:42	82
507	18:12:42	84
508	18:17:42	86
509	18:22:42	87
510	18:27:42	89
511	18:32:42	90
512	18:37:42	91
513	18:42:42	91
514	18:47:42	92
515	18:52:42	93
516	18:57:42	93
517	19:02:42	94
518	19:07:42	94
519	19:12:42	94
520	19:17:42	94
521	19:22:42	93
522	19:27:42	93
523	19:32:42	93
524	19:37:42	93
525	19:42:42	93
526	19:47:42	94
527	19:52:42	94
528	19:57:42	93
529	20:02:42	93
530	20:07:42	91
531	20:12:42	90
532	20:17:42	89
533	20:22:42	88
534	20:27:42	87
535	20:32:42	86
536	20:37:42	85
537	20:42:42	84
538	20:47:42	83
539	20:52:42	82
540	20:57:42	82
541	21:02:42	82
542	21:07:42	82
543	21:12:42	82
544	21:17:42	83
545	21:22:42	83
546	21:27:42	84
547	21:32:42	85
548	21:37:42	86
549	21:42:42	87
550	21:47:42	89
551	21:52:42	91
552	21:57:42	93
553	22:02:42	96
554	22:07:42	98
555	22:12:42	99
556	22:17:42	100
557	22:22:42	100
558	22:27:42	101
559	22:32:42	101
560	22:37:42	102
561	22:42:42	103
562	22:47:42	104
563	22:52:42	106
564	22:57:42	109
565	23:02:42	112
566	23:07:42	116
567	23:12:42	120
568	23:17:42	123
569	23:22:42	126
570	23:27:42	128
571	23:32:42	129
572	23:37:42	128
573	23:42:42	127
574	23:47:42	126
575	23:52:42	124
576	23:57:42	122
