# Supplementary material for: Detrended Fluctuation Analysis in the prediction of type 2 diabetes mellitus in patients at risk: Model optimization and comparison with other metrics
Source: PLoS One. 2019 Dec 18;14(12):e0225817. doi: 10.1371/journal.pone.0225817 (PMC6919578; doi:10.1371/journal.pone.0225817)
Supplement: S1 File — This file includes glucose time series from all patients included in the study and the database with clinical variables. (ZIP) [file pone.0225817.s001.zip › S1/case 180.csv]

	hora	glucemia
1	00:03:34	169
2	00:08:34	170
3	00:13:34	170
4	00:18:34	171
5	00:23:34	172
6	00:28:34	174
7	00:33:34	176
8	00:38:34	178
9	00:43:34	179
10	00:48:34	179
11	00:53:34	175
12	00:58:34	169
13	01:03:34	160
14	01:08:34	150
15	01:13:34	140
16	01:18:34	130
17	01:23:34	122
18	01:28:34	115
19	01:33:34	110
20	01:38:34	107
21	01:43:34	104
22	01:48:34	103
23	01:53:34	102
24	01:58:34	102
25	02:03:34	102
26	02:08:34	102
27	02:13:34	102
28	02:18:34	102
29	02:23:34	102
30	02:28:34	102
31	02:33:34	102
32	02:38:34	101
33	02:43:34	101
34	02:48:34	101
35	02:53:34	100
36	02:58:34	100
37	03:03:34	100
38	03:08:34	99
39	03:13:34	98
40	03:18:34	96
41	03:23:34	94
42	03:28:34	92
43	03:33:34	91
44	03:38:34	89
45	03:43:34	88
46	03:48:34	86
47	03:53:34	85
48	03:58:34	84
49	04:03:34	83
50	04:08:34	82
51	04:13:34	81
52	04:18:34	81
53	04:23:34	81
54	04:28:34	81
55	04:33:34	80
56	04:38:34	80
57	04:43:34	79
58	04:48:34	78
59	04:53:34	76
60	04:58:34	75
61	05:03:34	74
62	05:08:34	73
63	05:13:34	72
64	05:18:34	71
65	05:23:34	70
66	05:28:34	70
67	05:33:34	70
68	05:38:34	70
69	05:43:34	71
70	05:48:34	73
71	05:53:34	77
72	05:58:34	80
73	06:03:34	82
74	06:08:34	83
75	06:13:34	83
76	06:18:34	83
77	06:23:34	82
78	06:28:34	81
79	06:33:34	81
80	06:38:34	82
81	06:43:34	82
82	06:48:34	84
83	06:53:34	84
84	06:58:34	85
85	07:03:34	85
86	07:08:34	85
87	07:13:34	85
88	07:18:34	85
89	07:23:34	85
90	07:28:34	86
91	07:33:34	87
92	07:38:34	87
93	07:43:34	88
94	07:48:34	88
95	07:53:34	89
96	07:58:34	89
97	08:03:34	90
98	08:08:34	91
99	08:13:34	92
100	08:18:34	92
101	08:23:34	93
102	08:28:34	93
103	08:33:34	95
104	08:38:34	97
105	08:43:34	98
106	08:48:34	98
107	08:53:34	98
108	08:58:34	97
109	09:03:34	96
110	09:08:34	96
111	09:13:34	97
112	09:18:34	99
113	09:23:34	101
114	09:28:34	104
115	09:33:34	106
116	09:38:34	108
117	09:43:34	110
118	09:48:34	111
119	09:53:34	112
120	09:58:34	113
121	10:03:34	114
122	10:08:34	115
123	10:13:34	115
124	10:18:34	114
125	10:23:34	113
126	10:28:34	111
127	10:33:34	109
128	10:38:34	107
129	10:43:34	106
130	10:48:34	105
131	10:53:34	106
132	10:58:34	107
133	11:03:34	108
134	11:08:34	109
135	11:13:34	110
136	11:18:34	111
137	11:23:34	113
138	11:28:34	116
139	11:33:34	119
140	11:38:34	123
141	11:43:34	127
142	11:48:34	130
143	11:53:34	134
144	11:58:34	137
145	12:03:34	140
146	12:08:34	143
147	12:13:34	147
148	12:18:34	150
149	12:23:34	154
150	12:28:34	158
151	12:33:34	161
152	12:38:34	165
153	12:43:34	168
154	12:48:34	170
155	12:53:34	171
156	12:58:34	171
157	13:03:34	170
158	13:08:34	166
159	13:13:34	160
160	13:18:34	154
161	13:23:34	147
162	13:28:34	139
163	13:33:34	131
164	13:38:34	123
165	13:43:34	116
166	13:48:34	108
167	13:53:34	101
168	13:58:34	95
169	14:03:34	89
170	14:08:34	84
171	14:13:34	81
172	14:18:34	80
173	14:23:34	82
174	14:28:34	85
175	14:33:34	90
176	14:38:34	97
177	14:43:34	103
178	14:48:34	109
179	14:53:34	113
180	14:58:34	115
181	15:03:34	116
182	15:08:34	116
183	15:13:34	116
184	15:18:34	116
185	15:23:34	115
186	15:28:34	115
187	15:33:34	114
188	15:38:34	114
189	15:43:34	113
190	15:48:34	113
191	15:53:34	113
192	15:58:34	115
193	16:03:34	117
194	16:08:34	119
195	16:13:34	121
196	16:18:34	123
197	16:23:34	125
198	16:28:34	126
199	16:33:34	128
200	16:38:34	130
201	16:43:34	132
202	16:48:34	134
203	16:53:34	134
204	16:58:34	131
205	17:03:34	127
206	17:08:34	121
207	17:13:34	115
208	17:18:34	110
209	17:23:34	105
210	17:28:34	102
211	17:33:34	100
212	17:38:34	99
213	17:43:34	98
214	17:48:34	98
215	17:53:34	98
216	17:58:34	97
217	18:03:34	97
218	18:08:34	96
219	18:13:34	96
220	18:18:34	95
221	18:23:34	94
222	18:28:34	93
223	18:33:34	93
224	18:38:34	92
225	18:43:34	92
226	18:48:34	92
227	18:53:34	92
228	18:58:34	93
229	19:03:34	93
230	19:08:34	94
231	19:13:34	94
232	19:18:34	94
233	19:23:34	95
234	19:28:34	95
235	19:33:34	96
236	19:38:34	97
237	19:43:34	98
238	19:48:34	99
239	19:53:34	100
240	19:58:34	100
241	20:03:34	100
242	20:08:34	99
243	20:13:34	97
244	20:18:34	96
245	20:23:34	94
246	20:28:34	93
247	20:33:34	92
248	20:38:34	92
249	20:43:34	92
250	20:48:34	93
251	20:53:34	92
252	20:58:34	92
253	21:03:34	92
254	21:08:35	92
255	21:13:35	92
256	21:18:35	92
257	21:23:35	93
258	21:28:35	93
259	21:33:35	94
260	21:38:35	95
261	21:43:35	95
262	21:48:35	96
263	21:53:35	98
264	21:58:35	99
265	22:03:35	102
266	22:08:35	106
267	22:13:35	111
268	22:18:35	117
269	22:23:35	124
270	22:28:35	129
271	22:33:35	133
272	22:38:35	134
273	22:43:35	131
274	22:48:35	124
275	22:53:35	115
276	22:58:35	106
277	23:03:35	99
278	23:08:35	96
279	23:13:35	98
280	23:18:35	105
281	23:23:35	117
282	23:28:35	133
283	23:33:35	149
284	23:38:35	161
285	23:43:35	170
286	23:48:35	173
287	23:53:35	174
288	23:58:35	172
289	00:03:35	169
290	00:08:35	167
291	00:13:35	164
292	00:18:35	163
293	00:23:35	161
294	00:28:35	160
295	00:33:35	157
296	00:38:35	154
297	00:43:35	151
298	00:48:35	149
299	00:53:35	147
300	00:58:35	146
301	01:03:35	145
302	01:08:35	143
303	01:13:35	141
304	01:18:35	138
305	01:23:35	137
306	01:28:35	137
307	01:33:35	137
308	01:38:35	136
309	01:43:35	134
310	01:48:35	130
311	01:53:35	125
312	01:58:35	119
313	02:03:35	113
314	02:08:35	107
315	02:13:35	102
316	02:18:35	96
317	02:23:35	91
318	02:28:35	86
319	02:33:35	83
320	02:38:35	80
321	02:43:35	78
322	02:48:35	78
323	02:53:35	78
324	02:58:35	79
325	03:03:35	81
326	03:08:35	83
327	03:13:35	85
328	03:18:35	86
329	03:23:35	88
330	03:28:35	89
331	03:33:35	89
332	03:38:35	88
333	03:43:35	88
334	03:48:35	87
335	03:53:35	86
336	03:58:35	86
337	04:03:35	84
338	04:08:35	83
339	04:13:35	81
340	04:18:35	79
341	04:23:35	78
342	04:28:35	76
343	04:33:35	75
344	04:38:35	74
345	04:43:35	74
346	04:48:35	75
347	04:53:35	76
348	04:58:35	77
349	05:03:35	77
350	05:08:35	76
351	05:13:35	74
352	05:18:35	72
353	05:23:35	69
354	05:28:35	67
355	05:33:35	65
356	05:38:35	65
357	05:43:35	66
358	05:48:35	68
359	05:53:35	70
360	05:58:35	73
361	06:03:35	75
362	06:08:35	77
363	06:13:35	77
364	06:18:35	76
365	06:23:35	74
366	06:28:35	71
367	06:33:35	69
368	06:38:35	67
369	06:43:35	65
370	06:48:35	65
371	06:53:35	65
372	06:58:35	65
373	07:03:35	65
374	07:08:35	64
375	07:13:35	63
376	07:18:35	61
377	07:23:35	60
378	07:28:35	60
379	07:33:35	61
380	07:38:35	62
381	07:43:35	63
382	07:48:35	65
383	07:53:35	67
384	07:58:35	69
385	08:03:35	70
386	08:08:35	71
387	08:13:35	72
388	08:18:35	74
389	08:23:35	77
390	08:28:35	80
391	08:33:35	83
392	08:38:35	85
393	08:43:35	87
394	08:48:35	88
395	08:53:35	88
396	08:58:35	87
397	09:03:35	86
398	09:08:35	83
399	09:13:35	80
400	09:18:35	76
401	09:23:35	74
402	09:28:35	74
403	09:33:35	76
404	09:38:35	80
405	09:43:35	83
406	09:48:35	87
407	09:53:35	90
408	09:58:35	91
409	10:03:35	93
410	10:08:35	93
411	10:13:35	94
412	10:18:35	95
413	10:23:35	96
414	10:28:35	96
415	10:33:35	97
416	10:38:35	97
417	10:43:35	97
418	10:48:35	96
419	10:53:35	95
420	10:58:35	94
421	11:03:35	93
422	11:08:35	93
423	11:13:35	94
424	11:18:35	95
425	11:23:35	97
426	11:28:35	99
427	11:33:35	101
428	11:38:35	103
429	11:43:35	105
430	11:48:35	107
431	11:53:35	109
432	11:58:35	111
433	12:03:35	113
434	12:08:35	115
435	12:13:35	116
436	12:18:35	116
437	12:23:35	115
438	12:28:35	114
439	12:33:35	113
440	12:38:35	112
441	12:43:35	111
442	12:48:35	108
443	12:53:35	105
444	12:58:35	101
445	13:03:35	98
446	13:08:35	95
447	13:13:35	93
448	13:18:35	91
449	13:23:35	90
450	13:28:35	90
451	13:33:35	90
452	13:38:35	91
453	13:43:35	92
454	13:48:35	93
455	13:53:35	93
456	13:58:35	93
457	14:03:35	92
458	14:08:35	92
459	14:13:35	94
460	14:18:35	98
461	14:23:35	105
462	14:28:35	114
463	14:33:35	123
464	14:38:35	131
465	14:43:35	140
466	14:48:35	147
467	14:53:35	154
468	14:58:35	161
469	15:03:35	168
470	15:08:35	173
471	15:13:35	179
472	15:18:35	182
473	15:23:35	185
474	15:28:35	187
475	15:33:35	187
476	15:38:35	186
477	15:43:35	184
478	15:48:35	181
479	15:53:35	176
480	15:58:35	171
481	16:03:35	165
482	16:08:35	158
483	16:13:35	153
484	16:18:35	149
485	16:23:35	146
486	16:28:35	144
487	16:33:35	143
488	16:38:35	142
489	16:43:35	140
490	16:48:35	138
491	16:53:35	134
492	16:58:35	129
493	17:03:35	124
494	17:08:35	118
495	17:13:35	112
496	17:18:35	107
497	17:23:35	102
498	17:28:35	98
499	17:33:35	94
500	17:38:35	91
501	17:43:35	88
502	17:48:35	86
503	17:53:35	83
504	17:58:35	81
505	18:03:35	80
506	18:08:35	79
507	18:13:35	80
508	18:18:35	81
509	18:23:35	83
510	18:28:35	86
511	18:33:35	88
512	18:38:35	91
513	18:43:35	92
514	18:48:35	93
515	18:53:35	93
516	18:58:35	93
517	19:03:35	92
518	19:08:35	92
519	19:13:35	93
520	19:18:35	93
521	19:23:35	93
522	19:28:35	93
523	19:33:35	93
524	19:38:35	92
525	19:43:35	92
526	19:48:35	92
527	19:53:35	92
528	19:58:35	92
529	20:03:35	92
530	20:08:35	92
531	20:13:35	92
532	20:18:35	93
533	20:23:35	93
534	20:28:35	93
535	20:33:35	93
536	20:38:35	94
537	20:43:35	94
538	20:48:35	94
539	20:53:35	94
540	20:58:35	94
541	21:03:35	94
542	21:08:35	93
543	21:13:35	93
544	21:18:35	93
545	21:23:35	93
546	21:28:35	93
547	21:33:35	93
548	21:38:35	95
549	21:43:35	97
550	21:48:35	101
551	21:53:35	106
552	21:58:35	112
553	22:03:35	120
554	22:08:35	128
555	22:13:35	136
556	22:18:35	144
557	22:23:35	150
558	22:28:35	156
559	22:33:35	160
560	22:38:35	166
561	22:43:35	171
562	22:48:35	176
563	22:53:35	182
564	22:58:35	187
565	23:03:35	192
566	23:08:35	197
567	23:13:35	202
568	23:18:35	205
569	23:23:35	208
570	23:28:35	210
571	23:33:35	212
572	23:38:35	212
573	23:43:35	211
574	23:48:35	210
575	23:53:35	207
576	23:58:35	204
