# Supplementary material for: Detrended Fluctuation Analysis in the prediction of type 2 diabetes mellitus in patients at risk: Model optimization and comparison with other metrics
Source: PLoS One. 2019 Dec 18;14(12):e0225817. doi: 10.1371/journal.pone.0225817 (PMC6919578; doi:10.1371/journal.pone.0225817)
Supplement: S1 File — This file includes glucose time series from all patients included in the study and the database with clinical variables. (ZIP) [file pone.0225817.s001.zip › S1/case 181.csv]

	hora	glucemia
1	00:04:52	88
2	00:09:52	91
3	00:14:52	94
4	00:19:52	96
5	00:24:52	97
6	00:29:52	98
7	00:34:52	98
8	00:39:52	98
9	00:44:52	98
10	00:49:52	97
11	00:54:52	96
12	00:59:52	95
13	01:04:52	93
14	01:09:52	91
15	01:14:52	89
16	01:19:52	87
17	01:24:52	86
18	01:29:52	86
19	01:34:52	87
20	01:39:52	88
21	01:44:52	89
22	01:49:52	89
23	01:54:52	89
24	01:59:52	89
25	02:04:52	88
26	02:09:52	87
27	02:14:52	86
28	02:19:52	85
29	02:24:52	84
30	02:29:52	84
31	02:34:52	84
32	02:39:52	85
33	02:44:52	87
34	02:49:52	88
35	02:54:52	89
36	02:59:52	89
37	03:04:52	90
38	03:09:52	91
39	03:14:52	92
40	03:19:52	92
41	03:24:52	93
42	03:29:52	93
43	03:34:52	94
44	03:39:52	95
45	03:44:52	96
46	03:49:52	97
47	03:54:52	98
48	03:59:52	98
49	04:04:52	99
50	04:09:52	99
51	04:14:52	99
52	04:19:52	99
53	04:24:52	99
54	04:29:52	99
55	04:34:52	98
56	04:39:52	98
57	04:44:52	97
58	04:49:52	96
59	04:54:52	95
60	04:59:52	93
61	05:04:52	92
62	05:09:52	91
63	05:14:52	91
64	05:19:52	91
65	05:24:52	91
66	05:29:52	91
67	05:34:52	91
68	05:39:52	92
69	05:44:52	92
70	05:49:52	92
71	05:54:52	93
72	05:59:52	94
73	06:04:52	95
74	06:09:52	95
75	06:14:52	96
76	06:19:52	96
77	06:24:52	96
78	06:29:52	95
79	06:34:52	95
80	06:39:52	95
81	06:44:52	94
82	06:49:52	94
83	06:54:52	94
84	06:59:52	94
85	07:04:52	95
86	07:09:52	95
87	07:14:52	95
88	07:19:52	96
89	07:24:52	97
90	07:29:52	97
91	07:34:52	98
92	07:39:52	98
93	07:44:52	98
94	07:49:52	98
95	07:54:52	98
96	07:59:52	99
97	08:04:52	99
98	08:09:52	98
99	08:14:52	98
100	08:19:52	98
101	08:24:52	97
102	08:29:52	97
103	08:34:52	96
104	08:39:52	96
105	08:44:52	95
106	08:49:52	95
107	08:54:52	96
108	08:59:52	98
109	09:04:52	100
110	09:09:52	103
111	09:14:52	107
112	09:19:52	110
113	09:24:52	112
114	09:29:52	113
115	09:34:52	114
116	09:39:52	113
117	09:44:52	112
118	09:49:52	110
119	09:54:52	109
120	09:59:52	107
121	10:04:52	106
122	10:09:52	105
123	10:14:52	103
124	10:19:52	102
125	10:24:52	101
126	10:29:52	100
127	10:34:52	99
128	10:39:52	97
129	10:44:52	95
130	10:49:52	92
131	10:54:52	90
132	10:59:52	88
133	11:04:52	87
134	11:09:52	86
135	11:14:52	85
136	11:19:52	85
137	11:24:52	85
138	11:29:52	84
139	11:34:52	84
140	11:39:52	83
141	11:44:52	82
142	11:49:52	82
143	11:54:52	82
144	11:59:52	83
145	12:04:52	85
146	12:09:52	88
147	12:14:52	91
148	12:19:52	94
149	12:24:52	97
150	12:29:52	99
151	12:34:52	100
152	12:39:52	100
153	12:44:52	99
154	12:49:52	98
155	12:54:52	97
156	12:59:52	96
157	13:04:52	96
158	13:09:52	97
159	13:14:52	97
160	13:19:52	98
161	13:24:52	97
162	13:29:52	97
163	13:34:52	96
164	13:39:52	95
165	13:44:52	94
166	13:49:52	93
167	13:54:52	92
168	13:59:52	91
169	14:04:52	91
170	14:09:52	90
171	14:14:52	89
172	14:19:52	89
173	14:24:52	90
174	14:29:52	90
175	14:34:52	91
176	14:39:52	92
177	14:44:52	94
178	14:49:52	96
179	14:54:52	98
180	14:59:52	100
181	15:04:52	101
182	15:09:52	103
183	15:14:52	104
184	15:19:52	105
185	15:24:52	106
186	15:29:52	106
187	15:34:52	107
188	15:39:52	107
189	15:44:52	108
190	15:49:52	108
191	15:54:52	108
192	15:59:52	108
193	16:04:52	108
194	16:09:52	107
195	16:14:52	105
196	16:19:52	103
197	16:24:52	101
198	16:29:52	99
199	16:34:52	98
200	16:39:52	98
201	16:44:52	98
202	16:49:52	99
203	16:54:52	100
204	16:59:52	101
205	17:04:52	102
206	17:09:52	103
207	17:14:52	104
208	17:19:52	103
209	17:24:52	102
210	17:29:52	101
211	17:34:52	100
212	17:39:52	99
213	17:44:52	97
214	17:49:52	96
215	17:54:52	95
216	17:59:52	94
217	18:04:52	94
218	18:09:52	94
219	18:14:52	95
220	18:19:52	95
221	18:24:52	96
222	18:29:52	97
223	18:34:52	97
224	18:39:52	98
225	18:44:52	98
226	18:49:52	98
227	18:54:52	98
228	18:59:52	98
229	19:04:52	98
230	19:09:52	98
231	19:14:52	98
232	19:19:52	98
233	19:24:52	98
234	19:29:52	98
235	19:34:52	98
236	19:39:52	98
237	19:44:52	98
238	19:49:52	98
239	19:54:52	98
240	19:59:52	98
241	20:04:52	98
242	20:09:52	99
243	20:14:52	99
244	20:19:52	99
245	20:24:52	99
246	20:29:52	100
247	20:34:52	100
248	20:39:52	101
249	20:44:52	101
250	20:49:53	101
251	20:54:53	101
252	20:59:53	101
253	21:04:53	101
254	21:09:53	102
255	21:14:53	103
256	21:19:53	104
257	21:24:53	106
258	21:29:53	109
259	21:34:53	111
260	21:39:53	112
261	21:44:53	113
262	21:49:53	113
263	21:54:53	113
264	21:59:53	112
265	22:04:53	111
266	22:09:53	111
267	22:14:53	111
268	22:19:53	111
269	22:24:53	111
270	22:29:53	111
271	22:34:53	110
272	22:39:53	110
273	22:44:53	109
274	22:49:53	108
275	22:54:53	107
276	22:59:53	108
277	23:04:53	109
278	23:09:53	110
279	23:14:53	111
280	23:19:53	111
281	23:24:53	111
282	23:29:53	110
283	23:34:53	110
284	23:39:53	110
285	23:44:53	110
286	23:49:53	110
287	23:54:53	110
288	23:59:53	110
289	00:04:53	109
290	00:09:53	108
291	00:14:53	106
292	00:19:53	104
293	00:24:53	103
294	00:29:53	101
295	00:34:53	100
296	00:39:53	99
297	00:44:53	98
298	00:49:53	97
299	00:54:53	97
300	00:59:53	96
301	01:04:53	96
302	01:09:53	96
303	01:14:53	96
304	01:19:53	96
305	01:24:53	96
306	01:29:53	96
307	01:34:53	96
308	01:39:53	96
309	01:44:53	96
310	01:49:53	96
311	01:54:53	96
312	01:59:53	96
313	02:04:53	95
314	02:09:53	95
315	02:14:53	94
316	02:19:53	94
317	02:24:53	95
318	02:29:53	95
319	02:34:53	96
320	02:39:53	97
321	02:44:53	98
322	02:49:53	99
323	02:54:53	99
324	02:59:53	100
325	03:04:53	100
326	03:09:53	101
327	03:14:53	101
328	03:19:53	101
329	03:24:53	101
330	03:29:53	100
331	03:34:53	99
332	03:39:53	98
333	03:44:53	97
334	03:49:53	96
335	03:54:53	95
336	03:59:53	94
337	04:04:53	94
338	04:09:53	93
339	04:14:53	93
340	04:19:53	93
341	04:24:53	94
342	04:29:53	94
343	04:34:53	94
344	04:39:53	95
345	04:44:53	95
346	04:49:53	95
347	04:54:53	95
348	04:59:53	94
349	05:04:53	94
350	05:09:53	94
351	05:14:53	94
352	05:19:53	94
353	05:24:53	95
354	05:29:53	96
355	05:34:53	96
356	05:39:53	96
357	05:44:53	97
358	05:49:53	97
359	05:54:53	97
360	05:59:53	97
361	06:04:53	97
362	06:09:53	96
363	06:14:53	96
364	06:19:53	97
365	06:24:53	97
366	06:29:53	97
367	06:34:53	96
368	06:39:53	96
369	06:44:53	96
370	06:49:53	95
371	06:54:53	94
372	06:59:53	94
373	07:04:53	93
374	07:09:53	93
375	07:14:53	93
376	07:19:53	93
377	07:24:53	92
378	07:29:53	92
379	07:34:53	92
380	07:39:53	92
381	07:44:53	92
382	07:49:53	91
383	07:54:53	91
384	07:59:53	91
385	08:04:53	91
386	08:09:53	91
387	08:14:53	91
388	08:19:53	92
389	08:24:53	92
390	08:29:53	93
391	08:34:53	94
392	08:39:53	95
393	08:44:53	96
394	08:49:53	97
395	08:54:53	99
396	08:59:53	101
397	09:04:53	103
398	09:09:53	106
399	09:14:53	109
400	09:19:53	111
401	09:24:53	113
402	09:29:53	115
403	09:34:53	115
404	09:39:53	116
405	09:44:53	115
406	09:49:53	114
407	09:54:53	113
408	09:59:53	111
409	10:04:53	109
410	10:09:53	107
411	10:14:53	105
412	10:19:53	103
413	10:24:53	102
414	10:29:53	102
415	10:34:53	101
416	10:39:53	101
417	10:44:53	101
418	10:49:53	100
419	10:54:53	100
420	10:59:53	99
421	11:04:53	99
422	11:09:53	98
423	11:14:53	98
424	11:19:53	97
425	11:24:53	97
426	11:29:53	97
427	11:34:53	97
428	11:39:53	97
429	11:44:53	97
430	11:49:53	97
431	11:54:53	97
432	11:59:53	97
433	12:04:53	96
434	12:09:53	96
435	12:14:53	95
436	12:19:53	95
437	12:24:53	95
438	12:29:53	95
439	12:34:53	94
440	12:39:53	94
441	12:44:53	94
442	12:49:53	94
443	12:54:53	94
444	12:59:53	94
445	13:04:53	94
446	13:09:53	93
447	13:14:53	92
448	13:19:53	91
449	13:24:53	90
450	13:29:53	90
451	13:34:53	89
452	13:39:53	90
453	13:44:53	90
454	13:49:53	91
455	13:54:53	91
456	13:59:53	92
457	14:04:53	92
458	14:09:53	91
459	14:14:53	90
460	14:19:53	89
461	14:24:53	88
462	14:29:53	87
463	14:34:53	86
464	14:39:53	85
465	14:44:53	85
466	14:49:53	85
467	14:54:53	86
468	14:59:53	88
469	15:04:53	90
470	15:09:53	93
471	15:14:53	97
472	15:19:53	100
473	15:24:53	104
474	15:29:53	107
475	15:34:53	109
476	15:39:53	110
477	15:44:53	111
478	15:49:53	111
479	15:54:53	112
480	15:59:53	112
481	16:04:53	112
482	16:09:53	112
483	16:14:53	111
484	16:19:53	110
485	16:24:53	109
486	16:29:53	107
487	16:34:53	105
488	16:39:53	103
489	16:44:53	102
490	16:49:53	100
491	16:54:53	99
492	16:59:53	98
493	17:04:53	97
494	17:09:53	96
495	17:14:53	95
496	17:19:53	94
497	17:24:53	93
498	17:29:53	93
499	17:34:53	93
500	17:39:53	94
501	17:44:53	95
502	17:49:53	95
503	17:54:53	94
504	17:59:53	92
505	18:04:53	90
506	18:09:53	87
507	18:14:53	85
508	18:19:53	83
509	18:24:53	81
510	18:29:53	81
511	18:34:53	81
512	18:39:53	82
513	18:44:53	82
514	18:49:53	83
515	18:54:53	83
516	18:59:53	84
517	19:04:53	84
518	19:09:53	84
519	19:14:53	85
520	19:19:53	85
521	19:24:53	86
522	19:29:53	86
523	19:34:53	86
524	19:39:53	87
525	19:44:53	87
526	19:49:53	88
527	19:54:53	88
528	19:59:53	88
529	20:04:53	89
530	20:09:53	89
531	20:14:53	89
532	20:19:53	89
533	20:24:53	90
534	20:29:53	90
535	20:34:53	90
536	20:39:53	90
537	20:44:53	91
538	20:49:53	91
539	20:54:53	91
540	20:59:53	92
541	21:04:53	92
542	21:09:53	92
543	21:14:53	93
544	21:19:53	93
545	21:24:53	94
546	21:29:53	96
547	21:34:53	98
548	21:39:53	99
549	21:44:53	101
550	21:49:53	102
551	21:54:53	103
552	21:59:53	104
553	22:04:53	105
554	22:09:53	105
555	22:14:53	105
556	22:19:53	104
557	22:24:53	103
558	22:29:53	102
559	22:34:53	100
560	22:39:53	99
561	22:44:53	99
562	22:49:53	98
563	22:54:53	99
564	22:59:53	100
565	23:04:53	101
566	23:09:53	103
567	23:14:53	104
568	23:19:53	106
569	23:24:53	107
570	23:29:53	108
571	23:34:53	108
572	23:39:53	109
573	23:44:53	108
574	23:49:53	108
575	23:54:53	108
576	23:59:53	108
