# Supplementary material for: Detrended Fluctuation Analysis in the prediction of type 2 diabetes mellitus in patients at risk: Model optimization and comparison with other metrics
Source: PLoS One. 2019 Dec 18;14(12):e0225817. doi: 10.1371/journal.pone.0225817 (PMC6919578; doi:10.1371/journal.pone.0225817)
Supplement: S1 File — This file includes glucose time series from all patients included in the study and the database with clinical variables. (ZIP) [file pone.0225817.s001.zip › S1/case 182.csv]

	hora	glucemia
1	00:00:03	95
2	00:05:03	96
3	00:10:03	96
4	00:15:03	96
5	00:20:03	96
6	00:25:03	96
7	00:30:03	95
8	00:35:03	95
9	00:40:03	95
10	00:45:03	95
11	00:50:03	94
12	00:55:03	94
13	01:00:03	94
14	01:05:03	95
15	01:10:03	95
16	01:15:03	96
17	01:20:03	96
18	01:25:03	97
19	01:30:03	98
20	01:35:03	98
21	01:40:03	98
22	01:45:03	98
23	01:50:03	98
24	01:55:03	96
25	02:00:03	95
26	02:05:03	93
27	02:10:03	92
28	02:15:03	91
29	02:20:03	90
30	02:25:03	90
31	02:30:03	91
32	02:35:03	92
33	02:40:03	92
34	02:45:03	92
35	02:50:03	90
36	02:55:03	89
37	03:00:03	88
38	03:05:03	87
39	03:10:03	87
40	03:15:03	87
41	03:20:03	87
42	03:25:03	87
43	03:30:03	86
44	03:35:03	85
45	03:40:03	83
46	03:45:03	82
47	03:50:03	81
48	03:55:03	80
49	04:00:03	80
50	04:05:03	80
51	04:10:03	80
52	04:15:03	80
53	04:20:03	81
54	04:25:03	81
55	04:30:03	82
56	04:35:03	82
57	04:40:03	81
58	04:45:03	81
59	04:50:03	79
60	04:55:03	77
61	05:00:03	75
62	05:05:03	73
63	05:10:03	72
64	05:15:03	72
65	05:20:03	73
66	05:25:03	74
67	05:30:03	76
68	05:35:03	77
69	05:40:03	77
70	05:45:03	78
71	05:50:03	78
72	05:55:03	78
73	06:00:03	77
74	06:05:03	78
75	06:10:03	78
76	06:15:03	78
77	06:20:03	79
78	06:25:03	79
79	06:30:03	80
80	06:35:03	81
81	06:40:03	82
82	06:45:03	83
83	06:50:03	85
84	06:55:03	86
85	07:00:03	88
86	07:05:03	89
87	07:10:03	89
88	07:15:03	88
89	07:20:03	87
90	07:25:03	86
91	07:30:03	84
92	07:35:03	82
93	07:40:03	80
94	07:45:03	78
95	07:50:03	76
96	07:55:03	76
97	08:00:03	75
98	08:05:03	76
99	08:10:03	76
100	08:15:03	76
101	08:20:03	77
102	08:25:03	79
103	08:30:03	81
104	08:35:03	82
105	08:40:03	83
106	08:45:03	82
107	08:50:03	81
108	08:55:03	80
109	09:00:03	78
110	09:05:03	77
111	09:10:03	76
112	09:15:03	75
113	09:20:03	74
114	09:25:03	74
115	09:30:03	73
116	09:35:03	72
117	09:40:03	72
118	09:45:03	71
119	09:50:03	71
120	09:55:03	71
121	10:00:03	70
122	10:05:03	70
123	10:10:03	69
124	10:15:03	69
125	10:20:03	68
126	10:25:03	68
127	10:30:03	68
128	10:35:03	67
129	10:40:03	67
130	10:45:03	67
131	10:50:03	67
132	10:55:03	67
133	11:00:03	68
134	11:05:03	68
135	11:10:03	69
136	11:15:03	70
137	11:20:03	72
138	11:25:03	75
139	11:30:03	79
140	11:35:03	84
141	11:40:03	88
142	11:45:03	92
143	11:50:03	93
144	11:55:03	94
145	12:00:03	93
146	12:05:03	91
147	12:10:03	89
148	12:15:03	86
149	12:20:03	84
150	12:25:03	81
151	12:30:03	78
152	12:35:03	76
153	12:40:03	74
154	12:45:03	72
155	12:50:03	71
156	12:55:03	70
157	13:00:03	70
158	13:05:03	70
159	13:10:03	70
160	13:15:03	71
161	13:20:03	71
162	13:25:03	71
163	13:30:03	71
164	13:35:03	71
165	13:40:03	71
166	13:45:03	70
167	13:50:03	70
168	13:55:03	69
169	14:00:03	68
170	14:05:03	67
171	14:10:03	67
172	14:15:03	68
173	14:20:03	68
174	14:25:03	69
175	14:30:03	69
176	14:35:03	69
177	14:40:03	68
178	14:45:03	68
179	14:50:03	67
180	14:55:03	67
181	15:00:03	67
182	15:05:03	68
183	15:10:03	69
184	15:15:03	71
185	15:20:03	73
186	15:25:03	75
187	15:30:03	77
188	15:35:03	78
189	15:40:03	78
190	15:45:03	77
191	15:50:03	77
192	15:55:03	77
193	16:00:03	76
194	16:05:03	77
195	16:10:03	77
196	16:15:03	77
197	16:20:03	78
198	16:25:03	78
199	16:30:03	78
200	16:35:03	78
201	16:40:03	78
202	16:45:03	78
203	16:50:03	78
204	16:55:03	77
205	17:00:03	76
206	17:05:03	75
207	17:10:03	73
208	17:15:03	71
209	17:20:03	70
210	17:25:03	70
211	17:30:03	71
212	17:35:03	71
213	17:40:03	72
214	17:45:03	73
215	17:50:03	73
216	17:55:03	72
217	18:00:03	71
218	18:05:03	71
219	18:10:03	70
220	18:15:03	69
221	18:20:03	69
222	18:25:03	69
223	18:30:03	70
224	18:35:03	70
225	18:40:03	70
226	18:45:03	71
227	18:50:03	71
228	18:55:03	71
229	19:00:03	71
230	19:05:03	71
231	19:10:03	71
232	19:15:03	71
233	19:20:03	71
234	19:25:03	70
235	19:30:03	70
236	19:35:03	70
237	19:40:03	70
238	19:45:03	70
239	19:50:03	70
240	19:55:03	70
241	20:00:03	70
242	20:05:03	70
243	20:10:03	70
244	20:15:03	71
245	20:20:03	71
246	20:25:03	70
247	20:30:03	70
248	20:35:03	70
249	20:40:03	69
250	20:45:03	69
251	20:50:03	69
252	20:55:03	69
253	21:00:03	69
254	21:05:03	69
255	21:10:03	70
256	21:15:03	70
257	21:20:03	72
258	21:25:03	73
259	21:30:03	75
260	21:35:03	76
261	21:40:03	76
262	21:45:03	76
263	21:50:03	75
264	21:55:03	75
265	22:00:03	74
266	22:05:03	74
267	22:10:03	74
268	22:15:03	74
269	22:20:03	74
270	22:25:03	74
271	22:30:03	74
272	22:35:03	74
273	22:40:03	74
274	22:45:03	73
275	22:50:03	73
276	22:55:03	73
277	23:00:03	72
278	23:05:03	73
279	23:10:03	73
280	23:15:03	73
281	23:20:03	73
282	23:25:03	74
283	23:30:03	74
284	23:35:03	74
285	23:40:03	74
286	23:45:03	75
287	23:50:03	75
288	23:55:03	76
289	00:00:03	76
290	00:05:03	77
291	00:10:03	77
292	00:15:03	77
293	00:20:03	77
294	00:25:03	77
295	00:30:03	77
296	00:35:03	77
297	00:40:03	77
298	00:45:03	77
299	00:50:03	77
300	00:55:03	78
301	01:00:03	78
302	01:05:03	79
303	01:10:03	80
304	01:15:03	81
305	01:20:03	82
306	01:25:03	83
307	01:30:03	84
308	01:35:03	84
309	01:40:03	84
310	01:45:03	84
311	01:50:03	83
312	01:55:03	82
313	02:00:03	82
314	02:05:03	82
315	02:10:03	81
316	02:15:03	81
317	02:20:03	81
318	02:25:03	81
319	02:30:03	81
320	02:35:03	81
321	02:40:03	81
322	02:45:03	81
323	02:50:03	81
324	02:55:03	81
325	03:00:03	81
326	03:05:03	82
327	03:10:03	82
328	03:15:03	82
329	03:20:03	82
330	03:25:03	82
331	03:30:03	83
332	03:35:03	83
333	03:40:03	83
334	03:45:03	84
335	03:50:03	84
336	03:55:03	84
337	04:00:03	84
338	04:05:03	84
339	04:10:03	84
340	04:15:03	83
341	04:20:03	83
342	04:25:03	82
343	04:30:03	82
344	04:35:03	81
345	04:40:03	80
346	04:45:03	80
347	04:50:03	79
348	04:55:03	79
349	05:00:03	79
350	05:05:03	79
351	05:10:03	79
352	05:15:03	78
353	05:20:03	78
354	05:25:03	78
355	05:30:03	78
356	05:35:03	78
357	05:40:03	77
358	05:45:03	77
359	05:50:03	76
360	05:55:03	76
361	06:00:03	76
362	06:05:03	75
363	06:10:03	75
364	06:15:03	75
365	06:20:03	76
366	06:25:03	76
367	06:30:03	76
368	06:35:03	77
369	06:40:03	77
370	06:45:03	77
371	06:50:03	77
372	06:55:03	77
373	07:00:03	77
374	07:05:03	78
375	07:10:03	79
376	07:15:03	79
377	07:20:03	80
378	07:25:03	80
379	07:30:03	80
380	07:35:03	78
381	07:40:03	77
382	07:45:03	75
383	07:50:03	75
384	07:55:03	74
385	08:00:03	75
386	08:05:03	77
387	08:10:03	79
388	08:15:03	83
389	08:20:03	87
390	08:25:03	91
391	08:30:03	95
392	08:35:03	97
393	08:40:03	98
394	08:45:03	98
395	08:50:03	96
396	08:55:03	93
397	09:00:03	91
398	09:05:03	88
399	09:10:03	85
400	09:15:03	83
401	09:20:03	81
402	09:25:03	80
403	09:30:03	81
404	09:35:03	81
405	09:40:03	83
406	09:45:03	84
407	09:50:03	85
408	09:55:03	86
409	10:00:03	86
410	10:05:03	86
411	10:10:03	85
412	10:15:03	84
413	10:20:03	83
414	10:25:03	83
415	10:30:03	82
416	10:35:03	82
417	10:40:03	81
418	10:45:03	81
419	10:50:03	80
420	10:55:03	80
421	11:00:03	81
422	11:05:03	82
423	11:10:03	85
424	11:15:03	89
425	11:20:03	93
426	11:25:03	96
427	11:30:03	99
428	11:35:03	101
429	11:40:03	103
430	11:45:03	104
431	11:50:03	106
432	11:55:03	107
433	12:00:03	109
434	12:05:03	111
435	12:10:03	112
436	12:15:03	112
437	12:20:03	111
438	12:25:03	109
439	12:30:03	106
440	12:35:03	103
441	12:40:03	100
442	12:45:03	96
443	12:50:03	94
444	12:55:03	92
445	13:00:03	90
446	13:05:03	90
447	13:10:03	89
448	13:15:03	89
449	13:20:03	89
450	13:25:03	89
451	13:30:03	88
452	13:35:03	88
453	13:40:03	88
454	13:45:03	88
455	13:50:03	89
456	13:55:03	89
457	14:00:03	90
458	14:05:03	92
459	14:10:03	94
460	14:15:03	95
461	14:20:03	96
462	14:25:03	96
463	14:30:03	95
464	14:35:03	94
465	14:40:03	93
466	14:45:03	92
467	14:50:03	91
468	14:55:03	91
469	15:00:03	90
470	15:05:03	89
471	15:10:03	88
472	15:15:03	86
473	15:20:03	83
474	15:25:03	80
475	15:30:03	78
476	15:35:03	76
477	15:40:03	75
478	15:45:03	74
479	15:50:03	74
480	15:55:03	74
481	16:00:03	75
482	16:05:03	75
483	16:10:03	76
484	16:15:03	77
485	16:20:03	78
486	16:25:03	80
487	16:30:03	81
488	16:35:03	82
489	16:40:03	83
490	16:45:03	84
491	16:50:03	85
492	16:55:03	85
493	17:00:03	85
494	17:05:03	85
495	17:10:03	86
496	17:15:03	87
497	17:20:03	89
498	17:25:03	90
499	17:30:03	92
500	17:35:03	92
501	17:40:03	93
502	17:45:03	92
503	17:50:03	92
504	17:55:03	91
505	18:00:03	90
506	18:05:03	89
507	18:10:03	88
508	18:15:03	88
509	18:20:03	87
510	18:25:03	87
511	18:30:03	88
512	18:35:03	89
513	18:40:03	90
514	18:45:03	91
515	18:50:03	91
516	18:55:03	91
517	19:00:03	89
518	19:05:03	87
519	19:10:03	85
520	19:15:03	85
521	19:20:03	85
522	19:25:03	85
523	19:30:03	86
524	19:35:03	87
525	19:40:03	88
526	19:45:03	88
527	19:50:03	89
528	19:55:03	89
529	20:00:03	89
530	20:05:03	88
531	20:10:03	88
532	20:15:03	88
533	20:20:03	88
534	20:25:03	87
535	20:30:03	87
536	20:35:03	87
537	20:40:03	88
538	20:45:03	88
539	20:50:03	88
540	20:55:03	88
541	21:00:03	88
542	21:05:03	88
543	21:10:03	89
544	21:15:03	89
545	21:20:03	90
546	21:25:03	91
547	21:30:03	93
548	21:35:03	94
549	21:40:03	94
550	21:45:03	95
551	21:50:03	94
552	21:55:03	94
553	22:00:03	93
554	22:05:03	93
555	22:10:03	93
556	22:15:03	93
557	22:20:03	94
558	22:25:03	95
559	22:30:03	96
560	22:35:03	97
561	22:40:03	98
562	22:45:03	99
563	22:50:03	99
564	22:55:03	100
565	23:00:03	100
566	23:05:03	101
567	23:10:03	101
568	23:15:03	101
569	23:20:03	100
570	23:25:03	99
571	23:30:03	98
572	23:35:03	97
573	23:40:03	96
574	23:45:03	95
575	23:50:03	94
576	23:55:03	93
