# Supplementary material for: Detrended Fluctuation Analysis in the prediction of type 2 diabetes mellitus in patients at risk: Model optimization and comparison with other metrics
Source: PLoS One. 2019 Dec 18;14(12):e0225817. doi: 10.1371/journal.pone.0225817 (PMC6919578; doi:10.1371/journal.pone.0225817)
Supplement: S1 File — This file includes glucose time series from all patients included in the study and the database with clinical variables. (ZIP) [file pone.0225817.s001.zip › S1/case 183.csv]

	hora	glucemia
1	00:00:42	102
2	00:05:42	103
3	00:10:42	104
4	00:15:42	106
5	00:20:42	109
6	00:25:42	110
7	00:30:42	111
8	00:35:42	109
9	00:40:42	107
10	00:45:42	104
11	00:50:42	100
12	00:55:42	96
13	01:00:42	93
14	01:05:42	90
15	01:10:42	87
16	01:15:42	86
17	01:20:42	85
18	01:25:42	84
19	01:30:42	85
20	01:35:42	85
21	01:40:42	86
22	01:45:42	88
23	01:50:42	89
24	01:55:42	89
25	02:00:42	88
26	02:05:42	87
27	02:10:42	85
28	02:15:42	84
29	02:20:42	82
30	02:25:42	80
31	02:30:42	78
32	02:35:42	76
33	02:40:42	75
34	02:45:42	74
35	02:50:42	73
36	02:55:42	73
37	03:00:42	74
38	03:05:42	74
39	03:10:42	73
40	03:15:42	73
41	03:20:42	73
42	03:25:42	72
43	03:30:42	72
44	03:35:42	72
45	03:40:42	72
46	03:45:42	73
47	03:50:42	72
48	03:55:42	72
49	04:00:42	71
50	04:05:42	71
51	04:10:42	71
52	04:15:42	71
53	04:20:42	71
54	04:25:42	71
55	04:30:42	72
56	04:35:42	72
57	04:40:42	73
58	04:45:42	74
59	04:50:42	75
60	04:55:42	75
61	05:00:42	76
62	05:05:42	77
63	05:10:42	77
64	05:15:42	78
65	05:20:42	79
66	05:25:42	80
67	05:30:42	82
68	05:35:42	84
69	05:40:42	85
70	05:45:42	85
71	05:50:42	84
72	05:55:42	83
73	06:00:42	82
74	06:05:42	82
75	06:10:42	81
76	06:15:42	81
77	06:20:42	81
78	06:25:42	81
79	06:30:42	81
80	06:35:42	82
81	06:40:42	83
82	06:45:42	83
83	06:50:42	84
84	06:55:42	85
85	07:00:42	85
86	07:05:42	86
87	07:10:42	86
88	07:15:42	87
89	07:20:42	88
90	07:25:42	89
91	07:30:42	90
92	07:35:42	90
93	07:40:42	90
94	07:45:42	89
95	07:50:42	88
96	07:55:42	88
97	08:00:42	88
98	08:05:42	89
99	08:10:42	90
100	08:15:42	93
101	08:20:42	95
102	08:25:42	96
103	08:30:42	97
104	08:35:42	98
105	08:40:42	97
106	08:45:42	94
107	08:50:42	90
108	08:55:42	85
109	09:00:42	79
110	09:05:42	73
111	09:10:42	67
112	09:15:42	63
113	09:20:42	59
114	09:25:42	55
115	09:30:42	52
116	09:35:42	49
117	09:40:42	46
118	09:45:42	44
119	09:50:42	43
120	09:55:42	43
121	10:00:42	44
122	10:05:42	44
123	10:10:42	45
124	10:15:42	46
125	10:20:42	46
126	10:25:42	46
127	10:30:42	46
128	10:35:42	47
129	10:40:42	47
130	10:45:42	47
131	10:50:42	46
132	10:55:42	46
133	11:00:42	46
134	11:05:42	47
135	11:10:42	49
136	11:15:42	51
137	11:20:42	52
138	11:25:42	54
139	11:30:42	55
140	11:35:42	55
141	11:40:42	55
142	11:45:42	53
143	11:50:42	51
144	11:55:42	49
145	12:00:42	47
146	12:05:42	45
147	12:10:42	43
148	12:15:42	42
149	12:20:42	41
150	12:25:42	41
151	12:30:42	41
152	12:35:42	41
153	12:40:42	42
154	12:45:42	41
155	12:50:42	41
156	12:55:42	41
157	13:00:42	42
158	13:05:42	42
159	13:10:42	43
160	13:15:42	44
161	13:20:42	45
162	13:25:42	47
163	13:30:42	49
164	13:35:42	50
165	13:40:42	52
166	13:45:42	53
167	13:50:42	54
168	13:55:42	55
169	14:00:42	54
170	14:05:42	52
171	14:10:42	51
172	14:15:42	49
173	14:20:42	48
174	14:25:42	48
175	14:30:42	49
176	14:35:42	50
177	14:40:42	52
178	14:45:42	54
179	14:50:42	56
180	14:55:42	58
181	15:00:42	60
182	15:05:42	61
183	15:10:42	63
184	15:15:42	64
185	15:20:42	65
186	15:25:42	65
187	15:30:42	64
188	15:35:42	64
189	15:40:42	65
190	15:45:42	67
191	15:50:42	70
192	15:55:42	73
193	16:00:42	77
194	16:05:42	80
195	16:10:42	83
196	16:15:42	86
197	16:20:42	88
198	16:25:42	89
199	16:30:42	90
200	16:35:42	91
201	16:40:42	92
202	16:45:42	93
203	16:50:42	94
204	16:55:42	95
205	17:00:42	95
206	17:05:42	95
207	17:10:42	96
208	17:15:42	97
209	17:20:42	100
210	17:25:42	105
211	17:30:42	110
212	17:35:42	116
213	17:40:42	121
214	17:45:42	123
215	17:50:42	123
216	17:55:42	121
217	18:00:42	118
218	18:05:42	114
219	18:10:42	110
220	18:15:42	105
221	18:20:42	100
222	18:25:42	96
223	18:30:42	93
224	18:35:42	91
225	18:40:42	90
226	18:45:42	90
227	18:50:42	91
228	18:55:42	93
229	19:00:42	94
230	19:05:42	94
231	19:10:42	94
232	19:15:42	94
233	19:20:42	95
234	19:25:42	96
235	19:30:42	98
236	19:35:42	99
237	19:40:42	100
238	19:45:42	100
239	19:50:42	99
240	19:55:42	97
241	20:00:42	95
242	20:05:42	93
243	20:10:42	92
244	20:15:42	91
245	20:20:42	90
246	20:25:42	90
247	20:30:42	91
248	20:35:42	91
249	20:40:42	91
250	20:45:43	91
251	20:50:43	90
252	20:55:43	90
253	21:00:43	89
254	21:05:43	88
255	21:10:43	88
256	21:15:43	89
257	21:20:43	91
258	21:25:43	93
259	21:30:43	94
260	21:35:43	95
261	21:40:43	96
262	21:45:43	98
263	21:50:43	99
264	21:55:43	100
265	22:00:43	100
266	22:05:43	101
267	22:10:43	101
268	22:15:43	102
269	22:20:43	103
270	22:25:43	104
271	22:30:43	105
272	22:35:43	105
273	22:40:43	105
274	22:45:43	104
275	22:50:43	104
276	22:55:43	103
277	23:00:43	102
278	23:05:43	101
279	23:10:43	102
280	23:15:43	103
281	23:20:43	105
282	23:25:43	107
283	23:30:43	109
284	23:35:43	112
285	23:40:43	114
286	23:45:43	117
287	23:50:43	121
288	23:55:43	126
289	00:00:43	131
290	00:05:43	135
291	00:10:43	138
292	00:15:43	140
293	00:20:43	140
294	00:25:43	139
295	00:30:43	136
296	00:35:43	132
297	00:40:43	128
298	00:45:43	124
299	00:50:43	120
300	00:55:43	119
301	01:00:43	119
302	01:05:43	120
303	01:10:43	121
304	01:15:43	121
305	01:20:43	120
306	01:25:43	117
307	01:30:43	114
308	01:35:43	109
309	01:40:43	105
310	01:45:43	100
311	01:50:43	96
312	01:55:43	92
313	02:00:43	90
314	02:05:43	88
315	02:10:43	86
316	02:15:43	85
317	02:20:43	85
318	02:25:43	84
319	02:30:43	84
320	02:35:43	85
321	02:40:43	85
322	02:45:43	86
323	02:50:43	87
324	02:55:43	88
325	03:00:43	88
326	03:05:43	89
327	03:10:43	89
328	03:15:43	90
329	03:20:43	90
330	03:25:43	91
331	03:30:43	91
332	03:35:43	92
333	03:40:43	92
334	03:45:43	92
335	03:50:43	93
336	03:55:43	93
337	04:00:43	92
338	04:05:43	92
339	04:10:43	91
340	04:15:43	90
341	04:20:43	89
342	04:25:43	89
343	04:30:43	88
344	04:35:43	89
345	04:40:43	89
346	04:45:43	90
347	04:50:43	90
348	04:55:43	89
349	05:00:43	88
350	05:05:43	86
351	05:10:43	85
352	05:15:43	84
353	05:20:43	83
354	05:25:43	82
355	05:30:43	82
356	05:35:43	83
357	05:40:43	83
358	05:45:43	84
359	05:50:43	84
360	05:55:43	85
361	06:00:43	85
362	06:05:43	85
363	06:10:43	85
364	06:15:43	85
365	06:20:43	84
366	06:25:43	84
367	06:30:43	83
368	06:35:43	82
369	06:40:43	82
370	06:45:43	81
371	06:50:43	81
372	06:55:43	82
373	07:00:43	83
374	07:05:43	85
375	07:10:43	87
376	07:15:43	88
377	07:20:43	89
378	07:25:43	89
379	07:30:43	89
380	07:35:43	87
381	07:40:43	85
382	07:45:43	84
383	07:50:43	84
384	07:55:43	85
385	08:00:43	87
386	08:05:43	89
387	08:10:43	90
388	08:15:43	91
389	08:20:43	92
390	08:25:43	92
391	08:30:43	94
392	08:35:43	95
393	08:40:43	97
394	08:45:43	100
395	08:50:43	102
396	08:55:43	103
397	09:00:43	104
398	09:05:43	104
399	09:10:43	104
400	09:15:43	103
401	09:20:43	102
402	09:25:43	101
403	09:30:43	101
404	09:35:43	101
405	09:40:43	101
406	09:45:43	101
407	09:50:43	102
408	09:55:43	103
409	10:00:43	104
410	10:05:43	105
411	10:10:43	105
412	10:15:43	106
413	10:20:43	105
414	10:25:43	105
415	10:30:43	105
416	10:35:43	105
417	10:40:43	105
418	10:45:43	105
419	10:50:43	105
420	10:55:43	105
421	11:00:43	105
422	11:05:43	105
423	11:10:43	106
424	11:15:43	106
425	11:20:43	106
426	11:25:43	107
427	11:30:43	107
428	11:35:43	107
429	11:40:43	107
430	11:45:43	106
431	11:50:43	106
432	11:55:43	106
433	12:00:43	106
434	12:05:43	105
435	12:10:43	105
436	12:15:43	104
437	12:20:43	103
438	12:25:43	101
439	12:30:43	100
440	12:35:43	99
441	12:40:43	98
442	12:45:43	98
443	12:50:43	99
444	12:55:43	99
445	13:00:43	99
446	13:05:43	99
447	13:10:43	100
448	13:15:43	101
449	13:20:43	101
450	13:25:43	101
451	13:30:43	101
452	13:35:43	101
453	13:40:43	101
454	13:45:43	101
455	13:50:43	100
456	13:55:43	99
457	14:00:43	98
458	14:05:43	96
459	14:10:43	95
460	14:15:43	94
461	14:20:43	94
462	14:25:43	95
463	14:30:43	97
464	14:35:43	100
465	14:40:43	103
466	14:45:43	108
467	14:50:43	114
468	14:55:43	122
469	15:00:43	130
470	15:05:43	138
471	15:10:43	145
472	15:15:43	148
473	15:20:43	149
474	15:25:43	146
475	15:30:43	141
476	15:35:43	135
477	15:40:43	127
478	15:45:43	120
479	15:50:43	114
480	15:55:43	110
481	16:00:43	108
482	16:05:43	106
483	16:10:43	105
484	16:15:43	105
485	16:20:43	106
486	16:25:43	107
487	16:30:43	108
488	16:35:43	110
489	16:40:43	112
490	16:45:43	113
491	16:50:43	114
492	16:55:43	115
493	17:00:43	115
494	17:05:43	115
495	17:10:43	115
496	17:15:43	115
497	17:20:43	115
498	17:25:43	115
499	17:30:43	115
500	17:35:43	114
501	17:40:43	112
502	17:45:43	111
503	17:50:43	110
504	17:55:43	110
505	18:00:43	110
506	18:05:43	111
507	18:10:43	111
508	18:15:43	112
509	18:20:43	112
510	18:25:43	113
511	18:30:43	114
512	18:35:43	115
513	18:40:43	117
514	18:45:43	118
515	18:50:43	119
516	18:55:43	118
517	19:00:43	117
518	19:05:43	116
519	19:10:43	115
520	19:15:43	115
521	19:20:43	114
522	19:25:43	113
523	19:30:43	110
524	19:35:43	108
525	19:40:43	105
526	19:45:43	103
527	19:50:43	101
528	19:55:43	99
529	20:00:43	98
530	20:05:43	96
531	20:10:43	95
532	20:15:43	95
533	20:20:43	95
534	20:25:43	95
535	20:30:43	96
536	20:35:43	96
537	20:40:43	96
538	20:45:43	96
539	20:50:43	96
540	20:55:43	96
541	21:00:43	96
542	21:05:43	95
543	21:10:43	95
544	21:15:43	95
545	21:20:43	94
546	21:25:43	94
547	21:30:43	93
548	21:35:43	94
549	21:40:43	95
550	21:45:43	96
551	21:50:43	98
552	21:55:43	100
553	22:00:43	102
554	22:05:43	103
555	22:10:43	103
556	22:15:43	102
557	22:20:43	101
558	22:25:43	98
559	22:30:43	96
560	22:35:43	94
561	22:40:43	93
562	22:45:43	94
563	22:50:43	98
564	22:55:43	105
565	23:00:43	114
566	23:05:43	124
567	23:10:43	134
568	23:15:43	143
569	23:20:43	149
570	23:25:43	152
571	23:30:43	152
572	23:35:43	149
573	23:40:43	143
574	23:45:43	137
575	23:50:43	132
576	23:55:43	127
