# Supplementary material for: Detrended Fluctuation Analysis in the prediction of type 2 diabetes mellitus in patients at risk: Model optimization and comparison with other metrics
Source: PLoS One. 2019 Dec 18;14(12):e0225817. doi: 10.1371/journal.pone.0225817 (PMC6919578; doi:10.1371/journal.pone.0225817)
Supplement: S1 File — This file includes glucose time series from all patients included in the study and the database with clinical variables. (ZIP) [file pone.0225817.s001.zip › S1/case 184.csv]

	hora	glucemia
1	00:04:08	108
2	00:09:08	110
3	00:14:08	112
4	00:19:08	112
5	00:24:08	112
6	00:29:08	112
7	00:34:08	111
8	00:39:08	110
9	00:44:08	109
10	00:49:08	109
11	00:54:08	109
12	00:59:08	109
13	01:04:08	109
14	01:09:08	109
15	01:14:08	108
16	01:19:08	107
17	01:24:08	105
18	01:29:08	103
19	01:34:08	102
20	01:39:08	102
21	01:44:08	101
22	01:49:08	101
23	01:54:08	102
24	01:59:08	102
25	02:04:08	102
26	02:09:08	103
27	02:14:08	103
28	02:19:08	102
29	02:24:08	101
30	02:29:08	100
31	02:34:08	99
32	02:39:08	97
33	02:44:08	96
34	02:49:08	94
35	02:54:08	92
36	02:59:08	91
37	03:04:08	89
38	03:09:08	89
39	03:14:08	88
40	03:19:08	88
41	03:24:08	88
42	03:29:08	87
43	03:34:08	87
44	03:39:08	86
45	03:44:08	86
46	03:49:08	86
47	03:54:08	87
48	03:59:08	NA
49	04:04:08	NA
50	04:09:08	NA
51	04:14:08	93
52	04:19:08	94
53	04:24:08	94
54	04:29:08	94
55	04:34:08	93
56	04:39:08	93
57	04:44:08	92
58	04:49:08	92
59	04:54:08	92
60	04:59:08	92
61	05:04:08	92
62	05:09:08	93
63	05:14:08	94
64	05:19:08	94
65	05:24:08	94
66	05:29:08	93
67	05:34:08	93
68	05:39:08	93
69	05:44:08	92
70	05:49:08	92
71	05:54:08	92
72	05:59:08	92
73	06:04:08	92
74	06:09:08	91
75	06:14:08	92
76	06:19:08	92
77	06:24:08	93
78	06:29:08	95
79	06:34:08	96
80	06:39:08	97
81	06:44:08	98
82	06:49:08	99
83	06:54:08	101
84	06:59:08	102
85	07:04:08	104
86	07:09:08	106
87	07:14:08	108
88	07:19:08	109
89	07:24:08	109
90	07:29:08	108
91	07:34:08	106
92	07:39:08	104
93	07:44:08	102
94	07:49:08	100
95	07:54:08	99
96	07:59:08	98
97	08:04:08	97
98	08:09:08	97
99	08:14:08	97
100	08:19:08	97
101	08:24:08	97
102	08:29:08	97
103	08:34:08	97
104	08:39:08	98
105	08:44:08	100
106	08:49:08	101
107	08:54:08	104
108	08:59:08	106
109	09:04:08	109
110	09:09:08	112
111	09:14:08	114
112	09:19:08	115
113	09:24:08	116
114	09:29:08	116
115	09:34:08	116
116	09:39:08	115
117	09:44:08	114
118	09:49:08	112
119	09:54:08	111
120	09:59:08	110
121	10:04:08	109
122	10:09:08	108
123	10:14:08	107
124	10:19:08	106
125	10:24:08	105
126	10:29:08	103
127	10:34:08	102
128	10:39:08	102
129	10:44:08	101
130	10:49:08	102
131	10:54:08	103
132	10:59:08	105
133	11:04:08	107
134	11:09:08	108
135	11:14:08	109
136	11:19:08	110
137	11:24:08	111
138	11:29:08	113
139	11:34:08	115
140	11:39:08	117
141	11:44:08	118
142	11:49:08	119
143	11:54:08	119
144	11:59:08	119
145	12:04:08	118
146	12:09:08	116
147	12:14:08	115
148	12:19:08	113
149	12:24:08	112
150	12:29:08	112
151	12:34:08	112
152	12:39:08	114
153	12:44:08	115
154	12:49:08	117
155	12:54:08	119
156	12:59:08	120
157	13:04:08	120
158	13:09:08	119
159	13:14:08	119
160	13:19:08	119
161	13:24:08	120
162	13:29:08	122
163	13:34:08	123
164	13:39:08	125
165	13:44:08	127
166	13:49:08	128
167	13:54:08	129
168	13:59:08	129
169	14:04:08	129
170	14:09:08	128
171	14:14:08	126
172	14:19:08	124
173	14:24:08	122
174	14:29:08	120
175	14:34:08	119
176	14:39:08	118
177	14:44:08	117
178	14:49:08	115
179	14:54:08	115
180	14:59:08	114
181	15:04:08	115
182	15:09:08	116
183	15:14:08	118
184	15:19:08	120
185	15:24:08	121
186	15:29:08	120
187	15:34:08	118
188	15:39:08	115
189	15:44:08	111
190	15:49:08	107
191	15:54:08	103
192	15:59:08	99
193	16:04:08	97
194	16:09:08	95
195	16:14:08	94
196	16:19:08	94
197	16:24:08	93
198	16:29:08	93
199	16:34:08	93
200	16:39:08	92
201	16:44:08	91
202	16:49:08	90
203	16:54:08	88
204	16:59:08	87
205	17:04:08	86
206	17:09:08	86
207	17:14:08	87
208	17:19:08	87
209	17:24:08	88
210	17:29:08	89
211	17:34:08	90
212	17:39:08	91
213	17:44:08	93
214	17:49:08	96
215	17:54:08	99
216	17:59:08	100
217	18:04:08	101
218	18:09:08	101
219	18:14:08	100
220	18:19:08	100
221	18:24:08	99
222	18:29:08	100
223	18:34:08	100
224	18:39:08	102
225	18:44:08	103
226	18:49:08	104
227	18:54:08	104
228	18:59:08	104
229	19:04:08	104
230	19:09:08	102
231	19:14:08	101
232	19:19:08	99
233	19:24:08	97
234	19:29:08	95
235	19:34:08	94
236	19:39:08	93
237	19:44:08	92
238	19:49:08	92
239	19:54:08	92
240	19:59:08	92
241	20:04:08	93
242	20:09:08	94
243	20:14:08	96
244	20:19:08	98
245	20:24:08	101
246	20:29:08	104
247	20:34:08	106
248	20:39:08	109
249	20:44:08	111
250	20:49:08	111
251	20:54:08	111
252	20:59:08	109
253	21:04:08	105
254	21:09:08	101
255	21:14:08	97
256	21:19:08	93
257	21:24:08	90
258	21:29:08	87
259	21:34:08	86
260	21:39:08	86
261	21:44:08	86
262	21:49:08	88
263	21:54:08	90
264	21:59:08	93
265	22:04:08	97
266	22:09:08	102
267	22:14:08	106
268	22:19:08	109
269	22:24:08	109
270	22:29:08	107
271	22:34:08	103
272	22:39:08	99
273	22:44:08	94
274	22:49:08	91
275	22:54:08	89
276	22:59:08	88
277	23:04:08	89
278	23:09:08	91
279	23:14:08	92
280	23:19:08	94
281	23:24:08	95
282	23:29:08	96
283	23:34:08	96
284	23:39:08	95
285	23:44:08	95
286	23:49:08	95
287	23:54:08	95
288	23:59:08	96
289	00:04:08	98
290	00:09:08	101
291	00:14:08	105
292	00:19:08	109
293	00:24:08	112
294	00:29:08	114
295	00:34:08	114
296	00:39:08	112
297	00:44:08	109
298	00:49:08	105
299	00:54:08	101
300	00:59:08	98
301	01:04:08	96
302	01:09:08	94
303	01:14:08	93
304	01:19:08	94
305	01:24:08	94
306	01:29:08	95
307	01:34:08	97
308	01:39:08	98
309	01:44:08	100
310	01:49:08	102
311	01:54:08	105
312	01:59:08	107
313	02:04:08	109
314	02:09:08	112
315	02:14:08	114
316	02:19:08	116
317	02:24:08	117
318	02:29:08	117
319	02:34:08	117
320	02:39:08	115
321	02:44:08	114
322	02:49:08	112
323	02:54:08	110
324	02:59:08	109
325	03:04:08	109
326	03:09:08	108
327	03:14:08	108
328	03:19:08	108
329	03:24:08	108
330	03:29:08	108
331	03:34:08	108
332	03:39:08	108
333	03:44:08	108
334	03:49:08	107
335	03:54:08	106
336	03:59:08	104
337	04:04:08	103
338	04:09:08	102
339	04:14:08	100
340	04:19:08	99
341	04:24:08	99
342	04:29:08	98
343	04:34:08	97
344	04:39:08	97
345	04:44:08	97
346	04:49:08	97
347	04:54:08	98
348	04:59:08	99
349	05:04:08	99
350	05:09:08	100
351	05:14:08	100
352	05:19:08	100
353	05:24:08	99
354	05:29:08	99
355	05:34:08	98
356	05:39:08	97
357	05:44:08	97
358	05:49:08	97
359	05:54:08	97
360	05:59:08	97
361	06:04:08	97
362	06:09:08	95
363	06:14:08	94
364	06:19:08	92
365	06:24:08	91
366	06:29:08	NA
367	06:34:08	NA
368	06:37:03	NA
369	06:42:04	NA
370	06:47:04	NA
371	06:52:04	NA
372	06:57:04	NA
373	07:02:04	NA
374	07:07:04	NA
375	07:12:04	100
376	07:17:04	100
377	07:22:04	100
378	07:27:04	101
379	07:32:04	101
380	07:37:04	101
381	07:42:04	100
382	07:47:04	100
383	07:52:04	99
384	07:57:04	99
385	08:02:04	98
386	08:07:04	99
387	08:12:04	99
388	08:17:04	100
389	08:22:04	101
390	08:27:04	102
391	08:32:04	103
392	08:37:04	104
393	08:42:04	105
394	08:47:04	107
395	08:52:04	108
396	08:57:04	111
397	09:02:04	114
398	09:07:04	118
399	09:12:04	122
400	09:17:04	126
401	09:22:04	129
402	09:27:04	131
403	09:32:04	132
404	09:37:04	133
405	09:42:04	135
406	09:47:04	139
407	09:52:04	144
408	09:57:04	148
409	10:02:04	152
410	10:07:04	152
411	10:12:04	149
412	10:17:04	143
413	10:22:04	135
414	10:27:04	127
415	10:32:04	121
416	10:37:04	118
417	10:42:04	116
418	10:47:04	117
419	10:52:04	120
420	10:57:04	123
421	11:02:04	126
422	11:07:04	128
423	11:12:04	129
424	11:17:04	127
425	11:22:04	125
426	11:27:04	121
427	11:32:04	118
428	11:37:04	115
429	11:42:04	112
430	11:47:04	110
431	11:52:04	108
432	11:57:04	106
433	12:02:04	105
434	12:07:04	104
435	12:12:04	104
436	12:17:04	104
437	12:22:04	103
438	12:27:04	103
439	12:32:04	103
440	12:37:04	102
441	12:42:04	102
442	12:47:04	101
443	12:52:04	101
444	12:57:04	101
445	13:02:04	102
446	13:07:04	103
447	13:12:04	105
448	13:17:04	106
449	13:22:04	108
450	13:27:04	111
451	13:32:04	113
452	13:37:04	115
453	13:42:04	116
454	13:47:04	116
455	13:52:04	114
456	13:57:04	112
457	14:02:04	109
458	14:07:04	107
459	14:12:04	105
460	14:17:04	103
461	14:22:04	102
462	14:27:04	102
463	14:32:04	102
464	14:37:04	104
465	14:42:04	106
466	14:47:04	108
467	14:52:04	110
468	14:57:04	112
469	15:02:04	112
470	15:07:04	112
471	15:12:04	NA
472	15:17:04	NA
473	15:24:06	NA
474	15:29:06	NA
475	15:34:06	NA
476	15:39:06	NA
477	15:44:06	NA
478	15:49:06	NA
479	15:54:06	116
480	15:59:06	115
481	16:04:06	112
482	16:09:06	110
483	16:14:06	109
484	16:19:06	109
485	16:24:06	110
486	16:29:06	113
487	16:34:06	115
488	16:39:06	118
489	16:44:06	119
490	16:49:06	120
491	16:54:06	119
492	16:59:06	117
493	17:04:06	115
494	17:09:06	112
495	17:14:06	109
496	17:19:06	107
497	17:24:06	106
498	17:29:06	106
499	17:34:06	108
500	17:39:06	111
501	17:44:06	114
502	17:49:06	118
503	17:54:06	121
504	17:59:06	124
505	18:04:06	125
506	18:09:06	126
507	18:14:06	126
508	18:19:06	126
509	18:24:06	126
510	18:29:06	125
511	18:34:06	124
512	18:39:06	122
513	18:44:06	120
514	18:49:06	117
515	18:54:06	115
516	18:59:06	113
517	19:04:06	111
518	19:09:06	110
519	19:14:06	109
520	19:19:06	107
521	19:24:06	106
522	19:29:06	105
523	19:34:06	105
524	19:39:06	105
525	19:44:06	105
526	19:49:06	105
527	19:54:06	106
528	19:59:06	107
529	20:04:06	108
530	20:09:06	109
531	20:14:06	109
532	20:19:06	111
533	20:24:06	112
534	20:29:06	114
535	20:34:06	116
536	20:39:06	118
537	20:44:06	118
538	20:49:06	118
539	20:54:06	117
540	20:59:06	114
541	21:04:06	112
542	21:09:06	110
543	21:14:06	109
544	21:19:06	109
545	21:24:06	109
546	21:29:06	110
547	21:34:06	112
548	21:39:06	113
549	21:44:06	115
550	21:49:06	117
551	21:54:06	118
552	21:59:06	120
553	22:04:06	122
554	22:09:06	124
555	22:14:06	126
556	22:19:06	127
557	22:24:06	129
558	22:29:06	131
559	22:34:06	133
560	22:39:06	134
561	22:44:06	135
562	22:49:06	134
563	22:54:06	132
564	22:59:06	129
565	23:04:06	125
566	23:09:06	120
567	23:14:06	114
568	23:19:06	109
569	23:24:06	105
570	23:29:06	103
571	23:34:06	103
572	23:39:06	105
573	23:44:06	108
574	23:49:06	111
575	23:54:06	114
576	23:59:06	116
