# Supplementary material for: Detrended Fluctuation Analysis in the prediction of type 2 diabetes mellitus in patients at risk: Model optimization and comparison with other metrics
Source: PLoS One. 2019 Dec 18;14(12):e0225817. doi: 10.1371/journal.pone.0225817 (PMC6919578; doi:10.1371/journal.pone.0225817)
Supplement: S1 File — This file includes glucose time series from all patients included in the study and the database with clinical variables. (ZIP) [file pone.0225817.s001.zip › S1/case 185.csv]

	hora	glucemia
1	00:00:09	131
2	00:05:09	129
3	00:10:09	127
4	00:15:09	123
5	00:20:09	118
6	00:25:09	112
7	00:30:09	105
8	00:35:09	99
9	00:40:09	94
10	00:45:09	90
11	00:50:09	89
12	00:55:09	89
13	01:00:09	92
14	01:05:09	97
15	01:10:09	101
16	01:15:09	106
17	01:20:09	109
18	01:25:09	111
19	01:30:09	113
20	01:35:09	114
21	01:40:09	117
22	01:45:09	119
23	01:50:09	122
24	01:55:09	124
25	02:00:09	126
26	02:05:09	128
27	02:10:09	129
28	02:15:09	129
29	02:20:09	128
30	02:25:09	127
31	02:30:09	124
32	02:35:09	121
33	02:40:09	118
34	02:45:09	115
35	02:50:09	114
36	02:55:09	112
37	03:00:09	111
38	03:05:09	110
39	03:10:09	109
40	03:15:09	109
41	03:20:09	109
42	03:25:09	109
43	03:30:09	109
44	03:35:09	108
45	03:40:09	107
46	03:45:09	106
47	03:50:09	105
48	03:55:09	104
49	04:00:09	105
50	04:05:09	106
51	04:10:09	107
52	04:15:09	108
53	04:20:09	110
54	04:25:09	111
55	04:30:09	111
56	04:35:09	110
57	04:40:09	110
58	04:45:09	110
59	04:50:09	110
60	04:55:09	110
61	05:00:09	110
62	05:05:10	110
63	05:10:10	109
64	05:15:10	108
65	05:20:10	107
66	05:25:10	106
67	05:30:10	105
68	05:35:10	103
69	05:40:10	102
70	05:45:10	100
71	05:50:10	99
72	05:55:10	97
73	06:00:10	96
74	06:05:10	95
75	06:10:10	94
76	06:15:10	93
77	06:20:10	93
78	06:25:10	92
79	06:30:10	92
80	06:35:10	92
81	06:40:10	92
82	06:45:10	92
83	06:50:10	92
84	06:55:10	91
85	07:00:10	91
86	07:05:10	90
87	07:10:10	89
88	07:15:10	88
89	07:20:10	87
90	07:25:10	86
91	07:30:10	85
92	07:35:10	84
93	07:40:10	83
94	07:45:10	81
95	07:50:10	81
96	07:55:10	80
97	08:00:10	80
98	08:05:10	81
99	08:10:10	84
100	08:15:10	86
101	08:20:10	89
102	08:25:10	90
103	08:30:10	90
104	08:35:10	88
105	08:40:10	86
106	08:45:10	85
107	08:50:10	85
108	08:55:10	88
109	09:00:10	91
110	09:05:10	96
111	09:10:10	100
112	09:15:10	104
113	09:20:10	108
114	09:25:10	112
115	09:30:10	116
116	09:35:10	119
117	09:40:10	121
118	09:45:10	123
119	09:50:10	122
120	09:55:10	121
121	10:00:10	118
122	10:05:10	115
123	10:10:10	111
124	10:15:10	108
125	10:20:10	106
126	10:25:10	103
127	10:30:10	100
128	10:35:10	97
129	10:40:10	95
130	10:45:10	93
131	10:50:10	94
132	10:55:10	97
133	11:00:10	102
134	11:05:10	107
135	11:10:10	112
136	11:15:10	116
137	11:20:10	119
138	11:25:10	121
139	11:30:10	122
140	11:35:10	122
141	11:40:10	121
142	11:45:10	119
143	11:50:10	116
144	11:55:10	113
145	12:00:10	112
146	12:05:10	112
147	12:10:10	114
148	12:15:10	116
149	12:20:10	117
150	12:25:10	117
151	12:30:10	115
152	12:35:10	111
153	12:40:10	106
154	12:45:10	101
155	12:50:10	99
156	12:55:10	98
157	13:00:10	99
158	13:05:10	100
159	13:10:10	101
160	13:15:10	101
161	13:20:10	100
162	13:25:10	99
163	13:30:10	98
164	13:35:10	98
165	13:40:10	98
166	13:45:10	99
167	13:50:10	99
168	13:55:10	97
169	14:00:10	95
170	14:05:10	92
171	14:10:10	90
172	14:15:10	89
173	14:20:10	89
174	14:25:10	90
175	14:30:10	93
176	14:35:10	95
177	14:40:10	97
178	14:45:10	96
179	14:50:10	95
180	14:55:10	93
181	15:00:10	91
182	15:05:10	91
183	15:10:10	93
184	15:15:10	95
185	15:20:10	96
186	15:25:10	96
187	15:30:10	96
188	15:35:10	95
189	15:40:10	93
190	15:45:10	90
191	15:50:10	87
192	15:55:10	85
193	16:00:10	83
194	16:05:10	83
195	16:10:10	84
196	16:15:10	85
197	16:20:10	85
198	16:25:10	85
199	16:30:10	85
200	16:35:10	84
201	16:40:10	84
202	16:45:10	84
203	16:50:10	85
204	16:55:10	88
205	17:00:10	92
206	17:05:10	95
207	17:10:10	97
208	17:15:10	98
209	17:20:10	98
210	17:25:10	98
211	17:30:10	99
212	17:35:10	100
213	17:40:10	101
214	17:45:10	103
215	17:50:10	104
216	17:55:10	104
217	18:00:10	104
218	18:05:10	103
219	18:10:10	103
220	18:15:10	102
221	18:20:10	102
222	18:25:10	102
223	18:30:10	100
224	18:35:10	98
225	18:40:10	96
226	18:45:10	95
227	18:50:10	95
228	18:55:10	96
229	19:00:10	99
230	19:05:10	101
231	19:10:10	103
232	19:15:10	105
233	19:20:10	107
234	19:25:10	109
235	19:30:10	110
236	19:35:10	111
237	19:40:10	109
238	19:45:10	107
239	19:50:10	104
240	19:55:10	102
241	20:00:10	100
242	20:05:10	100
243	20:10:10	101
244	20:15:10	102
245	20:20:10	104
246	20:25:10	105
247	20:30:10	104
248	20:35:10	103
249	20:40:10	102
250	20:45:10	101
251	20:50:10	101
252	20:55:10	101
253	21:00:10	102
254	21:05:10	102
255	21:10:10	100
256	21:15:10	98
257	21:20:10	94
258	21:25:10	90
259	21:30:10	87
260	21:35:10	85
261	21:40:10	83
262	21:45:10	83
263	21:50:10	83
264	21:55:10	83
265	22:00:10	83
266	22:05:10	84
267	22:10:10	84
268	22:15:10	84
269	22:20:10	84
270	22:25:10	84
271	22:30:10	83
272	22:35:10	83
273	22:40:10	83
274	22:45:10	83
275	22:50:10	84
276	22:55:10	84
277	23:00:10	85
278	23:05:10	87
279	23:10:10	88
280	23:15:10	90
281	23:20:10	91
282	23:25:10	92
283	23:30:10	92
284	23:35:10	91
285	23:40:10	90
286	23:45:10	89
287	23:50:10	88
288	23:55:10	89
289	00:00:10	92
290	00:05:10	96
291	00:10:10	101
292	00:15:10	106
293	00:20:10	111
294	00:25:10	115
295	00:30:10	117
296	00:35:10	117
297	00:40:10	118
298	00:45:10	119
299	00:50:10	121
300	00:55:10	124
301	01:00:10	127
302	01:05:10	130
303	01:10:10	130
304	01:15:10	129
305	01:20:10	126
306	01:25:10	122
307	01:30:10	116
308	01:35:10	110
309	01:40:10	104
310	01:45:10	99
311	01:50:10	96
312	01:55:10	95
313	02:00:10	95
314	02:05:10	96
315	02:10:10	98
316	02:15:10	102
317	02:20:10	105
318	02:25:10	109
319	02:30:10	113
320	02:35:10	117
321	02:40:10	121
322	02:45:10	124
323	02:50:10	125
324	02:55:10	125
325	03:00:10	123
326	03:05:10	120
327	03:10:10	115
328	03:15:10	110
329	03:20:10	105
330	03:25:10	102
331	03:30:10	99
332	03:35:10	97
333	03:40:10	96
334	03:45:10	96
335	03:50:10	96
336	03:55:10	97
337	04:00:10	97
338	04:05:10	97
339	04:10:10	97
340	04:15:10	98
341	04:20:10	99
342	04:25:10	100
343	04:30:10	102
344	04:35:10	103
345	04:40:10	104
346	04:45:10	105
347	04:50:10	104
348	04:55:10	104
349	05:00:10	103
350	05:05:10	103
351	05:10:10	102
352	05:15:10	101
353	05:20:10	101
354	05:25:10	101
355	05:30:10	102
356	05:35:10	103
357	05:40:10	104
358	05:45:10	106
359	05:50:10	106
360	05:55:10	106
361	06:00:10	106
362	06:05:10	105
363	06:10:10	104
364	06:15:10	104
365	06:20:10	104
366	06:25:10	104
367	06:30:10	105
368	06:35:10	105
369	06:40:10	105
370	06:45:10	105
371	06:50:10	105
372	06:55:10	105
373	07:00:10	106
374	07:05:10	106
375	07:10:10	107
376	07:15:10	107
377	07:20:10	106
378	07:25:10	105
379	07:30:10	103
380	07:35:10	102
381	07:40:10	102
382	07:45:10	103
383	07:50:10	104
384	07:55:10	105
385	08:00:10	106
386	08:05:10	106
387	08:10:10	106
388	08:15:10	105
389	08:20:10	104
390	08:25:10	103
391	08:30:10	103
392	08:35:10	103
393	08:40:10	104
394	08:45:10	107
395	08:50:10	110
396	08:55:10	114
397	09:00:10	120
398	09:05:10	125
399	09:10:10	130
400	09:15:10	135
401	09:20:10	138
402	09:25:10	140
403	09:30:10	141
404	09:35:10	141
405	09:40:10	139
406	09:45:10	136
407	09:50:10	133
408	09:55:10	130
409	10:00:10	127
410	10:05:10	123
411	10:10:10	119
412	10:15:10	115
413	10:20:10	111
414	10:25:10	108
415	10:30:10	105
416	10:35:10	104
417	10:40:10	103
418	10:45:10	103
419	10:50:10	104
420	10:55:10	106
421	11:00:10	108
422	11:05:10	111
423	11:10:10	113
424	11:15:10	114
425	11:20:10	115
426	11:25:10	115
427	11:30:10	115
428	11:35:10	115
429	11:40:10	114
430	11:45:10	113
431	11:50:10	113
432	11:55:10	113
433	12:00:10	112
434	12:05:10	111
435	12:10:10	109
436	12:15:10	107
437	12:20:10	105
438	12:25:10	103
439	12:30:10	102
440	12:35:10	100
441	12:40:10	99
442	12:45:10	98
443	12:50:10	97
444	12:55:10	98
445	13:00:10	100
446	13:05:10	101
447	13:10:10	103
448	13:15:10	105
449	13:20:10	106
450	13:25:10	108
451	13:30:10	109
452	13:35:10	110
453	13:40:10	110
454	13:45:10	110
455	13:50:10	110
456	13:55:10	108
457	14:00:10	105
458	14:05:10	101
459	14:10:10	97
460	14:15:10	96
461	14:20:10	96
462	14:25:10	100
463	14:30:10	106
464	14:35:10	113
465	14:40:10	119
466	14:45:10	122
467	14:50:10	122
468	14:55:10	120
469	15:00:10	118
470	15:05:10	115
471	15:10:10	112
472	15:15:10	111
473	15:20:10	110
474	15:25:10	109
475	15:30:10	107
476	15:35:10	105
477	15:40:10	103
478	15:45:10	101
479	15:50:10	99
480	15:55:10	97
481	16:00:10	95
482	16:05:10	93
483	16:10:10	91
484	16:15:10	89
485	16:20:10	87
486	16:25:10	86
487	16:30:10	85
488	16:35:10	85
489	16:40:10	86
490	16:45:10	88
491	16:50:10	89
492	16:55:10	89
493	17:00:10	89
494	17:05:10	87
495	17:10:10	86
496	17:15:10	84
497	17:20:10	83
498	17:25:10	82
499	17:30:10	82
500	17:35:10	83
501	17:40:10	84
502	17:45:10	86
503	17:50:10	89
504	17:55:10	92
505	18:00:10	95
506	18:05:10	98
507	18:10:10	101
508	18:15:10	103
509	18:20:10	103
510	18:25:10	103
511	18:30:10	101
512	18:35:10	98
513	18:40:10	95
514	18:45:10	91
515	18:50:10	88
516	18:55:10	85
517	19:00:10	84
518	19:05:10	84
519	19:10:10	84
520	19:15:10	85
521	19:20:10	85
522	19:25:10	85
523	19:30:10	84
524	19:35:10	82
525	19:40:10	81
526	19:45:10	80
527	19:50:10	81
528	19:55:10	83
529	20:00:10	85
530	20:05:10	86
531	20:10:10	86
532	20:15:10	86
533	20:20:10	86
534	20:25:10	85
535	20:30:10	84
536	20:35:10	84
537	20:40:10	84
538	20:45:10	84
539	20:50:10	85
540	20:55:10	85
541	21:00:10	86
542	21:05:10	87
543	21:10:10	88
544	21:15:10	88
545	21:20:10	89
546	21:25:10	90
547	21:30:10	91
548	21:35:10	92
549	21:40:10	95
550	21:45:10	97
551	21:50:10	100
552	21:55:10	101
553	22:00:10	101
554	22:05:10	101
555	22:10:10	99
556	22:15:10	98
557	22:20:10	97
558	22:25:10	96
559	22:30:10	95
560	22:35:10	94
561	22:40:10	93
562	22:45:10	92
563	22:50:10	90
564	22:55:10	90
565	23:00:10	90
566	23:05:10	92
567	23:10:10	95
568	23:15:10	98
569	23:20:10	101
570	23:25:10	102
571	23:30:10	102
572	23:35:10	102
573	23:40:10	101
574	23:45:10	100
575	23:50:10	100
576	23:55:10	99
