# Supplementary material for: Detrended Fluctuation Analysis in the prediction of type 2 diabetes mellitus in patients at risk: Model optimization and comparison with other metrics
Source: PLoS One. 2019 Dec 18;14(12):e0225817. doi: 10.1371/journal.pone.0225817 (PMC6919578; doi:10.1371/journal.pone.0225817)
Supplement: S1 File — This file includes glucose time series from all patients included in the study and the database with clinical variables. (ZIP) [file pone.0225817.s001.zip › S1/case 186.csv]

	hora	glucemia
1	00:00:56	90
2	00:05:56	91
3	00:10:56	91
4	00:15:56	92
5	00:20:56	92
6	00:25:56	93
7	00:30:56	94
8	00:35:56	95
9	00:40:56	97
10	00:45:56	100
11	00:50:56	102
12	00:55:56	105
13	01:00:56	106
14	01:05:56	107
15	01:10:56	106
16	01:15:56	105
17	01:20:56	104
18	01:25:56	102
19	01:30:56	101
20	01:35:56	101
21	01:40:56	101
22	01:45:56	102
23	01:50:56	102
24	01:55:56	103
25	02:00:56	102
26	02:05:56	101
27	02:10:56	100
28	02:15:56	98
29	02:20:56	97
30	02:25:56	95
31	02:30:56	95
32	02:35:56	94
33	02:40:56	93
34	02:45:56	92
35	02:50:56	92
36	02:55:56	92
37	03:00:56	92
38	03:05:56	93
39	03:10:56	93
40	03:15:56	93
41	03:20:56	92
42	03:25:56	91
43	03:30:56	90
44	03:35:56	89
45	03:40:56	89
46	03:45:56	89
47	03:50:56	89
48	03:55:56	89
49	04:00:56	90
50	04:05:56	91
51	04:10:56	92
52	04:15:56	93
53	04:20:56	94
54	04:25:56	96
55	04:30:56	99
56	04:35:56	102
57	04:40:56	105
58	04:45:56	107
59	04:50:56	108
60	04:55:56	109
61	05:00:56	108
62	05:05:56	107
63	05:10:56	106
64	05:15:56	105
65	05:20:56	105
66	05:25:56	104
67	05:30:56	105
68	05:35:56	105
69	05:40:56	106
70	05:45:56	107
71	05:50:56	108
72	05:55:56	109
73	06:00:56	109
74	06:05:56	109
75	06:10:56	109
76	06:15:56	109
77	06:20:56	110
78	06:25:56	111
79	06:30:56	112
80	06:35:56	113
81	06:40:56	115
82	06:45:56	116
83	06:50:56	116
84	06:55:56	117
85	07:00:56	118
86	07:05:56	118
87	07:10:56	119
88	07:15:56	119
89	07:20:56	119
90	07:25:56	118
91	07:30:56	117
92	07:35:56	115
93	07:40:56	114
94	07:45:56	113
95	07:50:56	112
96	07:55:56	110
97	08:00:56	109
98	08:05:56	108
99	08:10:56	108
100	08:15:56	107
101	08:20:56	107
102	08:25:56	106
103	08:30:56	105
104	08:35:56	104
105	08:40:56	103
106	08:45:56	102
107	08:50:56	100
108	08:55:56	99
109	09:00:56	98
110	09:05:56	98
111	09:10:56	98
112	09:15:56	100
113	09:20:56	102
114	09:25:56	104
115	09:30:56	105
116	09:35:56	105
117	09:40:56	105
118	09:45:56	105
119	09:50:56	104
120	09:55:56	102
121	10:00:56	101
122	10:05:56	100
123	10:10:56	99
124	10:15:56	98
125	10:20:56	99
126	10:25:56	100
127	10:30:56	101
128	10:35:56	102
129	10:40:56	103
130	10:45:56	103
131	10:50:56	103
132	10:55:56	103
133	11:00:56	103
134	11:05:56	103
135	11:10:56	103
136	11:15:56	103
137	11:20:56	103
138	11:25:56	103
139	11:30:56	104
140	11:35:56	106
141	11:40:56	109
142	11:45:56	113
143	11:50:56	118
144	11:55:56	123
145	12:00:56	127
146	12:05:56	129
147	12:10:56	129
148	12:15:56	128
149	12:20:56	126
150	12:25:56	122
151	12:30:56	118
152	12:35:56	113
153	12:40:56	109
154	12:45:56	106
155	12:50:56	104
156	12:55:56	102
157	13:00:56	102
158	13:05:56	101
159	13:10:56	101
160	13:15:56	101
161	13:20:56	102
162	13:25:56	101
163	13:30:56	101
164	13:35:56	100
165	13:40:56	99
166	13:45:56	98
167	13:50:56	98
168	13:55:56	98
169	14:00:56	98
170	14:05:56	98
171	14:10:56	97
172	14:15:56	97
173	14:20:56	96
174	14:25:56	95
175	14:30:56	94
176	14:35:56	93
177	14:40:56	93
178	14:45:56	92
179	14:50:56	93
180	14:55:56	93
181	15:00:56	94
182	15:05:56	95
183	15:10:56	96
184	15:15:56	97
185	15:20:56	99
186	15:25:56	100
187	15:30:56	102
188	15:35:56	103
189	15:40:56	104
190	15:45:56	105
191	15:50:56	105
192	15:55:56	104
193	16:00:56	104
194	16:05:56	104
195	16:10:56	104
196	16:15:56	104
197	16:20:56	104
198	16:25:56	103
199	16:30:56	103
200	16:35:56	103
201	16:40:56	104
202	16:45:56	105
203	16:50:56	107
204	16:55:56	108
205	17:00:56	109
206	17:05:56	110
207	17:10:56	110
208	17:15:56	110
209	17:20:56	109
210	17:25:56	109
211	17:30:56	108
212	17:35:56	106
213	17:40:56	104
214	17:45:56	102
215	17:50:56	99
216	17:55:56	95
217	18:00:56	92
218	18:05:56	89
219	18:10:56	86
220	18:15:56	84
221	18:20:56	83
222	18:25:56	83
223	18:30:56	83
224	18:35:56	84
225	18:40:56	86
226	18:45:56	87
227	18:50:56	89
228	18:55:56	91
229	19:00:56	93
230	19:05:56	94
231	19:10:56	95
232	19:15:56	96
233	19:20:56	96
234	19:25:56	96
235	19:30:56	96
236	19:35:56	97
237	19:40:56	97
238	19:45:56	98
239	19:50:56	98
240	19:55:56	99
241	20:00:56	99
242	20:05:56	99
243	20:10:56	98
244	20:15:56	97
245	20:20:56	95
246	20:25:56	94
247	20:30:56	94
248	20:35:56	93
249	20:40:56	94
250	20:45:56	94
251	20:50:56	95
252	20:55:56	95
253	21:00:56	96
254	21:05:56	96
255	21:10:56	95
256	21:15:56	94
257	21:20:56	94
258	21:25:56	93
259	21:30:56	93
260	21:35:56	93
261	21:40:56	94
262	21:45:56	94
263	21:50:56	95
264	21:55:56	95
265	22:00:56	95
266	22:05:56	95
267	22:10:56	94
268	22:15:56	92
269	22:20:56	91
270	22:25:56	90
271	22:30:56	89
272	22:35:56	88
273	22:40:56	88
274	22:45:57	88
275	22:50:57	88
276	22:55:57	88
277	23:00:57	88
278	23:05:57	88
279	23:10:57	88
280	23:15:57	87
281	23:20:57	87
282	23:25:57	86
283	23:30:57	85
284	23:35:57	84
285	23:40:57	84
286	23:45:57	84
287	23:50:57	85
288	23:55:57	87
