# Supplementary material for: Detrended Fluctuation Analysis in the prediction of type 2 diabetes mellitus in patients at risk: Model optimization and comparison with other metrics
Source: PLoS One. 2019 Dec 18;14(12):e0225817. doi: 10.1371/journal.pone.0225817 (PMC6919578; doi:10.1371/journal.pone.0225817)
Supplement: S1 File — This file includes glucose time series from all patients included in the study and the database with clinical variables. (ZIP) [file pone.0225817.s001.zip › S1/case 187.csv]

	hora	glucemia
1	00:03:12	105
2	00:08:12	101
3	00:13:12	96
4	00:18:12	92
5	00:23:12	88
6	00:28:12	85
7	00:33:12	82
8	00:38:12	80
9	00:43:12	79
10	00:48:12	79
11	00:53:12	79
12	00:58:12	78
13	01:03:12	77
14	01:08:12	77
15	01:13:12	76
16	01:18:12	76
17	01:23:12	76
18	01:28:12	77
19	01:33:12	77
20	01:38:12	77
21	01:43:12	77
22	01:48:12	76
23	01:53:12	75
24	01:58:12	75
25	02:03:12	75
26	02:08:12	75
27	02:13:12	76
28	02:18:12	76
29	02:23:12	77
30	02:28:12	77
31	02:33:12	78
32	02:38:12	78
33	02:43:12	79
34	02:48:12	79
35	02:53:12	80
36	02:58:12	81
37	03:03:12	83
38	03:08:12	84
39	03:13:12	85
40	03:18:12	86
41	03:23:12	87
42	03:28:12	87
43	03:33:12	88
44	03:38:12	88
45	03:43:12	89
46	03:48:12	89
47	03:53:12	88
48	03:58:12	88
49	04:03:12	86
50	04:08:12	85
51	04:13:12	83
52	04:18:12	82
53	04:23:12	81
54	04:28:12	81
55	04:33:12	80
56	04:38:12	80
57	04:43:12	80
58	04:48:12	80
59	04:53:12	80
60	04:58:12	80
61	05:03:12	80
62	05:08:12	80
63	05:13:12	80
64	05:18:12	80
65	05:23:12	81
66	05:28:12	81
67	05:33:12	81
68	05:38:12	81
69	05:43:12	81
70	05:48:12	81
71	05:53:12	80
72	05:58:12	80
73	06:03:12	80
74	06:08:12	79
75	06:13:12	79
76	06:18:12	79
77	06:23:12	79
78	06:28:12	78
79	06:33:12	78
80	06:38:12	77
81	06:43:12	77
82	06:48:12	76
83	06:53:12	76
84	06:58:12	76
85	07:03:12	75
86	07:08:12	75
87	07:13:12	75
88	07:18:12	75
89	07:23:12	75
90	07:28:12	76
91	07:33:12	77
92	07:38:12	78
93	07:43:12	79
94	07:48:12	79
95	07:53:12	79
96	07:58:12	79
97	08:03:12	79
98	08:08:12	79
99	08:13:12	80
100	08:18:12	80
101	08:23:12	81
102	08:28:12	81
103	08:33:12	81
104	08:38:12	81
105	08:43:12	81
106	08:48:12	82
107	08:53:12	82
108	08:58:12	82
109	09:03:12	84
110	09:08:12	85
111	09:13:12	88
112	09:18:12	90
113	09:23:12	90
114	09:28:12	89
115	09:33:12	87
116	09:38:12	85
117	09:43:12	84
118	09:48:12	83
119	09:53:12	83
120	09:58:12	83
121	10:03:12	84
122	10:08:12	85
123	10:13:12	85
124	10:18:12	86
125	10:23:12	87
126	10:28:12	87
127	10:33:12	87
128	10:38:12	86
129	10:43:12	84
130	10:48:12	82
131	10:53:12	80
132	10:58:12	79
133	11:03:12	79
134	11:08:12	80
135	11:13:12	83
136	11:18:12	88
137	11:23:12	93
138	11:28:12	99
139	11:33:12	103
140	11:38:12	106
141	11:43:12	107
142	11:48:12	107
143	11:53:12	104
144	11:58:12	102
145	12:03:12	99
146	12:08:12	96
147	12:13:12	94
148	12:18:12	92
149	12:23:12	90
150	12:28:12	89
151	12:33:12	89
152	12:38:12	88
153	12:43:12	88
154	12:48:12	88
155	12:53:12	88
156	12:58:12	88
157	13:03:12	88
158	13:08:12	88
159	13:13:12	88
160	13:18:12	87
161	13:23:12	87
162	13:28:12	87
163	13:33:12	87
164	13:38:12	88
165	13:43:12	88
166	13:48:12	89
167	13:53:12	90
168	13:58:12	90
169	14:03:12	89
170	14:08:12	89
171	14:13:12	88
172	14:18:12	86
173	14:23:12	85
174	14:28:12	84
175	14:33:12	83
176	14:38:12	84
177	14:43:12	85
178	14:48:12	88
179	14:53:12	91
180	14:58:12	94
181	15:03:12	96
182	15:08:12	98
183	15:13:12	99
184	15:18:12	99
185	15:23:12	98
186	15:28:12	97
187	15:33:12	96
188	15:38:12	94
189	15:43:12	93
190	15:48:12	93
191	15:53:12	93
192	15:58:12	93
193	16:03:12	94
194	16:08:12	96
195	16:13:12	96
196	16:18:12	97
197	16:23:12	97
198	16:28:12	97
199	16:33:12	97
200	16:38:12	97
201	16:43:12	97
202	16:48:12	96
203	16:53:12	96
204	16:58:12	96
205	17:03:12	96
206	17:08:12	96
207	17:13:12	97
208	17:18:12	97
209	17:23:12	98
210	17:28:12	99
211	17:33:12	99
212	17:38:12	99
213	17:43:12	98
214	17:48:12	97
215	17:53:12	96
216	17:58:12	95
217	18:03:12	94
218	18:08:12	94
219	18:13:12	94
220	18:18:12	95
221	18:23:12	96
222	18:28:12	97
223	18:33:12	98
224	18:38:12	99
225	18:43:12	100
226	18:48:12	101
227	18:53:12	101
228	18:58:12	102
229	19:03:12	103
230	19:08:12	104
231	19:13:12	105
232	19:18:12	105
233	19:23:12	106
234	19:28:12	106
235	19:33:12	106
236	19:38:12	106
237	19:43:12	106
238	19:48:12	106
239	19:53:12	106
240	19:58:12	105
241	20:03:12	104
242	20:08:12	103
243	20:13:12	102
244	20:18:12	101
245	20:23:12	101
246	20:28:12	101
247	20:33:12	100
248	20:38:12	99
249	20:43:12	99
250	20:48:12	99
251	20:53:12	99
252	20:58:12	100
253	21:03:12	99
254	21:08:12	99
255	21:13:12	98
256	21:18:12	97
257	21:23:12	95
258	21:28:12	92
259	21:33:12	89
260	21:38:12	86
261	21:43:12	83
262	21:48:12	81
263	21:53:12	79
264	21:58:12	79
265	22:03:12	79
266	22:08:12	79
267	22:13:12	78
268	22:18:12	78
269	22:23:12	77
270	22:28:12	76
271	22:33:12	76
272	22:38:12	77
273	22:43:12	79
274	22:48:12	81
275	22:53:12	84
276	22:58:12	88
277	23:03:12	92
278	23:08:12	96
279	23:13:12	98
280	23:18:12	100
281	23:23:12	100
282	23:28:12	100
283	23:33:12	98
284	23:38:12	96
285	23:43:12	94
286	23:48:12	92
287	23:53:12	89
288	23:58:12	87
289	00:03:12	84
290	00:08:12	82
291	00:13:12	80
292	00:18:12	79
293	00:23:12	79
294	00:28:12	79
295	00:33:12	80
296	00:38:12	82
297	00:43:12	83
298	00:48:12	85
299	00:53:12	86
300	00:58:12	87
301	01:03:12	87
302	01:08:12	86
303	01:13:12	85
304	01:18:12	84
305	01:23:12	84
306	01:28:12	84
307	01:33:12	85
308	01:38:12	87
309	01:43:12	88
310	01:48:12	90
311	01:53:12	91
312	01:58:12	92
313	02:03:12	92
314	02:08:12	91
315	02:13:12	90
316	02:18:12	89
317	02:23:12	87
318	02:28:12	86
319	02:33:12	85
320	02:38:12	84
321	02:43:12	84
322	02:48:12	83
323	02:53:12	83
324	02:58:12	83
325	03:03:12	82
326	03:08:12	82
327	03:13:12	81
328	03:18:12	80
329	03:23:12	79
330	03:28:12	77
331	03:33:12	75
332	03:38:12	74
333	03:43:12	73
334	03:48:12	72
335	03:53:12	72
336	03:58:12	71
337	04:03:12	71
338	04:08:12	70
339	04:13:12	70
340	04:18:12	69
341	04:23:12	69
342	04:28:12	69
343	04:33:12	70
344	04:38:12	70
345	04:43:12	71
346	04:48:12	71
347	04:53:12	71
348	04:58:12	71
349	05:03:12	70
350	05:08:12	70
351	05:13:12	69
352	05:18:12	69
353	05:23:12	69
354	05:28:12	69
355	05:33:12	70
356	05:38:12	70
357	05:43:12	71
358	05:48:12	71
359	05:53:12	71
360	05:58:12	70
361	06:03:12	69
362	06:08:12	69
363	06:13:12	68
364	06:18:12	68
365	06:23:12	68
366	06:28:12	68
367	06:33:12	68
368	06:38:12	68
369	06:43:12	67
370	06:48:12	66
371	06:53:12	66
372	06:58:12	66
373	07:03:12	66
374	07:08:12	67
375	07:13:12	68
376	07:18:12	68
377	07:23:12	69
378	07:28:12	70
379	07:33:12	71
380	07:38:12	73
381	07:43:12	75
382	07:48:12	77
383	07:53:12	79
384	07:58:12	80
385	08:03:12	81
386	08:08:12	82
387	08:13:12	83
388	08:18:12	83
389	08:23:12	83
390	08:28:12	84
391	08:33:12	84
392	08:38:12	84
393	08:43:12	83
394	08:48:12	83
395	08:53:12	82
396	08:58:12	81
397	09:03:12	80
398	09:08:12	79
399	09:13:12	79
400	09:18:12	79
401	09:23:12	79
402	09:28:12	80
403	09:33:12	81
404	09:38:12	83
405	09:43:12	84
406	09:48:12	85
407	09:53:12	86
408	09:58:12	87
409	10:03:12	87
410	10:08:12	86
411	10:13:12	85
412	10:18:12	84
413	10:23:12	82
414	10:28:12	81
415	10:33:12	81
416	10:38:12	82
417	10:43:12	83
418	10:48:12	85
419	10:53:12	87
420	10:58:12	88
421	11:03:12	88
422	11:08:12	87
423	11:13:12	85
424	11:18:12	83
425	11:23:12	81
426	11:28:12	79
427	11:33:12	78
428	11:38:12	76
429	11:43:12	75
430	11:48:12	75
431	11:53:12	75
432	11:58:12	75
433	12:03:12	76
434	12:08:12	76
435	12:13:12	76
436	12:18:12	76
437	12:23:12	75
438	12:28:12	73
439	12:33:12	72
440	12:38:12	71
441	12:43:12	70
442	12:48:12	70
443	12:53:12	70
444	12:58:12	70
445	13:03:12	70
446	13:08:12	71
447	13:13:12	72
448	13:18:12	72
449	13:23:12	74
450	13:28:12	75
451	13:33:12	76
452	13:38:12	76
453	13:43:12	76
454	13:48:12	75
455	13:53:12	74
456	13:58:12	73
457	14:03:12	72
458	14:08:12	72
459	14:13:12	72
460	14:18:12	71
461	14:23:12	71
462	14:28:12	71
463	14:33:12	70
464	14:38:12	70
465	14:43:12	70
466	14:48:12	70
467	14:53:12	71
468	14:58:12	73
469	15:03:12	76
470	15:08:12	78
471	15:13:12	80
472	15:18:12	81
473	15:23:12	82
474	15:28:12	82
475	15:33:12	81
476	15:38:12	81
477	15:43:12	80
478	15:48:12	80
479	15:53:12	79
480	15:58:12	79
481	16:03:12	78
482	16:08:12	77
483	16:13:12	76
484	16:18:12	76
485	16:23:12	76
486	16:28:12	76
487	16:33:12	76
488	16:38:12	76
489	16:43:12	75
490	16:48:12	75
491	16:53:12	75
492	16:58:12	75
493	17:03:12	74
494	17:08:12	74
495	17:13:12	73
496	17:18:12	73
497	17:23:12	72
498	17:28:12	72
499	17:33:12	73
500	17:38:12	74
501	17:43:12	74
502	17:48:12	75
503	17:53:12	75
504	17:58:12	75
505	18:03:12	75
506	18:08:12	75
507	18:13:12	75
508	18:18:12	76
509	18:23:12	77
510	18:28:12	78
511	18:33:12	80
512	18:38:12	81
513	18:43:12	82
514	18:48:12	83
515	18:53:12	82
516	18:58:12	82
517	19:03:12	81
518	19:08:12	81
519	19:13:12	82
520	19:18:12	83
521	19:23:12	84
522	19:28:12	86
523	19:33:12	87
524	19:38:12	88
525	19:43:12	88
526	19:48:12	87
527	19:53:12	87
528	19:58:12	86
529	20:03:12	86
530	20:08:12	86
531	20:13:12	85
532	20:18:12	85
533	20:23:12	86
534	20:28:12	86
535	20:33:12	86
536	20:38:12	87
537	20:43:12	88
538	20:48:12	88
539	20:53:12	88
540	20:58:12	88
541	21:03:12	88
542	21:08:12	88
543	21:13:12	89
544	21:18:12	90
545	21:23:12	91
546	21:28:12	92
547	21:33:12	93
548	21:38:12	94
549	21:43:12	96
550	21:48:12	98
551	21:53:12	101
552	21:58:12	104
553	22:03:12	106
554	22:08:12	108
555	22:13:12	110
556	22:18:12	110
557	22:23:12	110
558	22:28:12	109
559	22:33:12	108
560	22:38:12	107
561	22:43:12	106
562	22:48:12	105
563	22:53:12	104
564	22:58:12	104
565	23:03:12	106
566	23:08:12	109
567	23:13:12	113
568	23:18:12	118
569	23:23:12	121
570	23:28:12	122
571	23:33:12	122
572	23:38:12	121
573	23:43:12	120
574	23:48:12	118
575	23:53:12	117
576	23:58:12	116
