# Supplementary material for: Detrended Fluctuation Analysis in the prediction of type 2 diabetes mellitus in patients at risk: Model optimization and comparison with other metrics
Source: PLoS One. 2019 Dec 18;14(12):e0225817. doi: 10.1371/journal.pone.0225817 (PMC6919578; doi:10.1371/journal.pone.0225817)
Supplement: S1 File — This file includes glucose time series from all patients included in the study and the database with clinical variables. (ZIP) [file pone.0225817.s001.zip › S1/case 188.csv]

	hora	glucemia
1	00:03:02	91
2	00:08:02	89
3	00:13:02	89
4	00:18:02	89
5	00:23:02	89
6	00:28:02	89
7	00:33:02	89
8	00:38:02	88
9	00:43:02	88
10	00:48:02	89
11	00:53:02	90
12	00:58:02	90
13	01:03:02	91
14	01:08:02	92
15	01:13:02	92
16	01:18:02	92
17	01:23:02	91
18	01:28:02	90
19	01:33:02	88
20	01:38:02	87
21	01:43:02	86
22	01:48:02	84
23	01:53:02	83
24	01:58:02	81
25	02:03:02	80
26	02:08:02	79
27	02:13:02	79
28	02:18:02	78
29	02:23:02	77
30	02:28:02	76
31	02:33:03	76
32	02:38:03	76
33	02:43:03	76
34	02:48:03	76
35	02:53:03	76
36	02:58:03	76
37	03:03:03	76
38	03:08:03	76
39	03:13:03	76
40	03:18:03	76
41	03:23:03	77
42	03:28:03	77
43	03:33:03	77
44	03:38:03	77
45	03:43:03	77
46	03:48:03	77
47	03:53:03	77
48	03:58:03	77
49	04:03:03	77
50	04:08:03	76
51	04:13:03	76
52	04:18:03	75
53	04:23:03	74
54	04:28:03	74
55	04:33:03	74
56	04:38:03	75
57	04:43:03	76
58	04:48:03	76
59	04:53:03	77
60	04:58:03	77
61	05:03:03	78
62	05:08:03	78
63	05:13:03	79
64	05:18:03	80
65	05:23:03	80
66	05:28:03	81
67	05:33:03	82
68	05:38:03	82
69	05:43:03	82
70	05:48:03	82
71	05:53:03	81
72	05:58:03	81
73	06:03:03	80
74	06:08:03	80
75	06:13:03	79
76	06:18:03	79
77	06:23:03	79
78	06:28:03	79
79	06:33:03	78
80	06:38:03	77
81	06:43:03	76
82	06:48:03	75
83	06:53:03	73
84	06:58:03	71
85	07:03:03	70
86	07:08:03	70
87	07:13:03	69
88	07:18:03	69
89	07:23:03	70
90	07:28:03	70
91	07:33:03	71
92	07:38:03	72
93	07:43:03	74
94	07:48:03	75
95	07:53:03	76
96	07:58:03	76
97	08:03:03	76
98	08:08:03	76
99	08:13:03	75
100	08:18:03	75
101	08:23:03	76
102	08:28:03	76
103	08:33:03	77
104	08:38:03	78
105	08:43:03	79
106	08:48:03	80
107	08:53:03	81
108	08:58:03	82
109	09:03:03	82
110	09:08:03	83
111	09:13:03	83
112	09:18:03	83
113	09:23:03	84
114	09:28:03	84
115	09:33:03	85
116	09:38:03	85
117	09:43:03	85
118	09:48:03	87
119	09:53:03	90
120	09:58:03	95
121	10:03:03	101
122	10:08:03	108
123	10:13:03	115
124	10:18:03	119
125	10:23:03	122
126	10:28:03	123
127	10:33:03	123
128	10:38:03	123
129	10:43:03	124
130	10:48:03	124
131	10:53:03	125
132	10:58:03	126
133	11:03:03	127
134	11:08:03	126
135	11:13:03	125
136	11:18:03	122
137	11:23:03	119
138	11:28:03	115
139	11:33:03	110
140	11:38:03	106
141	11:43:03	102
142	11:48:03	100
143	11:53:03	98
144	11:58:03	98
145	12:03:03	99
146	12:08:03	100
147	12:13:03	103
148	12:18:03	106
149	12:23:03	109
150	12:28:03	111
151	12:33:03	113
152	12:38:03	114
153	12:43:03	115
154	12:48:03	115
155	12:53:03	114
156	12:58:03	112
157	13:03:03	110
158	13:08:03	107
159	13:13:03	105
160	13:18:03	102
161	13:23:03	100
162	13:28:03	98
163	13:33:03	96
164	13:38:03	94
165	13:43:03	92
166	13:48:03	91
167	13:53:03	90
168	13:58:03	89
169	14:03:03	88
170	14:08:03	87
171	14:13:03	86
172	14:18:03	85
173	14:23:03	85
174	14:28:03	84
175	14:33:03	85
176	14:38:03	85
177	14:43:03	88
178	14:48:03	91
179	14:53:03	97
180	14:58:03	105
181	15:03:03	114
182	15:08:03	123
183	15:13:03	132
184	15:18:03	140
185	15:23:03	146
186	15:28:03	150
187	15:33:03	151
188	15:38:03	150
189	15:43:03	147
190	15:48:03	143
191	15:53:03	140
192	15:58:03	138
193	16:03:03	139
194	16:08:03	141
195	16:13:03	145
196	16:18:03	150
197	16:23:03	153
198	16:28:03	156
199	16:33:03	157
200	16:38:03	156
201	16:43:03	153
202	16:48:03	150
203	16:53:03	145
204	16:58:03	141
205	17:03:03	138
206	17:08:03	136
207	17:13:03	135
208	17:18:03	134
209	17:23:03	133
210	17:28:03	132
211	17:33:03	131
212	17:38:03	128
213	17:43:03	126
214	17:48:03	124
215	17:53:03	122
216	17:58:03	121
217	18:03:03	121
218	18:08:03	121
219	18:13:03	121
220	18:18:03	121
221	18:23:03	119
222	18:28:03	116
223	18:33:03	112
224	18:38:03	108
225	18:43:03	104
226	18:48:03	100
227	18:53:03	96
228	18:58:03	94
229	19:03:03	91
230	19:08:03	90
231	19:13:03	89
232	19:18:03	88
233	19:23:03	88
234	19:28:03	87
235	19:33:03	87
236	19:38:03	86
237	19:43:03	86
238	19:48:03	85
239	19:53:03	85
240	19:58:03	85
241	20:03:03	85
242	20:08:03	85
243	20:13:03	85
244	20:18:03	86
245	20:23:03	87
246	20:28:03	89
247	20:33:03	93
248	20:38:03	98
249	20:43:03	103
250	20:48:03	109
251	20:53:03	114
252	20:58:03	118
253	21:03:03	122
254	21:08:03	124
255	21:13:03	126
256	21:18:03	127
257	21:23:03	128
258	21:28:03	128
259	21:33:03	129
260	21:38:03	130
261	21:43:03	131
262	21:48:03	131
263	21:53:03	132
264	21:58:03	131
265	22:03:03	131
266	22:08:03	131
267	22:13:03	130
268	22:18:03	130
269	22:23:03	129
270	22:28:03	128
271	22:33:03	127
272	22:38:03	125
273	22:43:03	123
274	22:48:03	120
275	22:53:03	118
276	22:58:03	115
277	23:03:03	113
278	23:08:03	111
279	23:13:03	109
280	23:18:03	107
281	23:23:03	106
282	23:28:03	104
283	23:33:03	103
284	23:38:03	103
285	23:43:03	102
286	23:48:03	101
287	23:53:03	101
288	23:58:03	100
289	00:03:03	99
290	00:08:03	98
291	00:13:03	97
292	00:18:03	96
293	00:23:03	96
294	00:28:03	94
295	00:33:03	93
296	00:38:03	91
297	00:43:03	88
298	00:48:03	86
299	00:53:03	83
300	00:58:03	81
301	01:03:03	80
302	01:08:03	79
303	01:13:03	78
304	01:18:03	78
305	01:23:03	78
306	01:28:03	79
307	01:33:03	80
308	01:38:03	80
309	01:43:03	81
310	01:48:03	81
311	01:53:03	81
312	01:58:03	81
313	02:03:03	80
314	02:08:03	80
315	02:13:03	80
316	02:18:03	80
317	02:23:03	80
318	02:28:03	80
319	02:33:03	80
320	02:38:03	80
321	02:43:03	80
322	02:48:03	81
323	02:53:03	81
324	02:58:03	81
325	03:03:03	81
326	03:08:03	81
327	03:13:03	81
328	03:18:03	81
329	03:23:03	81
330	03:28:03	81
331	03:33:03	80
332	03:38:03	80
333	03:43:03	79
334	03:48:03	79
335	03:53:03	78
336	03:58:03	78
337	04:03:03	78
338	04:08:03	78
339	04:13:03	77
340	04:18:03	77
341	04:23:03	77
342	04:28:03	77
343	04:33:03	77
344	04:38:03	78
345	04:43:03	78
346	04:48:03	78
347	04:53:03	78
348	04:58:03	78
349	05:03:03	79
350	05:08:03	79
351	05:13:03	79
352	05:18:03	79
353	05:23:03	79
354	05:28:03	79
355	05:33:03	79
356	05:38:03	78
357	05:43:03	78
358	05:48:03	78
359	05:53:03	77
360	05:58:03	76
361	06:03:03	75
362	06:08:03	74
363	06:13:03	73
364	06:18:03	73
365	06:23:03	73
366	06:28:03	73
367	06:33:03	73
368	06:38:03	73
369	06:43:03	73
370	06:48:03	73
371	06:53:03	72
372	06:58:03	72
373	07:03:03	72
374	07:08:03	72
375	07:13:03	72
376	07:18:03	72
377	07:23:03	72
378	07:28:03	73
379	07:33:03	74
380	07:38:03	74
381	07:43:03	75
382	07:48:03	76
383	07:53:03	77
384	07:58:03	77
385	08:03:03	78
386	08:08:03	78
387	08:13:03	78
388	08:18:03	79
389	08:23:03	80
390	08:28:03	81
391	08:33:03	82
392	08:38:03	84
393	08:43:03	86
394	08:48:03	88
395	08:53:03	90
396	08:58:03	92
397	09:03:03	94
398	09:08:03	96
399	09:13:03	97
400	09:18:03	99
401	09:23:03	102
402	09:28:03	106
403	09:33:03	110
404	09:38:03	116
405	09:43:03	122
406	09:48:03	128
407	09:53:03	133
408	09:58:03	139
409	10:03:03	143
410	10:08:03	147
411	10:13:03	151
412	10:18:03	154
413	10:23:03	156
414	10:28:03	156
415	10:33:03	154
416	10:38:03	150
417	10:43:03	143
418	10:48:03	136
419	10:53:03	129
420	10:58:03	121
421	11:03:03	114
422	11:08:03	109
423	11:13:03	105
424	11:18:03	103
425	11:23:03	102
426	11:28:03	102
427	11:33:03	104
428	11:38:03	106
429	11:43:03	108
430	11:48:03	109
431	11:53:03	109
432	11:58:03	107
433	12:03:03	103
434	12:08:03	99
435	12:13:03	94
436	12:18:03	90
437	12:23:03	88
438	12:28:03	87
439	12:33:03	87
440	12:38:03	89
441	12:43:03	92
442	12:48:03	95
443	12:53:03	97
444	12:58:03	100
445	13:03:03	101
446	13:08:03	102
447	13:13:03	102
448	13:18:03	101
449	13:23:03	99
450	13:28:03	97
451	13:33:03	95
452	13:38:03	92
453	13:43:03	90
454	13:48:03	87
455	13:53:03	86
456	13:58:03	85
457	14:03:03	86
458	14:08:03	88
459	14:13:03	93
460	14:18:03	101
461	14:23:03	111
462	14:28:03	122
463	14:33:03	133
464	14:38:03	144
465	14:43:03	152
466	14:48:03	159
467	14:53:03	163
468	14:58:03	165
469	15:03:03	164
470	15:08:03	162
471	15:13:03	157
472	15:18:03	151
473	15:23:03	144
474	15:28:03	136
475	15:33:03	128
476	15:38:03	121
477	15:43:03	116
478	15:48:03	111
479	15:53:03	108
480	15:58:03	106
481	16:03:03	107
482	16:08:03	108
483	16:13:03	110
484	16:18:03	112
485	16:23:03	113
486	16:28:03	114
487	16:33:03	115
488	16:38:03	116
489	16:43:03	117
490	16:48:03	118
491	16:53:03	118
492	16:58:03	117
493	17:03:03	114
494	17:08:03	109
495	17:13:03	102
496	17:18:03	96
497	17:23:03	90
498	17:28:03	85
499	17:33:03	83
500	17:38:03	83
501	17:43:03	84
502	17:48:03	86
503	17:53:03	88
504	17:58:03	90
505	18:03:03	92
506	18:08:03	93
507	18:13:03	94
508	18:18:03	94
509	18:23:03	94
510	18:28:03	94
511	18:33:03	95
512	18:38:03	95
513	18:43:03	96
514	18:48:03	98
515	18:53:03	99
516	18:58:03	101
517	19:03:03	103
518	19:08:03	105
519	19:13:03	106
520	19:18:03	107
521	19:23:03	108
522	19:28:03	109
523	19:33:03	108
524	19:38:03	108
525	19:43:03	106
526	19:48:03	104
527	19:53:03	102
528	19:58:03	100
529	20:03:03	98
530	20:08:03	97
531	20:13:03	95
532	20:18:03	94
533	20:23:03	93
534	20:28:03	91
535	20:33:03	90
536	20:38:03	89
537	20:43:03	89
538	20:48:03	90
539	20:53:03	93
540	20:58:03	98
541	21:03:03	103
542	21:08:03	109
543	21:13:03	115
544	21:18:03	121
545	21:23:03	125
546	21:28:03	128
547	21:33:03	130
548	21:38:03	130
549	21:43:03	128
550	21:48:03	127
551	21:53:03	125
552	21:58:03	123
553	22:03:03	123
554	22:08:03	124
555	22:13:03	127
556	22:18:03	130
557	22:23:03	133
558	22:28:03	135
559	22:33:03	136
560	22:38:03	134
561	22:43:03	131
562	22:48:03	127
563	22:53:03	122
564	22:58:03	117
565	23:03:03	112
566	23:08:03	107
567	23:13:03	103
568	23:18:03	99
569	23:23:03	95
570	23:28:03	92
571	23:33:03	90
572	23:38:03	88
573	23:43:03	86
574	23:48:03	84
575	23:53:03	84
576	23:58:03	83
