# Supplementary material for: Detrended Fluctuation Analysis in the prediction of type 2 diabetes mellitus in patients at risk: Model optimization and comparison with other metrics
Source: PLoS One. 2019 Dec 18;14(12):e0225817. doi: 10.1371/journal.pone.0225817 (PMC6919578; doi:10.1371/journal.pone.0225817)
Supplement: S1 File — This file includes glucose time series from all patients included in the study and the database with clinical variables. (ZIP) [file pone.0225817.s001.zip › S1/case 189.csv]

	hora	glucemia
1	00:04:36	102
2	00:09:36	102
3	00:14:36	102
4	00:19:36	101
5	00:24:36	99
6	00:29:36	97
7	00:34:36	94
8	00:39:36	92
9	00:44:36	90
10	00:49:36	88
11	00:54:36	87
12	00:59:36	85
13	01:04:36	84
14	01:09:36	81
15	01:14:36	79
16	01:19:36	77
17	01:24:36	74
18	01:29:36	73
19	01:34:36	71
20	01:39:36	71
21	01:44:36	72
22	01:49:36	74
23	01:54:36	76
24	01:59:36	78
25	02:04:36	78
26	02:09:36	78
27	02:14:36	78
28	02:19:36	78
29	02:24:36	78
30	02:29:36	78
31	02:34:36	78
32	02:39:36	79
33	02:44:36	80
34	02:49:36	81
35	02:54:36	83
36	02:59:36	85
37	03:04:36	87
38	03:09:36	88
39	03:14:36	89
40	03:19:36	89
41	03:24:36	89
42	03:29:36	88
43	03:34:36	88
44	03:39:36	87
45	03:44:36	87
46	03:49:36	86
47	03:54:36	86
48	03:59:36	86
49	04:04:36	87
50	04:09:36	87
51	04:14:36	88
52	04:19:36	88
53	04:24:36	88
54	04:29:36	88
55	04:34:36	88
56	04:39:36	88
57	04:44:36	88
58	04:49:36	89
59	04:54:36	89
60	04:59:36	89
61	05:04:36	90
62	05:09:36	91
63	05:14:36	93
64	05:19:36	95
65	05:24:36	97
66	05:29:36	99
67	05:34:36	98
68	05:39:36	97
69	05:44:36	96
70	05:49:36	96
71	05:54:36	97
72	05:59:36	98
73	06:04:36	98
74	06:09:36	98
75	06:14:36	97
76	06:19:36	97
77	06:24:36	97
78	06:29:36	97
79	06:34:36	98
80	06:39:36	100
81	06:44:36	101
82	06:49:36	102
83	06:54:36	103
84	06:59:36	103
85	07:04:36	102
86	07:09:36	101
87	07:14:36	98
88	07:19:36	96
89	07:24:36	94
90	07:29:36	93
91	07:34:36	94
92	07:39:36	96
93	07:44:36	99
94	07:49:36	103
95	07:54:36	106
96	07:59:36	109
97	08:04:36	111
98	08:09:36	113
99	08:14:36	114
100	08:19:36	115
101	08:24:36	115
102	08:29:36	116
103	08:34:36	118
104	08:39:36	122
105	08:44:36	128
106	08:49:36	135
107	08:54:36	143
108	08:59:36	150
109	09:04:36	156
110	09:09:36	159
111	09:14:36	161
112	09:19:36	161
113	09:24:36	159
114	09:29:36	158
115	09:34:36	156
116	09:39:36	154
117	09:44:36	150
118	09:49:36	146
119	09:54:36	142
120	09:59:36	137
121	10:04:36	133
122	10:09:36	130
123	10:14:36	126
124	10:19:36	122
125	10:24:36	117
126	10:29:36	111
127	10:34:36	105
128	10:39:36	101
129	10:44:36	97
130	10:49:36	95
131	10:54:36	94
132	10:59:36	93
133	11:04:36	92
134	11:09:36	92
135	11:14:36	92
136	11:19:36	91
137	11:24:36	90
138	11:29:36	90
139	11:34:36	89
140	11:39:36	88
141	11:44:36	87
142	11:49:36	87
143	11:54:36	86
144	11:59:36	86
145	12:04:36	86
146	12:09:36	87
147	12:14:36	88
148	12:19:36	88
149	12:24:36	89
150	12:29:36	89
151	12:34:36	90
152	12:39:36	90
153	12:44:36	89
154	12:49:36	89
155	12:54:36	88
156	12:59:36	86
157	13:04:36	85
158	13:09:36	85
159	13:14:36	85
160	13:19:36	86
161	13:24:36	87
162	13:29:36	87
163	13:34:36	87
164	13:39:36	87
165	13:44:36	86
166	13:49:36	85
167	13:54:36	84
168	13:59:36	82
169	14:04:36	81
170	14:09:36	81
171	14:14:36	81
172	14:19:36	81
173	14:24:36	82
174	14:29:36	82
175	14:34:36	83
176	14:39:36	84
177	14:44:36	85
178	14:49:36	86
179	14:54:36	87
180	14:59:36	88
181	15:04:36	89
182	15:09:36	91
183	15:14:36	95
184	15:19:36	100
185	15:24:36	106
186	15:29:36	113
187	15:34:36	119
188	15:39:36	124
189	15:44:36	128
190	15:49:36	131
191	15:54:36	134
192	15:59:36	135
193	16:04:36	136
194	16:09:36	135
195	16:14:36	134
196	16:19:36	132
197	16:24:36	131
198	16:29:36	130
199	16:34:36	130
200	16:39:36	129
201	16:44:36	129
202	16:49:36	128
203	16:54:36	127
204	16:59:36	126
205	17:04:36	125
206	17:09:36	124
207	17:14:36	122
208	17:19:36	121
209	17:24:36	121
210	17:29:36	121
211	17:34:36	121
212	17:39:36	120
213	17:44:36	120
214	17:49:36	118
215	17:54:36	116
216	17:59:36	114
217	18:04:36	112
218	18:09:36	110
219	18:14:36	108
220	18:19:36	106
221	18:24:36	104
222	18:29:36	103
223	18:34:36	102
224	18:39:36	102
225	18:44:36	103
226	18:49:36	104
227	18:54:36	105
228	18:59:36	105
229	19:04:36	103
230	19:09:36	102
231	19:14:36	100
232	19:19:36	98
233	19:24:36	98
234	19:29:36	98
235	19:34:36	99
236	19:39:36	101
237	19:44:36	102
238	19:49:36	104
239	19:54:36	106
240	19:59:36	107
241	20:04:36	108
242	20:09:36	108
243	20:14:36	108
244	20:19:36	109
245	20:24:36	109
246	20:29:36	108
247	20:34:36	108
248	20:39:36	107
249	20:44:36	105
250	20:49:36	103
251	20:54:36	102
252	20:59:36	101
253	21:04:37	99
254	21:09:37	98
255	21:14:37	96
256	21:19:37	94
257	21:24:37	92
258	21:29:37	91
259	21:34:37	89
260	21:39:37	88
261	21:44:37	87
262	21:49:37	85
263	21:54:37	85
264	21:59:37	84
265	22:04:37	85
266	22:09:37	87
267	22:14:37	91
268	22:19:37	96
269	22:24:37	103
270	22:29:37	110
271	22:34:37	117
272	22:39:37	124
273	22:44:37	128
274	22:49:37	132
275	22:54:37	133
276	22:59:37	133
277	23:04:37	131
278	23:09:37	128
279	23:14:37	125
280	23:19:37	121
281	23:24:37	117
282	23:29:37	114
283	23:34:37	110
284	23:39:37	107
285	23:44:37	105
286	23:49:37	104
287	23:54:37	104
288	23:59:37	105
289	00:04:37	106
290	00:09:37	108
291	00:14:37	109
292	00:19:37	110
293	00:24:37	111
294	00:29:37	112
295	00:34:37	113
296	00:39:37	114
297	00:44:37	115
298	00:49:37	116
299	00:54:37	116
300	00:59:37	115
301	01:04:37	114
302	01:09:37	112
303	01:14:37	109
304	01:19:37	106
305	01:24:37	103
306	01:29:37	100
307	01:34:37	98
308	01:39:37	97
309	01:44:37	96
310	01:49:37	97
311	01:54:37	98
312	01:59:37	99
313	02:04:37	101
314	02:09:37	102
315	02:14:37	103
316	02:19:37	103
317	02:24:37	103
318	02:29:37	101
319	02:34:37	100
320	02:39:37	98
321	02:44:37	96
322	02:49:37	94
323	02:54:37	93
324	02:59:37	92
325	03:04:37	91
326	03:09:37	91
327	03:14:37	91
328	03:19:37	91
329	03:24:37	91
330	03:29:37	91
331	03:34:37	91
332	03:39:37	92
333	03:44:37	92
334	03:49:37	92
335	03:54:37	92
336	03:59:37	91
337	04:04:37	90
338	04:09:37	89
339	04:14:37	88
340	04:19:37	88
341	04:24:37	88
342	04:29:37	88
343	04:34:37	89
344	04:39:37	90
345	04:44:37	90
346	04:49:37	91
347	04:54:37	91
348	04:59:37	92
349	05:04:37	93
350	05:09:37	93
351	05:14:37	94
352	05:19:37	95
353	05:24:37	95
354	05:29:37	95
355	05:34:37	95
356	05:39:37	95
357	05:44:37	94
358	05:49:37	93
359	05:54:37	93
360	05:59:37	93
361	06:04:37	93
362	06:09:37	94
363	06:14:37	95
364	06:19:37	95
365	06:24:37	94
366	06:29:37	94
367	06:34:37	93
368	06:39:37	94
369	06:44:37	96
370	06:49:37	99
371	06:54:37	102
372	06:59:37	105
373	07:04:37	109
374	07:09:37	112
375	07:14:37	115
376	07:19:37	116
377	07:24:37	116
378	07:29:37	115
379	07:34:37	112
380	07:39:37	108
381	07:44:37	105
382	07:49:37	102
383	07:54:37	101
384	07:59:37	102
385	08:04:37	103
386	08:09:37	105
387	08:14:37	106
388	08:19:37	107
389	08:24:37	108
390	08:29:37	108
391	08:34:37	108
392	08:39:37	106
393	08:44:37	104
394	08:49:37	100
395	08:54:37	96
396	08:59:37	93
397	09:04:37	91
398	09:09:37	93
399	09:14:37	97
400	09:19:37	103
401	09:24:37	108
402	09:29:37	111
403	09:34:37	112
404	09:39:37	112
405	09:44:37	112
406	09:49:37	113
407	09:54:37	117
408	09:59:37	123
409	10:04:37	129
410	10:09:37	135
411	10:14:37	139
412	10:19:37	141
413	10:24:37	142
414	10:29:37	142
415	10:34:37	141
416	10:39:37	142
417	10:44:37	142
418	10:49:37	142
419	10:54:37	141
420	10:59:37	138
421	11:04:37	133
422	11:09:37	127
423	11:14:37	121
424	11:19:37	115
425	11:24:37	109
426	11:29:37	105
427	11:34:37	102
428	11:39:37	99
429	11:44:37	96
430	11:49:37	93
431	11:54:37	90
432	11:59:37	87
433	12:04:37	86
434	12:09:37	86
435	12:14:37	86
436	12:19:37	86
437	12:24:37	86
438	12:29:37	86
439	12:34:37	85
440	12:39:37	85
441	12:44:37	85
442	12:49:37	85
443	12:54:37	86
444	12:59:37	86
445	13:04:37	88
446	13:09:37	89
447	13:14:37	90
448	13:19:37	90
449	13:24:37	91
450	13:29:37	91
451	13:34:37	92
452	13:39:37	92
453	13:44:37	92
454	13:49:37	92
455	13:54:37	92
456	13:59:37	92
457	14:04:37	93
458	14:09:37	93
459	14:14:37	93
460	14:19:37	94
461	14:24:37	94
462	14:29:37	94
463	14:34:37	95
464	14:39:37	95
465	14:44:37	96
466	14:49:37	96
467	14:54:37	96
468	14:59:37	96
469	15:04:37	96
470	15:09:37	95
471	15:14:37	95
472	15:19:37	94
473	15:24:37	94
474	15:29:37	94
475	15:34:37	95
476	15:39:37	97
477	15:44:37	100
478	15:49:37	104
479	15:54:37	109
480	15:59:37	116
481	16:04:37	124
482	16:09:37	132
483	16:14:37	139
484	16:19:37	144
485	16:24:37	148
486	16:29:37	149
487	16:34:37	148
488	16:39:37	146
489	16:44:37	143
490	16:49:37	140
491	16:54:37	138
492	16:59:37	136
493	17:04:37	134
494	17:09:37	133
495	17:14:37	132
496	17:19:37	131
497	17:24:37	131
498	17:29:37	132
499	17:34:37	133
500	17:39:37	134
501	17:44:37	134
502	17:49:37	133
503	17:54:37	130
504	17:59:37	126
505	18:04:37	122
506	18:09:37	118
507	18:14:37	115
508	18:19:37	114
509	18:24:37	113
510	18:29:37	114
511	18:34:37	114
512	18:39:37	114
513	18:44:37	112
514	18:49:37	110
515	18:54:37	107
516	18:59:37	104
517	19:04:37	101
518	19:09:37	98
519	19:14:37	96
520	19:19:37	95
521	19:24:37	96
522	19:29:37	97
523	19:34:37	98
524	19:39:37	100
525	19:44:37	102
526	19:49:37	104
527	19:54:37	104
528	19:59:37	104
529	20:04:37	103
530	20:09:37	102
531	20:14:37	100
532	20:19:37	97
533	20:24:37	94
534	20:29:37	91
535	20:34:37	87
536	20:39:37	84
537	20:44:37	82
538	20:49:37	82
539	20:54:37	85
540	20:59:37	89
541	21:04:37	93
542	21:09:37	97
543	21:14:37	100
544	21:19:37	100
545	21:24:37	100
546	21:29:37	98
547	21:34:37	97
548	21:39:37	96
549	21:44:37	97
550	21:49:37	99
551	21:54:37	101
552	21:59:37	102
553	22:04:37	101
554	22:09:37	99
555	22:14:37	98
556	22:19:37	96
557	22:24:37	97
558	22:29:37	98
559	22:34:37	100
560	22:39:37	103
561	22:44:37	106
562	22:49:37	108
563	22:54:37	110
564	22:59:37	111
565	23:04:37	111
566	23:09:37	110
567	23:14:37	108
568	23:19:37	106
569	23:24:37	105
570	23:29:37	105
571	23:34:37	104
572	23:39:37	104
573	23:44:37	103
574	23:49:37	101
575	23:54:37	99
576	23:59:37	97
