# Supplementary material for: Detrended Fluctuation Analysis in the prediction of type 2 diabetes mellitus in patients at risk: Model optimization and comparison with other metrics
Source: PLoS One. 2019 Dec 18;14(12):e0225817. doi: 10.1371/journal.pone.0225817 (PMC6919578; doi:10.1371/journal.pone.0225817)
Supplement: S1 File — This file includes glucose time series from all patients included in the study and the database with clinical variables. (ZIP) [file pone.0225817.s001.zip › S1/case 19.csv]

	hora	glucemia
1	00:00:41	105
2	00:05:41	102
3	00:10:41	99
4	00:15:41	97
5	00:20:41	94
6	00:25:41	92
7	00:30:41	90
8	00:35:41	89
9	00:40:41	88
10	00:45:41	87
11	00:50:41	86
12	00:55:41	85
13	01:00:41	85
14	01:05:41	84
15	01:10:41	84
16	01:15:41	85
17	01:20:41	85
18	01:25:41	86
19	01:30:41	87
20	01:35:41	87
21	01:40:41	87
22	01:45:41	87
23	01:50:41	86
24	01:55:41	85
25	02:00:41	84
26	02:05:41	83
27	02:10:41	83
28	02:15:41	83
29	02:20:41	83
30	02:25:41	82
31	02:30:41	82
32	02:35:41	82
33	02:40:41	82
34	02:45:41	81
35	02:50:41	81
36	02:55:41	81
37	03:00:41	80
38	03:05:41	80
39	03:10:41	80
40	03:15:41	80
41	03:20:41	81
42	03:25:41	81
43	03:30:41	81
44	03:35:41	81
45	03:40:41	82
46	03:45:41	82
47	03:50:41	82
48	03:55:41	81
49	04:00:41	81
50	04:05:41	81
51	04:10:41	81
52	04:15:41	81
53	04:20:41	81
54	04:25:41	81
55	04:30:41	81
56	04:35:41	80
57	04:40:41	80
58	04:45:41	80
59	04:50:41	79
60	04:55:41	79
61	05:00:41	79
62	05:05:41	78
63	05:10:41	78
64	05:15:41	78
65	05:20:41	77
66	05:25:41	77
67	05:30:41	75
68	05:35:41	74
69	05:40:41	72
70	05:45:41	69
71	05:50:41	67
72	05:55:41	64
73	06:00:41	60
74	06:05:41	57
75	06:10:41	56
76	06:15:41	56
77	06:20:41	60
78	06:25:41	64
79	06:30:41	69
80	06:35:41	73
81	06:40:41	75
82	06:45:41	76
83	06:50:41	77
84	06:55:41	77
85	07:00:41	77
86	07:05:41	77
87	07:10:41	78
88	07:15:41	78
89	07:20:41	79
90	07:25:41	80
91	07:30:41	81
92	07:35:41	81
93	07:40:41	80
94	07:45:41	80
95	07:50:41	79
96	07:55:41	79
97	08:00:41	79
98	08:05:41	79
99	08:10:41	79
100	08:15:41	80
101	08:20:41	81
102	08:25:41	82
103	08:30:41	82
104	08:35:41	83
105	08:40:41	83
106	08:45:41	83
107	08:50:41	83
108	08:55:41	82
109	09:00:41	82
110	09:05:41	82
111	09:10:41	82
112	09:15:41	82
113	09:20:41	82
114	09:25:41	83
115	09:30:41	83
116	09:35:41	84
117	09:40:41	84
118	09:45:41	85
119	09:50:41	87
120	09:55:41	89
121	10:00:41	92
122	10:05:41	95
123	10:10:41	98
124	10:15:41	101
125	10:20:41	103
126	10:25:41	103
127	10:30:41	103
128	10:35:41	103
129	10:40:41	101
130	10:45:41	100
131	10:50:41	98
132	10:55:41	96
133	11:00:41	94
134	11:05:41	93
135	11:10:41	92
136	11:15:41	92
137	11:20:41	92
138	11:25:41	92
139	11:30:41	91
140	11:35:41	90
141	11:40:41	88
142	11:45:41	86
143	11:50:41	85
144	11:55:41	84
145	12:00:41	83
146	12:05:41	83
147	12:10:41	83
148	12:15:41	83
149	12:20:41	83
150	12:25:41	84
151	12:30:41	84
152	12:35:41	84
153	12:40:41	84
154	12:45:41	84
155	12:50:41	84
156	12:55:41	84
157	13:00:41	84
158	13:05:41	85
159	13:10:41	87
160	13:15:41	88
161	13:20:41	91
162	13:25:41	93
163	13:30:41	95
164	13:35:41	95
165	13:40:41	95
166	13:45:41	94
167	13:50:41	93
168	13:55:41	91
169	14:00:41	90
170	14:05:41	89
171	14:10:41	89
172	14:15:41	88
173	14:20:41	88
174	14:25:41	89
175	14:30:41	89
176	14:35:41	90
177	14:40:41	90
178	14:45:41	90
179	14:50:41	90
180	14:55:41	90
181	15:00:41	91
182	15:05:41	92
183	15:10:41	93
184	15:15:41	96
185	15:20:41	100
186	15:25:41	106
187	15:30:41	111
188	15:35:41	116
189	15:40:41	120
190	15:45:41	122
191	15:50:41	124
192	15:55:41	125
193	16:00:41	125
194	16:05:41	126
195	16:10:41	127
196	16:15:41	128
197	16:20:41	129
198	16:25:41	130
199	16:30:41	130
200	16:35:41	131
201	16:40:41	131
202	16:45:41	131
203	16:50:41	131
204	16:55:41	130
205	17:00:41	129
206	17:05:41	127
207	17:10:41	126
208	17:15:41	124
209	17:20:41	123
210	17:25:41	121
211	17:30:41	119
212	17:35:41	116
213	17:40:41	114
214	17:45:41	111
215	17:50:41	108
216	17:55:41	106
217	18:00:41	104
218	18:05:41	103
219	18:10:41	103
220	18:15:41	103
221	18:20:41	102
222	18:25:41	102
223	18:30:41	102
224	18:35:41	103
225	18:40:41	104
226	18:45:41	105
227	18:50:41	106
228	18:55:41	106
229	19:00:41	105
230	19:05:41	105
231	19:10:41	103
232	19:15:41	102
233	19:20:41	101
234	19:25:41	100
235	19:30:41	99
236	19:35:41	97
237	19:40:41	96
238	19:45:41	94
239	19:50:41	93
240	19:55:41	93
241	20:00:41	93
242	20:05:41	93
243	20:10:41	93
244	20:15:41	93
245	20:20:41	93
246	20:25:41	93
247	20:30:41	93
248	20:35:41	92
249	20:40:41	91
250	20:45:41	90
251	20:50:41	90
252	20:55:41	90
253	21:00:41	90
254	21:05:41	90
255	21:10:41	91
256	21:15:41	91
257	21:20:41	91
258	21:25:41	91
259	21:30:41	90
260	21:35:41	89
261	21:40:41	89
262	21:45:41	88
263	21:50:41	89
264	21:55:41	89
265	22:00:41	91
266	22:05:41	93
267	22:10:41	96
268	22:15:41	98
269	22:20:41	100
270	22:25:41	101
271	22:30:41	102
272	22:35:41	103
273	22:40:41	104
274	22:45:41	104
275	22:50:41	104
276	22:55:41	104
277	23:00:41	104
278	23:05:41	105
279	23:10:41	105
280	23:15:41	104
281	23:20:41	104
282	23:25:41	103
283	23:30:41	103
284	23:35:41	102
285	23:40:41	101
286	23:45:41	100
287	23:50:41	100
288	23:55:41	101
289	00:00:41	101
290	00:05:41	102
291	00:10:41	103
292	00:15:41	103
293	00:20:41	102
294	00:25:41	101
295	00:30:41	98
296	00:35:41	93
297	00:40:41	87
298	00:45:41	81
299	00:50:41	75
300	00:55:41	71
301	01:00:41	69
302	01:05:41	69
303	01:10:41	71
304	01:15:41	74
305	01:20:41	78
306	01:25:41	82
307	01:30:41	86
308	01:35:41	89
309	01:40:41	90
310	01:45:41	91
311	01:50:41	92
312	01:55:41	92
313	02:00:41	91
314	02:05:41	90
315	02:10:41	90
316	02:15:41	89
317	02:20:41	88
318	02:25:41	88
319	02:30:41	87
320	02:35:41	87
321	02:40:41	86
322	02:45:41	86
323	02:50:41	86
324	02:55:41	87
325	03:00:41	88
326	03:05:41	88
327	03:10:41	89
328	03:15:41	89
329	03:20:41	87
330	03:25:41	86
331	03:30:41	84
332	03:35:41	84
333	03:40:41	84
334	03:45:41	84
335	03:50:41	85
336	03:55:41	86
337	04:00:41	86
338	04:05:41	86
339	04:10:41	86
340	04:15:41	87
341	04:20:41	87
342	04:25:41	87
343	04:30:41	87
344	04:35:41	87
345	04:40:41	87
346	04:45:41	87
347	04:50:41	87
348	04:55:41	87
349	05:00:41	87
350	05:05:41	87
351	05:10:41	87
352	05:15:41	87
353	05:20:41	88
354	05:25:41	88
355	05:30:41	88
356	05:35:41	87
357	05:40:41	87
358	05:45:41	87
359	05:50:41	87
360	05:55:41	87
361	06:00:41	86
362	06:05:41	86
363	06:10:41	85
364	06:15:41	84
365	06:20:41	84
366	06:25:41	83
367	06:30:41	83
368	06:35:41	83
369	06:40:41	83
370	06:45:41	83
371	06:50:41	83
372	06:55:41	83
373	07:00:41	84
374	07:05:41	84
375	07:10:41	85
376	07:15:41	84
377	07:20:41	84
378	07:25:41	84
379	07:30:41	84
380	07:35:41	83
381	07:40:41	83
382	07:45:41	84
383	07:50:41	84
384	07:55:41	84
385	08:00:41	84
386	08:05:41	84
387	08:10:41	83
388	08:15:41	83
389	08:20:41	83
390	08:25:41	82
391	08:30:41	82
392	08:35:41	82
393	08:40:41	82
394	08:45:41	82
395	08:50:41	82
396	08:55:41	83
397	09:00:41	84
398	09:05:41	84
399	09:10:41	85
400	09:15:41	86
401	09:20:41	87
402	09:25:41	88
403	09:30:41	88
404	09:35:41	89
405	09:40:41	89
406	09:45:41	90
407	09:50:41	91
408	09:55:41	93
409	10:00:41	97
410	10:05:41	101
411	10:10:41	105
412	10:15:41	109
413	10:20:41	112
414	10:25:41	113
415	10:30:41	113
416	10:35:41	112
417	10:40:41	110
418	10:45:41	108
419	10:50:41	105
420	10:55:41	103
421	11:00:41	102
422	11:05:41	101
423	11:10:41	100
424	11:15:41	99
425	11:20:41	98
426	11:25:41	97
427	11:30:41	95
428	11:35:41	94
429	11:40:41	93
430	11:45:41	91
431	11:50:41	91
432	11:55:41	91
433	12:00:41	NA
434	12:05:41	NA
435	12:09:34	NA
436	12:14:35	NA
437	12:19:35	NA
438	12:24:35	NA
439	12:29:35	NA
440	12:34:35	NA
441	12:39:35	NA
442	12:44:35	92
443	12:49:35	91
444	12:54:35	90
445	12:59:35	90
446	13:04:35	91
447	13:09:35	91
448	13:14:35	92
449	13:19:35	92
450	13:24:35	92
451	13:29:35	92
452	13:34:35	92
453	13:39:35	92
454	13:44:35	92
455	13:49:35	91
456	13:54:35	91
457	13:59:35	91
458	14:04:35	91
459	14:09:35	91
460	14:14:35	90
461	14:19:35	90
462	14:24:35	90
463	14:29:35	90
464	14:34:35	91
465	14:39:35	91
466	14:44:35	92
467	14:49:35	92
468	14:54:35	92
469	14:59:35	92
470	15:04:35	91
471	15:09:35	91
472	15:14:35	90
473	15:19:35	89
474	15:24:35	89
475	15:29:35	90
476	15:34:35	92
477	15:39:35	95
478	15:44:35	99
479	15:49:35	103
480	15:54:35	107
481	15:59:35	110
482	16:04:35	113
483	16:09:35	115
484	16:14:35	116
485	16:19:35	117
486	16:24:35	118
487	16:29:35	119
488	16:34:35	120
489	16:39:35	121
490	16:44:35	121
491	16:49:35	122
492	16:54:35	122
493	16:59:35	123
494	17:04:35	123
495	17:09:35	122
496	17:14:35	120
497	17:19:35	118
498	17:24:35	116
499	17:29:35	113
500	17:34:35	111
501	17:39:35	109
502	17:44:35	108
503	17:49:35	107
504	17:54:35	107
505	17:59:35	107
506	18:04:35	107
507	18:09:35	107
508	18:14:35	107
509	18:19:35	108
510	18:24:35	108
511	18:29:35	109
512	18:34:35	109
513	18:39:35	108
514	18:44:35	107
515	18:49:35	106
516	18:54:35	104
517	18:59:35	102
518	19:04:35	101
519	19:09:35	99
520	19:14:35	97
521	19:19:35	95
522	19:24:35	95
523	19:29:35	94
524	19:34:35	95
525	19:39:35	96
526	19:44:35	97
527	19:49:35	99
528	19:54:35	100
529	19:59:35	101
530	20:04:35	102
531	20:09:35	103
532	20:14:35	103
533	20:19:35	104
534	20:24:35	104
535	20:29:35	105
536	20:34:35	106
537	20:39:35	106
538	20:44:35	107
539	20:49:35	106
540	20:54:35	105
541	20:59:35	104
542	21:04:35	103
543	21:09:35	102
544	21:14:35	101
545	21:19:35	101
546	21:24:35	101
547	21:29:35	101
548	21:34:35	102
549	21:39:35	103
550	21:44:35	103
551	21:49:35	103
552	21:54:35	103
553	21:59:35	102
554	22:04:35	101
555	22:09:35	100
556	22:14:35	99
557	22:19:35	98
558	22:24:35	98
559	22:29:35	98
560	22:34:35	99
561	22:39:35	101
562	22:44:35	103
563	22:49:35	105
564	22:54:35	108
565	22:59:35	111
566	23:04:35	114
567	23:09:35	117
568	23:14:35	119
569	23:19:35	120
570	23:24:35	121
571	23:29:35	121
572	23:34:35	120
573	23:39:35	119
574	23:44:35	117
575	23:49:35	115
576	23:54:35	113
