# Supplementary material for: Detrended Fluctuation Analysis in the prediction of type 2 diabetes mellitus in patients at risk: Model optimization and comparison with other metrics
Source: PLoS One. 2019 Dec 18;14(12):e0225817. doi: 10.1371/journal.pone.0225817 (PMC6919578; doi:10.1371/journal.pone.0225817)
Supplement: S1 File — This file includes glucose time series from all patients included in the study and the database with clinical variables. (ZIP) [file pone.0225817.s001.zip › S1/case 190.csv]

	hora	glucemia
1	00:01:50	103
2	00:06:50	101
3	00:11:50	98
4	00:16:50	96
5	00:21:50	95
6	00:26:50	94
7	00:31:50	94
8	00:36:50	94
9	00:41:50	95
10	00:46:50	95
11	00:51:50	95
12	00:56:50	95
13	01:01:50	95
14	01:06:50	95
15	01:11:50	96
16	01:16:50	96
17	01:21:50	97
18	01:26:50	98
19	01:31:50	98
20	01:36:50	99
21	01:41:50	100
22	01:46:50	100
23	01:51:50	100
24	01:56:50	100
25	02:01:50	99
26	02:06:50	98
27	02:11:50	97
28	02:16:50	95
29	02:21:50	94
30	02:26:50	94
31	02:31:50	93
32	02:36:50	92
33	02:41:50	91
34	02:46:50	91
35	02:51:50	90
36	02:56:50	89
37	03:01:50	89
38	03:06:50	89
39	03:11:50	89
40	03:16:50	89
41	03:21:50	89
42	03:26:50	90
43	03:31:50	90
44	03:36:50	90
45	03:41:50	90
46	03:46:50	90
47	03:51:50	89
48	03:56:50	89
49	04:01:50	89
50	04:06:50	89
51	04:11:50	90
52	04:16:50	90
53	04:21:50	91
54	04:26:50	92
55	04:31:50	92
56	04:36:50	93
57	04:41:50	93
58	04:46:50	93
59	04:51:50	93
60	04:56:50	93
61	05:01:50	92
62	05:06:50	92
63	05:11:50	91
64	05:16:50	91
65	05:21:50	91
66	05:26:50	91
67	05:31:50	91
68	05:36:50	91
69	05:41:50	92
70	05:46:50	92
71	05:51:50	93
72	05:56:50	93
73	06:01:50	94
74	06:06:50	94
75	06:11:50	94
76	06:16:50	95
77	06:21:50	95
78	06:26:50	95
79	06:31:50	94
80	06:36:50	94
81	06:41:50	94
82	06:46:50	94
83	06:51:50	95
84	06:56:50	96
85	07:01:50	97
86	07:06:50	99
87	07:11:50	102
88	07:16:50	105
89	07:21:50	109
90	07:26:50	112
91	07:31:50	114
92	07:36:50	116
93	07:41:50	118
94	07:46:50	119
95	07:51:50	119
96	07:56:50	118
97	08:01:50	117
98	08:06:50	116
99	08:11:50	115
100	08:16:50	115
101	08:21:50	117
102	08:26:50	120
103	08:31:50	124
104	08:36:50	130
105	08:41:50	137
106	08:46:50	145
107	08:51:50	154
108	08:56:50	161
109	09:01:50	167
110	09:06:50	170
111	09:11:50	171
112	09:16:50	170
113	09:21:50	168
114	09:26:50	164
115	09:31:50	161
116	09:36:50	156
117	09:41:50	152
118	09:46:50	148
119	09:51:50	144
120	09:56:50	140
121	10:01:50	136
122	10:06:50	132
123	10:11:50	127
124	10:16:50	123
125	10:21:50	119
126	10:26:50	115
127	10:31:50	112
128	10:36:50	109
129	10:41:50	107
130	10:46:50	105
131	10:51:50	104
132	10:56:50	104
133	11:01:50	103
134	11:06:50	102
135	11:11:50	101
136	11:16:50	101
137	11:21:50	100
138	11:26:50	99
139	11:31:50	99
140	11:36:50	99
141	11:41:50	100
142	11:46:50	100
143	11:51:50	101
144	11:56:50	101
145	12:01:50	102
146	12:06:50	102
147	12:11:50	103
148	12:16:50	103
149	12:21:50	103
150	12:26:50	103
151	12:31:50	102
152	12:36:50	102
153	12:41:50	102
154	12:46:50	102
155	12:51:50	103
156	12:56:50	103
157	13:01:50	103
158	13:06:50	103
159	13:11:50	104
160	13:16:50	104
161	13:21:50	105
162	13:26:50	106
163	13:31:50	107
164	13:36:50	108
165	13:41:50	109
166	13:46:50	110
167	13:51:50	111
168	13:56:50	113
169	14:01:50	114
170	14:06:50	115
171	14:11:50	115
172	14:16:50	116
173	14:21:50	118
174	14:26:50	121
175	14:31:50	126
176	14:36:50	132
177	14:41:50	140
178	14:46:50	148
179	14:51:50	157
180	14:56:50	167
181	15:01:50	175
182	15:06:50	183
183	15:11:50	189
184	15:16:50	194
185	15:21:50	197
186	15:26:50	199
187	15:31:50	199
188	15:36:50	198
189	15:41:50	195
190	15:46:50	192
191	15:51:50	187
192	15:56:50	181
193	16:01:50	175
194	16:06:50	168
195	16:11:50	160
196	16:16:50	152
197	16:21:50	145
198	16:26:50	138
199	16:31:50	132
200	16:36:50	128
201	16:41:50	124
202	16:46:50	122
203	16:51:50	119
204	16:56:50	117
205	17:01:50	114
206	17:06:50	112
207	17:11:50	109
208	17:16:50	107
209	17:21:50	106
210	17:26:50	105
211	17:31:50	104
212	17:36:50	103
213	17:41:50	101
214	17:46:50	100
215	17:51:50	99
216	17:56:50	98
217	18:01:50	98
218	18:06:50	97
219	18:11:50	98
220	18:16:50	98
221	18:21:50	98
222	18:26:50	98
223	18:31:50	97
224	18:36:50	97
225	18:41:50	96
226	18:46:50	96
227	18:51:50	97
228	18:56:50	97
229	19:01:50	98
230	19:06:50	98
231	19:11:50	98
232	19:16:50	98
233	19:21:50	97
234	19:26:50	97
235	19:31:50	96
236	19:36:50	96
237	19:41:50	96
238	19:46:50	96
239	19:51:50	97
240	19:56:50	98
241	20:01:50	100
242	20:06:50	102
243	20:11:50	103
244	20:16:50	104
245	20:21:50	104
246	20:26:51	104
247	20:31:51	105
248	20:36:51	105
249	20:41:51	104
250	20:46:51	103
251	20:51:51	102
252	20:56:51	101
253	21:01:51	100
254	21:06:51	101
255	21:11:51	103
256	21:16:51	107
257	21:21:51	113
258	21:26:51	120
259	21:31:51	126
260	21:36:51	132
261	21:41:51	137
262	21:46:51	139
263	21:51:51	140
264	21:56:51	139
265	22:01:51	137
266	22:06:51	134
267	22:11:51	131
268	22:16:51	129
269	22:21:51	127
270	22:26:51	125
271	22:31:51	124
272	22:36:51	123
273	22:41:51	123
274	22:46:51	124
275	22:51:51	125
276	22:56:51	126
277	23:01:51	127
278	23:06:51	127
279	23:11:51	128
280	23:16:51	127
281	23:21:51	127
282	23:26:51	127
283	23:31:51	126
284	23:36:51	126
285	23:41:51	124
286	23:46:51	123
287	23:51:51	121
288	23:56:51	118
289	00:01:51	116
290	00:06:51	113
291	00:11:51	111
292	00:16:51	109
293	00:21:51	108
294	00:26:51	108
295	00:31:51	108
296	00:36:51	108
297	00:41:51	108
298	00:46:51	108
299	00:51:51	108
300	00:56:51	108
301	01:01:51	108
302	01:06:51	109
303	01:11:51	109
304	01:16:51	110
305	01:21:51	110
306	01:26:51	111
307	01:31:51	111
308	01:36:51	111
309	01:41:51	111
310	01:46:51	110
311	01:51:51	110
312	01:56:51	109
313	02:01:51	110
314	02:06:51	110
315	02:11:51	111
316	02:16:51	111
317	02:21:51	111
318	02:26:51	110
319	02:31:51	110
320	02:36:51	109
321	02:41:51	108
322	02:46:51	108
323	02:51:51	108
324	02:56:51	107
325	03:01:51	107
326	03:06:51	106
327	03:11:51	105
328	03:16:51	105
329	03:21:51	104
330	03:26:51	104
331	03:31:51	104
332	03:36:51	104
333	03:41:51	104
334	03:46:51	103
335	03:51:51	103
336	03:56:51	102
337	04:01:51	102
338	04:06:51	102
339	04:11:51	101
340	04:16:51	101
341	04:21:51	101
342	04:26:51	102
343	04:31:51	102
344	04:36:51	103
345	04:41:51	104
346	04:46:51	105
347	04:51:51	106
348	04:56:51	107
349	05:01:51	108
350	05:06:51	109
351	05:11:51	109
352	05:16:51	111
353	05:21:51	112
354	05:26:51	113
355	05:31:51	113
356	05:36:51	113
357	05:41:51	112
358	05:46:51	111
359	05:51:51	110
360	05:56:51	110
361	06:01:51	110
362	06:06:51	110
363	06:11:51	110
364	06:16:51	111
365	06:21:51	112
366	06:26:51	113
367	06:31:51	113
368	06:36:51	114
369	06:41:51	114
370	06:46:51	115
371	06:51:51	115
372	06:56:51	117
373	07:01:51	118
374	07:06:51	121
375	07:11:51	123
376	07:16:51	126
377	07:21:51	129
378	07:26:51	133
379	07:31:51	136
380	07:36:51	139
381	07:41:51	143
382	07:46:51	146
383	07:51:51	149
384	07:56:51	152
385	08:01:51	153
386	08:06:51	153
387	08:11:51	152
388	08:16:51	151
389	08:21:51	149
390	08:26:51	148
391	08:31:51	148
392	08:36:51	149
393	08:41:51	153
394	08:46:51	157
395	08:51:51	162
396	08:56:51	167
397	09:01:51	171
398	09:06:51	174
399	09:11:51	175
400	09:16:51	176
401	09:21:51	176
402	09:26:51	176
403	09:31:51	175
404	09:36:51	173
405	09:41:51	171
406	09:46:51	169
407	09:51:51	166
408	09:56:51	162
409	10:01:51	159
410	10:06:51	155
411	10:11:51	151
412	10:16:51	147
413	10:21:51	143
414	10:26:51	138
415	10:31:51	134
416	10:36:51	130
417	10:41:51	125
418	10:46:51	122
419	10:51:51	119
420	10:56:51	116
421	11:01:51	114
422	11:06:51	113
423	11:11:51	112
424	11:16:51	111
425	11:21:51	111
426	11:26:51	111
427	11:31:51	110
428	11:36:51	110
429	11:41:51	109
430	11:46:51	109
431	11:51:51	109
432	11:56:51	109
433	12:01:51	109
434	12:06:51	110
435	12:11:51	110
436	12:16:51	111
437	12:21:51	111
438	12:26:51	112
439	12:31:51	112
440	12:36:51	113
441	12:41:51	113
442	12:46:51	114
443	12:51:51	114
444	12:56:51	115
445	13:01:51	115
446	13:06:51	115
447	13:11:51	115
448	13:16:51	115
449	13:21:51	116
450	13:26:51	116
451	13:31:51	118
452	13:36:51	119
453	13:41:51	120
454	13:46:51	121
455	13:51:51	121
456	13:56:51	122
457	14:01:51	121
458	14:06:51	122
459	14:11:51	123
460	14:16:51	126
461	14:21:51	133
462	14:26:51	142
463	14:31:51	153
464	14:36:51	164
465	14:41:51	174
466	14:46:51	182
467	14:51:51	189
468	14:56:51	195
469	15:01:51	198
470	15:06:51	200
471	15:11:51	201
472	15:16:51	202
473	15:21:51	201
474	15:26:51	200
475	15:31:51	197
476	15:36:51	192
477	15:41:51	184
478	15:46:51	176
479	15:51:51	166
480	15:56:51	156
481	16:01:51	147
482	16:06:51	138
483	16:11:51	130
484	16:16:51	123
485	16:21:51	117
486	16:26:51	112
487	16:31:51	108
488	16:36:51	104
489	16:41:51	102
490	16:46:51	100
491	16:51:51	98
492	16:56:51	96
493	17:01:51	95
494	17:06:51	94
495	17:11:51	93
496	17:16:51	93
497	17:21:51	92
498	17:26:51	92
499	17:31:51	92
500	17:36:51	92
501	17:41:51	92
502	17:46:51	92
503	17:51:51	92
504	17:56:51	92
505	18:01:51	93
506	18:06:51	93
507	18:11:51	93
508	18:16:51	93
509	18:21:51	93
510	18:26:51	93
511	18:31:51	93
512	18:36:51	93
513	18:41:51	93
514	18:46:51	93
515	18:51:51	94
516	18:56:51	94
517	19:01:51	95
518	19:06:51	95
519	19:11:51	95
520	19:16:51	95
521	19:21:51	94
522	19:26:51	94
523	19:31:51	94
524	19:36:51	93
525	19:41:51	94
526	19:46:51	94
527	19:51:51	95
528	19:56:51	96
529	20:01:51	97
530	20:06:51	98
531	20:11:51	99
532	20:16:51	99
533	20:21:51	99
534	20:26:51	100
535	20:31:51	100
536	20:36:51	100
537	20:41:51	100
538	20:46:51	100
539	20:51:51	101
540	20:56:51	102
541	21:01:51	103
542	21:06:51	103
543	21:11:51	104
544	21:16:51	106
545	21:21:51	109
546	21:26:51	113
547	21:31:51	119
548	21:36:51	126
549	21:41:51	133
550	21:46:51	141
551	21:51:51	147
552	21:56:51	153
553	22:01:51	156
554	22:06:51	159
555	22:11:51	160
556	22:16:51	159
557	22:21:51	158
558	22:26:51	156
559	22:31:51	155
560	22:36:51	153
561	22:41:51	151
562	22:46:51	149
563	22:51:51	148
564	22:56:51	148
565	23:01:51	148
566	23:06:51	149
567	23:11:51	150
568	23:16:51	151
569	23:21:51	152
570	23:26:51	153
571	23:31:51	153
572	23:36:51	152
573	23:41:51	151
574	23:46:51	148
575	23:51:51	145
576	23:56:51	143
