# Supplementary material for: Detrended Fluctuation Analysis in the prediction of type 2 diabetes mellitus in patients at risk: Model optimization and comparison with other metrics
Source: PLoS One. 2019 Dec 18;14(12):e0225817. doi: 10.1371/journal.pone.0225817 (PMC6919578; doi:10.1371/journal.pone.0225817)
Supplement: S1 File — This file includes glucose time series from all patients included in the study and the database with clinical variables. (ZIP) [file pone.0225817.s001.zip › S1/case 191.csv]

	hora	glucemia
1	00:03:14	78
2	00:08:14	76
3	00:13:14	75
4	00:18:14	75
5	00:23:14	75
6	00:28:14	77
7	00:33:14	79
8	00:38:14	80
9	00:43:14	79
10	00:48:14	77
11	00:53:14	74
12	00:58:14	71
13	01:03:14	69
14	01:08:14	67
15	01:13:14	67
16	01:18:14	68
17	01:23:14	68
18	01:28:14	69
19	01:33:14	69
20	01:38:14	70
21	01:43:14	71
22	01:48:14	73
23	01:53:14	74
24	01:58:14	76
25	02:03:14	78
26	02:08:14	80
27	02:13:14	83
28	02:18:14	85
29	02:23:14	88
30	02:28:14	90
31	02:33:14	91
32	02:38:14	91
33	02:43:14	91
34	02:48:14	91
35	02:53:14	90
36	02:58:14	89
37	03:03:14	88
38	03:08:14	87
39	03:13:14	86
40	03:18:14	86
41	03:23:14	85
42	03:28:14	85
43	03:33:14	84
44	03:38:14	83
45	03:43:14	81
46	03:48:14	78
47	03:53:14	75
48	03:58:14	73
49	04:03:14	72
50	04:08:14	73
51	04:13:14	75
52	04:18:14	77
53	04:23:14	80
54	04:28:14	83
55	04:33:14	85
56	04:38:14	88
57	04:43:14	91
58	04:48:14	93
59	04:53:14	94
60	04:58:14	93
61	05:03:14	91
62	05:08:14	88
63	05:13:14	84
64	05:18:14	81
65	05:23:14	78
66	05:28:14	77
67	05:33:14	76
68	05:38:14	77
69	05:43:14	78
70	05:48:14	82
71	05:53:14	88
72	05:58:14	93
73	06:03:14	98
74	06:08:14	99
75	06:13:14	99
76	06:18:14	97
77	06:23:14	95
78	06:28:14	94
79	06:33:14	93
80	06:38:14	93
81	06:43:14	93
82	06:48:14	94
83	06:53:14	94
84	06:58:14	95
85	07:03:14	96
86	07:08:14	95
87	07:13:14	93
88	07:18:14	89
89	07:23:14	85
90	07:28:14	82
91	07:33:14	82
92	07:38:14	85
93	07:43:14	89
94	07:48:14	93
95	07:53:14	97
96	07:58:14	101
97	08:03:14	103
98	08:08:14	105
99	08:13:14	104
100	08:18:14	101
101	08:23:14	97
102	08:28:14	91
103	08:33:14	85
104	08:38:14	80
105	08:43:14	78
106	08:48:14	78
107	08:53:14	81
108	08:58:14	85
109	09:03:14	89
110	09:08:14	92
111	09:13:14	94
112	09:18:14	94
113	09:23:14	94
114	09:28:14	93
115	09:33:14	91
116	09:38:14	87
117	09:43:14	83
118	09:48:14	80
119	09:53:14	78
120	09:58:14	77
121	10:03:14	77
122	10:08:14	79
123	10:13:14	81
124	10:18:14	84
125	10:23:14	85
126	10:28:14	85
127	10:33:14	82
128	10:38:14	79
129	10:43:14	75
130	10:48:14	73
131	10:53:14	72
132	10:58:14	72
133	11:03:14	73
134	11:08:14	75
135	11:13:14	78
136	11:18:14	81
137	11:23:14	84
138	11:28:14	87
139	11:33:14	89
140	11:38:14	90
141	11:43:14	91
142	11:48:14	91
143	11:53:14	91
144	11:58:14	91
145	12:03:14	90
146	12:08:14	89
147	12:13:14	87
148	12:18:14	85
149	12:23:14	82
150	12:28:14	80
151	12:33:14	79
152	12:38:14	79
153	12:43:14	79
154	12:48:14	79
155	12:53:14	80
156	12:58:14	81
157	13:03:14	83
158	13:08:14	85
159	13:13:14	87
160	13:18:14	90
161	13:23:14	93
162	13:28:14	95
163	13:33:14	97
164	13:38:14	99
165	13:43:14	101
166	13:48:14	103
167	13:53:14	107
168	13:58:14	111
169	14:03:14	115
170	14:08:14	117
171	14:13:14	116
172	14:18:14	113
173	14:23:14	108
174	14:28:14	103
175	14:33:14	100
176	14:38:14	98
177	14:43:14	97
178	14:48:14	97
179	14:53:14	97
180	14:58:14	97
181	15:03:14	96
182	15:08:14	94
183	15:13:14	89
184	15:18:14	82
185	15:23:14	75
186	15:28:14	67
187	15:33:14	62
188	15:38:14	60
189	15:43:14	60
190	15:48:14	62
191	15:53:14	65
192	15:58:14	70
193	16:03:14	77
194	16:08:14	84
195	16:13:14	90
196	16:18:14	95
197	16:23:14	97
198	16:28:14	97
199	16:33:14	96
200	16:38:14	94
201	16:43:14	92
202	16:48:14	91
203	16:53:14	91
204	16:58:14	93
205	17:03:14	96
206	17:08:14	102
207	17:13:14	109
208	17:18:14	116
209	17:23:14	121
210	17:28:14	124
211	17:33:14	126
212	17:38:14	127
213	17:43:14	128
214	17:48:14	128
215	17:53:14	128
216	17:58:14	128
217	18:03:14	128
218	18:08:14	127
219	18:13:14	126
220	18:18:14	126
221	18:23:14	125
222	18:28:14	125
223	18:33:14	124
224	18:38:14	124
225	18:43:14	124
226	18:48:14	124
227	18:53:14	123
228	18:58:14	121
229	19:03:14	118
230	19:08:14	114
231	19:13:14	109
232	19:18:14	105
233	19:23:14	102
234	19:28:14	100
235	19:33:14	100
236	19:38:14	100
237	19:43:14	101
238	19:48:14	103
239	19:53:14	104
240	19:58:14	106
241	20:03:14	107
242	20:08:14	109
243	20:13:14	110
244	20:18:14	110
245	20:23:14	110
246	20:28:14	110
247	20:33:14	110
248	20:38:14	110
249	20:43:14	111
250	20:48:14	111
251	20:53:14	112
252	20:58:14	112
253	21:03:14	113
254	21:08:14	113
255	21:13:14	113
256	21:18:14	113
257	21:23:14	110
258	21:28:14	106
259	21:33:14	100
260	21:38:14	93
261	21:43:14	86
262	21:48:14	80
263	21:53:14	75
264	21:58:14	73
265	22:03:14	73
266	22:08:14	74
267	22:13:14	78
268	22:18:14	84
269	22:23:14	90
270	22:28:14	96
271	22:33:14	99
272	22:38:14	102
273	22:43:14	103
274	22:48:14	106
275	22:53:14	109
276	22:58:14	114
277	23:03:14	118
278	23:08:14	122
279	23:13:14	125
280	23:18:14	128
281	23:23:14	129
282	23:28:14	130
283	23:33:14	131
284	23:38:14	133
285	23:43:14	136
286	23:48:14	140
287	23:53:14	145
288	23:58:14	150
289	00:03:14	155
290	00:08:14	157
291	00:13:14	158
292	00:18:14	157
293	00:23:14	155
294	00:28:14	152
295	00:33:14	148
296	00:38:14	145
297	00:43:14	141
298	00:48:14	135
299	00:53:14	129
300	00:58:14	123
301	01:03:14	117
302	01:08:14	112
303	01:13:14	108
304	01:18:14	104
305	01:23:14	102
306	01:28:14	100
307	01:33:14	98
308	01:38:14	97
309	01:43:14	97
310	01:48:14	97
311	01:53:14	99
312	01:58:14	101
313	02:03:14	103
314	02:08:14	106
315	02:13:14	108
316	02:18:14	110
317	02:23:14	111
318	02:28:14	110
319	02:33:14	109
320	02:38:14	108
321	02:43:14	106
322	02:48:14	105
323	02:53:14	105
324	02:58:14	106
325	03:03:14	107
326	03:08:14	109
327	03:13:14	110
328	03:18:14	111
329	03:23:14	112
330	03:28:14	113
331	03:33:14	114
332	03:38:14	114
333	03:43:14	112
334	03:48:14	110
335	03:53:14	109
336	03:58:14	108
337	04:03:14	107
338	04:08:14	107
339	04:13:14	107
340	04:18:14	106
341	04:23:14	104
342	04:28:14	101
343	04:33:14	99
344	04:38:14	98
345	04:43:14	98
346	04:48:14	98
347	04:53:14	100
348	04:58:14	103
349	05:03:14	105
350	05:08:14	108
351	05:13:14	111
352	05:18:14	112
353	05:23:14	112
354	05:28:14	110
355	05:33:14	108
356	05:38:14	105
357	05:43:14	102
358	05:48:14	100
359	05:53:14	98
360	05:58:14	97
361	06:03:14	96
362	06:08:14	95
363	06:13:14	95
364	06:18:14	95
365	06:23:14	95
366	06:28:14	96
367	06:33:14	96
368	06:38:14	96
369	06:43:14	95
370	06:48:14	94
371	06:53:14	93
372	06:58:14	91
373	07:03:14	89
374	07:08:14	87
375	07:13:14	86
376	07:18:14	85
377	07:23:14	84
378	07:28:14	84
379	07:33:14	85
380	07:38:14	86
381	07:43:14	88
382	07:48:14	89
383	07:53:14	89
384	07:58:14	90
385	08:03:14	90
386	08:08:14	89
387	08:13:14	89
388	08:18:14	88
389	08:23:14	86
390	08:28:14	85
391	08:33:14	83
392	08:38:14	81
393	08:43:14	80
394	08:48:14	79
395	08:53:14	78
396	08:58:14	78
397	09:03:14	79
398	09:08:14	79
399	09:13:14	79
400	09:18:14	78
401	09:23:14	78
402	09:28:14	78
403	09:33:14	78
404	09:38:14	78
405	09:43:14	78
406	09:48:14	78
407	09:53:14	78
408	09:58:14	79
409	10:03:14	79
410	10:08:14	79
411	10:13:14	79
412	10:18:14	79
413	10:23:14	79
414	10:28:14	78
415	10:33:14	78
416	10:38:14	78
417	10:43:14	78
418	10:48:14	79
419	10:53:14	79
420	10:58:14	80
421	11:03:14	80
422	11:08:14	80
423	11:13:14	80
424	11:18:14	80
425	11:23:14	80
426	11:28:14	80
427	11:33:14	82
428	11:38:14	85
429	11:43:14	92
430	11:48:14	NA
431	11:53:14	NA
432	11:57:17	NA
433	12:02:18	NA
434	12:07:18	NA
435	12:12:18	NA
436	12:17:18	NA
437	12:22:18	NA
438	12:27:18	NA
439	12:32:18	132
440	12:37:18	131
441	12:42:18	130
442	12:47:18	129
443	12:52:18	129
444	12:57:18	128
445	13:02:18	127
446	13:07:18	127
447	13:12:18	126
448	13:17:18	125
449	13:22:18	124
450	13:27:18	122
451	13:32:18	121
452	13:37:18	119
453	13:42:18	117
454	13:47:18	116
455	13:52:18	117
456	13:57:18	118
457	14:02:18	121
458	14:07:18	124
459	14:12:18	126
460	14:17:18	127
461	14:22:18	127
462	14:27:18	126
463	14:32:18	124
464	14:37:18	123
465	14:42:18	121
466	14:47:18	120
467	14:52:18	120
468	14:57:18	119
469	15:02:18	118
470	15:07:18	117
471	15:12:18	116
472	15:17:18	115
473	15:22:18	115
474	15:27:18	115
475	15:32:18	116
476	15:37:18	117
477	15:42:18	119
478	15:47:18	122
479	15:52:18	125
480	15:57:18	127
481	16:02:18	128
482	16:07:18	129
483	16:12:18	129
484	16:17:18	128
485	16:22:18	125
486	16:27:18	121
487	16:32:18	116
488	16:37:18	113
489	16:42:18	112
490	16:47:18	114
491	16:52:18	119
492	16:57:18	125
493	17:02:18	131
494	17:07:18	135
495	17:12:18	137
496	17:17:18	137
497	17:22:18	136
498	17:27:18	133
499	17:32:18	129
500	17:37:18	125
501	17:42:18	122
502	17:47:18	119
503	17:52:18	117
504	17:57:18	116
505	18:02:18	117
506	18:07:18	119
507	18:12:18	121
508	18:17:18	122
509	18:22:18	124
510	18:27:18	124
511	18:32:18	124
512	18:37:18	123
513	18:42:18	122
514	18:47:18	120
515	18:52:18	118
516	18:57:18	115
517	19:02:18	113
518	19:07:18	111
519	19:12:18	110
520	19:17:18	109
521	19:22:18	109
522	19:27:18	109
523	19:32:18	110
524	19:37:18	111
525	19:42:18	111
526	19:47:18	111
527	19:52:18	110
528	19:57:18	110
529	20:02:18	109
530	20:07:18	108
531	20:12:18	108
532	20:17:18	108
533	20:22:18	108
534	20:27:18	109
535	20:32:18	108
536	20:37:18	108
537	20:42:18	107
538	20:47:18	105
539	20:52:18	103
540	20:57:18	101
541	21:02:18	100
542	21:07:18	99
543	21:12:18	98
544	21:17:18	98
545	21:22:18	97
546	21:27:18	97
547	21:32:18	97
548	21:37:18	96
549	21:42:18	96
550	21:47:18	95
551	21:52:18	95
552	21:57:18	94
553	22:02:18	93
554	22:07:18	92
555	22:12:18	91
556	22:17:18	90
557	22:22:18	89
558	22:27:18	88
559	22:32:18	88
560	22:37:18	88
561	22:42:18	88
562	22:47:18	88
563	22:52:18	88
564	22:57:18	88
565	23:02:18	88
566	23:07:18	88
567	23:12:18	88
568	23:17:18	88
569	23:22:18	88
570	23:27:18	88
571	23:32:18	88
572	23:37:18	88
573	23:42:18	88
574	23:47:18	88
575	23:52:18	89
576	23:57:18	89
