# Supplementary material for: Detrended Fluctuation Analysis in the prediction of type 2 diabetes mellitus in patients at risk: Model optimization and comparison with other metrics
Source: PLoS One. 2019 Dec 18;14(12):e0225817. doi: 10.1371/journal.pone.0225817 (PMC6919578; doi:10.1371/journal.pone.0225817)
Supplement: S1 File — This file includes glucose time series from all patients included in the study and the database with clinical variables. (ZIP) [file pone.0225817.s001.zip › S1/case 192.csv]

	hora	glucemia
1	00:02:44	101
2	00:07:44	100
3	00:12:44	100
4	00:17:44	100
5	00:22:44	100
6	00:27:44	101
7	00:32:44	102
8	00:37:44	103
9	00:42:44	104
10	00:47:44	104
11	00:52:44	103
12	00:57:44	103
13	01:02:44	102
14	01:07:44	102
15	01:12:44	101
16	01:17:44	101
17	01:22:44	101
18	01:27:44	101
19	01:32:44	102
20	01:37:44	104
21	01:42:44	106
22	01:47:44	108
23	01:52:44	109
24	01:57:44	110
25	02:02:44	111
26	02:07:44	111
27	02:12:44	111
28	02:17:44	110
29	02:22:44	109
30	02:27:44	109
31	02:32:44	108
32	02:37:44	107
33	02:42:45	106
34	02:47:45	105
35	02:52:45	104
36	02:57:45	103
37	03:02:45	103
38	03:07:45	102
39	03:12:45	102
40	03:17:45	101
41	03:22:45	101
42	03:27:45	100
43	03:32:45	100
44	03:37:45	100
45	03:42:45	100
46	03:47:45	100
47	03:52:45	101
48	03:57:45	101
49	04:02:45	101
50	04:07:45	102
51	04:12:45	102
52	04:17:45	102
53	04:22:45	103
54	04:27:45	103
55	04:32:45	103
56	04:37:45	104
57	04:42:45	104
58	04:47:45	104
59	04:52:45	103
60	04:57:45	102
61	05:02:45	101
62	05:07:45	100
63	05:12:45	99
64	05:17:45	99
65	05:22:45	99
66	05:27:45	101
67	05:32:45	102
68	05:37:45	103
69	05:42:45	105
70	05:47:45	105
71	05:52:45	106
72	05:57:45	106
73	06:02:45	106
74	06:07:45	106
75	06:12:45	105
76	06:17:45	104
77	06:22:45	103
78	06:27:45	102
79	06:32:45	101
80	06:37:45	100
81	06:42:45	101
82	06:47:45	102
83	06:52:45	103
84	06:57:45	105
85	07:02:45	107
86	07:07:45	110
87	07:12:45	114
88	07:17:45	119
89	07:22:45	125
90	07:27:45	132
91	07:32:45	138
92	07:37:45	142
93	07:42:45	145
94	07:47:45	146
95	07:52:45	147
96	07:57:45	148
97	08:02:45	148
98	08:07:45	148
99	08:12:45	147
100	08:17:45	146
101	08:22:45	145
102	08:27:45	144
103	08:32:45	142
104	08:37:45	140
105	08:42:45	138
106	08:47:45	135
107	08:52:45	132
108	08:57:45	129
109	09:02:45	126
110	09:07:45	124
111	09:12:45	122
112	09:17:45	121
113	09:22:45	121
114	09:27:45	121
115	09:32:45	121
116	09:37:45	121
117	09:42:45	120
118	09:47:45	119
119	09:52:45	118
120	09:57:45	117
121	10:02:45	116
122	10:07:45	114
123	10:12:45	113
124	10:17:45	111
125	10:22:45	109
126	10:27:45	107
127	10:32:45	104
128	10:37:45	102
129	10:42:45	100
130	10:47:45	99
131	10:52:45	98
132	10:57:45	97
133	11:02:45	96
134	11:07:45	95
135	11:12:45	94
136	11:17:45	93
137	11:22:45	92
138	11:27:45	91
139	11:32:45	92
140	11:37:45	92
141	11:42:45	92
142	11:47:45	91
143	11:52:45	90
144	11:57:45	90
145	12:02:45	89
146	12:07:45	88
147	12:12:45	87
148	12:17:45	86
149	12:22:45	86
150	12:27:45	86
151	12:32:45	87
152	12:37:45	88
153	12:42:45	89
154	12:47:45	90
155	12:52:45	90
156	12:57:45	90
157	13:02:45	90
158	13:07:45	90
159	13:12:45	89
160	13:17:45	89
161	13:22:45	88
162	13:27:45	88
163	13:32:45	87
164	13:37:45	87
165	13:42:45	87
166	13:47:45	89
167	13:52:45	91
168	13:57:45	95
169	14:02:45	100
170	14:07:45	105
171	14:12:45	109
172	14:17:45	112
173	14:22:45	114
174	14:27:45	116
175	14:32:45	116
176	14:37:45	116
177	14:42:45	115
178	14:47:45	113
179	14:52:45	111
180	14:57:45	109
181	15:02:45	108
182	15:07:45	107
183	15:12:45	108
184	15:17:45	109
185	15:22:45	110
186	15:27:45	111
187	15:32:45	110
188	15:37:45	108
189	15:42:45	106
190	15:47:45	104
191	15:52:45	101
192	15:57:45	99
193	16:02:45	97
194	16:07:45	95
195	16:12:45	94
196	16:17:45	93
197	16:22:45	92
198	16:27:45	91
199	16:32:45	90
200	16:37:45	89
201	16:42:45	88
202	16:47:45	87
203	16:52:45	86
204	16:57:45	85
205	17:02:45	84
206	17:07:45	83
207	17:12:45	83
208	17:17:45	82
209	17:22:45	82
210	17:27:45	83
211	17:32:45	84
212	17:37:45	87
213	17:42:45	90
214	17:47:45	94
215	17:52:45	98
216	17:57:45	101
217	18:02:45	103
218	18:07:45	103
219	18:12:45	102
220	18:17:45	100
221	18:22:45	99
222	18:27:45	99
223	18:32:45	99
224	18:37:45	100
225	18:42:45	102
226	18:47:45	104
227	18:52:45	105
228	18:57:45	105
229	19:02:45	105
230	19:07:45	105
231	19:12:45	103
232	19:17:45	101
233	19:22:45	97
234	19:27:45	94
235	19:32:45	90
236	19:37:45	86
237	19:42:45	83
238	19:47:45	81
239	19:52:45	79
240	19:57:45	79
241	20:02:45	80
242	20:07:45	81
243	20:12:45	82
244	20:17:45	84
245	20:22:45	86
246	20:27:45	87
247	20:32:45	89
248	20:37:45	90
249	20:42:45	92
250	20:47:45	92
251	20:52:45	93
252	20:57:45	93
253	21:02:45	92
254	21:07:45	91
255	21:12:45	91
256	21:17:45	90
257	21:22:45	90
258	21:27:45	91
259	21:32:45	92
260	21:37:45	93
261	21:42:45	93
262	21:47:45	94
263	21:52:45	95
264	21:57:45	95
265	22:02:45	95
266	22:07:45	96
267	22:12:45	96
268	22:17:45	96
269	22:22:45	95
270	22:27:45	95
271	22:32:45	95
272	22:37:45	95
273	22:42:45	95
274	22:47:45	95
275	22:52:45	96
276	22:57:45	98
277	23:02:45	100
278	23:07:45	103
279	23:12:45	106
280	23:17:45	110
281	23:22:45	112
282	23:27:45	115
283	23:32:45	116
284	23:37:45	117
285	23:42:45	116
286	23:47:45	115
287	23:52:45	113
288	23:57:45	111
289	00:02:45	108
290	00:07:45	105
291	00:12:45	103
292	00:17:45	101
293	00:22:45	99
294	00:27:45	97
295	00:32:45	96
296	00:37:45	95
297	00:42:45	95
298	00:47:45	95
299	00:52:45	95
300	00:57:45	95
301	01:02:45	96
302	01:07:45	96
303	01:12:45	97
304	01:17:45	97
305	01:22:45	98
306	01:27:45	98
307	01:32:45	98
308	01:37:45	98
309	01:42:45	98
310	01:47:45	98
311	01:52:45	98
312	01:57:45	98
313	02:02:45	98
314	02:07:45	98
315	02:12:45	98
316	02:17:45	98
317	02:22:45	97
318	02:27:45	97
319	02:32:45	97
320	02:37:45	96
321	02:42:45	96
322	02:47:45	96
323	02:52:45	96
324	02:57:45	97
325	03:02:45	97
326	03:07:45	97
327	03:12:45	97
328	03:17:45	97
329	03:22:45	97
330	03:27:45	97
331	03:32:45	98
332	03:37:45	98
333	03:42:45	98
334	03:47:45	98
335	03:52:45	97
336	03:57:45	97
337	04:02:45	97
338	04:07:45	96
339	04:12:45	96
340	04:17:45	95
341	04:22:45	95
342	04:27:45	95
343	04:32:45	95
344	04:37:45	95
345	04:42:45	95
346	04:47:45	95
347	04:52:45	94
348	04:57:45	94
349	05:02:45	94
350	05:07:45	94
351	05:12:45	94
352	05:17:45	94
353	05:22:45	95
354	05:27:45	95
355	05:32:45	95
356	05:37:45	95
357	05:42:45	95
358	05:47:45	95
359	05:52:45	95
360	05:57:45	96
361	06:02:45	96
362	06:07:45	96
363	06:12:45	96
364	06:17:45	96
365	06:22:45	96
366	06:27:45	96
367	06:32:45	96
368	06:37:45	95
369	06:42:45	95
370	06:47:45	95
371	06:52:45	95
372	06:57:45	94
373	07:02:45	94
374	07:07:45	94
375	07:12:45	95
376	07:17:45	96
377	07:22:45	98
378	07:27:45	102
379	07:32:45	107
380	07:37:45	112
381	07:42:45	118
382	07:47:45	122
383	07:52:45	125
384	07:57:45	126
385	08:02:45	126
386	08:07:45	126
387	08:12:45	125
388	08:17:45	124
389	08:22:45	123
390	08:27:45	122
391	08:32:45	122
392	08:37:45	121
393	08:42:45	120
394	08:47:45	119
395	08:52:45	118
396	08:57:45	117
397	09:02:45	116
398	09:07:45	115
399	09:12:45	114
400	09:17:45	113
401	09:22:45	111
402	09:27:45	110
403	09:32:45	109
404	09:37:45	108
405	09:42:45	107
406	09:47:45	107
407	09:52:45	106
408	09:57:45	105
409	10:02:45	105
410	10:07:45	104
411	10:12:45	103
412	10:17:45	101
413	10:22:45	100
414	10:27:45	99
415	10:32:45	98
416	10:37:45	97
417	10:42:45	96
418	10:47:45	96
419	10:52:45	95
420	10:57:45	94
421	11:02:45	94
422	11:07:45	94
423	11:12:45	94
424	11:17:45	94
425	11:22:45	94
426	11:27:45	94
427	11:32:45	95
428	11:37:45	95
429	11:42:45	94
430	11:47:45	94
431	11:52:45	94
432	11:57:45	94
433	12:02:45	94
434	12:07:45	94
435	12:12:45	94
436	12:17:45	94
437	12:22:45	95
438	12:27:45	95
439	12:32:45	96
440	12:37:45	96
441	12:42:45	96
442	12:47:45	96
443	12:52:45	97
444	12:57:45	97
445	13:02:45	97
446	13:07:45	96
447	13:12:45	96
448	13:17:45	96
449	13:22:45	96
450	13:27:45	96
451	13:32:45	97
452	13:37:45	97
453	13:42:45	97
454	13:47:45	98
455	13:52:45	98
456	13:57:45	99
457	14:02:45	99
458	14:07:45	99
459	14:12:45	100
460	14:17:45	100
461	14:22:45	101
462	14:27:45	101
463	14:32:45	101
464	14:37:45	101
465	14:42:45	101
466	14:47:45	101
467	14:52:45	100
468	14:57:45	99
469	15:02:45	99
470	15:07:45	99
471	15:12:45	100
472	15:17:45	102
473	15:22:45	106
474	15:27:45	110
475	15:32:45	115
476	15:37:45	120
477	15:42:45	124
478	15:47:45	127
479	15:52:45	128
480	15:57:45	128
481	16:02:45	126
482	16:07:45	124
483	16:12:45	122
484	16:17:45	121
485	16:22:45	120
486	16:27:45	119
487	16:32:45	119
488	16:37:45	118
489	16:42:45	116
490	16:47:45	114
491	16:52:45	112
492	16:57:45	109
493	17:02:45	108
494	17:07:45	107
495	17:12:45	106
496	17:17:45	106
497	17:22:45	107
498	17:27:45	107
499	17:32:45	107
500	17:37:45	107
501	17:42:45	107
502	17:47:45	106
503	17:52:45	104
504	17:57:45	102
505	18:02:45	100
506	18:07:45	99
507	18:12:45	99
508	18:17:45	99
509	18:22:45	100
510	18:27:45	101
511	18:32:45	102
512	18:37:45	104
513	18:42:45	105
514	18:47:45	107
515	18:52:45	109
516	18:57:45	111
517	19:02:45	112
518	19:07:45	113
519	19:12:45	112
520	19:17:45	110
521	19:22:45	108
522	19:27:45	105
523	19:32:45	103
524	19:37:45	102
525	19:42:45	101
526	19:47:45	101
527	19:52:45	101
528	19:57:45	101
529	20:02:45	101
530	20:07:45	101
531	20:12:45	101
532	20:17:45	101
533	20:22:45	102
534	20:27:45	102
535	20:32:45	102
536	20:37:45	103
537	20:42:45	104
538	20:47:45	104
539	20:52:45	104
540	20:57:45	105
541	21:02:45	105
542	21:07:45	105
543	21:12:45	104
544	21:17:45	104
545	21:22:45	103
546	21:27:45	103
547	21:32:45	104
548	21:37:45	105
549	21:42:45	107
550	21:47:45	109
551	21:52:45	111
552	21:57:45	113
553	22:02:45	114
554	22:07:45	115
555	22:12:45	115
556	22:17:45	114
557	22:22:45	113
558	22:27:45	112
559	22:32:45	110
560	22:37:45	109
561	22:42:45	107
562	22:47:45	106
563	22:52:45	106
564	22:57:45	106
565	23:02:45	107
566	23:07:45	107
567	23:12:45	108
568	23:17:45	109
569	23:22:45	110
570	23:27:45	110
571	23:32:45	111
572	23:37:45	111
573	23:42:45	111
574	23:47:45	111
575	23:52:45	111
576	23:57:45	110
