# Supplementary material for: Detrended Fluctuation Analysis in the prediction of type 2 diabetes mellitus in patients at risk: Model optimization and comparison with other metrics
Source: PLoS One. 2019 Dec 18;14(12):e0225817. doi: 10.1371/journal.pone.0225817 (PMC6919578; doi:10.1371/journal.pone.0225817)
Supplement: S1 File — This file includes glucose time series from all patients included in the study and the database with clinical variables. (ZIP) [file pone.0225817.s001.zip › S1/case 193.csv]

	hora	glucemia
1	00:03:49	106
2	00:08:49	107
3	00:13:49	107
4	00:18:49	107
5	00:23:49	107
6	00:28:49	107
7	00:33:49	105
8	00:38:49	104
9	00:43:49	103
10	00:48:49	102
11	00:53:49	101
12	00:58:49	100
13	01:03:49	99
14	01:08:49	98
15	01:13:49	96
16	01:18:49	93
17	01:23:49	91
18	01:28:49	89
19	01:33:49	88
20	01:38:49	86
21	01:43:49	85
22	01:48:49	84
23	01:53:49	83
24	01:58:49	82
25	02:03:49	82
26	02:08:49	82
27	02:13:49	82
28	02:18:49	81
29	02:23:49	81
30	02:28:49	81
31	02:33:49	81
32	02:38:49	80
33	02:43:49	80
34	02:48:49	79
35	02:53:49	79
36	02:58:49	79
37	03:03:49	79
38	03:08:49	78
39	03:13:49	76
40	03:18:49	74
41	03:23:49	71
42	03:28:49	69
43	03:33:49	68
44	03:38:49	67
45	03:43:49	67
46	03:48:49	67
47	03:53:49	68
48	03:58:49	69
49	04:03:49	71
50	04:08:49	72
51	04:13:49	72
52	04:18:49	72
53	04:23:49	71
54	04:28:49	69
55	04:33:49	68
56	04:38:49	68
57	04:43:49	69
58	04:48:49	72
59	04:53:49	75
60	04:58:49	77
61	05:03:49	79
62	05:08:49	79
63	05:13:49	78
64	05:18:49	76
65	05:23:49	76
66	05:28:49	75
67	05:33:49	76
68	05:38:49	76
69	05:43:49	77
70	05:48:49	76
71	05:53:49	76
72	05:58:49	75
73	06:03:49	73
74	06:08:49	71
75	06:13:49	69
76	06:18:49	68
77	06:23:49	68
78	06:28:49	70
79	06:33:49	72
80	06:38:49	75
81	06:43:49	78
82	06:48:49	80
83	06:53:49	82
84	06:58:49	82
85	07:03:49	82
86	07:08:49	81
87	07:13:49	80
88	07:18:49	78
89	07:23:49	76
90	07:28:49	75
91	07:33:49	75
92	07:38:49	76
93	07:43:49	77
94	07:48:49	78
95	07:53:49	80
96	07:58:49	81
97	08:03:49	81
98	08:08:49	80
99	08:13:49	80
100	08:18:49	79
101	08:23:49	79
102	08:28:49	80
103	08:33:49	81
104	08:38:49	83
105	08:43:49	85
106	08:48:49	87
107	08:53:49	89
108	08:58:49	89
109	09:03:49	89
110	09:08:49	88
111	09:13:49	88
112	09:18:49	89
113	09:23:49	91
114	09:28:49	95
115	09:33:49	100
116	09:38:49	106
117	09:43:49	110
118	09:48:49	112
119	09:53:49	113
120	09:58:49	112
121	10:03:49	110
122	10:08:49	107
123	10:13:49	103
124	10:18:49	101
125	10:23:49	98
126	10:28:49	96
127	10:33:49	95
128	10:38:49	93
129	10:43:49	92
130	10:48:49	91
131	10:53:49	91
132	10:58:49	90
133	11:03:49	90
134	11:08:49	90
135	11:13:49	90
136	11:18:49	90
137	11:23:49	90
138	11:28:49	90
139	11:33:49	89
140	11:38:49	88
141	11:43:49	87
142	11:48:49	86
143	11:53:49	85
144	11:58:49	83
145	12:03:49	82
146	12:08:49	81
147	12:13:49	79
148	12:18:49	78
149	12:23:49	78
150	12:28:49	79
151	12:33:49	81
152	12:38:49	85
153	12:43:49	90
154	12:48:49	96
155	12:53:49	102
156	12:58:49	107
157	13:03:49	112
158	13:08:49	115
159	13:13:49	116
160	13:18:49	115
161	13:23:49	112
162	13:28:49	107
163	13:33:49	103
164	13:38:49	98
165	13:43:49	96
166	13:48:49	94
167	13:53:49	93
168	13:58:49	93
169	14:03:49	92
170	14:08:49	92
171	14:13:49	91
172	14:18:49	91
173	14:23:49	90
174	14:28:49	91
175	14:33:49	92
176	14:38:49	95
177	14:43:49	100
178	14:48:49	106
179	14:53:49	113
180	14:58:49	119
181	15:03:49	123
182	15:08:49	125
183	15:13:49	124
184	15:18:49	120
185	15:23:49	114
186	15:28:49	108
187	15:33:49	103
188	15:38:49	98
189	15:43:49	96
190	15:48:49	96
191	15:53:49	97
192	15:58:49	99
193	16:03:49	101
194	16:08:49	102
195	16:13:49	101
196	16:18:49	100
197	16:23:49	97
198	16:28:49	93
199	16:33:49	90
200	16:38:49	87
201	16:43:49	86
202	16:48:49	85
203	16:53:49	86
204	16:58:49	88
205	17:03:49	90
206	17:08:49	93
207	17:13:49	95
208	17:18:49	97
209	17:23:49	98
210	17:28:49	98
211	17:33:49	98
212	17:38:49	97
213	17:43:49	96
214	17:48:49	95
215	17:53:49	94
216	17:58:49	93
217	18:03:49	92
218	18:08:49	92
219	18:13:49	91
220	18:18:49	90
221	18:23:49	90
222	18:28:49	90
223	18:33:49	91
224	18:38:49	92
225	18:43:49	93
226	18:48:49	94
227	18:53:49	96
228	18:58:49	97
229	19:03:49	99
230	19:08:49	100
231	19:13:49	100
232	19:18:49	100
233	19:23:49	99
234	19:28:49	97
235	19:33:49	95
236	19:38:49	93
237	19:43:49	91
238	19:48:49	90
239	19:53:49	89
240	19:58:49	89
241	20:03:49	89
242	20:08:49	88
243	20:13:49	88
244	20:18:49	87
245	20:23:49	87
246	20:28:49	87
247	20:33:49	87
248	20:38:49	87
249	20:43:49	87
250	20:48:50	87
251	20:53:50	87
252	20:58:50	86
253	21:03:50	85
254	21:08:50	85
255	21:13:50	85
256	21:18:50	85
257	21:23:50	87
258	21:28:50	88
259	21:33:50	90
260	21:38:50	92
261	21:43:50	94
262	21:48:50	95
263	21:53:50	96
264	21:58:50	96
265	22:03:50	96
266	22:08:50	96
267	22:13:50	96
268	22:18:50	95
269	22:23:50	95
270	22:28:50	95
271	22:33:50	94
272	22:38:50	94
273	22:43:50	93
274	22:48:50	93
275	22:53:50	93
276	22:58:50	93
277	23:03:50	93
278	23:08:50	92
279	23:13:50	92
280	23:18:50	92
281	23:23:50	92
282	23:28:50	92
283	23:33:50	92
284	23:38:50	93
285	23:43:50	94
286	23:48:50	94
287	23:53:50	95
288	23:58:50	95
289	00:03:50	95
290	00:08:50	95
291	00:13:50	95
292	00:18:50	95
293	00:23:50	96
294	00:28:50	97
295	00:33:50	99
296	00:38:50	101
297	00:43:50	102
298	00:48:50	102
299	00:53:50	101
300	00:58:50	100
301	01:03:50	98
302	01:08:50	97
303	01:13:50	95
304	01:18:50	94
305	01:23:50	93
306	01:28:50	93
307	01:33:50	92
308	01:38:50	93
309	01:43:50	93
310	01:48:50	93
311	01:53:50	94
312	01:58:50	94
313	02:03:50	95
314	02:08:50	95
315	02:13:50	96
316	02:18:50	96
317	02:23:50	96
318	02:28:50	96
319	02:33:50	97
320	02:38:50	97
321	02:43:50	98
322	02:48:50	98
323	02:53:50	99
324	02:58:50	100
325	03:03:50	100
326	03:08:50	101
327	03:13:50	102
328	03:18:50	102
329	03:23:50	102
330	03:28:50	102
331	03:33:50	102
332	03:38:50	102
333	03:43:50	102
334	03:48:50	102
335	03:53:50	102
336	03:58:50	102
337	04:03:50	102
338	04:08:50	101
339	04:13:50	101
340	04:18:50	101
341	04:23:50	101
342	04:28:50	101
343	04:33:50	102
344	04:38:50	103
345	04:43:50	103
346	04:48:50	103
347	04:53:50	103
348	04:58:50	103
349	05:03:50	102
350	05:08:50	101
351	05:13:50	100
352	05:18:50	100
353	05:23:50	99
354	05:28:50	99
355	05:33:50	99
356	05:38:50	99
357	05:43:50	99
358	05:48:50	98
359	05:53:50	98
360	05:58:50	98
361	06:03:50	98
362	06:08:50	98
363	06:13:50	98
364	06:18:50	99
365	06:23:50	99
366	06:28:50	99
367	06:33:50	99
368	06:38:50	99
369	06:43:50	100
370	06:48:50	100
371	06:53:50	100
372	06:58:50	100
373	07:03:50	101
374	07:08:50	101
375	07:13:50	101
376	07:18:50	101
377	07:23:50	100
378	07:28:50	100
379	07:33:50	99
380	07:38:50	99
381	07:43:50	99
382	07:48:50	99
383	07:53:50	99
384	07:58:50	99
385	08:03:50	99
386	08:08:50	99
387	08:13:50	100
388	08:18:50	100
389	08:23:50	100
390	08:28:50	100
391	08:33:50	101
392	08:38:50	101
393	08:43:50	101
394	08:48:50	101
395	08:53:50	101
396	08:58:50	102
397	09:03:50	102
398	09:08:50	102
399	09:13:50	102
400	09:18:50	102
401	09:23:50	102
402	09:28:50	102
403	09:33:50	102
404	09:38:50	102
405	09:43:50	101
406	09:48:50	102
407	09:53:50	103
408	09:58:50	105
409	10:03:50	108
410	10:08:50	112
411	10:13:50	116
412	10:18:50	120
413	10:23:50	123
414	10:28:50	125
415	10:33:50	125
416	10:38:50	125
417	10:43:50	124
418	10:48:50	123
419	10:53:50	122
420	10:58:50	120
421	11:03:50	118
422	11:08:50	115
423	11:13:50	112
424	11:18:50	109
425	11:23:50	106
426	11:28:50	104
427	11:33:50	103
428	11:38:50	103
429	11:43:50	103
430	11:48:50	103
431	11:53:50	104
432	11:58:50	104
433	12:03:50	104
434	12:08:50	104
435	12:13:50	104
436	12:18:50	105
437	12:23:50	105
438	12:28:50	107
439	12:33:50	108
440	12:38:50	110
441	12:43:50	112
442	12:48:50	113
443	12:53:50	115
444	12:58:50	117
445	13:03:50	118
446	13:08:50	119
447	13:13:50	119
448	13:18:50	118
449	13:23:50	116
450	13:28:50	114
451	13:33:50	112
452	13:38:50	110
453	13:43:50	109
454	13:48:50	108
455	13:53:50	107
456	13:58:50	106
457	14:03:50	106
458	14:08:50	105
459	14:13:50	104
460	14:18:50	104
461	14:23:50	103
462	14:28:50	102
463	14:33:50	102
464	14:38:50	104
465	14:43:50	107
466	14:48:50	112
467	14:53:50	119
468	14:58:50	126
469	15:03:50	132
470	15:08:50	137
471	15:13:50	138
472	15:18:50	137
473	15:23:50	134
474	15:28:50	130
475	15:33:50	127
476	15:38:50	125
477	15:43:50	124
478	15:48:50	124
479	15:53:50	126
480	15:58:50	128
481	16:03:50	130
482	16:08:50	131
483	16:13:50	132
484	16:18:50	132
485	16:23:50	131
486	16:28:50	129
487	16:33:50	126
488	16:38:50	123
489	16:43:50	119
490	16:48:50	115
491	16:53:50	111
492	16:58:50	108
493	17:03:50	106
494	17:08:50	104
495	17:13:50	104
496	17:18:50	105
497	17:23:50	106
498	17:28:50	108
499	17:33:50	111
500	17:38:50	113
501	17:43:50	116
502	17:48:50	118
503	17:53:50	119
504	17:58:50	119
505	18:03:50	119
506	18:08:50	118
507	18:13:50	116
508	18:18:50	114
509	18:23:50	112
510	18:28:50	111
511	18:33:50	110
512	18:38:50	110
513	18:43:50	110
514	18:48:50	112
515	18:53:50	114
516	18:58:50	115
517	19:03:50	117
518	19:08:50	118
519	19:13:50	118
520	19:18:50	118
521	19:23:50	118
522	19:28:50	117
523	19:33:50	115
524	19:38:50	114
525	19:43:50	112
526	19:48:50	111
527	19:53:50	109
528	19:58:50	107
529	20:03:50	104
530	20:08:50	103
531	20:13:50	101
532	20:18:50	100
533	20:23:50	100
534	20:28:50	100
535	20:33:50	100
536	20:38:50	99
537	20:43:50	98
538	20:48:50	97
539	20:53:50	96
540	20:58:50	95
541	21:03:50	95
542	21:08:50	95
543	21:13:50	97
544	21:18:50	100
545	21:23:50	104
546	21:28:50	109
547	21:33:50	114
548	21:38:50	118
549	21:43:50	121
550	21:48:50	123
551	21:53:50	124
552	21:58:50	124
553	22:03:50	124
554	22:08:50	124
555	22:13:50	123
556	22:18:50	122
557	22:23:50	121
558	22:28:50	119
559	22:33:50	118
560	22:38:50	116
561	22:43:50	113
562	22:48:50	110
563	22:53:50	108
564	22:58:50	105
565	23:03:50	104
566	23:08:50	103
567	23:13:50	103
568	23:18:50	104
569	23:23:50	105
570	23:28:50	107
571	23:33:50	108
572	23:38:50	110
573	23:43:50	112
574	23:48:50	113
575	23:53:50	113
576	23:58:50	113
