# Supplementary material for: Detrended Fluctuation Analysis in the prediction of type 2 diabetes mellitus in patients at risk: Model optimization and comparison with other metrics
Source: PLoS One. 2019 Dec 18;14(12):e0225817. doi: 10.1371/journal.pone.0225817 (PMC6919578; doi:10.1371/journal.pone.0225817)
Supplement: S1 File — This file includes glucose time series from all patients included in the study and the database with clinical variables. (ZIP) [file pone.0225817.s001.zip › S1/case 194.csv]

	hora	glucemia
1	00:00:21	142
2	00:05:21	138
3	00:10:21	136
4	00:15:21	136
5	00:20:21	138
6	00:25:21	140
7	00:30:21	141
8	00:35:21	142
9	00:40:21	143
10	00:45:21	143
11	00:50:21	143
12	00:55:21	142
13	01:00:21	140
14	01:05:21	138
15	01:10:21	136
16	01:15:21	134
17	01:20:21	132
18	01:25:21	131
19	01:30:21	131
20	01:35:21	132
21	01:40:21	134
22	01:45:21	137
23	01:50:21	138
24	01:55:21	137
25	02:00:21	132
26	02:05:21	126
27	02:10:21	119
28	02:15:21	113
29	02:20:21	107
30	02:25:21	104
31	02:30:21	102
32	02:35:21	102
33	02:40:21	104
34	02:45:21	107
35	02:50:21	110
36	02:55:21	112
37	03:00:21	115
38	03:05:21	117
39	03:10:21	120
40	03:15:21	124
41	03:20:21	126
42	03:25:21	128
43	03:30:21	126
44	03:35:21	122
45	03:40:21	116
46	03:45:21	110
47	03:50:21	105
48	03:55:21	101
49	04:00:21	100
50	04:05:21	101
51	04:10:21	103
52	04:15:21	105
53	04:20:21	106
54	04:25:21	107
55	04:30:21	107
56	04:35:21	108
57	04:40:21	109
58	04:45:21	111
59	04:50:21	113
60	04:55:21	116
61	05:00:21	118
62	05:05:21	120
63	05:10:21	121
64	05:15:21	122
65	05:20:21	121
66	05:25:21	121
67	05:30:21	121
68	05:35:21	122
69	05:40:21	123
70	05:45:21	124
71	05:50:21	124
72	05:55:21	125
73	06:00:21	125
74	06:05:21	124
75	06:10:21	123
76	06:15:21	122
77	06:20:21	122
78	06:25:21	122
79	06:30:21	123
80	06:35:21	124
81	06:40:21	126
82	06:45:21	127
83	06:50:21	126
84	06:55:21	125
85	07:00:21	123
86	07:05:21	121
87	07:10:21	120
88	07:15:21	119
89	07:20:21	119
90	07:25:21	120
91	07:30:21	122
92	07:35:21	125
93	07:40:21	128
94	07:45:21	130
95	07:50:21	132
96	07:55:21	133
97	08:00:21	134
98	08:05:21	136
99	08:10:21	137
100	08:15:21	139
101	08:20:21	142
102	08:25:21	147
103	08:30:21	152
104	08:35:21	159
105	08:40:21	166
106	08:45:21	172
107	08:50:21	176
108	08:55:21	178
109	09:00:21	179
110	09:05:21	179
111	09:10:21	179
112	09:15:21	179
113	09:20:21	179
114	09:25:21	179
115	09:30:21	179
116	09:35:21	178
117	09:40:21	176
118	09:45:21	174
119	09:50:21	171
120	09:55:21	167
121	10:00:21	163
122	10:05:21	159
123	10:10:21	157
124	10:15:21	156
125	10:20:21	156
126	10:25:21	158
127	10:30:21	159
128	10:35:21	159
129	10:40:21	157
130	10:45:21	155
131	10:50:21	152
132	10:55:21	148
133	11:00:21	144
134	11:05:21	141
135	11:10:21	139
136	11:15:21	136
137	11:20:21	132
138	11:25:21	128
139	11:30:21	124
140	11:35:21	122
141	11:40:21	120
142	11:45:21	121
143	11:50:21	121
144	11:55:21	121
145	12:00:21	121
146	12:05:21	120
147	12:10:21	119
148	12:15:21	118
149	12:20:21	117
150	12:25:21	115
151	12:30:21	113
152	12:35:21	110
153	12:40:21	107
154	12:45:21	102
155	12:50:21	98
156	12:55:21	95
157	13:00:21	93
158	13:05:21	92
159	13:10:21	91
160	13:15:21	91
161	13:20:21	91
162	13:25:21	91
163	13:30:21	92
164	13:35:21	93
165	13:40:21	95
166	13:45:21	97
167	13:50:21	101
168	13:55:21	106
169	14:00:21	111
170	14:05:21	118
171	14:10:21	123
172	14:15:21	126
173	14:20:21	125
174	14:25:21	121
175	14:30:21	115
176	14:35:21	108
177	14:40:21	102
178	14:45:21	98
179	14:50:21	96
180	14:55:21	97
181	15:00:21	100
182	15:05:21	104
183	15:10:21	108
184	15:15:21	112
185	15:20:21	115
186	15:25:21	116
187	15:30:21	116
188	15:35:21	114
189	15:40:21	111
190	15:45:21	108
191	15:50:21	104
192	15:55:21	102
193	16:00:21	101
194	16:05:21	101
195	16:10:21	102
196	16:15:21	104
197	16:20:21	106
198	16:25:21	108
199	16:30:21	110
200	16:35:21	112
201	16:40:21	113
202	16:45:21	115
203	16:50:21	116
204	16:55:21	118
205	17:00:21	120
206	17:05:21	123
207	17:10:21	125
208	17:15:21	127
209	17:20:21	129
210	17:25:21	129
211	17:30:21	129
212	17:35:21	128
213	17:40:21	127
214	17:45:21	127
215	17:50:21	127
216	17:55:21	128
217	18:00:21	129
218	18:05:21	130
219	18:10:21	131
220	18:15:21	133
221	18:20:21	135
222	18:25:21	137
223	18:30:21	138
224	18:35:21	138
225	18:40:21	137
226	18:45:21	135
227	18:50:21	132
228	18:55:21	129
229	19:00:21	125
230	19:05:21	123
231	19:10:21	122
232	19:15:21	122
233	19:20:21	123
234	19:25:21	126
235	19:30:21	129
236	19:35:21	132
237	19:40:21	135
238	19:45:21	137
239	19:50:21	139
240	19:55:21	139
241	20:00:21	139
242	20:05:21	139
243	20:10:21	138
244	20:15:21	136
245	20:20:21	134
246	20:25:21	132
247	20:30:21	128
248	20:35:21	125
249	20:40:21	121
250	20:45:21	119
251	20:50:21	117
252	20:55:21	116
253	21:00:21	117
254	21:05:21	118
255	21:10:21	121
256	21:15:21	125
257	21:20:21	128
258	21:25:21	132
259	21:30:21	135
260	21:35:21	138
261	21:40:21	140
262	21:45:21	140
263	21:50:21	138
264	21:55:21	135
265	22:00:21	130
266	22:05:21	124
267	22:10:21	117
268	22:15:21	110
269	22:20:22	105
270	22:25:22	100
271	22:30:22	98
272	22:35:22	96
273	22:40:22	96
274	22:45:22	96
275	22:50:22	97
276	22:55:22	97
277	23:00:22	98
278	23:05:22	100
279	23:10:22	102
280	23:15:22	105
281	23:20:22	109
282	23:25:22	114
283	23:30:22	120
284	23:35:22	125
285	23:40:22	132
286	23:45:22	139
287	23:50:22	146
288	23:55:22	153
289	00:00:22	158
290	00:05:22	160
291	00:10:22	161
292	00:15:22	159
293	00:20:22	156
294	00:25:22	152
295	00:30:22	149
296	00:35:22	146
297	00:40:22	145
298	00:45:22	144
299	00:50:22	143
300	00:55:22	142
301	01:00:22	142
302	01:05:22	142
303	01:10:22	142
304	01:15:22	142
305	01:20:22	141
306	01:25:22	139
307	01:30:22	136
308	01:35:22	132
309	01:40:22	129
310	01:45:22	126
311	01:50:22	124
312	01:55:22	122
313	02:00:22	120
314	02:05:22	117
315	02:10:22	115
316	02:15:22	113
317	02:20:22	111
318	02:25:22	108
319	02:30:22	106
320	02:35:22	105
321	02:40:22	104
322	02:45:22	103
323	02:50:22	103
324	02:55:22	103
325	03:00:22	104
326	03:05:22	105
327	03:10:22	107
328	03:15:22	109
329	03:20:22	111
330	03:25:22	112
331	03:30:22	113
332	03:35:22	114
333	03:40:22	115
334	03:45:22	116
335	03:50:22	116
336	03:55:22	116
337	04:00:22	115
338	04:05:22	114
339	04:10:22	112
340	04:15:22	109
341	04:20:22	107
342	04:25:22	104
343	04:30:22	102
344	04:35:22	100
345	04:40:22	99
346	04:45:22	98
347	04:50:22	98
348	04:55:22	98
349	05:00:22	99
350	05:05:22	99
351	05:10:22	100
352	05:15:22	101
353	05:20:22	102
354	05:25:22	102
355	05:30:22	103
356	05:35:22	102
357	05:40:22	102
358	05:45:22	101
359	05:50:22	99
360	05:55:22	99
361	06:00:22	98
362	06:05:22	98
363	06:10:22	98
364	06:15:22	99
365	06:20:22	101
366	06:25:22	104
367	06:30:22	106
368	06:35:22	108
369	06:40:22	110
370	06:45:22	110
371	06:50:22	110
372	06:55:22	109
373	07:00:22	108
374	07:05:22	106
375	07:10:22	104
376	07:15:22	102
377	07:20:22	101
378	07:25:22	100
379	07:30:22	100
380	07:35:22	100
381	07:40:22	100
382	07:45:22	101
383	07:50:22	102
384	07:55:22	104
385	08:00:22	106
386	08:05:22	107
387	08:10:22	108
388	08:15:22	108
389	08:20:22	107
390	08:25:22	106
391	08:30:22	104
392	08:35:22	102
393	08:40:22	100
394	08:45:22	99
395	08:50:22	98
396	08:55:22	97
397	09:00:22	96
398	09:05:22	95
399	09:10:22	93
400	09:15:22	92
401	09:20:22	91
402	09:25:22	91
403	09:30:22	92
404	09:35:22	94
405	09:40:22	96
406	09:45:22	97
407	09:50:22	99
408	09:55:22	100
409	10:00:22	101
410	10:05:22	103
411	10:10:22	105
412	10:15:22	108
413	10:20:22	110
414	10:25:22	112
415	10:30:22	114
416	10:35:22	115
417	10:40:22	117
418	10:45:22	118
419	10:50:22	120
420	10:55:22	122
421	11:00:22	124
422	11:05:22	125
423	11:10:22	126
424	11:15:22	126
425	11:20:22	126
426	11:25:22	126
427	11:30:22	125
428	11:35:22	124
429	11:40:22	123
430	11:45:22	121
431	11:50:22	118
432	11:55:22	115
433	12:00:22	112
434	12:05:22	109
435	12:10:22	107
436	12:15:22	105
437	12:20:22	104
438	12:25:22	103
439	12:30:22	101
440	12:35:22	100
441	12:40:22	100
442	12:45:22	100
443	12:50:22	101
444	12:55:22	103
445	13:00:22	106
446	13:05:22	109
447	13:10:22	113
448	13:15:22	116
449	13:20:22	118
450	13:25:22	120
451	13:30:22	120
452	13:35:22	119
453	13:40:22	117
454	13:45:22	114
455	13:50:22	111
456	13:55:22	107
457	14:00:22	103
458	14:05:22	99
459	14:10:22	97
460	14:15:22	96
461	14:20:22	95
462	14:25:22	96
463	14:30:22	96
464	14:35:22	96
465	14:40:22	96
466	14:45:22	96
467	14:50:22	98
468	14:55:22	100
469	15:00:22	102
470	15:05:22	105
471	15:10:22	108
472	15:15:22	110
473	15:20:22	113
474	15:25:22	115
475	15:30:22	117
476	15:35:22	119
477	15:40:22	121
478	15:45:22	123
479	15:50:22	125
480	15:55:22	126
481	16:00:22	127
482	16:05:22	127
483	16:10:22	126
484	16:15:22	124
485	16:20:22	121
486	16:25:22	117
487	16:30:22	112
488	16:35:22	108
489	16:40:22	105
490	16:45:22	104
491	16:50:22	105
492	16:55:22	109
493	17:00:22	113
494	17:05:22	117
495	17:10:22	121
496	17:15:22	123
497	17:20:22	125
498	17:25:22	126
499	17:30:22	127
500	17:35:22	127
501	17:40:22	128
502	17:45:22	128
503	17:50:22	129
504	17:55:22	129
505	18:00:22	129
506	18:05:22	129
507	18:10:22	129
508	18:15:22	128
509	18:20:22	127
510	18:25:22	126
511	18:30:22	124
512	18:35:22	123
513	18:40:22	121
514	18:45:22	121
515	18:50:22	120
516	18:55:22	121
517	19:00:22	122
518	19:05:22	124
519	19:10:22	125
520	19:15:22	126
521	19:20:22	127
522	19:25:22	127
523	19:30:22	128
524	19:35:22	128
525	19:40:22	129
526	19:45:22	130
527	19:50:22	131
528	19:55:22	133
529	20:00:22	134
530	20:05:22	137
531	20:10:22	139
532	20:15:22	140
533	20:20:22	140
534	20:25:22	137
535	20:30:22	133
536	20:35:22	127
537	20:40:22	121
538	20:45:22	115
539	20:50:22	111
540	20:55:22	108
541	21:00:22	108
542	21:05:22	110
543	21:10:22	113
544	21:15:22	116
545	21:20:22	120
546	21:25:22	123
547	21:30:22	125
548	21:35:22	127
549	21:40:22	128
550	21:45:22	128
551	21:50:22	128
552	21:55:22	128
553	22:00:22	127
554	22:05:22	126
555	22:10:22	125
556	22:15:22	124
557	22:20:22	123
558	22:25:22	123
559	22:30:22	122
560	22:35:22	122
561	22:40:22	122
562	22:45:22	122
563	22:50:22	122
564	22:55:22	122
565	23:00:22	122
566	23:05:22	121
567	23:10:22	121
568	23:15:22	122
569	23:20:22	124
570	23:25:22	126
571	23:30:22	128
572	23:35:22	131
573	23:40:22	133
574	23:45:22	135
575	23:50:22	137
576	23:55:22	139
