# Supplementary material for: Detrended Fluctuation Analysis in the prediction of type 2 diabetes mellitus in patients at risk: Model optimization and comparison with other metrics
Source: PLoS One. 2019 Dec 18;14(12):e0225817. doi: 10.1371/journal.pone.0225817 (PMC6919578; doi:10.1371/journal.pone.0225817)
Supplement: S1 File — This file includes glucose time series from all patients included in the study and the database with clinical variables. (ZIP) [file pone.0225817.s001.zip › S1/case 195.csv]

	hora	glucemia
1	00:03:45	93
2	00:08:45	94
3	00:13:45	96
4	00:18:45	98
5	00:23:45	101
6	00:28:45	103
7	00:33:45	105
8	00:38:45	106
9	00:43:45	108
10	00:48:45	108
11	00:53:45	109
12	00:58:45	110
13	01:03:45	110
14	01:08:45	110
15	01:13:45	110
16	01:18:45	110
17	01:23:45	108
18	01:28:45	107
19	01:33:45	105
20	01:38:45	104
21	01:43:45	102
22	01:48:45	101
23	01:53:45	100
24	01:58:45	100
25	02:03:45	99
26	02:08:45	99
27	02:13:45	99
28	02:18:45	98
29	02:23:45	97
30	02:28:45	96
31	02:33:45	94
32	02:38:45	93
33	02:43:45	93
34	02:48:45	92
35	02:53:45	93
36	02:58:45	94
37	03:03:45	95
38	03:08:45	96
39	03:13:45	96
40	03:18:45	97
41	03:23:45	97
42	03:28:45	97
43	03:33:45	97
44	03:38:45	98
45	03:43:45	98
46	03:48:45	98
47	03:53:45	98
48	03:58:45	98
49	04:03:45	97
50	04:08:45	97
51	04:13:45	96
52	04:18:45	96
53	04:23:45	97
54	04:28:45	97
55	04:33:45	97
56	04:38:45	96
57	04:43:45	96
58	04:48:45	95
59	04:53:45	95
60	04:58:45	94
61	05:03:45	93
62	05:08:45	92
63	05:13:45	91
64	05:18:45	90
65	05:23:45	89
66	05:28:45	89
67	05:33:45	88
68	05:38:45	88
69	05:43:45	88
70	05:48:45	88
71	05:53:45	89
72	05:58:45	89
73	06:03:45	89
74	06:08:45	89
75	06:13:45	89
76	06:18:45	89
77	06:23:45	89
78	06:28:45	89
79	06:33:45	89
80	06:38:45	89
81	06:43:45	91
82	06:48:45	93
83	06:53:45	95
84	06:58:45	97
85	07:03:45	99
86	07:08:45	98
87	07:13:45	97
88	07:18:45	95
89	07:23:45	93
90	07:28:45	92
91	07:33:45	91
92	07:38:45	90
93	07:43:45	90
94	07:48:45	90
95	07:53:45	91
96	07:58:45	92
97	08:03:45	94
98	08:08:45	95
99	08:13:45	96
100	08:18:45	96
101	08:23:45	97
102	08:28:45	97
103	08:33:45	97
104	08:38:45	97
105	08:43:45	97
106	08:48:45	97
107	08:53:45	97
108	08:58:45	97
109	09:03:45	97
110	09:08:45	96
111	09:13:45	95
112	09:18:45	94
113	09:23:45	92
114	09:28:45	90
115	09:33:45	87
116	09:38:45	85
117	09:43:45	84
118	09:48:45	83
119	09:53:45	83
120	09:58:45	82
121	10:03:45	83
122	10:08:45	83
123	10:13:45	84
124	10:18:45	85
125	10:23:45	86
126	10:28:45	87
127	10:33:45	87
128	10:38:45	88
129	10:43:45	88
130	10:48:45	88
131	10:53:45	88
132	10:58:45	87
133	11:03:45	86
134	11:08:45	85
135	11:13:45	83
136	11:18:45	83
137	11:23:45	82
138	11:28:45	82
139	11:33:45	81
140	11:38:45	81
141	11:43:45	81
142	11:48:45	81
143	11:53:45	81
144	11:58:45	81
145	12:03:45	82
146	12:08:45	82
147	12:13:45	82
148	12:18:45	82
149	12:23:45	83
150	12:28:45	83
151	12:33:45	84
152	12:38:45	84
153	12:43:45	84
154	12:48:45	85
155	12:53:45	85
156	12:58:45	85
157	13:03:45	84
158	13:08:45	83
159	13:13:45	83
160	13:18:45	82
161	13:23:45	82
162	13:28:45	82
163	13:33:45	83
164	13:38:45	85
165	13:43:45	87
166	13:48:45	89
167	13:53:45	90
168	13:58:45	91
169	14:03:45	91
170	14:08:45	90
171	14:13:45	89
172	14:18:45	87
173	14:23:45	86
174	14:28:45	85
175	14:33:45	84
176	14:38:45	84
177	14:43:45	84
178	14:48:45	83
179	14:53:45	83
180	14:58:45	84
181	15:03:45	84
182	15:08:45	85
183	15:13:45	85
184	15:18:45	86
185	15:23:45	87
186	15:28:45	87
187	15:33:45	86
188	15:38:45	85
189	15:43:45	84
190	15:48:45	84
191	15:53:45	84
192	15:58:45	85
193	16:03:45	86
194	16:08:45	88
195	16:13:45	89
196	16:18:45	89
197	16:23:45	90
198	16:28:45	90
199	16:33:45	90
200	16:38:45	89
201	16:43:45	89
202	16:48:45	88
203	16:53:45	87
204	16:58:45	87
205	17:03:45	88
206	17:08:45	88
207	17:13:45	89
208	17:18:45	89
209	17:23:45	89
210	17:28:45	88
211	17:33:45	88
212	17:38:45	87
213	17:43:45	87
214	17:48:45	87
215	17:53:45	87
216	17:58:45	86
217	18:03:45	86
218	18:08:45	85
219	18:13:45	85
220	18:18:45	85
221	18:23:45	86
222	18:28:45	87
223	18:33:45	88
224	18:38:45	90
225	18:43:45	91
226	18:48:45	93
227	18:53:45	94
228	18:58:45	96
229	19:03:45	96
230	19:08:45	96
231	19:13:45	96
232	19:18:45	95
233	19:23:45	93
234	19:28:45	92
235	19:33:45	92
236	19:38:45	91
237	19:43:45	92
238	19:48:45	92
239	19:53:45	93
240	19:58:45	94
241	20:03:45	95
242	20:08:45	95
243	20:13:45	96
244	20:18:45	96
245	20:23:45	96
246	20:28:45	95
247	20:33:45	95
248	20:38:45	95
249	20:43:45	94
250	20:48:45	93
251	20:53:45	93
252	20:58:45	92
253	21:03:45	92
254	21:08:45	91
255	21:13:45	90
256	21:18:45	89
257	21:23:45	87
258	21:28:45	86
259	21:33:45	84
260	21:38:45	82
261	21:43:45	81
262	21:48:45	81
263	21:53:45	82
264	21:58:45	84
265	22:03:45	86
266	22:08:45	88
267	22:13:45	90
268	22:18:45	91
269	22:23:45	92
270	22:28:45	92
271	22:33:45	92
272	22:38:45	90
273	22:43:45	89
274	22:48:45	87
275	22:53:45	85
276	22:58:45	85
277	23:03:45	85
278	23:08:45	85
279	23:13:45	86
280	23:18:45	87
281	23:23:45	88
282	23:28:45	88
283	23:33:45	89
284	23:38:45	90
285	23:43:45	90
286	23:48:45	90
287	23:53:45	90
288	23:58:45	90
289	00:03:45	89
290	00:08:45	89
291	00:13:45	89
292	00:18:45	90
293	00:23:45	91
294	00:28:45	92
295	00:33:45	93
296	00:38:45	94
297	00:43:45	94
298	00:48:45	94
299	00:53:45	94
300	00:58:45	93
301	01:03:45	93
302	01:08:45	93
303	01:13:45	93
304	01:18:45	93
305	01:23:45	93
306	01:28:45	93
307	01:33:45	91
308	01:38:45	89
309	01:43:45	87
310	01:48:45	86
311	01:53:45	84
312	01:58:45	83
313	02:03:45	83
314	02:08:45	83
315	02:13:45	83
316	02:18:45	84
317	02:23:45	84
318	02:28:45	84
319	02:33:45	83
320	02:38:45	82
321	02:43:45	80
322	02:48:45	78
323	02:53:45	77
324	02:58:45	76
325	03:03:45	75
326	03:08:45	74
327	03:13:45	73
328	03:18:45	73
329	03:23:45	72
330	03:28:45	70
331	03:33:45	69
332	03:38:45	68
333	03:43:45	67
334	03:48:45	65
335	03:53:45	64
336	03:58:45	63
337	04:03:45	62
338	04:08:45	61
339	04:13:45	61
340	04:18:45	60
341	04:23:45	60
342	04:28:45	60
343	04:33:45	60
344	04:38:45	60
345	04:43:45	60
346	04:48:45	59
347	04:53:45	58
348	04:58:45	58
349	05:03:45	57
350	05:08:45	56
351	05:13:45	56
352	05:18:45	56
353	05:23:45	56
354	05:28:45	55
355	05:33:45	55
356	05:38:45	55
357	05:43:45	55
358	05:48:45	55
359	05:53:45	55
360	05:58:45	55
361	06:03:45	56
362	06:08:45	56
363	06:13:45	56
364	06:18:45	56
365	06:23:45	57
366	06:28:45	57
367	06:33:45	57
368	06:38:45	56
369	06:43:45	55
370	06:48:45	54
371	06:53:45	53
372	06:58:45	52
373	07:03:45	52
374	07:08:45	52
375	07:13:45	52
376	07:18:45	52
377	07:23:45	53
378	07:28:45	53
379	07:33:45	53
380	07:38:45	53
381	07:43:45	52
382	07:48:45	52
383	07:53:45	52
384	07:58:45	52
385	08:03:45	52
386	08:08:45	52
387	08:13:45	52
388	08:18:45	52
389	08:23:45	51
390	08:28:45	51
391	08:33:45	51
392	08:38:45	51
393	08:43:45	52
394	08:48:45	54
395	08:53:45	56
396	08:58:45	59
397	09:03:45	61
398	09:08:45	63
399	09:13:45	66
400	09:18:45	68
401	09:23:45	69
402	09:28:45	70
403	09:33:45	71
404	09:38:45	73
405	09:43:45	75
406	09:48:45	78
407	09:53:45	81
408	09:58:45	84
409	10:03:45	85
410	10:08:45	86
411	10:13:45	86
412	10:18:45	85
413	10:23:45	84
414	10:28:45	83
415	10:33:45	82
416	10:38:45	81
417	10:43:45	79
418	10:48:45	78
419	10:53:45	76
420	10:58:45	74
421	11:03:45	73
422	11:08:45	72
423	11:13:45	71
424	11:18:45	70
425	11:23:45	70
426	11:28:45	69
427	11:33:45	68
428	11:38:45	68
429	11:43:45	67
430	11:48:45	67
431	11:53:45	67
432	11:58:45	67
433	12:03:45	68
434	12:08:45	69
435	12:13:45	70
436	12:18:45	71
437	12:23:45	71
438	12:28:45	71
439	12:33:45	72
440	12:38:45	72
441	12:43:45	72
442	12:48:45	72
443	12:53:45	72
444	12:58:45	72
445	13:03:45	72
446	13:08:45	72
447	13:13:45	73
448	13:18:45	73
449	13:23:45	73
450	13:28:45	73
451	13:33:45	73
452	13:38:45	73
453	13:43:45	73
454	13:48:45	73
455	13:53:45	73
456	13:58:45	73
457	14:03:45	74
458	14:08:45	75
459	14:13:45	76
460	14:18:45	76
461	14:23:45	77
462	14:28:45	78
463	14:33:45	78
464	14:38:45	78
465	14:43:45	78
466	14:48:45	78
467	14:53:45	78
468	14:58:45	78
469	15:03:45	78
470	15:08:45	79
471	15:13:45	79
472	15:18:45	80
473	15:23:45	82
474	15:28:45	85
475	15:33:45	88
476	15:38:45	93
477	15:43:45	98
478	15:48:45	103
479	15:53:45	108
480	15:58:45	112
481	16:03:45	115
482	16:08:45	116
483	16:13:45	115
484	16:18:45	112
485	16:23:45	108
486	16:28:45	104
487	16:33:45	99
488	16:38:45	95
489	16:43:45	91
490	16:48:45	89
491	16:53:45	89
492	16:58:45	89
493	17:03:45	91
494	17:08:45	92
495	17:13:45	95
496	17:18:45	96
497	17:23:45	97
498	17:28:45	97
499	17:33:45	96
500	17:38:45	95
501	17:43:45	93
502	17:48:45	92
503	17:53:45	90
504	17:58:45	88
505	18:03:45	87
506	18:08:45	87
507	18:13:45	86
508	18:18:45	86
509	18:23:45	87
510	18:28:45	88
511	18:33:45	89
512	18:38:45	91
513	18:43:45	92
514	18:48:45	94
515	18:53:45	94
516	18:58:45	94
517	19:03:45	93
518	19:08:45	92
519	19:13:45	91
520	19:18:45	91
521	19:23:45	90
522	19:28:45	90
523	19:33:45	89
524	19:38:45	88
525	19:43:45	88
526	19:48:45	88
527	19:53:45	88
528	19:58:45	87
529	20:03:45	87
530	20:08:45	86
531	20:13:45	86
532	20:18:45	87
533	20:23:45	88
534	20:28:45	89
535	20:33:45	90
536	20:38:45	90
537	20:43:45	89
538	20:48:45	88
539	20:53:45	86
540	20:58:45	85
541	21:03:45	84
542	21:08:45	84
543	21:13:45	84
544	21:18:45	84
545	21:23:45	84
546	21:28:45	85
547	21:33:45	85
548	21:38:45	85
549	21:43:45	85
550	21:48:45	85
551	21:53:45	85
552	21:58:45	84
553	22:03:45	83
554	22:08:45	83
555	22:13:45	83
556	22:18:45	84
557	22:23:45	87
558	22:28:45	90
559	22:33:45	94
560	22:38:45	96
561	22:43:45	97
562	22:48:45	95
563	22:53:45	93
564	22:58:45	89
565	23:03:45	87
566	23:08:45	85
567	23:13:45	85
568	23:18:45	85
569	23:23:45	85
570	23:28:45	85
571	23:33:45	85
572	23:38:45	85
573	23:43:45	86
574	23:48:45	86
575	23:53:45	86
576	23:58:45	86
