# Supplementary material for: Detrended Fluctuation Analysis in the prediction of type 2 diabetes mellitus in patients at risk: Model optimization and comparison with other metrics
Source: PLoS One. 2019 Dec 18;14(12):e0225817. doi: 10.1371/journal.pone.0225817 (PMC6919578; doi:10.1371/journal.pone.0225817)
Supplement: S1 File — This file includes glucose time series from all patients included in the study and the database with clinical variables. (ZIP) [file pone.0225817.s001.zip › S1/case 196.csv]

	hora	glucemia
1	00:00:30	83
2	00:05:30	84
3	00:10:30	84
4	00:15:30	84
5	00:20:30	85
6	00:25:30	85
7	00:30:30	86
8	00:35:30	87
9	00:40:30	88
10	00:45:30	88
11	00:50:30	89
12	00:55:30	89
13	01:00:30	90
14	01:05:30	90
15	01:10:30	91
16	01:15:30	91
17	01:20:30	91
18	01:25:30	90
19	01:30:30	90
20	01:35:30	89
21	01:40:30	89
22	01:45:30	90
23	01:50:30	91
24	01:55:30	92
25	02:00:30	94
26	02:05:30	95
27	02:10:30	96
28	02:15:30	97
29	02:20:30	98
30	02:25:30	98
31	02:30:30	98
32	02:35:30	97
33	02:40:30	97
34	02:45:30	97
35	02:50:30	98
36	02:55:30	98
37	03:00:30	99
38	03:05:30	99
39	03:10:30	99
40	03:15:30	99
41	03:20:30	99
42	03:25:30	99
43	03:30:30	100
44	03:35:30	100
45	03:40:30	101
46	03:45:30	102
47	03:50:30	104
48	03:55:30	105
49	04:00:30	106
50	04:05:30	107
51	04:10:30	108
52	04:15:30	108
53	04:20:30	108
54	04:25:30	108
55	04:30:30	107
56	04:35:30	107
57	04:40:30	107
58	04:45:30	108
59	04:50:30	108
60	04:55:30	109
61	05:00:30	109
62	05:05:30	110
63	05:10:30	110
64	05:15:30	110
65	05:20:30	109
66	05:25:30	108
67	05:30:30	107
68	05:35:30	106
69	05:40:30	105
70	05:45:30	104
71	05:50:30	103
72	05:55:30	102
73	06:00:30	102
74	06:05:30	102
75	06:10:30	102
76	06:15:30	102
77	06:20:30	102
78	06:25:30	102
79	06:30:30	102
80	06:35:30	103
81	06:40:30	103
82	06:45:30	104
83	06:50:30	105
84	06:55:30	106
85	07:00:30	107
86	07:05:30	108
87	07:10:30	109
88	07:15:30	110
89	07:20:30	110
90	07:25:30	110
91	07:30:30	109
92	07:35:30	108
93	07:40:30	107
94	07:45:30	106
95	07:50:30	104
96	07:55:30	104
97	08:00:30	103
98	08:05:30	103
99	08:10:30	102
100	08:15:30	102
101	08:20:30	102
102	08:25:30	101
103	08:30:30	101
104	08:35:30	101
105	08:40:30	100
106	08:45:30	100
107	08:50:30	100
108	08:55:30	100
109	09:00:30	101
110	09:05:30	102
111	09:10:30	104
112	09:15:30	106
113	09:20:30	108
114	09:25:30	110
115	09:30:30	113
116	09:35:30	115
117	09:40:30	117
118	09:45:30	119
119	09:50:30	121
120	09:55:30	123
121	10:00:30	126
122	10:05:30	130
123	10:10:30	132
124	10:15:30	134
125	10:20:30	134
126	10:25:30	132
127	10:30:30	129
128	10:35:30	126
129	10:40:30	123
130	10:45:30	121
131	10:50:30	118
132	10:55:30	116
133	11:00:30	113
134	11:05:30	111
135	11:10:30	108
136	11:15:30	105
137	11:20:30	102
138	11:25:30	98
139	11:30:30	96
140	11:35:30	93
141	11:40:30	92
142	11:45:30	91
143	11:50:30	90
144	11:55:30	89
145	12:00:30	88
146	12:05:30	86
147	12:10:30	85
148	12:15:30	85
149	12:20:30	86
150	12:25:30	88
151	12:30:30	92
152	12:35:30	97
153	12:40:30	101
154	12:45:30	105
155	12:50:30	108
156	12:55:30	108
157	13:00:30	107
158	13:05:30	105
159	13:10:30	103
160	13:15:30	100
161	13:20:30	97
162	13:25:30	94
163	13:30:30	91
164	13:35:30	89
165	13:40:30	86
166	13:45:30	84
167	13:50:30	82
168	13:55:30	80
169	14:00:30	79
170	14:05:30	77
171	14:10:30	77
172	14:15:30	78
173	14:20:30	82
174	14:25:30	88
175	14:30:30	96
176	14:35:30	106
177	14:40:30	115
178	14:45:30	122
179	14:50:30	127
180	14:55:30	129
181	15:00:30	129
182	15:05:30	128
183	15:10:30	125
184	15:15:30	123
185	15:20:30	120
186	15:25:30	117
187	15:30:30	115
188	15:35:30	113
189	15:40:30	112
190	15:45:30	111
191	15:50:30	111
192	15:55:30	112
193	16:00:30	113
194	16:05:30	113
195	16:10:30	114
196	16:15:30	114
197	16:20:30	114
198	16:25:30	114
199	16:30:30	115
200	16:35:30	116
201	16:40:30	118
202	16:45:30	120
203	16:50:30	122
204	16:55:30	123
205	17:00:30	125
206	17:05:30	125
207	17:10:30	126
208	17:15:30	126
209	17:20:30	125
210	17:25:30	124
211	17:30:30	122
212	17:35:30	120
213	17:40:30	118
214	17:45:30	117
215	17:50:30	118
216	17:55:30	119
217	18:00:30	121
218	18:05:30	122
219	18:10:30	123
220	18:15:30	122
221	18:20:30	119
222	18:25:30	115
223	18:30:30	110
224	18:35:30	105
225	18:40:30	100
226	18:45:30	96
227	18:50:30	94
228	18:55:30	94
229	19:00:30	94
230	19:05:30	96
231	19:10:30	99
232	19:15:30	102
233	19:20:30	104
234	19:25:30	107
235	19:30:30	108
236	19:35:30	110
237	19:40:30	111
238	19:45:30	112
239	19:50:30	113
240	19:55:30	113
241	20:00:30	113
242	20:05:30	111
243	20:10:30	108
244	20:15:30	106
245	20:20:30	104
246	20:25:30	104
247	20:30:30	104
248	20:35:30	105
249	20:40:30	107
250	20:45:30	108
251	20:50:30	108
252	20:55:30	107
253	21:00:30	106
254	21:05:30	104
255	21:10:30	102
256	21:15:30	100
257	21:20:30	99
258	21:25:30	97
259	21:30:30	96
260	21:35:31	96
261	21:40:31	97
262	21:45:31	100
263	21:50:31	105
264	21:55:31	112
265	22:00:31	120
266	22:05:31	128
267	22:10:31	135
268	22:15:31	139
269	22:20:31	141
270	22:25:31	140
271	22:30:31	136
272	22:35:31	131
273	22:40:31	124
274	22:45:31	116
275	22:50:31	109
276	22:55:31	103
277	23:00:31	99
278	23:05:31	96
279	23:10:31	95
280	23:15:31	94
281	23:20:31	95
282	23:25:31	97
283	23:30:31	99
284	23:35:31	101
285	23:40:31	104
286	23:45:31	107
287	23:50:31	109
288	23:55:31	111
289	00:00:31	111
290	00:05:31	112
291	00:10:31	111
292	00:15:31	111
293	00:20:31	110
294	00:25:31	109
295	00:30:31	108
296	00:35:31	107
297	00:40:31	105
298	00:45:31	103
299	00:50:31	102
300	00:55:31	101
301	01:00:31	100
302	01:05:31	99
303	01:10:31	98
304	01:15:31	98
305	01:20:31	98
306	01:25:31	99
307	01:30:31	100
308	01:35:31	100
309	01:40:31	101
310	01:45:31	103
311	01:50:31	104
312	01:55:31	105
313	02:00:31	106
314	02:05:31	107
315	02:10:31	108
316	02:15:31	108
317	02:20:31	108
318	02:25:31	108
319	02:30:31	108
320	02:35:31	108
321	02:40:31	107
322	02:45:31	107
323	02:50:31	106
324	02:55:31	106
325	03:00:31	106
326	03:05:31	106
327	03:10:31	107
328	03:15:31	108
329	03:20:31	109
330	03:25:31	111
331	03:30:31	113
332	03:35:31	114
333	03:40:31	116
334	03:45:31	117
335	03:50:31	118
336	03:55:31	118
337	04:00:31	119
338	04:05:31	119
339	04:10:31	119
340	04:15:31	118
341	04:20:31	118
342	04:25:31	118
343	04:30:31	118
344	04:35:31	118
345	04:40:31	118
346	04:45:31	118
347	04:50:31	117
348	04:55:31	117
349	05:00:31	117
350	05:05:31	116
351	05:10:31	116
352	05:15:31	116
353	05:20:31	117
354	05:25:31	118
355	05:30:31	118
356	05:35:31	119
357	05:40:31	120
358	05:45:31	120
359	05:50:31	120
360	05:55:31	119
361	06:00:31	119
362	06:05:31	119
363	06:10:31	119
364	06:15:31	118
365	06:20:31	117
366	06:25:31	115
367	06:30:31	112
368	06:35:31	110
369	06:40:31	108
370	06:45:31	107
371	06:50:31	106
372	06:55:31	105
373	07:00:31	106
374	07:05:31	106
375	07:10:31	107
376	07:15:31	108
377	07:20:31	109
378	07:25:31	110
379	07:30:31	111
380	07:35:31	111
381	07:40:31	111
382	07:45:31	110
383	07:50:31	108
384	07:55:31	107
385	08:00:31	105
386	08:05:31	104
387	08:10:31	103
388	08:15:31	104
389	08:20:31	106
390	08:25:31	108
391	08:30:31	110
392	08:35:31	112
393	08:40:31	114
394	08:45:31	115
395	08:50:31	116
396	08:55:31	116
397	09:00:31	117
398	09:05:31	116
399	09:10:31	116
400	09:15:31	115
401	09:20:31	115
402	09:25:31	114
403	09:30:31	113
404	09:35:31	112
405	09:40:31	112
406	09:45:31	112
407	09:50:31	114
408	09:55:31	115
409	10:00:31	116
410	10:05:31	118
411	10:10:31	120
412	10:15:31	124
413	10:20:31	130
414	10:25:31	137
415	10:30:31	145
416	10:35:31	154
417	10:40:31	162
418	10:45:31	168
419	10:50:31	170
420	10:55:31	167
421	11:00:31	162
422	11:05:31	154
423	11:10:31	146
424	11:15:31	136
425	11:20:31	127
426	11:25:31	118
427	11:30:31	109
428	11:35:31	103
429	11:40:31	98
430	11:45:31	96
431	11:50:31	97
432	11:55:31	98
433	12:00:31	100
434	12:05:31	100
435	12:10:31	100
436	12:15:31	99
437	12:20:31	98
438	12:25:31	98
439	12:30:31	98
440	12:35:31	98
441	12:40:31	99
442	12:45:31	100
443	12:50:31	100
444	12:55:31	101
445	13:00:31	101
446	13:05:31	101
447	13:10:31	101
448	13:15:31	101
449	13:20:31	101
450	13:25:31	102
451	13:30:31	103
452	13:35:31	106
453	13:40:31	110
454	13:45:31	113
455	13:50:31	115
456	13:55:31	115
457	14:00:31	114
458	14:05:31	111
459	14:10:31	107
460	14:15:31	105
461	14:20:31	105
462	14:25:31	109
463	14:30:31	117
464	14:35:31	129
465	14:40:31	141
466	14:45:31	152
467	14:50:31	158
468	14:55:31	160
469	15:00:31	158
470	15:05:31	154
471	15:10:31	149
472	15:15:31	144
473	15:20:31	140
474	15:25:31	138
475	15:30:31	136
476	15:35:31	135
477	15:40:31	134
478	15:45:31	133
479	15:50:31	132
480	15:55:31	130
481	16:00:31	129
482	16:05:31	127
483	16:10:31	126
484	16:15:31	126
485	16:20:31	127
486	16:25:31	127
487	16:30:31	128
488	16:35:31	129
489	16:40:31	130
490	16:45:31	131
491	16:50:31	134
492	16:55:31	137
493	17:00:31	140
494	17:05:31	143
495	17:10:31	147
496	17:15:31	149
497	17:20:31	150
498	17:25:31	149
499	17:30:31	144
500	17:35:31	138
501	17:40:31	131
502	17:45:31	124
503	17:50:31	118
504	17:55:31	113
505	18:00:31	109
506	18:05:31	106
507	18:10:31	103
508	18:15:31	103
509	18:20:31	104
510	18:25:31	107
511	18:30:31	111
512	18:35:31	114
513	18:40:31	117
514	18:45:31	120
515	18:50:31	121
516	18:55:31	122
517	19:00:31	123
518	19:05:31	124
519	19:10:31	124
520	19:15:31	124
521	19:20:31	124
522	19:25:31	123
523	19:30:31	122
524	19:35:31	121
525	19:40:31	120
526	19:45:31	119
527	19:50:31	118
528	19:55:31	117
529	20:00:31	117
530	20:05:31	115
531	20:10:31	114
532	20:15:31	112
533	20:20:31	112
534	20:25:31	112
535	20:30:31	113
536	20:35:31	115
537	20:40:31	116
538	20:45:31	117
539	20:50:31	117
540	20:55:31	117
541	21:00:31	115
542	21:05:31	113
543	21:10:31	111
544	21:15:31	110
545	21:20:31	110
546	21:25:31	109
547	21:30:31	109
548	21:35:31	109
549	21:40:31	109
550	21:45:31	109
551	21:50:31	109
552	21:55:31	110
553	22:00:31	112
554	22:05:31	116
555	22:10:31	121
556	22:15:31	128
557	22:20:31	136
558	22:25:31	142
559	22:30:31	148
560	22:35:31	152
561	22:40:31	153
562	22:45:31	153
563	22:50:31	150
564	22:55:31	147
565	23:00:31	143
566	23:05:31	140
567	23:10:31	140
568	23:15:31	141
569	23:20:31	145
570	23:25:31	149
571	23:30:31	152
572	23:35:31	154
573	23:40:31	153
574	23:45:31	150
575	23:50:31	147
576	23:55:31	144
