# Supplementary material for: Detrended Fluctuation Analysis in the prediction of type 2 diabetes mellitus in patients at risk: Model optimization and comparison with other metrics
Source: PLoS One. 2019 Dec 18;14(12):e0225817. doi: 10.1371/journal.pone.0225817 (PMC6919578; doi:10.1371/journal.pone.0225817)
Supplement: S1 File — This file includes glucose time series from all patients included in the study and the database with clinical variables. (ZIP) [file pone.0225817.s001.zip › S1/case 197.csv]

	hora	glucemia
289	00:00:11	97
290	00:05:11	94
291	00:10:11	91
292	00:15:11	89
293	00:20:11	88
294	00:25:11	87
295	00:30:11	87
296	00:35:11	87
297	00:40:11	87
298	00:45:11	88
299	00:50:11	88
300	00:55:11	89
301	01:00:11	90
302	01:05:11	90
303	01:10:11	91
304	01:15:11	91
305	01:20:11	91
306	01:25:11	91
307	01:30:11	91
308	01:35:11	91
309	01:40:11	91
310	01:45:11	91
311	01:50:11	92
312	01:55:11	92
313	02:00:11	92
314	02:05:11	93
315	02:10:11	94
316	02:15:11	94
317	02:20:11	95
318	02:25:11	96
319	02:30:11	96
320	02:35:11	97
321	02:40:11	98
322	02:45:11	98
323	02:50:11	99
324	02:55:11	99
325	03:00:11	100
326	03:05:11	100
327	03:10:11	100
328	03:15:11	101
329	03:20:11	101
330	03:25:11	101
331	03:30:11	102
332	03:35:11	102
333	03:40:11	103
334	03:45:11	103
335	03:50:11	103
336	03:55:11	103
337	04:00:11	102
338	04:05:11	102
339	04:10:11	101
340	04:15:11	100
341	04:20:11	99
342	04:25:11	98
343	04:30:11	98
344	04:35:11	97
345	04:40:11	97
346	04:45:11	96
347	04:50:11	96
348	04:55:11	96
349	05:00:11	96
350	05:05:11	96
351	05:10:11	95
352	05:15:11	95
353	05:20:11	94
354	05:25:11	94
355	05:30:11	93
356	05:35:11	93
357	05:40:11	93
358	05:45:11	93
359	05:50:11	93
360	05:55:11	93
361	06:00:11	93
362	06:05:11	93
363	06:10:11	92
364	06:15:11	92
365	06:20:11	91
366	06:25:11	91
367	06:30:11	90
368	06:35:11	90
369	06:40:11	90
370	06:45:11	90
371	06:50:11	90
372	06:55:11	90
373	07:00:11	89
374	07:05:11	89
375	07:10:11	88
376	07:15:11	88
377	07:20:11	87
378	07:25:11	87
379	07:30:11	87
380	07:35:11	87
381	07:40:11	87
382	07:45:11	86
383	07:50:11	86
384	07:55:11	86
385	08:00:11	86
386	08:05:11	86
387	08:10:11	86
388	08:15:11	87
389	08:20:11	88
390	08:25:11	90
391	08:30:11	93
392	08:35:11	95
393	08:40:11	98
394	08:45:11	99
395	08:50:11	101
396	08:55:11	101
397	09:00:11	100
398	09:05:11	99
399	09:10:11	98
400	09:15:11	96
401	09:20:11	95
402	09:25:11	93
403	09:30:11	90
404	09:35:11	88
405	09:40:11	86
406	09:45:11	84
407	09:50:11	83
408	09:55:11	82
409	10:00:11	82
410	10:05:11	82
411	10:10:11	82
412	10:15:11	81
413	10:20:11	80
414	10:25:11	78
415	10:30:11	76
416	10:35:11	74
417	10:40:11	72
418	10:45:11	71
419	10:50:11	70
420	10:55:11	69
421	11:00:11	69
422	11:05:11	69
423	11:10:11	70
424	11:15:11	71
425	11:20:11	74
426	11:25:11	78
427	11:30:11	82
428	11:35:11	86
429	11:40:11	89
430	11:45:11	91
431	11:50:11	90
432	11:55:11	88
433	12:00:11	85
434	12:05:11	82
435	12:10:11	79
436	12:15:11	76
437	12:20:11	74
438	12:25:11	73
439	12:30:11	73
440	12:35:11	74
441	12:40:11	75
442	12:45:11	76
443	12:50:11	78
444	12:55:11	80
445	13:00:11	82
446	13:05:11	83
447	13:10:11	84
448	13:15:11	84
449	13:20:11	84
450	13:25:11	84
451	13:30:11	85
452	13:35:11	85
453	13:40:11	85
454	13:45:11	85
455	13:50:11	84
456	13:55:11	84
457	14:00:11	83
458	14:05:11	84
459	14:10:11	85
460	14:15:11	87
461	14:20:11	89
462	14:25:11	91
463	14:30:11	93
464	14:35:11	94
465	14:40:11	96
466	14:45:11	99
467	14:50:11	103
468	14:55:11	108
469	15:00:11	112
470	15:05:11	115
471	15:10:11	117
472	15:15:11	117
473	15:20:11	115
474	15:25:11	111
475	15:30:11	107
476	15:35:11	104
477	15:40:11	103
478	15:45:11	104
479	15:50:11	107
480	15:55:11	111
481	16:00:11	116
482	16:05:11	120
483	16:10:11	122
484	16:15:11	123
485	16:20:11	122
486	16:25:11	121
487	16:30:11	118
488	16:35:11	115
489	16:40:11	111
490	16:45:11	108
491	16:50:11	106
492	16:55:11	104
493	17:00:11	102
494	17:05:11	101
495	17:10:11	100
496	17:15:11	99
497	17:20:11	97
498	17:25:11	96
499	17:30:11	95
500	17:35:11	95
501	17:40:11	94
502	17:45:11	93
503	17:50:11	93
504	17:55:11	92
505	18:00:11	91
506	18:05:11	90
507	18:10:11	89
508	18:15:11	88
509	18:20:11	87
510	18:25:11	86
511	18:30:11	85
512	18:35:11	83
513	18:40:11	82
514	18:45:11	NA
515	18:50:11	NA
516	18:55:59	NA
517	19:00:59	NA
518	19:05:59	NA
519	19:10:59	NA
520	19:15:59	NA
521	19:20:59	NA
522	19:25:59	102
523	19:30:59	109
524	19:35:59	115
525	19:40:59	121
526	19:45:59	125
527	19:50:59	127
528	19:55:59	127
529	20:00:59	126
530	20:05:59	123
531	20:10:59	120
532	20:15:59	117
533	20:20:59	115
534	20:25:59	112
535	20:30:59	110
536	20:35:59	108
537	20:40:59	106
538	20:45:59	103
539	20:50:59	100
540	20:55:59	97
541	21:00:59	94
542	21:05:59	91
543	21:10:59	89
544	21:15:59	89
545	21:20:59	90
546	21:25:59	93
547	21:30:59	97
548	21:35:59	102
549	21:40:59	108
550	21:45:59	114
551	21:50:59	122
552	21:55:59	130
553	22:00:59	137
554	22:05:59	143
555	22:10:59	146
556	22:15:59	146
557	22:20:59	144
558	22:25:59	140
559	22:30:59	136
560	22:35:59	132
561	22:40:59	129
562	22:45:59	126
563	22:50:59	122
564	22:55:59	120
565	23:00:59	117
566	23:05:59	114
567	23:10:59	111
568	23:15:59	110
569	23:20:59	109
570	23:25:59	109
571	23:30:59	109
572	23:35:59	109
573	23:40:59	108
574	23:45:59	106
575	23:50:59	105
576	23:55:59	103
