# Supplementary material for: Detrended Fluctuation Analysis in the prediction of type 2 diabetes mellitus in patients at risk: Model optimization and comparison with other metrics
Source: PLoS One. 2019 Dec 18;14(12):e0225817. doi: 10.1371/journal.pone.0225817 (PMC6919578; doi:10.1371/journal.pone.0225817)
Supplement: S1 File — This file includes glucose time series from all patients included in the study and the database with clinical variables. (ZIP) [file pone.0225817.s001.zip › S1/case 198.csv]

	hora	glucemia
1	00:03:51	125
2	00:08:51	123
3	00:13:51	121
4	00:18:51	121
5	00:23:51	121
6	00:28:51	121
7	00:33:51	121
8	00:38:51	120
9	00:43:51	120
10	00:48:51	119
11	00:53:51	118
12	00:58:51	117
13	01:03:51	116
14	01:08:51	115
15	01:13:51	113
16	01:18:51	112
17	01:23:51	110
18	01:28:51	108
19	01:33:51	107
20	01:38:51	105
21	01:43:51	104
22	01:48:51	102
23	01:53:51	101
24	01:58:51	100
25	02:03:51	98
26	02:08:51	97
27	02:13:51	96
28	02:18:51	95
29	02:23:51	95
30	02:28:51	94
31	02:33:51	94
32	02:38:51	94
33	02:43:51	94
34	02:48:51	95
35	02:53:51	95
36	02:58:51	96
37	03:03:51	97
38	03:08:51	97
39	03:13:51	98
40	03:18:51	99
41	03:23:51	99
42	03:28:51	99
43	03:33:51	99
44	03:38:51	98
45	03:43:51	98
46	03:48:51	97
47	03:53:51	96
48	03:58:51	95
49	04:03:51	94
50	04:08:51	93
51	04:13:51	93
52	04:18:51	92
53	04:23:51	92
54	04:28:51	92
55	04:33:51	91
56	04:38:51	91
57	04:43:51	90
58	04:48:51	90
59	04:53:51	89
60	04:58:51	89
61	05:03:51	89
62	05:08:51	89
63	05:13:51	89
64	05:18:51	89
65	05:23:51	89
66	05:28:51	89
67	05:33:51	89
68	05:38:51	89
69	05:43:51	90
70	05:48:51	90
71	05:53:51	91
72	05:58:51	91
73	06:03:51	91
74	06:08:51	91
75	06:13:51	92
76	06:18:51	92
77	06:23:51	92
78	06:28:51	92
79	06:33:51	92
80	06:38:51	92
81	06:43:51	92
82	06:48:51	92
83	06:53:51	92
84	06:58:51	92
85	07:03:51	92
86	07:08:51	92
87	07:13:51	92
88	07:18:51	93
89	07:23:51	93
90	07:28:51	94
91	07:33:51	94
92	07:38:51	95
93	07:43:51	95
94	07:48:51	95
95	07:53:51	94
96	07:58:51	93
97	08:03:51	91
98	08:08:51	90
99	08:13:51	89
100	08:18:51	89
101	08:23:51	88
102	08:28:51	88
103	08:33:51	88
104	08:38:51	87
105	08:43:51	86
106	08:48:51	85
107	08:53:51	84
108	08:58:51	84
109	09:03:51	84
110	09:08:51	84
111	09:13:51	85
112	09:18:51	86
113	09:23:51	88
114	09:28:51	89
115	09:33:51	91
116	09:38:51	92
117	09:43:51	94
118	09:48:51	95
119	09:53:51	95
120	09:58:51	95
121	10:03:51	94
122	10:08:51	94
123	10:13:51	93
124	10:18:51	91
125	10:23:51	91
126	10:28:51	90
127	10:33:51	91
128	10:38:51	92
129	10:43:51	96
130	10:48:51	100
131	10:53:51	106
132	10:58:51	112
133	11:03:51	117
134	11:08:51	120
135	11:13:51	122
136	11:18:51	122
137	11:23:51	121
138	11:28:51	118
139	11:33:51	115
140	11:38:51	112
141	11:43:51	109
142	11:48:51	107
143	11:53:51	106
144	11:58:51	105
145	12:03:51	103
146	12:08:51	101
147	12:13:51	98
148	12:18:51	96
149	12:23:51	93
150	12:28:51	92
151	12:33:51	91
152	12:38:51	91
153	12:43:51	91
154	12:48:51	91
155	12:53:51	91
156	12:58:51	89
157	13:03:51	87
158	13:08:51	84
159	13:13:51	81
160	13:18:51	79
161	13:23:51	77
162	13:28:51	75
163	13:33:51	73
164	13:38:51	72
165	13:43:51	71
166	13:48:51	70
167	13:53:51	69
168	13:58:51	69
169	14:03:51	69
170	14:08:51	70
171	14:13:51	72
172	14:18:51	73
173	14:23:51	75
174	14:28:51	76
175	14:33:51	76
176	14:38:51	76
177	14:43:51	75
178	14:48:51	75
179	14:53:51	75
180	14:58:51	77
181	15:03:51	78
182	15:08:51	81
183	15:13:51	83
184	15:18:51	86
185	15:23:51	89
186	15:28:51	91
187	15:33:51	94
188	15:38:51	96
189	15:43:51	97
190	15:48:51	96
191	15:53:51	95
192	15:58:51	94
193	16:03:51	92
194	16:08:51	92
195	16:13:51	93
196	16:18:51	96
197	16:23:51	99
198	16:28:51	102
199	16:33:51	104
200	16:38:51	105
201	16:43:51	105
202	16:48:51	104
203	16:53:51	103
204	16:58:51	102
205	17:03:51	103
206	17:08:51	104
207	17:13:51	105
208	17:18:51	106
209	17:23:51	105
210	17:28:51	104
211	17:33:51	103
212	17:38:51	102
213	17:43:51	103
214	17:48:51	104
215	17:53:51	106
216	17:58:51	109
217	18:03:51	111
218	18:08:51	113
219	18:13:51	114
220	18:18:51	113
221	18:23:51	111
222	18:28:51	106
223	18:33:51	100
224	18:38:51	93
225	18:43:51	86
226	18:48:51	80
227	18:53:51	75
228	18:58:51	72
229	19:03:51	71
230	19:08:51	72
231	19:13:51	73
232	19:18:51	76
233	19:23:51	80
234	19:28:51	84
235	19:33:51	88
236	19:38:51	91
237	19:43:51	94
238	19:48:51	95
239	19:53:51	95
240	19:58:51	94
241	20:03:51	93
242	20:08:51	91
243	20:13:51	89
244	20:18:51	87
245	20:23:51	86
246	20:28:51	84
247	20:33:51	83
248	20:38:51	82
249	20:43:51	82
250	20:48:51	82
251	20:53:51	82
252	20:58:51	82
253	21:03:51	83
254	21:08:51	85
255	21:13:51	87
256	21:18:51	90
257	21:23:51	93
258	21:28:51	95
259	21:33:51	96
260	21:38:51	96
261	21:43:51	95
262	21:48:51	92
263	21:53:51	89
264	21:58:51	86
265	22:03:52	84
266	22:08:52	82
267	22:13:52	82
268	22:18:52	82
269	22:23:52	82
270	22:28:52	83
271	22:33:52	84
272	22:38:52	86
273	22:43:52	89
274	22:48:52	94
275	22:53:52	99
276	22:58:52	105
277	23:03:52	110
278	23:08:52	115
279	23:13:52	117
280	23:18:52	119
281	23:23:52	119
282	23:28:52	119
283	23:33:52	119
284	23:38:52	120
285	23:43:52	121
286	23:48:52	123
287	23:53:52	125
288	23:58:52	127
289	00:03:52	130
290	00:08:52	132
291	00:13:52	134
292	00:18:52	135
293	00:23:52	137
294	00:28:52	137
295	00:33:52	136
296	00:38:52	133
297	00:43:52	129
298	00:48:52	124
299	00:53:52	118
300	00:58:52	111
301	01:03:52	104
302	01:08:52	98
303	01:13:52	93
304	01:18:52	88
305	01:23:52	83
306	01:28:52	80
307	01:33:52	77
308	01:38:52	75
309	01:43:52	74
310	01:48:52	74
311	01:53:52	74
312	01:58:52	74
313	02:03:52	74
314	02:08:52	75
315	02:13:52	75
316	02:18:52	74
317	02:23:52	74
318	02:28:52	73
319	02:33:52	72
320	02:38:52	72
321	02:43:52	71
322	02:48:52	70
323	02:53:52	70
324	02:58:52	69
325	03:03:52	69
326	03:08:52	69
327	03:13:52	68
328	03:18:52	68
329	03:23:52	66
330	03:28:52	65
331	03:33:52	63
332	03:38:52	62
333	03:43:52	61
334	03:48:52	61
335	03:53:52	60
336	03:58:52	61
337	04:03:52	61
338	04:08:52	63
339	04:13:52	64
340	04:18:52	66
341	04:23:52	68
342	04:28:52	69
343	04:33:52	70
344	04:38:52	71
345	04:43:52	71
346	04:48:52	71
347	04:53:52	71
348	04:58:52	71
349	05:03:52	71
350	05:08:52	72
351	05:13:52	72
352	05:18:52	73
353	05:23:52	73
354	05:28:52	74
355	05:33:52	75
356	05:38:52	76
357	05:43:52	76
358	05:48:52	76
359	05:53:52	75
360	05:58:52	75
361	06:03:52	75
362	06:08:52	75
363	06:13:52	75
364	06:18:52	75
365	06:23:52	75
366	06:28:52	76
367	06:33:52	78
368	06:38:52	79
369	06:43:52	81
370	06:48:52	82
371	06:53:52	82
372	06:58:52	83
373	07:03:52	82
374	07:08:52	82
375	07:13:52	81
376	07:18:52	81
377	07:23:52	80
378	07:28:52	79
379	07:33:52	78
380	07:38:52	77
381	07:43:52	76
382	07:48:52	76
383	07:53:52	75
384	07:58:52	75
385	08:03:52	75
386	08:08:52	76
387	08:13:52	76
388	08:18:52	77
389	08:23:52	77
390	08:28:52	76
391	08:33:52	74
392	08:38:52	72
393	08:43:52	71
394	08:48:52	70
395	08:53:52	71
396	08:58:52	73
397	09:03:52	76
398	09:08:52	80
399	09:13:52	83
400	09:18:52	85
401	09:23:52	86
402	09:28:52	87
403	09:33:52	86
404	09:38:52	85
405	09:43:52	84
406	09:48:52	83
407	09:53:52	83
408	09:58:52	82
409	10:03:52	83
410	10:08:52	84
411	10:13:52	85
412	10:18:52	87
413	10:23:52	89
414	10:28:52	91
415	10:33:52	92
416	10:38:52	92
417	10:43:52	93
418	10:48:52	93
419	10:53:52	93
420	10:58:52	93
421	11:03:52	92
422	11:08:52	91
423	11:13:52	90
424	11:18:52	89
425	11:23:52	89
426	11:28:52	90
427	11:33:52	92
428	11:38:52	95
429	11:43:52	99
430	11:48:52	105
431	11:53:52	114
432	11:58:52	123
433	12:03:52	134
434	12:08:52	144
435	12:13:52	152
436	12:18:52	157
437	12:23:52	158
438	12:28:52	157
439	12:33:52	154
440	12:38:52	151
441	12:43:52	148
442	12:48:52	145
443	12:53:52	143
444	12:58:52	140
445	13:03:52	138
446	13:08:52	136
447	13:13:52	134
448	13:18:52	132
449	13:23:52	131
450	13:28:52	129
451	13:33:52	126
452	13:38:52	123
453	13:43:52	119
454	13:48:52	115
455	13:53:52	111
456	13:58:52	107
457	14:03:52	102
458	14:08:52	97
459	14:13:52	93
460	14:18:52	88
461	14:23:52	85
462	14:28:52	83
463	14:33:52	82
464	14:38:52	82
465	14:43:52	83
466	14:48:52	85
467	14:53:52	88
468	14:58:52	92
469	15:03:52	95
470	15:08:52	98
471	15:13:52	99
472	15:18:52	98
473	15:23:52	95
474	15:28:52	92
475	15:33:52	90
476	15:38:52	89
477	15:43:52	89
478	15:48:52	90
479	15:53:52	92
480	15:58:52	93
481	16:03:52	94
482	16:08:52	95
483	16:13:52	95
484	16:18:52	95
485	16:23:52	95
486	16:28:52	94
487	16:33:52	92
488	16:38:52	90
489	16:43:52	89
490	16:48:52	90
491	16:53:52	93
492	16:58:52	97
493	17:03:52	103
494	17:08:52	109
495	17:13:52	116
496	17:18:52	122
497	17:23:52	127
498	17:28:52	132
499	17:33:52	136
500	17:38:52	139
501	17:43:52	140
502	17:48:52	138
503	17:53:52	134
504	17:58:52	127
505	18:03:52	120
506	18:08:52	114
507	18:13:52	110
508	18:18:52	110
509	18:23:52	113
510	18:28:52	116
511	18:33:52	120
512	18:38:52	121
513	18:43:52	119
514	18:48:52	116
515	18:53:52	112
516	18:58:52	109
517	19:03:52	108
518	19:08:52	108
519	19:13:52	110
520	19:18:52	113
521	19:23:52	116
522	19:28:52	120
523	19:33:52	123
524	19:38:52	126
525	19:43:52	128
526	19:48:52	129
527	19:53:52	128
528	19:58:52	125
529	20:03:52	121
530	20:08:52	116
531	20:13:52	111
532	20:18:52	105
533	20:23:52	100
534	20:28:52	95
535	20:33:52	91
536	20:38:52	87
537	20:43:52	84
538	20:48:52	82
539	20:53:52	80
540	20:58:52	79
541	21:03:52	78
542	21:08:52	77
543	21:13:52	76
544	21:18:52	75
545	21:23:52	74
546	21:28:52	74
547	21:33:52	73
548	21:38:52	74
549	21:43:52	75
550	21:48:52	76
551	21:53:52	76
552	21:58:52	77
553	22:03:52	79
554	22:08:52	81
555	22:13:52	85
556	22:18:52	90
557	22:23:52	98
558	22:28:52	106
559	22:33:52	113
560	22:38:52	121
561	22:43:52	126
562	22:48:52	130
563	22:53:52	133
564	22:58:52	135
565	23:03:52	136
566	23:08:52	138
567	23:13:52	139
568	23:18:52	140
569	23:23:52	141
570	23:28:52	142
571	23:33:52	142
572	23:38:52	143
573	23:43:52	142
574	23:48:52	141
575	23:53:52	139
576	23:58:52	136
