# Supplementary material for: Detrended Fluctuation Analysis in the prediction of type 2 diabetes mellitus in patients at risk: Model optimization and comparison with other metrics
Source: PLoS One. 2019 Dec 18;14(12):e0225817. doi: 10.1371/journal.pone.0225817 (PMC6919578; doi:10.1371/journal.pone.0225817)
Supplement: S1 File — This file includes glucose time series from all patients included in the study and the database with clinical variables. (ZIP) [file pone.0225817.s001.zip › S1/case 199.csv]

	hora	glucemia
1	00:04:45	128
2	00:09:45	128
3	00:14:45	128
4	00:19:45	126
5	00:24:45	124
6	00:29:45	122
7	00:34:45	119
8	00:39:45	116
9	00:44:45	112
10	00:49:45	108
11	00:54:45	104
12	00:59:45	101
13	01:04:45	98
14	01:09:45	96
15	01:14:45	95
16	01:19:45	94
17	01:24:45	93
18	01:29:45	91
19	01:34:45	90
20	01:39:45	88
21	01:44:45	86
22	01:49:45	84
23	01:54:45	82
24	01:59:45	81
25	02:04:45	81
26	02:09:45	82
27	02:14:45	84
28	02:19:45	85
29	02:24:45	87
30	02:29:45	89
31	02:34:45	92
32	02:39:45	94
33	02:44:45	97
34	02:49:45	100
35	02:54:45	103
36	02:59:45	104
37	03:04:45	104
38	03:09:45	103
39	03:14:46	102
40	03:19:46	101
41	03:24:46	101
42	03:29:46	101
43	03:34:46	103
44	03:39:46	104
45	03:44:46	106
46	03:49:46	107
47	03:54:46	108
48	03:59:46	108
49	04:04:46	106
50	04:09:46	104
51	04:14:46	101
52	04:19:46	99
53	04:24:46	97
54	04:29:46	96
55	04:34:46	95
56	04:39:46	95
57	04:44:46	94
58	04:49:46	94
59	04:54:46	93
60	04:59:46	93
61	05:04:46	93
62	05:09:46	94
63	05:14:46	95
64	05:19:46	96
65	05:24:46	97
66	05:29:46	98
67	05:34:46	99
68	05:39:46	99
69	05:44:46	99
70	05:49:46	99
71	05:54:46	99
72	05:59:46	98
73	06:04:46	97
74	06:09:46	97
75	06:14:46	96
76	06:19:46	96
77	06:24:46	95
78	06:29:46	95
79	06:34:46	95
80	06:39:46	95
81	06:44:46	96
82	06:49:46	96
83	06:54:46	95
84	06:59:46	93
85	07:04:46	91
86	07:09:46	88
87	07:14:46	86
88	07:19:46	85
89	07:24:46	86
90	07:29:46	87
91	07:34:46	88
92	07:39:46	89
93	07:44:46	90
94	07:49:46	90
95	07:54:46	90
96	07:59:46	89
97	08:04:46	88
98	08:09:46	85
99	08:14:46	83
100	08:19:46	81
101	08:24:46	80
102	08:29:46	82
103	08:34:46	85
104	08:39:46	88
105	08:44:46	91
106	08:49:46	92
107	08:54:46	93
108	08:59:46	94
109	09:04:46	95
110	09:09:46	98
111	09:14:46	101
112	09:19:46	106
113	09:24:46	111
114	09:29:46	115
115	09:34:46	118
116	09:39:46	119
117	09:44:46	121
118	09:49:46	122
119	09:54:46	122
120	09:59:46	121
121	10:04:46	118
122	10:09:46	114
123	10:14:46	111
124	10:19:46	110
125	10:24:46	110
126	10:29:46	112
127	10:34:46	114
128	10:39:46	115
129	10:44:46	114
130	10:49:46	112
131	10:54:46	110
132	10:59:46	109
133	11:04:46	109
134	11:09:46	111
135	11:14:46	111
136	11:19:46	109
137	11:24:46	106
138	11:29:46	102
139	11:34:46	98
140	11:39:46	94
141	11:44:46	91
142	11:49:46	90
143	11:54:46	89
144	11:59:46	90
145	12:04:46	91
146	12:09:46	93
147	12:14:46	94
148	12:19:46	95
149	12:24:46	95
150	12:29:46	94
151	12:34:46	93
152	12:39:46	91
153	12:44:46	90
154	12:49:46	89
155	12:54:46	88
156	12:59:46	86
157	13:04:46	85
158	13:09:46	84
159	13:14:46	85
160	13:19:46	88
161	13:24:46	92
162	13:29:46	96
163	13:34:46	101
164	13:39:46	104
165	13:44:46	105
166	13:49:46	103
167	13:54:46	99
168	13:59:46	93
169	14:04:46	86
170	14:09:46	79
171	14:14:46	73
172	14:19:46	70
173	14:24:46	70
174	14:29:46	72
175	14:34:46	77
176	14:39:46	82
177	14:44:46	88
178	14:49:46	92
179	14:54:46	96
180	14:59:46	98
181	15:04:46	99
182	15:09:46	99
183	15:14:46	98
184	15:19:46	96
185	15:24:46	93
186	15:29:46	91
187	15:34:46	88
188	15:39:46	87
189	15:44:46	86
190	15:49:46	87
191	15:54:46	89
192	15:59:46	92
193	16:04:46	95
194	16:09:46	98
195	16:14:46	99
196	16:19:46	99
197	16:24:46	98
198	16:29:46	98
199	16:34:46	100
200	16:39:46	102
201	16:44:46	105
202	16:49:46	108
203	16:54:46	108
204	16:59:46	106
205	17:04:46	102
206	17:09:46	96
207	17:14:46	91
208	17:19:46	87
209	17:24:46	87
210	17:29:46	88
211	17:34:46	91
212	17:39:46	94
213	17:44:46	96
214	17:49:46	97
215	17:54:46	96
216	17:59:46	94
217	18:04:46	91
218	18:09:46	89
219	18:14:46	87
220	18:19:46	86
221	18:24:46	86
222	18:29:46	86
223	18:34:46	86
224	18:39:46	86
225	18:44:46	86
226	18:49:46	86
227	18:54:46	87
228	18:59:46	87
229	19:04:46	88
230	19:09:46	89
231	19:14:46	90
232	19:19:46	90
233	19:24:46	91
234	19:29:46	93
235	19:34:46	95
236	19:39:46	96
237	19:44:46	98
238	19:49:46	100
239	19:54:46	101
240	19:59:46	101
241	20:04:46	101
242	20:09:46	100
243	20:14:46	99
244	20:19:46	98
245	20:24:46	97
246	20:29:46	96
247	20:34:46	96
248	20:39:46	96
249	20:44:46	98
250	20:49:46	100
251	20:54:46	101
252	20:59:46	102
253	21:04:46	103
254	21:09:46	102
255	21:14:46	101
256	21:19:46	100
257	21:24:46	98
258	21:29:46	95
259	21:34:46	92
260	21:39:46	91
261	21:44:46	92
262	21:49:46	93
263	21:54:46	95
264	21:59:46	97
265	22:04:46	99
266	22:09:46	101
267	22:14:46	103
268	22:19:46	108
269	22:24:46	113
270	22:29:46	119
271	22:34:46	125
272	22:39:46	130
273	22:44:46	133
274	22:49:46	134
275	22:54:46	134
276	22:59:46	134
277	23:04:46	133
278	23:09:46	133
279	23:14:46	134
280	23:19:46	135
281	23:24:46	135
282	23:29:46	134
283	23:34:46	132
284	23:39:46	130
285	23:44:46	127
286	23:49:46	125
287	23:54:46	124
288	23:59:46	123
289	00:04:46	124
290	00:09:46	124
291	00:14:46	125
292	00:19:46	127
293	00:24:46	129
294	00:29:46	132
295	00:34:46	134
296	00:39:46	134
297	00:44:46	133
298	00:49:46	130
299	00:54:46	127
300	00:59:46	123
301	01:04:46	119
302	01:09:46	115
303	01:14:46	112
304	01:19:46	109
305	01:24:46	108
306	01:29:46	108
307	01:34:46	108
308	01:39:46	108
309	01:44:46	108
310	01:49:46	107
311	01:54:46	106
312	01:59:46	105
313	02:04:46	103
314	02:09:46	101
315	02:14:46	99
316	02:19:46	98
317	02:24:46	98
318	02:29:46	98
319	02:34:46	99
320	02:39:46	99
321	02:44:46	100
322	02:49:46	100
323	02:54:46	101
324	02:59:46	101
325	03:04:46	101
326	03:09:46	101
327	03:14:46	101
328	03:19:46	101
329	03:24:46	101
330	03:29:46	101
331	03:34:46	101
332	03:39:46	101
333	03:44:46	101
334	03:49:46	101
335	03:54:46	101
336	03:59:46	101
337	04:04:46	101
338	04:09:46	101
339	04:14:46	101
340	04:19:46	101
341	04:24:46	102
342	04:29:46	101
343	04:34:46	101
344	04:39:46	100
345	04:44:46	100
346	04:49:46	101
347	04:54:46	101
348	04:59:46	101
349	05:04:46	102
350	05:09:46	102
351	05:14:46	102
352	05:19:46	102
353	05:24:46	102
354	05:29:46	102
355	05:34:46	102
356	05:39:46	103
357	05:44:46	103
358	05:49:46	103
359	05:54:46	104
360	05:59:46	104
361	06:04:46	105
362	06:09:46	105
363	06:14:46	105
364	06:19:46	104
365	06:24:46	104
366	06:29:46	104
367	06:34:46	103
368	06:39:46	103
369	06:44:46	103
370	06:49:46	102
371	06:54:46	102
372	06:59:46	102
373	07:04:46	101
374	07:09:46	101
375	07:14:46	100
376	07:19:46	99
377	07:24:46	98
378	07:29:46	96
379	07:34:46	96
380	07:39:46	95
381	07:44:46	95
382	07:49:46	96
383	07:54:46	97
384	07:59:46	98
385	08:04:46	98
386	08:09:46	98
387	08:14:46	98
388	08:19:46	98
389	08:24:46	97
390	08:29:46	97
391	08:34:46	96
392	08:39:46	94
393	08:44:46	93
394	08:49:46	93
395	08:54:46	92
396	08:59:46	92
397	09:04:46	92
398	09:09:46	92
399	09:14:46	93
400	09:19:46	94
401	09:24:46	94
402	09:29:46	95
403	09:34:46	95
404	09:39:46	95
405	09:44:46	95
406	09:49:46	95
407	09:54:46	95
408	09:59:46	95
409	10:04:46	96
410	10:09:46	98
411	10:14:46	101
412	10:19:46	105
413	10:24:46	109
414	10:29:46	112
415	10:34:46	115
416	10:39:46	118
417	10:44:46	120
418	10:49:46	121
419	10:54:46	119
420	10:59:46	116
421	11:04:46	111
422	11:09:46	106
423	11:14:46	102
424	11:19:46	100
425	11:24:46	101
426	11:29:46	103
427	11:34:46	107
428	11:39:46	111
429	11:44:46	115
430	11:49:46	118
431	11:54:46	121
432	11:59:46	121
433	12:04:46	120
434	12:09:46	117
435	12:14:46	113
436	12:19:46	108
437	12:24:46	102
438	12:29:46	98
439	12:34:46	96
440	12:39:46	95
441	12:44:46	95
442	12:49:46	95
443	12:54:46	96
444	12:59:46	96
445	13:04:46	97
446	13:09:46	97
447	13:14:46	97
448	13:19:46	97
449	13:24:46	95
450	13:29:46	92
451	13:34:46	89
452	13:39:46	85
453	13:44:46	82
454	13:49:46	81
455	13:54:46	81
456	13:59:46	81
457	14:04:46	82
458	14:09:46	82
459	14:14:46	83
460	14:19:46	83
461	14:24:46	83
462	14:29:46	84
463	14:34:46	85
464	14:39:46	88
465	14:44:46	91
466	14:49:46	95
467	14:54:46	99
468	14:59:46	103
469	15:04:46	105
470	15:09:46	105
471	15:14:46	102
472	15:19:46	97
473	15:24:46	91
474	15:29:46	86
475	15:34:46	83
476	15:39:46	82
477	15:44:46	84
478	15:49:46	89
479	15:54:46	94
480	15:59:46	98
481	16:04:46	100
482	16:09:46	101
483	16:14:46	100
484	16:19:46	99
485	16:24:46	96
486	16:29:46	94
487	16:34:46	93
488	16:39:46	92
489	16:44:46	91
490	16:49:46	91
491	16:54:46	92
492	16:59:46	93
493	17:04:46	94
494	17:09:46	95
495	17:14:46	95
496	17:19:46	95
497	17:24:46	95
498	17:29:46	95
499	17:34:46	95
500	17:39:46	94
501	17:44:46	93
502	17:49:46	91
503	17:54:46	90
504	17:59:46	89
505	18:04:46	89
506	18:09:46	89
507	18:14:46	89
508	18:19:46	90
509	18:24:46	91
510	18:29:46	92
511	18:34:46	92
512	18:39:46	91
513	18:44:46	91
514	18:49:46	92
515	18:54:46	93
516	18:59:46	96
517	19:04:46	99
518	19:09:46	101
519	19:14:46	102
520	19:19:46	102
521	19:24:46	102
522	19:29:46	101
523	19:34:46	100
524	19:39:46	99
525	19:44:46	98
526	19:49:46	96
527	19:54:46	95
528	19:59:46	95
529	20:04:46	94
530	20:09:46	93
531	20:14:46	92
532	20:19:46	91
533	20:24:46	91
534	20:29:46	90
535	20:34:46	90
536	20:39:46	90
537	20:44:46	89
538	20:49:46	87
539	20:54:46	85
540	20:59:46	82
541	21:04:46	81
542	21:09:46	80
543	21:14:46	81
544	21:19:46	81
545	21:24:46	82
546	21:29:46	83
547	21:34:46	85
548	21:39:46	88
549	21:44:46	90
550	21:49:46	93
551	21:54:46	94
552	21:59:46	94
553	22:04:46	93
554	22:09:46	93
555	22:14:46	93
556	22:19:46	94
557	22:24:46	95
558	22:29:46	95
559	22:34:46	94
560	22:39:46	93
561	22:44:46	93
562	22:49:46	94
563	22:54:46	97
564	22:59:46	101
565	23:04:46	105
566	23:09:46	109
567	23:14:46	111
568	23:19:46	114
569	23:24:46	115
570	23:29:46	117
571	23:34:46	117
572	23:39:46	116
573	23:44:46	115
574	23:49:46	114
575	23:54:46	114
576	23:59:46	114
