# Supplementary material for: Detrended Fluctuation Analysis in the prediction of type 2 diabetes mellitus in patients at risk: Model optimization and comparison with other metrics
Source: PLoS One. 2019 Dec 18;14(12):e0225817. doi: 10.1371/journal.pone.0225817 (PMC6919578; doi:10.1371/journal.pone.0225817)
Supplement: S1 File — This file includes glucose time series from all patients included in the study and the database with clinical variables. (ZIP) [file pone.0225817.s001.zip › S1/case 2.csv]

	hora	glucemia
1	0:00:35	167
2	0:05:35	163
3	0:10:35	158
4	0:15:35	151
5	0:20:35	144
6	0:25:35	137
7	0:30:35	132
8	0:35:35	127
9	0:40:35	125
10	0:45:35	125
11	0:50:35	126
12	0:55:35	128
13	1:00:35	131
14	1:05:35	133
15	1:10:35	133
16	1:15:35	132
17	1:20:35	129
18	1:25:35	126
19	1:30:35	124
20	1:35:35	124
21	1:40:35	124
22	1:45:35	126
23	1:50:35	127
24	1:55:35	129
25	2:00:35	132
26	2:05:35	134
27	2:10:35	137
28	2:15:35	139
29	2:20:35	141
30	2:25:35	142
31	2:30:35	142
32	2:35:35	141
33	2:40:35	141
34	2:45:35	141
35	2:50:35	141
36	2:55:35	142
37	3:00:35	144
38	3:05:35	147
39	3:10:35	150
40	3:15:35	153
41	3:20:35	155
42	3:25:35	156
43	3:30:35	156
44	3:35:35	157
45	3:40:35	158
46	3:45:35	159
47	3:50:35	160
48	3:55:35	161
49	4:00:35	160
50	4:05:35	158
51	4:10:35	155
52	4:15:35	151
53	4:20:35	146
54	4:25:35	142
55	4:30:35	139
56	4:35:35	137
57	4:40:35	134
58	4:45:35	131
59	4:50:35	127
60	4:55:35	123
61	5:00:35	117
62	5:05:35	110
63	5:10:35	103
64	5:15:35	96
65	5:20:35	92
66	5:25:35	89
67	5:30:35	88
68	5:35:35	88
69	5:40:35	88
70	5:45:35	88
71	5:50:35	88
72	5:55:35	87
73	6:00:35	86
74	6:05:35	86
75	6:10:35	87
76	6:15:35	89
77	6:20:35	91
78	6:25:35	93
79	6:30:35	94
80	6:35:35	93
81	6:40:35	91
82	6:45:35	88
83	6:50:35	85
84	6:55:35	83
85	7:00:35	82
86	7:05:35	83
87	7:10:35	86
88	7:15:35	90
89	7:20:35	94
90	7:25:35	97
91	7:30:35	100
92	7:35:35	101
93	7:40:35	101
94	7:45:35	100
95	7:50:35	99
96	7:55:35	98
97	8:00:35	97
98	8:05:35	97
99	8:10:35	99
100	8:15:35	102
101	8:20:35	105
102	8:25:35	108
103	8:30:35	110
104	8:35:35	112
105	8:40:35	113
106	8:45:35	114
107	8:50:35	115
108	8:55:35	115
109	9:00:35	115
110	9:05:35	115
111	9:10:35	114
112	9:15:35	113
113	9:20:35	112
114	9:25:35	110
115	9:30:35	109
116	9:35:35	107
117	9:40:35	106
118	9:45:35	105
119	9:50:35	104
120	9:55:35	103
121	10:00:35	103
122	10:05:35	104
123	10:10:35	105
124	10:15:35	106
125	10:20:35	108
126	10:25:35	108
127	10:30:35	108
128	10:35:35	107
129	10:40:35	106
130	10:45:35	105
131	10:50:35	104
132	10:55:35	103
133	11:00:35	103
134	11:05:35	102
135	11:10:35	103
136	11:15:35	103
137	11:20:35	104
138	11:25:35	105
139	11:30:35	105
140	11:35:35	105
141	11:40:35	105
142	11:45:35	103
143	11:50:35	102
144	11:55:35	100
145	12:00:35	99
146	12:05:35	99
147	12:10:35	100
148	12:15:35	103
149	12:20:35	107
150	12:25:35	113
151	12:30:35	119
152	12:35:35	126
153	12:40:35	132
154	12:45:35	136
155	12:50:35	138
156	12:55:35	138
157	13:00:35	138
158	13:05:35	136
159	13:10:35	134
160	13:15:35	131
161	13:20:35	128
162	13:25:35	126
163	13:30:35	123
164	13:35:35	121
165	13:40:35	118
166	13:45:35	116
167	13:50:35	113
168	13:55:35	111
169	14:00:35	109
170	14:05:35	107
171	14:10:35	105
172	14:15:35	104
173	14:20:35	103
174	14:25:35	102
175	14:30:35	101
176	14:35:35	100
177	14:40:35	98
178	14:45:35	97
179	14:50:35	96
180	14:55:35	95
181	15:00:35	97
182	15:05:35	100
183	15:10:35	106
184	15:15:35	112
185	15:20:35	119
186	15:25:35	124
187	15:30:35	128
188	15:35:35	131
189	15:40:35	131
190	15:45:35	130
191	15:50:35	127
192	15:55:35	123
193	16:00:35	121
194	16:05:35	120
195	16:10:35	120
196	16:15:35	121
197	16:20:35	123
198	16:25:35	125
199	16:30:35	127
200	16:35:35	129
201	16:40:35	131
202	16:45:35	133
203	16:50:35	135
204	16:55:35	136
205	17:00:35	136
206	17:05:35	135
207	17:10:35	134
208	17:15:35	133
209	17:20:35	131
210	17:25:35	129
211	17:30:35	128
212	17:35:35	126
213	17:40:35	125
214	17:45:35	126
215	17:50:35	128
216	17:55:35	130
217	18:00:35	133
218	18:05:35	135
219	18:10:35	136
220	18:15:35	135
221	18:20:35	133
222	18:25:35	130
223	18:30:35	127
224	18:35:35	125
225	18:40:35	122
226	18:45:35	120
227	18:50:35	118
228	18:55:35	116
229	19:00:35	115
230	19:05:35	113
231	19:10:35	111
232	19:15:35	109
233	19:20:35	107
234	19:25:35	104
235	19:30:35	101
236	19:35:35	98
237	19:40:35	95
238	19:45:35	92
239	19:50:35	90
240	19:55:35	88
241	20:00:35	86
242	20:05:35	85
243	20:10:35	84
244	20:15:35	83
245	20:20:35	82
246	20:25:35	81
247	20:30:35	81
248	20:35:35	80
249	20:40:35	80
250	20:45:35	79
251	20:50:35	78
252	20:55:35	78
253	21:00:35	78
254	21:05:35	78
255	21:10:35	80
256	21:15:35	83
257	21:20:35	87
258	21:25:35	93
259	21:30:35	99
260	21:35:35	105
261	21:40:35	111
262	21:45:35	116
263	21:50:35	119
264	21:55:35	122
265	22:00:35	124
266	22:05:35	125
267	22:10:35	125
268	22:15:35	125
269	22:20:35	124
270	22:25:35	122
271	22:30:35	120
272	22:35:35	118
273	22:40:35	116
274	22:45:35	114
275	22:50:35	113
276	22:55:35	112
277	23:00:35	111
278	23:05:35	110
279	23:10:35	108
280	23:15:35	106
281	23:20:35	103
282	23:25:35	100
283	23:30:35	97
284	23:35:35	95
285	23:40:35	94
286	23:45:35	95
287	23:50:35	97
288	23:55:35	99
289	0:00:35	101
290	0:05:35	103
291	0:10:35	104
292	0:15:35	105
293	0:20:35	105
294	0:25:35	104
295	0:30:35	102
296	0:35:35	101
297	0:40:35	99
298	0:45:35	97
299	0:50:35	95
300	0:55:35	93
301	1:00:35	93
302	1:05:35	93
303	1:10:35	94
304	1:15:35	95
305	1:20:35	97
306	1:25:35	98
307	1:30:35	99
308	1:35:35	100
309	1:40:35	101
310	1:45:35	102
311	1:50:35	104
312	1:55:35	107
313	2:00:35	111
314	2:05:35	116
315	2:10:35	120
316	2:15:35	123
317	2:20:35	124
318	2:25:35	124
319	2:30:35	123
320	2:35:35	122
321	2:40:35	119
322	2:45:35	117
323	2:50:35	114
324	2:55:35	112
325	3:00:35	110
326	3:05:35	108
327	3:10:35	107
328	3:15:35	107
329	3:20:35	107
330	3:25:35	109
331	3:30:35	110
332	3:35:35	112
333	3:40:35	113
334	3:45:35	114
335	3:50:35	114
336	3:55:35	114
337	4:00:35	113
338	4:05:35	112
339	4:10:35	110
340	4:15:35	108
341	4:20:35	106
342	4:25:35	103
343	4:30:35	100
344	4:35:35	97
345	4:40:35	94
346	4:45:35	92
347	4:50:35	89
348	4:55:35	88
349	5:00:35	87
350	5:05:35	87
351	5:10:35	87
352	5:15:35	87
353	5:20:35	87
354	5:25:35	87
355	5:30:35	87
356	5:35:35	87
357	5:40:35	87
358	5:45:35	87
359	5:50:35	87
360	5:55:35	87
361	6:00:35	87
362	6:05:35	87
363	6:10:35	87
364	6:15:35	86
365	6:20:35	85
366	6:25:35	85
367	6:30:35	84
368	6:35:35	84
369	6:40:35	83
370	6:45:35	83
371	6:50:35	82
372	6:55:35	82
373	7:00:35	81
374	7:05:35	81
375	7:10:35	80
376	7:15:35	80
377	7:20:35	80
378	7:25:35	80
379	7:30:35	81
380	7:35:35	81
381	7:40:35	81
382	7:45:35	82
383	7:50:35	81
384	7:55:35	81
385	8:00:35	80
386	8:05:35	79
387	8:10:35	78
388	8:15:35	77
389	8:20:35	77
390	8:25:35	77
391	8:30:35	77
392	8:35:35	78
393	8:40:35	80
394	8:45:35	81
395	8:50:35	82
396	8:55:35	83
397	9:00:35	83
398	9:05:35	84
399	9:10:35	84
400	9:15:35	84
401	9:20:35	83
402	9:25:35	83
403	9:30:35	83
404	9:35:35	82
405	9:40:35	81
406	9:45:35	81
407	9:50:35	80
408	9:55:35	79
409	10:00:35	79
410	10:05:35	79
411	10:10:35	79
412	10:15:35	79
413	10:20:35	79
414	10:25:35	79
415	10:30:35	79
416	10:35:35	79
417	10:40:35	78
418	10:45:35	78
419	10:50:35	77
420	10:55:35	77
421	11:00:35	78
422	11:05:35	79
423	11:10:35	81
424	11:15:35	83
425	11:20:35	85
426	11:25:35	86
427	11:30:35	86
428	11:35:35	86
429	11:40:35	84
430	11:45:35	83
431	11:50:35	82
432	11:55:35	81
433	12:00:35	80
434	12:05:35	79
435	12:10:35	78
436	12:15:35	76
437	12:20:35	75
438	12:25:35	74
439	12:30:35	74
440	12:35:35	75
441	12:40:35	76
442	12:45:35	77
443	12:50:35	79
444	12:55:35	81
445	13:00:35	85
446	13:05:35	90
447	13:10:35	96
448	13:15:35	102
449	13:20:35	109
450	13:25:35	114
451	13:30:35	118
452	13:35:35	120
453	13:40:35	121
454	13:45:35	121
455	13:50:35	120
456	13:55:35	119
457	14:00:35	119
458	14:05:35	119
459	14:10:35	118
460	14:15:35	119
461	14:20:35	119
462	14:25:35	121
463	14:30:35	122
464	14:35:35	123
465	14:40:35	123
466	14:45:35	121
467	14:50:35	118
468	14:55:35	115
469	15:00:35	111
470	15:05:35	107
471	15:10:35	104
472	15:15:35	102
473	15:20:35	99
474	15:25:35	97
475	15:30:35	95
476	15:35:35	93
477	15:40:35	91
478	15:45:35	88
479	15:50:35	86
480	15:55:35	84
481	16:00:35	82
482	16:05:35	81
483	16:10:35	81
484	16:15:35	80
485	16:20:35	81
486	16:25:35	81
487	16:30:35	82
488	16:35:35	82
489	16:40:35	82
490	16:45:35	82
491	16:50:35	82
492	16:55:35	82
493	17:00:35	83
494	17:05:35	85
495	17:10:35	88
496	17:15:35	93
497	17:20:35	101
498	17:25:35	111
499	17:30:35	122
500	17:35:35	134
501	17:40:35	144
502	17:45:35	153
503	17:50:35	159
504	17:55:35	163
505	18:00:35	165
506	18:05:35	165
507	18:10:35	165
508	18:15:35	163
509	18:20:35	161
510	18:25:35	158
511	18:30:35	155
512	18:35:35	152
513	18:40:35	148
514	18:45:35	146
515	18:50:35	144
516	18:55:35	143
517	19:00:35	143
518	19:05:35	142
519	19:10:35	140
520	19:15:35	137
521	19:20:35	132
522	19:25:35	127
523	19:30:35	121
524	19:35:35	115
525	19:40:35	110
526	19:45:35	105
527	19:50:35	100
528	19:55:35	96
529	20:00:35	92
530	20:05:35	89
531	20:10:35	88
532	20:15:35	87
533	20:20:35	86
534	20:25:35	87
535	20:30:35	87
536	20:35:35	87
537	20:40:35	87
538	20:45:35	87
539	20:50:35	87
540	20:55:35	86
541	21:00:35	86
542	21:05:35	86
543	21:10:35	86
544	21:15:35	86
545	21:20:35	86
546	21:25:35	87
547	21:30:35	87
548	21:35:35	88
549	21:40:35	88
550	21:45:35	89
551	21:50:35	90
552	21:55:35	90
553	22:00:35	91
554	22:05:35	91
555	22:10:35	92
556	22:15:35	93
557	22:20:35	94
558	22:25:35	96
559	22:30:35	100
560	22:35:35	103
561	22:40:35	108
562	22:45:35	113
563	22:50:35	118
564	22:55:35	122
565	23:00:35	126
566	23:05:35	128
567	23:10:35	129
568	23:15:35	129
569	23:20:35	129
570	23:25:35	129
571	23:30:35	129
572	23:35:35	130
573	23:40:35	130
574	23:45:35	131
575	23:50:35	132
576	23:55:35	133
