# Supplementary material for: Detrended Fluctuation Analysis in the prediction of type 2 diabetes mellitus in patients at risk: Model optimization and comparison with other metrics
Source: PLoS One. 2019 Dec 18;14(12):e0225817. doi: 10.1371/journal.pone.0225817 (PMC6919578; doi:10.1371/journal.pone.0225817)
Supplement: S1 File — This file includes glucose time series from all patients included in the study and the database with clinical variables. (ZIP) [file pone.0225817.s001.zip › S1/case 20.csv]

	hora	glucemia
1	00:03:06	116
2	00:08:06	118
3	00:13:06	118
4	00:18:06	116
5	00:23:06	113
6	00:28:06	109
7	00:33:06	104
8	00:38:06	98
9	00:43:06	93
10	00:48:06	87
11	00:53:06	83
12	00:58:06	80
13	01:03:06	78
14	01:08:06	77
15	01:13:06	77
16	01:18:06	76
17	01:23:06	76
18	01:28:06	76
19	01:33:06	76
20	01:38:06	76
21	01:43:06	76
22	01:48:06	76
23	01:53:06	76
24	01:58:06	75
25	02:03:06	73
26	02:08:06	72
27	02:13:06	70
28	02:18:06	69
29	02:23:06	68
30	02:28:06	67
31	02:33:06	66
32	02:38:06	66
33	02:43:06	65
34	02:48:06	66
35	02:53:06	67
36	02:58:06	68
37	03:03:06	69
38	03:08:06	69
39	03:13:06	69
40	03:18:06	67
41	03:23:06	65
42	03:28:06	62
43	03:33:06	59
44	03:38:06	56
45	03:43:06	53
46	03:48:06	52
47	03:53:06	51
48	03:58:06	51
49	04:03:06	51
50	04:08:06	52
51	04:13:06	52
52	04:18:06	52
53	04:23:06	52
54	04:28:06	52
55	04:33:06	52
56	04:38:06	52
57	04:43:06	52
58	04:48:06	52
59	04:53:06	52
60	04:58:06	52
61	05:03:06	53
62	05:08:06	53
63	05:13:06	54
64	05:18:06	55
65	05:23:06	57
66	05:28:06	60
67	05:33:06	61
68	05:38:06	62
69	05:43:06	63
70	05:48:06	62
71	05:53:06	62
72	05:58:06	62
73	06:03:06	63
74	06:08:06	63
75	06:13:06	62
76	06:18:06	61
77	06:23:06	60
78	06:28:06	58
79	06:33:06	57
80	06:38:06	56
81	06:43:06	56
82	06:48:06	56
83	06:53:06	56
84	06:58:06	57
85	07:03:06	58
86	07:08:06	59
87	07:13:06	60
88	07:18:06	62
89	07:23:06	64
90	07:28:06	66
91	07:33:06	66
92	07:38:06	66
93	07:43:06	65
94	07:48:06	64
95	07:53:06	63
96	07:58:06	62
97	08:03:06	61
98	08:08:06	61
99	08:13:06	61
100	08:18:06	63
101	08:23:06	66
102	08:28:06	69
103	08:33:06	73
104	08:38:06	77
105	08:43:06	80
106	08:48:06	84
107	08:53:06	87
108	08:58:06	91
109	09:03:06	96
110	09:08:06	102
111	09:13:06	109
112	09:18:06	116
113	09:23:06	122
114	09:28:06	127
115	09:33:06	131
116	09:38:06	133
117	09:43:06	133
118	09:48:06	130
119	09:53:06	126
120	09:58:06	121
121	10:03:06	114
122	10:08:06	108
123	10:13:06	102
124	10:18:06	96
125	10:23:06	92
126	10:28:06	90
127	10:33:06	90
128	10:38:06	91
129	10:43:06	94
130	10:48:06	98
131	10:53:06	102
132	10:58:06	105
133	11:03:06	107
134	11:08:06	109
135	11:13:06	111
136	11:18:06	113
137	11:23:06	115
138	11:28:06	117
139	11:33:06	117
140	11:38:06	116
141	11:43:06	114
142	11:48:06	110
143	11:53:06	106
144	11:58:06	102
145	12:03:06	99
146	12:08:06	97
147	12:13:06	97
148	12:18:06	98
149	12:23:06	98
150	12:28:06	99
151	12:33:06	100
152	12:38:06	100
153	12:43:06	102
154	12:48:06	104
155	12:53:06	106
156	12:58:06	109
157	13:03:06	112
158	13:08:06	115
159	13:13:06	117
160	13:18:06	118
161	13:23:06	118
162	13:28:06	118
163	13:33:06	117
164	13:38:06	115
165	13:43:06	113
166	13:48:06	111
167	13:53:06	108
168	13:58:06	106
169	14:03:06	103
170	14:08:06	100
171	14:13:06	98
172	14:18:06	95
173	14:23:06	93
174	14:28:06	92
175	14:33:06	90
176	14:38:06	89
177	14:43:06	88
178	14:48:06	88
179	14:53:06	87
180	14:58:06	86
181	15:03:06	85
182	15:08:06	84
183	15:13:06	83
184	15:18:06	82
185	15:23:06	80
186	15:28:06	79
187	15:33:06	80
188	15:38:06	81
189	15:43:06	85
190	15:48:06	91
191	15:53:06	99
192	15:58:06	107
193	16:03:06	114
194	16:08:06	120
195	16:13:06	123
196	16:18:06	123
197	16:23:06	120
198	16:28:06	117
199	16:33:06	112
200	16:38:06	108
201	16:43:06	105
202	16:48:06	102
203	16:53:06	100
204	16:58:06	96
205	17:03:06	92
206	17:08:06	87
207	17:13:06	82
208	17:18:06	78
209	17:23:06	75
210	17:28:06	75
211	17:33:06	76
212	17:38:06	79
213	17:43:06	83
214	17:48:06	87
215	17:53:06	91
216	17:58:06	94
217	18:03:06	97
218	18:08:06	98
219	18:13:06	99
220	18:18:06	99
221	18:23:06	99
222	18:28:06	98
223	18:33:06	97
224	18:38:06	95
225	18:43:06	94
226	18:48:06	92
227	18:53:06	92
228	18:58:06	93
229	19:03:06	94
230	19:08:06	95
231	19:13:06	95
232	19:18:06	95
233	19:23:06	95
234	19:28:06	93
235	19:33:06	91
236	19:38:06	89
237	19:43:06	NA
238	19:48:06	NA
239	19:54:03	NA
240	19:59:03	NA
241	20:04:03	NA
242	20:09:03	NA
243	20:14:03	NA
244	20:19:03	NA
245	20:24:03	98
246	20:29:03	99
247	20:34:03	100
248	20:39:03	101
249	20:44:03	102
250	20:49:03	102
251	20:54:03	103
252	20:59:03	103
253	21:04:03	104
254	21:09:03	104
255	21:14:03	104
256	21:19:03	103
257	21:24:03	102
258	21:29:03	100
259	21:34:03	98
260	21:39:03	96
261	21:44:03	94
262	21:49:03	93
263	21:54:03	92
264	21:59:03	92
265	22:04:03	94
266	22:09:03	96
267	22:14:03	100
268	22:19:03	104
269	22:24:03	108
270	22:29:03	112
271	22:34:03	115
272	22:39:03	117
273	22:44:03	119
274	22:49:03	119
275	22:54:03	119
276	22:59:03	119
277	23:04:03	118
278	23:09:03	116
279	23:14:03	114
280	23:19:03	113
281	23:24:03	111
282	23:29:03	110
283	23:34:03	110
284	23:39:03	111
285	23:44:03	112
286	23:49:03	113
287	23:54:03	113
288	23:59:03	114
289	00:04:03	113
290	00:09:03	112
291	00:14:03	111
292	00:19:03	109
293	00:24:03	106
294	00:29:03	104
295	00:34:03	100
296	00:39:03	96
297	00:44:03	91
298	00:49:03	86
299	00:54:03	82
300	00:59:03	79
301	01:04:03	77
302	01:09:03	77
303	01:14:03	77
304	01:19:03	78
305	01:24:03	79
306	01:29:03	80
307	01:34:03	81
308	01:39:03	82
309	01:44:03	83
310	01:49:03	84
311	01:54:03	85
312	01:59:03	85
313	02:04:03	84
314	02:09:03	83
315	02:14:03	83
316	02:19:03	82
317	02:24:03	81
318	02:29:03	80
319	02:34:03	79
320	02:39:03	78
321	02:44:03	77
322	02:49:03	76
323	02:54:03	75
324	02:59:03	74
325	03:04:03	72
326	03:09:03	70
327	03:14:03	68
328	03:19:03	65
329	03:24:03	63
330	03:29:03	60
331	03:34:03	58
332	03:39:03	56
333	03:44:03	55
334	03:49:03	55
335	03:54:03	56
336	03:59:03	57
337	04:04:03	58
338	04:09:03	60
339	04:14:03	60
340	04:19:03	61
341	04:24:03	61
342	04:29:03	60
343	04:34:03	60
344	04:39:03	59
345	04:44:03	59
346	04:49:03	58
347	04:54:03	57
348	04:59:04	56
349	05:04:04	54
350	05:09:04	53
351	05:14:04	52
352	05:19:04	51
353	05:24:04	50
354	05:29:04	51
355	05:34:04	51
356	05:39:04	52
357	05:44:04	53
358	05:49:04	54
359	05:54:04	54
360	05:59:04	54
361	06:04:04	54
362	06:09:04	53
363	06:14:04	53
364	06:19:04	52
365	06:24:04	51
366	06:29:04	50
367	06:34:04	48
368	06:39:04	46
369	06:44:04	45
370	06:49:04	44
371	06:54:04	43
372	06:59:04	43
373	07:04:04	42
374	07:09:04	42
375	07:14:04	42
376	07:19:04	43
377	07:24:04	44
378	07:29:04	45
379	07:34:04	45
380	07:39:04	45
381	07:44:04	45
382	07:49:04	46
383	07:54:04	48
384	07:59:04	53
385	08:04:04	58
386	08:09:04	65
387	08:14:04	71
388	08:19:04	76
389	08:24:04	79
390	08:29:04	80
391	08:34:04	80
392	08:39:04	80
393	08:44:04	79
394	08:49:04	79
395	08:54:04	81
396	08:59:04	84
397	09:04:04	90
398	09:09:04	97
399	09:14:04	105
400	09:19:04	112
401	09:24:04	117
402	09:29:04	120
403	09:34:04	120
404	09:39:04	118
405	09:44:04	114
406	09:49:04	110
407	09:54:04	104
408	09:59:04	98
409	10:04:04	92
410	10:09:04	87
411	10:14:04	83
412	10:19:04	81
413	10:24:04	80
414	10:29:04	80
415	10:34:04	80
416	10:39:04	81
417	10:44:04	81
418	10:49:04	82
419	10:54:04	84
420	10:59:04	86
421	11:04:04	90
422	11:09:04	94
423	11:14:04	99
424	11:19:04	104
425	11:24:04	107
426	11:29:04	110
427	11:34:04	111
428	11:39:04	110
429	11:44:04	108
430	11:49:04	105
431	11:54:04	102
432	11:59:04	99
433	12:04:04	96
434	12:09:04	93
435	12:14:04	90
436	12:19:04	87
437	12:24:04	85
438	12:29:04	83
439	12:34:04	81
440	12:39:04	81
441	12:44:04	81
442	12:49:04	82
443	12:54:04	83
444	12:59:04	84
445	13:04:04	84
446	13:09:04	84
447	13:14:04	84
448	13:19:04	84
449	13:24:04	85
450	13:29:04	86
451	13:34:04	86
452	13:39:04	87
453	13:44:04	87
454	13:49:04	88
455	13:54:04	87
456	13:59:04	87
457	14:04:04	86
458	14:09:04	86
459	14:14:04	85
460	14:19:04	84
461	14:24:04	83
462	14:29:04	83
463	14:34:04	83
464	14:39:04	83
465	14:44:04	84
466	14:49:04	85
467	14:54:04	88
468	14:59:04	92
469	15:04:04	96
470	15:09:04	102
471	15:14:04	107
472	15:19:04	111
473	15:24:04	113
474	15:29:04	113
475	15:34:04	112
476	15:39:04	110
477	15:44:04	107
478	15:49:04	105
479	15:54:04	103
480	15:59:04	101
481	16:04:04	100
482	16:09:04	98
483	16:14:04	97
484	16:19:04	95
485	16:24:04	93
486	16:29:04	91
487	16:34:04	88
488	16:39:04	85
489	16:44:04	83
490	16:49:04	81
491	16:54:04	80
492	16:59:04	80
493	17:04:04	82
494	17:09:04	84
495	17:14:04	87
496	17:19:04	90
497	17:24:04	93
498	17:29:04	96
499	17:34:04	98
500	17:39:04	101
501	17:44:04	103
502	17:49:04	104
503	17:54:04	104
504	17:59:04	103
505	18:04:04	100
506	18:09:04	97
507	18:14:04	93
508	18:19:04	89
509	18:24:04	86
510	18:29:04	84
511	18:34:04	83
512	18:39:04	83
513	18:44:04	86
514	18:49:04	91
515	18:54:04	97
516	18:59:04	104
517	19:04:04	109
518	19:09:04	113
519	19:14:04	116
520	19:19:04	116
521	19:24:04	114
522	19:29:04	111
523	19:34:04	107
524	19:39:04	103
525	19:44:04	98
526	19:49:04	94
527	19:54:04	91
528	19:59:04	88
529	20:04:04	87
530	20:09:04	85
531	20:14:04	85
532	20:19:04	84
533	20:24:04	85
534	20:29:04	85
535	20:34:04	86
536	20:39:04	87
537	20:44:04	88
538	20:49:04	89
539	20:54:04	91
540	20:59:04	92
541	21:04:04	93
542	21:09:04	95
543	21:14:04	97
544	21:19:04	100
545	21:24:04	104
546	21:29:04	107
547	21:34:04	110
548	21:39:04	111
549	21:44:04	111
550	21:49:04	110
551	21:54:04	109
552	21:59:04	108
553	22:04:04	108
554	22:09:04	108
555	22:14:04	107
556	22:19:04	107
557	22:24:04	107
558	22:29:04	106
559	22:34:04	104
560	22:39:04	102
561	22:44:04	100
562	22:49:04	99
563	22:54:04	98
564	22:59:04	97
565	23:04:04	96
566	23:09:04	96
567	23:14:04	96
568	23:19:04	97
569	23:24:04	97
570	23:29:04	97
571	23:34:04	97
572	23:39:04	96
573	23:44:04	95
574	23:49:04	94
575	23:54:04	95
576	23:59:04	96
