# Supplementary material for: Detrended Fluctuation Analysis in the prediction of type 2 diabetes mellitus in patients at risk: Model optimization and comparison with other metrics
Source: PLoS One. 2019 Dec 18;14(12):e0225817. doi: 10.1371/journal.pone.0225817 (PMC6919578; doi:10.1371/journal.pone.0225817)
Supplement: S1 File — This file includes glucose time series from all patients included in the study and the database with clinical variables. (ZIP) [file pone.0225817.s001.zip › S1/case 200.csv]

	hora	glucemia
1	00:04:07	120
2	00:09:07	119
3	00:14:07	118
4	00:19:07	118
5	00:24:07	117
6	00:29:07	116
7	00:34:07	115
8	00:39:07	113
9	00:44:07	112
10	00:49:07	111
11	00:54:07	110
12	00:59:07	110
13	01:04:07	110
14	01:09:07	111
15	01:14:07	112
16	01:19:07	114
17	01:24:07	116
18	01:29:07	118
19	01:34:07	119
20	01:39:07	120
21	01:44:07	121
22	01:49:07	121
23	01:54:07	121
24	01:59:07	121
25	02:04:07	121
26	02:09:07	121
27	02:14:07	122
28	02:19:07	122
29	02:24:07	122
30	02:29:07	121
31	02:34:07	121
32	02:39:07	120
33	02:44:07	119
34	02:49:07	117
35	02:54:07	115
36	02:59:07	114
37	03:04:07	112
38	03:09:07	111
39	03:14:07	110
40	03:19:07	110
41	03:24:07	109
42	03:29:07	108
43	03:34:07	108
44	03:39:07	107
45	03:44:07	107
46	03:49:07	107
47	03:54:07	107
48	03:59:07	108
49	04:04:07	108
50	04:09:07	108
51	04:14:07	107
52	04:19:07	106
53	04:24:07	105
54	04:29:07	104
55	04:34:07	104
56	04:39:07	104
57	04:44:07	104
58	04:49:07	105
59	04:54:07	105
60	04:59:07	106
61	05:04:07	106
62	05:09:07	106
63	05:14:07	106
64	05:19:07	107
65	05:24:07	107
66	05:29:07	107
67	05:34:07	108
68	05:39:07	108
69	05:44:07	108
70	05:49:07	109
71	05:54:07	108
72	05:59:07	108
73	06:04:07	108
74	06:09:07	108
75	06:14:07	108
76	06:19:07	108
77	06:24:07	108
78	06:29:07	108
79	06:34:07	109
80	06:39:07	109
81	06:44:07	108
82	06:49:07	108
83	06:54:07	108
84	06:59:07	107
85	07:04:07	106
86	07:09:07	106
87	07:14:07	105
88	07:19:07	105
89	07:24:07	105
90	07:29:07	105
91	07:34:07	105
92	07:39:07	105
93	07:44:07	105
94	07:49:07	106
95	07:54:07	106
96	07:59:07	106
97	08:04:07	106
98	08:09:07	106
99	08:14:07	106
100	08:19:07	107
101	08:24:07	107
102	08:29:07	108
103	08:34:07	109
104	08:39:07	109
105	08:44:07	110
106	08:49:07	110
107	08:54:07	109
108	08:59:07	108
109	09:04:07	108
110	09:09:07	107
111	09:14:07	106
112	09:19:07	105
113	09:24:07	105
114	09:29:07	104
115	09:34:07	105
116	09:39:07	105
117	09:44:07	106
118	09:49:07	107
119	09:54:07	109
120	09:59:07	111
121	10:04:07	115
122	10:09:07	120
123	10:14:07	125
124	10:19:07	131
125	10:24:07	137
126	10:29:07	142
127	10:34:07	146
128	10:39:07	149
129	10:44:07	152
130	10:49:07	154
131	10:54:07	155
132	10:59:07	155
133	11:04:07	153
134	11:09:07	150
135	11:14:07	146
136	11:19:07	142
137	11:24:07	138
138	11:29:07	135
139	11:34:07	132
140	11:39:07	129
141	11:44:07	127
142	11:49:07	125
143	11:54:07	124
144	11:59:07	122
145	12:04:07	121
146	12:09:07	120
147	12:14:07	120
148	12:19:07	119
149	12:24:07	119
150	12:29:07	118
151	12:34:07	117
152	12:39:07	116
153	12:44:07	115
154	12:49:07	114
155	12:54:07	113
156	12:59:07	112
157	13:04:07	111
158	13:09:07	109
159	13:14:07	108
160	13:19:07	107
161	13:24:07	106
162	13:29:07	105
163	13:34:07	103
164	13:39:07	102
165	13:44:07	102
166	13:49:07	101
167	13:54:07	101
168	13:59:07	101
169	14:04:07	101
170	14:09:07	101
171	14:14:07	102
172	14:19:07	102
173	14:24:07	103
174	14:29:07	104
175	14:34:07	105
176	14:39:07	106
177	14:44:07	107
178	14:49:07	109
179	14:54:07	111
180	14:59:07	114
181	15:04:07	116
182	15:09:07	119
183	15:14:07	123
184	15:19:07	125
185	15:24:07	128
186	15:29:07	129
187	15:34:07	129
188	15:39:07	129
189	15:44:07	128
190	15:49:07	126
191	15:54:07	124
192	15:59:07	122
193	16:04:07	120
194	16:09:07	118
195	16:14:07	115
196	16:19:07	114
197	16:24:07	112
198	16:29:07	110
199	16:34:07	109
200	16:39:07	108
201	16:44:07	106
202	16:49:07	104
203	16:54:07	103
204	16:59:07	101
205	17:04:07	99
206	17:09:07	98
207	17:14:07	97
208	17:19:07	96
209	17:24:07	96
210	17:29:07	95
211	17:34:07	95
212	17:39:07	95
213	17:44:07	95
214	17:49:07	95
215	17:54:07	96
216	17:59:07	96
217	18:04:07	96
218	18:09:07	96
219	18:14:07	96
220	18:19:07	96
221	18:24:07	96
222	18:29:07	95
223	18:34:07	95
224	18:39:07	95
225	18:44:07	95
226	18:49:07	95
227	18:54:07	94
228	18:59:07	94
229	19:04:07	94
230	19:09:07	93
231	19:14:07	93
232	19:19:07	92
233	19:24:07	92
234	19:29:07	91
235	19:34:07	91
236	19:39:07	91
237	19:44:07	92
238	19:49:07	94
239	19:54:07	96
240	19:59:07	99
241	20:04:07	102
242	20:09:07	105
243	20:14:07	108
244	20:19:07	111
245	20:24:07	114
246	20:29:07	117
247	20:34:07	120
248	20:39:07	124
249	20:44:07	128
250	20:49:07	132
251	20:54:07	135
252	20:59:07	138
253	21:04:07	140
254	21:09:07	141
255	21:14:07	141
256	21:19:07	140
257	21:24:07	139
258	21:29:07	139
259	21:34:07	138
260	21:39:07	137
261	21:44:07	136
262	21:49:07	136
263	21:54:07	136
264	21:59:07	136
265	22:04:07	136
266	22:09:07	136
267	22:14:07	137
268	22:19:07	137
269	22:24:07	137
270	22:29:07	137
271	22:34:07	137
272	22:39:07	138
273	22:44:07	138
274	22:49:07	138
275	22:54:07	139
276	22:59:07	138
277	23:04:07	138
278	23:09:07	136
279	23:14:07	135
280	23:19:07	133
281	23:24:07	130
282	23:29:07	128
283	23:34:07	125
284	23:39:07	123
285	23:44:07	121
286	23:49:07	120
287	23:54:07	118
288	23:59:07	117
289	00:04:07	115
290	00:09:07	114
291	00:14:07	112
292	00:19:07	111
293	00:24:07	110
294	00:29:07	109
295	00:34:07	108
296	00:39:07	108
297	00:44:07	107
298	00:49:07	106
299	00:54:07	105
300	00:59:07	104
301	01:04:07	103
302	01:09:07	102
303	01:14:07	101
304	01:19:07	100
305	01:24:07	100
306	01:29:07	99
307	01:34:07	99
308	01:39:07	98
309	01:44:07	97
310	01:49:07	96
311	01:54:07	95
312	01:59:07	94
313	02:04:07	93
314	02:09:07	92
315	02:14:07	91
316	02:19:07	91
317	02:24:07	90
318	02:29:07	90
319	02:34:07	90
320	02:39:07	90
321	02:44:07	90
322	02:49:07	90
323	02:54:07	90
324	02:59:07	90
325	03:04:07	91
326	03:09:07	91
327	03:14:07	91
328	03:19:07	91
329	03:24:07	90
330	03:29:07	90
331	03:34:07	90
332	03:39:07	90
333	03:44:07	90
334	03:49:07	90
335	03:54:07	91
336	03:59:07	91
337	04:04:07	91
338	04:09:07	91
339	04:14:07	91
340	04:19:07	91
341	04:24:07	91
342	04:29:07	91
343	04:34:07	90
344	04:39:07	90
345	04:44:07	90
346	04:49:07	90
347	04:54:07	91
348	04:59:07	91
349	05:04:07	92
350	05:09:07	92
351	05:14:07	92
352	05:19:07	93
353	05:24:07	93
354	05:29:07	93
355	05:34:07	93
356	05:39:07	93
357	05:44:07	93
358	05:49:07	93
359	05:54:07	92
360	05:59:07	92
361	06:04:07	91
362	06:09:07	91
363	06:14:07	91
364	06:19:07	92
365	06:24:07	92
366	06:29:07	92
367	06:34:07	93
368	06:39:07	94
369	06:44:07	95
370	06:49:07	96
371	06:54:07	97
372	06:59:07	97
373	07:04:07	98
374	07:09:07	98
375	07:14:07	98
376	07:19:07	98
377	07:24:07	98
378	07:29:07	98
379	07:34:07	98
380	07:39:07	98
381	07:44:07	98
382	07:49:07	98
383	07:54:07	98
384	07:59:07	98
385	08:04:07	98
386	08:09:07	99
387	08:14:07	99
388	08:19:07	99
389	08:24:07	98
390	08:29:07	98
391	08:34:07	97
392	08:39:07	97
393	08:44:07	97
394	08:49:07	96
395	08:54:07	96
396	08:59:07	96
397	09:04:07	96
398	09:09:07	96
399	09:14:07	97
400	09:19:07	97
401	09:24:07	99
402	09:29:07	100
403	09:34:07	103
404	09:39:07	105
405	09:44:07	108
406	09:49:07	111
407	09:54:07	113
408	09:59:07	115
409	10:04:07	117
410	10:09:07	117
411	10:14:07	118
412	10:19:07	117
413	10:24:07	117
414	10:29:07	115
415	10:34:07	114
416	10:39:07	112
417	10:44:07	111
418	10:49:07	109
419	10:54:07	109
420	10:59:07	109
421	11:04:07	110
422	11:09:07	111
423	11:14:07	112
424	11:19:07	112
425	11:24:07	111
426	11:29:07	110
427	11:34:07	108
428	11:39:07	107
429	11:44:07	105
430	11:49:07	105
431	11:54:07	104
432	11:59:07	105
433	12:04:07	106
434	12:09:07	107
435	12:14:07	108
436	12:19:07	108
437	12:24:07	108
438	12:29:07	107
439	12:34:07	105
440	12:39:07	103
441	12:44:07	101
442	12:49:07	98
443	12:54:07	96
444	12:59:07	94
445	13:04:07	93
446	13:09:07	92
447	13:14:07	91
448	13:19:07	90
449	13:24:07	89
450	13:29:07	88
451	13:34:07	87
452	13:39:07	86
453	13:44:07	85
454	13:49:07	84
455	13:54:07	82
456	13:59:07	81
457	14:04:07	80
458	14:09:07	80
459	14:14:07	80
460	14:19:07	80
461	14:24:07	81
462	14:29:07	82
463	14:34:07	83
464	14:39:07	84
465	14:44:07	85
466	14:49:07	86
467	14:54:07	89
468	14:59:07	91
469	15:04:07	94
470	15:09:07	98
471	15:14:07	102
472	15:19:07	106
473	15:24:07	110
474	15:29:07	113
475	15:34:07	116
476	15:39:07	118
477	15:44:07	119
478	15:49:07	120
479	15:54:07	122
480	15:59:07	123
481	16:04:07	123
482	16:09:07	124
483	16:14:07	125
484	16:19:07	126
485	16:24:07	126
486	16:29:07	125
487	16:34:07	124
488	16:39:07	123
489	16:44:07	121
490	16:49:07	120
491	16:54:07	119
492	16:59:07	118
493	17:04:07	118
494	17:09:07	118
495	17:14:07	118
496	17:19:07	118
497	17:24:07	118
498	17:29:07	117
499	17:34:07	117
500	17:39:07	117
501	17:44:07	116
502	17:49:07	115
503	17:54:07	113
504	17:59:07	111
505	18:04:07	109
506	18:09:07	106
507	18:14:07	103
508	18:19:07	100
509	18:24:07	98
510	18:29:07	96
511	18:34:07	94
512	18:39:07	92
513	18:44:07	91
514	18:49:07	90
515	18:54:07	89
516	18:59:07	88
517	19:04:07	87
518	19:09:07	87
519	19:14:07	86
520	19:19:07	86
521	19:24:07	85
522	19:29:07	85
523	19:34:07	84
524	19:39:07	84
525	19:44:07	83
526	19:49:07	84
527	19:54:07	85
528	19:59:07	87
529	20:04:07	90
530	20:09:07	94
531	20:14:07	99
532	20:19:07	104
533	20:24:07	109
534	20:29:07	115
535	20:34:07	120
536	20:39:07	125
537	20:44:07	129
538	20:49:07	134
539	20:54:07	137
540	20:59:07	140
541	21:04:07	142
542	21:09:07	143
543	21:14:07	144
544	21:19:07	145
545	21:24:07	145
546	21:29:07	144
547	21:34:07	143
548	21:39:07	142
549	21:44:07	141
550	21:49:07	139
551	21:54:07	138
552	21:59:07	137
553	22:04:07	136
554	22:09:07	136
555	22:14:07	136
556	22:19:07	138
557	22:24:07	140
558	22:29:07	143
559	22:34:07	146
560	22:39:07	147
561	22:44:07	148
562	22:49:07	148
563	22:54:07	147
564	22:59:07	145
565	23:04:07	143
566	23:09:07	141
567	23:14:07	138
568	23:19:07	136
569	23:24:07	135
570	23:29:07	133
571	23:34:07	132
572	23:39:07	131
573	23:44:07	129
574	23:49:07	127
575	23:54:07	124
576	23:59:07	121
