# Supplementary material for: Detrended Fluctuation Analysis in the prediction of type 2 diabetes mellitus in patients at risk: Model optimization and comparison with other metrics
Source: PLoS One. 2019 Dec 18;14(12):e0225817. doi: 10.1371/journal.pone.0225817 (PMC6919578; doi:10.1371/journal.pone.0225817)
Supplement: S1 File — This file includes glucose time series from all patients included in the study and the database with clinical variables. (ZIP) [file pone.0225817.s001.zip › S1/case 201.csv]

	hora	glucemia
1	00:02:35	110
2	00:07:35	110
3	00:12:35	111
4	00:17:35	111
5	00:22:35	111
6	00:27:35	111
7	00:32:35	111
8	00:37:35	112
9	00:42:35	112
10	00:47:35	113
11	00:52:35	113
12	00:57:35	114
13	01:02:35	115
14	01:07:35	115
15	01:12:35	116
16	01:17:35	117
17	01:22:35	118
18	01:27:35	118
19	01:32:35	119
20	01:37:35	119
21	01:42:35	118
22	01:47:35	117
23	01:52:35	116
24	01:57:35	114
25	02:02:35	113
26	02:07:35	111
27	02:12:35	109
28	02:17:35	108
29	02:22:35	107
30	02:27:35	106
31	02:32:35	106
32	02:37:35	106
33	02:42:35	107
34	02:47:35	108
35	02:52:35	109
36	02:57:35	111
37	03:02:35	112
38	03:07:35	113
39	03:12:35	115
40	03:17:35	116
41	03:22:35	116
42	03:27:35	116
43	03:32:35	116
44	03:37:35	115
45	03:42:35	114
46	03:47:35	113
47	03:52:35	112
48	03:57:35	110
49	04:02:35	109
50	04:07:35	108
51	04:12:35	106
52	04:17:35	105
53	04:22:35	104
54	04:27:35	104
55	04:32:35	103
56	04:37:35	103
57	04:42:35	103
58	04:47:35	103
59	04:52:35	103
60	04:57:35	102
61	05:02:35	101
62	05:07:35	99
63	05:12:35	98
64	05:17:35	97
65	05:22:35	95
66	05:27:35	94
67	05:32:35	94
68	05:37:35	94
69	05:42:35	94
70	05:47:35	95
71	05:52:35	96
72	05:57:35	96
73	06:02:35	97
74	06:07:35	97
75	06:12:35	98
76	06:17:35	100
77	06:22:35	101
78	06:27:35	102
79	06:32:35	103
80	06:37:35	103
81	06:42:35	103
82	06:47:35	103
83	06:52:35	102
84	06:57:35	NA
85	07:02:36	NA
86	07:04:20	NA
87	07:09:21	NA
88	07:14:21	NA
89	07:19:21	NA
90	07:24:21	NA
91	07:29:21	NA
92	07:34:21	NA
93	07:39:21	101
94	07:44:21	101
95	07:49:21	102
96	07:54:21	102
97	07:59:21	103
98	08:04:21	103
99	08:09:21	104
100	08:14:21	104
101	08:19:21	105
102	08:24:21	105
103	08:29:21	106
104	08:34:21	106
105	08:39:21	106
106	08:44:21	105
107	08:49:21	105
108	08:54:21	104
109	08:59:21	104
110	09:04:21	104
111	09:09:21	104
112	09:14:21	105
113	09:19:21	105
114	09:24:21	106
115	09:29:21	107
116	09:34:21	107
117	09:39:21	107
118	09:44:21	106
119	09:49:21	106
120	09:54:21	105
121	09:59:21	105
122	10:04:21	106
123	10:09:21	107
124	10:14:21	108
125	10:19:21	108
126	10:24:21	108
127	10:29:21	108
128	10:34:21	107
129	10:39:21	106
130	10:44:21	105
131	10:49:21	105
132	10:54:21	106
133	10:59:21	106
134	11:04:21	NA
135	11:09:21	NA
136	11:14:06	NA
137	11:21:03	NA
138	11:26:03	NA
139	11:31:03	NA
140	11:36:03	NA
141	11:41:03	NA
142	11:46:03	NA
143	11:51:03	103
144	11:56:03	102
145	12:01:03	102
146	12:06:03	101
147	12:11:03	101
148	12:16:03	101
149	12:21:03	100
150	12:26:03	100
151	12:31:03	100
152	12:36:03	100
153	12:41:03	100
154	12:46:03	99
155	12:51:03	99
156	12:56:03	99
157	13:01:03	99
158	13:06:03	99
159	13:11:03	99
160	13:16:03	98
161	13:21:03	97
162	13:26:03	96
163	13:31:03	95
164	13:36:03	95
165	13:41:03	94
166	13:46:03	95
167	13:51:03	95
168	13:56:03	95
169	14:01:03	95
170	14:06:03	95
171	14:11:03	95
172	14:16:03	95
173	14:21:03	96
174	14:26:03	98
175	14:31:03	101
176	14:36:03	105
177	14:41:03	109
178	14:46:03	112
179	14:51:04	115
180	14:56:03	118
181	15:01:03	121
182	15:06:03	123
183	15:11:03	125
184	15:16:03	126
185	15:21:03	126
186	15:26:03	125
187	15:31:03	123
188	15:36:03	120
189	15:41:03	117
190	15:46:03	NA
191	15:51:03	NA
192	15:54:34	NA
193	15:59:35	NA
194	16:04:35	NA
195	16:09:35	NA
196	16:14:35	NA
197	16:19:35	NA
198	16:24:35	NA
199	16:29:35	97
200	16:34:35	99
201	16:39:35	100
202	16:44:35	101
203	16:49:35	101
204	16:54:35	101
205	16:59:35	100
206	17:04:35	100
207	17:09:35	99
208	17:14:35	99
209	17:19:35	100
210	17:24:35	100
211	17:29:35	99
212	17:34:35	99
213	17:39:35	98
214	17:44:35	97
215	17:49:35	96
216	17:54:35	96
217	17:59:35	96
218	18:04:35	97
219	18:09:35	98
220	18:14:35	99
221	18:19:35	99
222	18:24:35	99
223	18:29:35	100
224	18:34:35	100
225	18:39:35	101
226	18:44:35	102
227	18:49:35	103
228	18:54:35	103
229	18:59:35	102
230	19:04:35	101
231	19:09:35	99
232	19:14:35	97
233	19:19:35	96
234	19:24:35	96
235	19:29:35	96
236	19:34:35	97
237	19:39:35	98
238	19:44:35	98
239	19:49:35	99
240	19:54:35	100
241	19:59:35	99
242	20:04:35	99
243	20:09:35	NA
244	20:14:35	NA
245	20:21:55	NA
246	20:26:55	NA
247	20:30:32	NA
248	20:35:33	NA
249	20:40:33	NA
250	20:45:33	NA
251	20:50:33	NA
252	20:55:33	NA
253	21:00:33	NA
254	21:05:33	102
255	21:10:33	102
256	21:15:33	102
257	21:20:33	103
258	21:25:33	103
259	21:30:33	103
260	21:35:33	103
261	21:40:33	103
262	21:45:33	102
263	21:50:33	102
264	21:55:33	102
265	22:00:33	103
266	22:05:33	104
267	22:10:33	106
268	22:15:33	109
269	22:20:33	112
270	22:25:33	115
271	22:30:33	118
272	22:35:33	121
273	22:40:33	123
274	22:45:33	125
275	22:50:33	127
276	22:55:33	128
277	23:00:33	128
278	23:05:33	127
279	23:10:33	126
280	23:15:33	123
281	23:20:33	119
282	23:25:33	114
283	23:30:33	110
284	23:35:33	107
285	23:40:33	106
286	23:45:33	106
287	23:50:33	107
288	23:55:33	109
