# Supplementary material for: Detrended Fluctuation Analysis in the prediction of type 2 diabetes mellitus in patients at risk: Model optimization and comparison with other metrics
Source: PLoS One. 2019 Dec 18;14(12):e0225817. doi: 10.1371/journal.pone.0225817 (PMC6919578; doi:10.1371/journal.pone.0225817)
Supplement: S1 File — This file includes glucose time series from all patients included in the study and the database with clinical variables. (ZIP) [file pone.0225817.s001.zip › S1/case 202.csv]

	hora	glucemia
1	00:01:51	117
2	00:06:51	114
3	00:11:51	110
4	00:16:51	107
5	00:21:51	106
6	00:26:51	107
7	00:31:51	109
8	00:36:51	114
9	00:41:51	120
10	00:46:51	125
11	00:51:51	129
12	00:56:51	132
13	01:01:51	135
14	01:06:51	137
15	01:11:51	138
16	01:16:51	138
17	01:21:51	138
18	01:26:51	138
19	01:31:51	138
20	01:36:51	138
21	01:41:51	139
22	01:46:51	141
23	01:51:51	144
24	01:56:51	147
25	02:01:51	150
26	02:06:51	151
27	02:11:51	149
28	02:16:51	144
29	02:21:51	139
30	02:26:51	136
31	02:31:51	134
32	02:36:51	134
33	02:41:51	134
34	02:46:51	132
35	02:51:51	130
36	02:56:51	127
37	03:01:51	124
38	03:06:51	120
39	03:11:51	116
40	03:16:51	113
41	03:21:51	110
42	03:26:51	107
43	03:31:51	105
44	03:36:51	102
45	03:41:51	100
46	03:46:51	98
47	03:51:51	96
48	03:56:51	94
49	04:01:51	92
50	04:06:51	90
51	04:11:51	88
52	04:16:51	86
53	04:21:51	84
54	04:26:51	83
55	04:31:51	82
56	04:36:51	80
57	04:41:51	79
58	04:46:51	78
59	04:51:51	78
60	04:56:51	78
61	05:01:51	80
62	05:06:51	83
63	05:11:51	87
64	05:16:51	93
65	05:21:51	99
66	05:26:51	103
67	05:31:51	107
68	05:36:51	109
69	05:41:51	108
70	05:46:51	105
71	05:51:51	100
72	05:56:51	93
73	06:01:51	86
74	06:06:51	81
75	06:11:51	77
76	06:16:51	76
77	06:21:51	75
78	06:26:51	76
79	06:31:51	76
80	06:36:51	77
81	06:41:51	78
82	06:46:51	78
83	06:51:51	78
84	06:56:51	77
85	07:01:51	76
86	07:06:51	75
87	07:11:51	75
88	07:16:51	75
89	07:21:51	77
90	07:26:51	80
91	07:31:51	87
92	07:36:51	96
93	07:41:51	106
94	07:46:51	115
95	07:51:51	120
96	07:56:51	121
97	08:01:51	119
98	08:06:51	116
99	08:11:51	113
100	08:16:51	110
101	08:21:51	108
102	08:26:51	106
103	08:31:51	103
104	08:36:51	101
105	08:41:51	98
106	08:46:51	95
107	08:51:51	93
108	08:56:51	91
109	09:01:51	89
110	09:06:51	89
111	09:11:51	89
112	09:16:51	90
113	09:21:51	90
114	09:26:51	90
115	09:31:51	89
116	09:36:51	87
117	09:41:51	85
118	09:46:51	85
119	09:51:51	85
120	09:56:51	87
121	10:01:51	88
122	10:06:51	89
123	10:11:51	89
124	10:16:51	88
125	10:21:51	87
126	10:26:51	86
127	10:31:51	85
128	10:36:51	84
129	10:41:51	84
130	10:46:51	83
131	10:51:51	82
132	10:56:51	81
133	11:01:51	81
134	11:06:51	80
135	11:11:51	79
136	11:16:51	77
137	11:21:51	76
138	11:26:51	75
139	11:31:51	74
140	11:36:51	73
141	11:41:51	73
142	11:46:51	74
143	11:51:51	75
144	11:56:51	77
145	12:01:51	79
146	12:06:51	79
147	12:11:51	78
148	12:16:51	77
149	12:21:51	76
150	12:26:51	74
151	12:31:51	74
152	12:36:51	75
153	12:41:51	78
154	12:46:51	81
155	12:51:51	85
156	12:56:51	88
157	13:01:51	91
158	13:06:51	92
159	13:11:51	93
160	13:16:51	94
161	13:21:51	93
162	13:26:51	93
163	13:31:51	92
164	13:36:51	91
165	13:41:51	90
166	13:46:51	90
167	13:51:51	89
168	13:56:51	88
169	14:01:51	87
170	14:06:51	87
171	14:11:51	87
172	14:16:51	87
173	14:21:51	87
174	14:26:51	87
175	14:31:51	86
176	14:36:51	85
177	14:41:51	84
178	14:46:51	83
179	14:51:51	83
180	14:56:51	83
181	15:01:51	82
182	15:06:51	82
183	15:11:51	82
184	15:16:51	81
185	15:21:51	81
186	15:26:51	81
187	15:31:51	81
188	15:36:51	80
189	15:41:51	79
190	15:46:51	78
191	15:51:51	76
192	15:56:51	75
193	16:01:51	74
194	16:06:51	73
195	16:11:51	72
196	16:16:51	71
197	16:21:51	71
198	16:26:51	70
199	16:31:51	69
200	16:36:51	68
201	16:41:51	68
202	16:46:51	67
203	16:51:51	68
204	16:56:51	69
205	17:01:51	70
206	17:06:51	71
207	17:11:51	71
208	17:16:51	72
209	17:21:51	72
210	17:26:51	72
211	17:31:51	72
212	17:36:51	71
213	17:41:51	71
214	17:46:51	70
215	17:51:51	70
216	17:56:51	70
217	18:01:51	70
218	18:06:51	70
219	18:11:51	71
220	18:16:51	71
221	18:21:51	71
222	18:26:51	72
223	18:31:51	72
224	18:36:51	71
225	18:41:51	70
226	18:46:51	69
227	18:51:51	68
228	18:56:51	67
229	19:01:51	66
230	19:06:51	65
231	19:11:51	65
232	19:16:51	65
233	19:21:51	65
234	19:26:51	66
235	19:31:51	65
236	19:36:51	65
237	19:41:51	66
238	19:46:51	66
239	19:51:51	68
240	19:56:51	69
241	20:01:51	71
242	20:06:51	72
243	20:11:51	72
244	20:16:51	72
245	20:21:51	72
246	20:26:51	71
247	20:31:51	71
248	20:36:51	71
249	20:41:51	71
250	20:46:51	71
251	20:51:51	72
252	20:56:51	72
253	21:01:51	73
254	21:06:51	73
255	21:11:51	74
256	21:16:51	74
257	21:21:51	74
258	21:26:51	75
259	21:31:51	75
260	21:36:51	76
261	21:41:51	76
262	21:46:51	77
263	21:51:51	77
264	21:56:51	77
265	22:01:51	78
266	22:06:51	78
267	22:11:51	78
268	22:16:51	79
269	22:21:51	79
270	22:26:51	79
271	22:31:51	80
272	22:36:51	80
273	22:41:51	80
274	22:46:51	80
275	22:51:51	80
276	22:56:51	80
277	23:01:51	80
278	23:06:51	80
279	23:11:51	80
280	23:16:51	80
281	23:21:51	79
282	23:26:51	79
283	23:31:51	79
284	23:36:51	78
285	23:41:51	78
286	23:46:51	78
287	23:51:51	77
288	23:56:51	76
