# Supplementary material for: Detrended Fluctuation Analysis in the prediction of type 2 diabetes mellitus in patients at risk: Model optimization and comparison with other metrics
Source: PLoS One. 2019 Dec 18;14(12):e0225817. doi: 10.1371/journal.pone.0225817 (PMC6919578; doi:10.1371/journal.pone.0225817)
Supplement: S1 File — This file includes glucose time series from all patients included in the study and the database with clinical variables. (ZIP) [file pone.0225817.s001.zip › S1/case 203.csv]

	hora	glucemia
1	00:00:23	97
2	00:05:23	96
3	00:10:23	96
4	00:15:23	95
5	00:20:23	95
6	00:25:23	95
7	00:30:23	94
8	00:35:23	92
9	00:40:23	88
10	00:45:23	84
11	00:50:23	79
12	00:55:23	76
13	01:00:23	74
14	01:05:23	73
15	01:10:23	73
16	01:15:23	74
17	01:20:23	74
18	01:25:23	75
19	01:30:23	75
20	01:35:23	75
21	01:40:23	75
22	01:45:23	76
23	01:50:23	78
24	01:55:23	80
25	02:00:23	82
26	02:05:23	85
27	02:10:23	89
28	02:15:23	92
29	02:20:23	95
30	02:25:23	97
31	02:30:23	99
32	02:35:23	100
33	02:40:23	100
34	02:45:23	100
35	02:50:23	99
36	02:55:23	98
37	03:00:23	97
38	03:05:23	96
39	03:10:23	95
40	03:15:23	94
41	03:20:23	93
42	03:25:23	92
43	03:30:23	92
44	03:35:23	92
45	03:40:23	92
46	03:45:23	92
47	03:50:23	92
48	03:55:23	92
49	04:00:23	93
50	04:05:23	93
51	04:10:23	94
52	04:15:23	94
53	04:20:23	95
54	04:25:23	95
55	04:30:23	95
56	04:35:23	95
57	04:40:23	95
58	04:45:23	94
59	04:50:23	94
60	04:55:23	93
61	05:00:23	92
62	05:05:23	92
63	05:10:23	92
64	05:15:23	91
65	05:20:23	91
66	05:25:23	90
67	05:30:23	89
68	05:35:23	87
69	05:40:23	86
70	05:45:23	85
71	05:50:23	84
72	05:55:23	84
73	06:00:23	84
74	06:05:23	84
75	06:10:23	84
76	06:15:23	84
77	06:20:23	84
78	06:25:23	83
79	06:30:23	83
80	06:35:23	82
81	06:40:23	81
82	06:45:23	81
83	06:50:23	82
84	06:55:23	82
85	07:00:23	83
86	07:05:23	83
87	07:10:23	84
88	07:15:23	84
89	07:20:23	85
90	07:25:23	85
91	07:30:23	85
92	07:35:23	85
93	07:40:23	84
94	07:45:23	84
95	07:50:23	83
96	07:55:23	81
97	08:00:23	81
98	08:05:23	80
99	08:10:23	80
100	08:15:23	80
101	08:20:23	81
102	08:25:23	81
103	08:30:23	82
104	08:35:23	83
105	08:40:23	84
106	08:45:23	84
107	08:50:23	85
108	08:55:23	85
109	09:00:23	86
110	09:05:23	86
111	09:10:23	87
112	09:15:23	87
113	09:20:23	88
114	09:25:23	90
115	09:30:23	90
116	09:35:23	90
117	09:40:23	90
118	09:45:23	88
119	09:50:23	86
120	09:55:23	85
121	10:00:23	83
122	10:05:23	82
123	10:10:23	82
124	10:15:23	82
125	10:20:23	83
126	10:25:23	84
127	10:30:23	86
128	10:35:23	87
129	10:40:23	89
130	10:45:23	90
131	10:50:23	90
132	10:55:23	91
133	11:00:23	91
134	11:05:23	92
135	11:10:23	95
136	11:15:23	99
137	11:20:23	105
138	11:25:23	110
139	11:30:23	114
140	11:35:23	116
141	11:40:23	116
142	11:45:23	114
143	11:50:23	111
144	11:55:23	108
145	12:00:23	106
146	12:05:23	105
147	12:10:23	105
148	12:15:23	105
149	12:20:23	104
150	12:25:23	104
151	12:30:23	105
152	12:35:23	105
153	12:40:23	105
154	12:45:23	106
155	12:50:23	105
156	12:55:23	104
157	13:00:23	103
158	13:05:23	101
159	13:10:23	100
160	13:15:23	100
161	13:20:23	99
162	13:25:23	97
163	13:30:23	95
164	13:35:23	91
165	13:40:23	87
166	13:45:23	83
167	13:50:23	80
168	13:55:23	78
169	14:00:23	77
170	14:05:23	78
171	14:10:23	79
172	14:15:23	80
173	14:20:23	81
174	14:25:23	82
175	14:30:23	82
176	14:35:23	81
177	14:40:23	81
178	14:45:23	81
179	14:50:23	82
180	14:55:23	84
181	15:00:23	87
182	15:05:23	91
183	15:10:23	95
184	15:15:23	99
185	15:20:23	102
186	15:25:23	102
187	15:30:23	101
188	15:35:23	98
189	15:40:23	95
190	15:45:23	91
191	15:50:23	88
192	15:55:23	86
193	16:00:23	86
194	16:05:23	85
195	16:10:23	85
196	16:15:23	86
197	16:20:23	86
198	16:25:23	87
199	16:30:23	88
200	16:35:23	88
201	16:40:23	88
202	16:45:23	88
203	16:50:23	87
204	16:55:23	87
205	17:00:23	87
206	17:05:23	87
207	17:10:23	87
208	17:15:23	87
209	17:20:23	87
210	17:25:23	87
211	17:30:23	87
212	17:35:23	86
213	17:40:23	86
214	17:45:23	85
215	17:50:23	83
216	17:55:23	82
217	18:00:23	81
218	18:05:23	80
219	18:10:23	79
220	18:15:23	78
221	18:20:23	77
222	18:25:23	76
223	18:30:23	76
224	18:35:23	76
225	18:40:23	77
226	18:45:23	79
227	18:50:23	81
228	18:55:23	83
229	19:00:23	85
230	19:05:23	87
231	19:10:23	88
232	19:15:23	90
233	19:20:23	92
234	19:25:23	93
235	19:30:23	94
236	19:35:23	94
237	19:40:23	94
238	19:45:23	94
239	19:50:23	94
240	19:55:23	94
241	20:00:23	94
242	20:05:23	94
243	20:10:23	93
244	20:15:23	92
245	20:20:23	92
246	20:25:23	91
247	20:30:23	92
248	20:35:23	92
249	20:40:23	92
250	20:45:23	91
251	20:50:23	88
252	20:55:23	85
253	21:00:23	81
254	21:05:23	77
255	21:10:23	75
256	21:15:23	73
257	21:20:23	71
258	21:25:23	71
259	21:30:23	70
260	21:35:23	69
261	21:40:23	68
262	21:45:23	68
263	21:50:23	67
264	21:55:23	67
265	22:00:23	67
266	22:05:23	68
267	22:10:23	68
268	22:15:23	69
269	22:20:23	70
270	22:25:23	70
271	22:30:23	70
272	22:35:23	70
273	22:40:23	70
274	22:45:23	71
275	22:50:23	73
276	22:55:23	77
277	23:00:23	80
278	23:05:23	83
279	23:10:23	85
280	23:15:23	86
281	23:20:23	87
282	23:25:23	86
283	23:30:23	86
284	23:35:23	85
285	23:40:23	85
286	23:45:23	85
287	23:50:23	85
288	23:55:23	86
289	00:00:23	87
290	00:05:23	88
291	00:10:23	90
292	00:15:23	92
293	00:20:23	94
294	00:25:23	96
295	00:30:23	98
296	00:35:23	99
297	00:40:23	101
298	00:45:23	102
299	00:50:23	104
300	00:55:23	105
301	01:00:23	106
302	01:05:23	107
303	01:10:23	108
304	01:15:23	109
305	01:20:23	109
306	01:25:23	109
307	01:30:23	109
308	01:35:23	109
309	01:40:23	109
310	01:45:23	109
311	01:50:23	109
312	01:55:23	108
313	02:00:23	108
314	02:05:23	108
315	02:10:23	107
316	02:15:23	106
317	02:20:23	104
318	02:25:23	102
319	02:30:23	99
320	02:35:23	97
321	02:40:23	95
322	02:45:23	94
323	02:50:23	94
324	02:55:23	95
325	03:00:23	96
326	03:05:23	97
327	03:10:23	98
328	03:15:23	99
329	03:20:23	100
330	03:25:23	101
331	03:30:23	102
332	03:35:23	102
333	03:40:23	102
334	03:45:23	102
335	03:50:23	101
336	03:55:23	99
337	04:00:23	97
338	04:05:23	94
339	04:10:23	91
340	04:15:23	87
341	04:20:23	82
342	04:25:23	78
343	04:30:23	75
344	04:35:23	75
345	04:40:23	76
346	04:45:23	78
347	04:50:23	81
348	04:55:23	83
349	05:00:23	85
350	05:05:23	86
351	05:10:23	87
352	05:15:23	87
353	05:20:23	86
354	05:25:23	86
355	05:30:23	85
356	05:35:23	85
357	05:40:23	85
358	05:45:23	85
359	05:50:23	85
360	05:55:23	84
361	06:00:23	83
362	06:05:23	82
363	06:10:23	80
364	06:15:23	79
365	06:20:23	78
366	06:25:23	78
367	06:30:23	78
368	06:35:23	79
369	06:40:23	80
370	06:45:23	81
371	06:50:23	81
372	06:55:23	82
373	07:00:23	82
374	07:05:23	83
375	07:10:23	82
376	07:15:23	82
377	07:20:23	81
378	07:25:23	79
379	07:30:23	77
380	07:35:23	76
381	07:40:23	75
382	07:45:23	76
383	07:50:23	78
384	07:55:23	79
385	08:00:23	81
386	08:05:23	81
387	08:10:23	81
388	08:15:23	81
389	08:20:23	81
390	08:25:23	81
391	08:30:23	83
392	08:35:23	84
393	08:40:23	84
394	08:45:23	85
395	08:50:23	86
396	08:55:23	86
397	09:00:23	87
398	09:05:23	87
399	09:10:23	86
400	09:15:23	86
401	09:20:23	85
402	09:25:23	85
403	09:30:23	84
404	09:35:23	85
405	09:40:23	85
406	09:45:23	86
407	09:50:23	87
408	09:55:23	88
409	10:00:23	89
410	10:05:23	89
411	10:10:23	90
412	10:15:23	90
413	10:20:23	90
414	10:25:23	89
415	10:30:23	89
416	10:35:23	88
417	10:40:23	87
418	10:45:23	86
419	10:50:23	85
420	10:55:23	83
421	11:00:23	83
422	11:05:23	84
423	11:10:23	86
424	11:15:23	90
425	11:20:23	95
426	11:25:23	99
427	11:30:23	103
428	11:35:23	106
429	11:40:23	106
430	11:45:23	105
431	11:50:23	104
432	11:55:23	101
433	12:00:23	99
434	12:05:23	98
435	12:10:23	97
436	12:15:23	97
437	12:20:23	98
438	12:25:23	98
439	12:30:23	97
440	12:35:23	96
441	12:40:23	95
442	12:45:23	93
443	12:50:23	92
444	12:55:23	90
445	13:00:23	90
446	13:05:23	89
447	13:10:23	89
448	13:15:23	88
449	13:20:23	87
450	13:25:23	87
451	13:30:23	86
452	13:35:23	86
453	13:40:23	85
454	13:45:23	85
455	13:50:23	85
456	13:55:23	85
457	14:00:23	86
458	14:05:23	86
459	14:10:23	87
460	14:15:23	89
461	14:20:23	92
462	14:25:23	94
463	14:30:23	96
464	14:35:23	97
465	14:40:23	97
466	14:45:23	96
467	14:50:23	94
468	14:55:23	90
469	15:00:23	87
470	15:05:23	83
471	15:10:23	80
472	15:15:23	79
473	15:20:23	79
474	15:25:23	80
475	15:30:23	82
476	15:35:23	84
477	15:40:23	86
478	15:45:23	88
479	15:50:23	90
480	15:55:23	92
481	16:00:23	94
482	16:05:23	97
483	16:10:23	100
484	16:15:23	103
485	16:20:23	106
486	16:25:23	108
487	16:30:23	109
488	16:35:23	110
489	16:40:23	110
490	16:45:23	110
491	16:50:23	110
492	16:55:23	109
493	17:00:23	109
494	17:05:23	108
495	17:10:23	108
496	17:15:23	107
497	17:20:23	106
498	17:25:23	105
499	17:30:23	105
500	17:35:23	103
501	17:40:23	102
502	17:45:23	102
503	17:50:23	101
504	17:55:23	101
505	18:00:23	101
506	18:05:23	101
507	18:10:23	102
508	18:15:23	103
509	18:20:23	103
510	18:25:23	103
511	18:30:23	102
512	18:35:23	100
513	18:40:23	98
514	18:45:23	97
515	18:50:23	95
516	18:55:23	94
517	19:00:23	93
518	19:05:23	93
519	19:10:23	92
520	19:15:23	92
521	19:20:23	91
522	19:25:23	91
523	19:30:23	89
524	19:35:23	88
525	19:40:23	86
526	19:45:23	85
527	19:50:23	84
528	19:55:23	83
529	20:00:23	82
530	20:05:23	82
531	20:10:23	83
532	20:15:23	83
533	20:20:23	84
534	20:25:23	84
535	20:30:23	83
536	20:35:23	83
537	20:40:23	84
538	20:45:23	85
539	20:50:23	87
540	20:55:23	89
541	21:00:23	91
542	21:05:23	93
543	21:10:23	93
544	21:15:23	93
545	21:20:23	92
546	21:25:23	89
547	21:30:23	87
548	21:35:23	85
549	21:40:23	84
550	21:45:23	84
551	21:50:23	84
552	21:55:23	85
553	22:00:23	86
554	22:05:23	87
555	22:10:23	89
556	22:15:23	90
557	22:20:23	92
558	22:25:23	94
559	22:30:23	98
560	22:35:23	102
561	22:40:23	106
562	22:45:23	110
563	22:50:23	113
564	22:55:23	115
565	23:00:23	114
566	23:05:23	113
567	23:10:23	111
568	23:15:23	110
569	23:20:23	108
570	23:25:23	108
571	23:30:23	108
572	23:35:23	109
573	23:40:23	110
574	23:45:23	110
575	23:50:23	109
576	23:55:23	108
