# Supplementary material for: Detrended Fluctuation Analysis in the prediction of type 2 diabetes mellitus in patients at risk: Model optimization and comparison with other metrics
Source: PLoS One. 2019 Dec 18;14(12):e0225817. doi: 10.1371/journal.pone.0225817 (PMC6919578; doi:10.1371/journal.pone.0225817)
Supplement: S1 File — This file includes glucose time series from all patients included in the study and the database with clinical variables. (ZIP) [file pone.0225817.s001.zip › S1/case 204.csv]

	hora	glucemia
1	00:01:21	140
2	00:06:21	140
3	00:11:21	141
4	00:16:21	141
5	00:21:21	141
6	00:26:21	141
7	00:31:21	141
8	00:36:21	141
9	00:41:21	141
10	00:46:21	142
11	00:51:21	143
12	00:56:21	143
13	01:01:21	142
14	01:06:21	141
15	01:11:21	138
16	01:16:21	135
17	01:21:21	131
18	01:26:21	127
19	01:31:21	124
20	01:36:21	121
21	01:41:21	119
22	01:46:21	118
23	01:51:21	116
24	01:56:21	112
25	02:01:21	108
26	02:06:21	103
27	02:11:21	97
28	02:16:21	92
29	02:21:21	88
30	02:26:21	84
31	02:31:21	81
32	02:36:21	78
33	02:41:21	76
34	02:46:21	74
35	02:51:21	72
36	02:56:21	70
37	03:01:21	69
38	03:06:21	68
39	03:11:21	68
40	03:16:21	68
41	03:21:21	70
42	03:26:21	71
43	03:31:21	72
44	03:36:21	73
45	03:41:21	74
46	03:46:21	75
47	03:51:21	77
48	03:56:21	78
49	04:01:21	80
50	04:06:21	82
51	04:11:21	84
52	04:16:21	86
53	04:21:21	88
54	04:26:21	89
55	04:31:21	89
56	04:36:21	89
57	04:41:21	89
58	04:46:21	88
59	04:51:21	88
60	04:56:21	86
61	05:01:22	85
62	05:06:22	84
63	05:11:22	82
64	05:16:22	80
65	05:21:22	79
66	05:26:22	78
67	05:31:22	77
68	05:36:22	75
69	05:41:22	74
70	05:46:22	73
71	05:51:22	72
72	05:56:22	71
73	06:01:22	71
74	06:06:22	70
75	06:11:22	70
76	06:16:22	70
77	06:21:22	70
78	06:26:22	70
79	06:31:22	71
80	06:36:22	71
81	06:41:22	71
82	06:46:22	72
83	06:51:22	72
84	06:56:22	71
85	07:01:22	70
86	07:06:22	70
87	07:11:22	69
88	07:16:22	69
89	07:21:22	69
90	07:26:22	69
91	07:31:22	69
92	07:36:22	68
93	07:41:22	68
94	07:46:22	68
95	07:51:22	68
96	07:56:22	68
97	08:01:22	68
98	08:06:22	68
99	08:11:22	68
100	08:16:22	67
101	08:21:22	67
102	08:26:22	66
103	08:31:22	66
104	08:36:22	66
105	08:41:22	66
106	08:46:22	67
107	08:51:22	69
108	08:56:22	71
109	09:01:22	74
110	09:06:22	78
111	09:11:22	81
112	09:16:22	85
113	09:21:22	88
114	09:26:22	92
115	09:31:22	97
116	09:36:22	102
117	09:41:22	108
118	09:46:22	113
119	09:51:22	117
120	09:56:22	119
121	10:01:22	121
122	10:06:22	121
123	10:11:22	120
124	10:16:22	NA
125	10:21:22	NA
126	10:26:03	NA
127	10:31:05	NA
128	10:36:02	NA
129	10:41:02	NA
130	10:46:02	NA
131	10:51:33	NA
132	10:57:10	NA
133	11:01:46	NA
134	11:06:47	NA
135	11:11:47	NA
136	11:16:47	NA
137	11:21:47	NA
138	11:27:42	NA
139	11:32:42	NA
140	11:37:42	NA
141	11:42:42	NA
142	11:47:42	NA
143	11:52:42	NA
144	11:57:42	122
145	12:02:42	124
146	12:07:42	125
147	12:12:42	125
148	12:17:42	125
149	12:22:42	124
150	12:27:42	123
151	12:32:42	122
152	12:37:42	121
153	12:42:42	119
154	12:47:42	117
155	12:52:42	115
156	12:57:42	112
157	13:02:42	111
158	13:07:42	110
159	13:12:42	110
160	13:17:42	109
161	13:22:42	109
162	13:27:42	108
163	13:32:42	108
164	13:37:42	107
165	13:42:42	106
166	13:47:42	105
167	13:52:42	104
168	13:57:42	103
169	14:02:42	102
170	14:07:42	101
171	14:12:42	101
172	14:17:42	102
173	14:22:42	105
174	14:27:42	109
175	14:32:42	115
176	14:37:42	122
177	14:42:42	130
178	14:47:42	138
179	14:52:42	145
180	14:57:42	150
181	15:02:42	153
182	15:07:42	155
183	15:12:42	155
184	15:17:42	154
185	15:22:42	153
186	15:27:42	151
187	15:32:42	149
188	15:37:42	147
189	15:42:42	145
190	15:47:42	144
191	15:52:42	143
192	15:57:42	142
193	16:02:42	141
194	16:07:42	141
195	16:12:42	139
196	16:17:42	138
197	16:22:42	136
198	16:27:42	135
199	16:32:42	133
200	16:37:42	131
201	16:42:42	130
202	16:47:42	128
203	16:52:42	125
204	16:57:42	122
205	17:02:42	119
206	17:07:42	114
207	17:12:42	109
208	17:17:42	105
209	17:22:42	101
210	17:27:42	99
211	17:32:42	97
212	17:37:42	97
213	17:42:42	97
214	17:47:42	97
215	17:52:42	98
216	17:57:42	99
217	18:02:42	99
218	18:07:42	98
219	18:12:42	97
220	18:17:42	95
221	18:22:42	95
222	18:27:42	94
223	18:32:42	95
224	18:37:42	96
225	18:42:42	96
226	18:47:42	97
227	18:52:42	98
228	18:57:42	98
229	19:02:42	98
230	19:07:42	99
231	19:12:42	100
232	19:17:42	101
233	19:22:42	102
234	19:27:42	104
235	19:32:42	106
236	19:37:42	108
237	19:42:42	110
238	19:47:42	111
239	19:52:42	113
240	19:57:42	115
241	20:02:42	117
242	20:07:42	118
243	20:12:42	119
244	20:17:42	118
245	20:22:42	117
246	20:27:42	116
247	20:32:43	114
248	20:37:43	113
249	20:42:43	112
250	20:47:43	111
251	20:52:43	109
252	20:57:43	108
253	21:02:43	106
254	21:07:43	105
255	21:12:43	104
256	21:17:43	104
257	21:22:43	103
258	21:27:43	103
259	21:32:43	103
260	21:37:43	103
261	21:42:43	103
262	21:47:43	104
263	21:52:43	105
264	21:57:43	108
265	22:02:43	111
266	22:07:43	115
267	22:12:43	118
268	22:17:43	120
269	22:22:43	122
270	22:27:43	124
271	22:32:43	126
272	22:37:43	128
273	22:42:43	130
274	22:47:43	132
275	22:52:43	134
276	22:57:43	135
277	23:02:43	136
278	23:07:43	137
279	23:12:43	137
280	23:17:43	136
281	23:22:43	136
282	23:27:43	134
283	23:32:43	133
284	23:37:43	132
285	23:42:43	132
286	23:47:43	131
287	23:52:43	132
288	23:57:43	132
289	00:02:43	133
290	00:07:43	133
291	00:12:43	134
292	00:17:43	134
293	00:22:43	134
294	00:27:43	135
295	00:32:43	135
296	00:37:43	136
297	00:42:43	136
298	00:47:43	137
299	00:52:43	137
300	00:57:43	137
301	01:02:43	137
302	01:07:43	136
303	01:12:43	135
304	01:17:43	134
305	01:22:43	133
306	01:27:43	132
307	01:32:43	131
308	01:37:43	130
309	01:42:43	129
310	01:47:43	128
311	01:52:43	127
312	01:57:43	126
313	02:02:43	124
314	02:07:43	123
315	02:12:43	121
316	02:17:43	120
317	02:22:43	118
318	02:27:43	117
319	02:32:43	116
320	02:37:43	115
321	02:42:43	114
322	02:47:43	113
323	02:52:43	112
324	02:57:43	111
325	03:02:43	110
326	03:07:43	109
327	03:12:43	109
328	03:17:43	108
329	03:22:43	107
330	03:27:43	106
331	03:32:43	106
332	03:37:43	105
333	03:42:43	104
334	03:47:43	104
335	03:52:43	103
336	03:57:43	102
337	04:02:43	102
338	04:07:43	101
339	04:12:43	100
340	04:17:43	99
341	04:22:43	98
342	04:27:43	97
343	04:32:43	97
344	04:37:43	96
345	04:42:43	96
346	04:47:43	96
347	04:52:43	96
348	04:57:43	95
349	05:02:43	95
350	05:07:43	95
351	05:12:43	95
352	05:17:43	95
353	05:22:43	95
354	05:27:43	95
355	05:32:43	95
356	05:37:43	95
357	05:42:43	95
358	05:47:43	95
359	05:52:43	95
360	05:57:43	94
361	06:02:43	94
362	06:07:43	94
363	06:12:43	94
364	06:17:43	94
365	06:22:43	94
366	06:27:43	94
367	06:32:43	94
368	06:37:43	93
369	06:42:43	93
370	06:47:43	93
371	06:52:43	93
372	06:57:43	93
373	07:02:43	93
374	07:07:43	93
375	07:12:43	92
376	07:17:43	91
377	07:22:43	90
378	07:27:43	89
379	07:32:43	89
380	07:37:43	90
381	07:42:43	90
382	07:47:43	90
383	07:52:43	89
384	07:57:43	88
385	08:02:43	86
386	08:07:43	86
387	08:12:43	86
388	08:17:43	87
389	08:22:43	89
390	08:27:43	91
391	08:32:43	93
392	08:37:43	95
393	08:42:43	97
394	08:47:43	99
395	08:52:43	100
396	08:57:43	101
397	09:02:43	102
398	09:07:43	103
399	09:12:43	104
400	09:17:43	106
401	09:22:43	109
402	09:27:43	112
403	09:32:43	115
404	09:37:43	118
405	09:42:43	120
406	09:47:43	122
407	09:52:43	124
408	09:57:43	124
409	10:02:43	124
410	10:07:43	123
411	10:12:43	122
412	10:17:43	120
413	10:22:43	118
414	10:27:43	117
415	10:32:43	116
416	10:37:43	115
417	10:42:43	116
418	10:47:43	117
419	10:52:43	118
420	10:57:43	118
421	11:02:43	118
422	11:07:43	117
423	11:12:43	115
424	11:17:43	114
425	11:22:43	112
426	11:27:43	110
427	11:32:43	110
428	11:37:43	110
429	11:42:43	111
430	11:47:43	113
431	11:52:43	114
432	11:57:43	116
433	12:02:43	117
434	12:07:43	118
435	12:12:43	119
436	12:17:43	119
437	12:22:43	118
438	12:27:43	117
439	12:32:43	117
440	12:37:43	116
441	12:42:43	116
442	12:47:43	116
443	12:52:43	117
444	12:57:43	118
445	13:02:43	119
446	13:07:43	119
447	13:12:43	120
448	13:17:43	120
449	13:22:43	121
450	13:27:43	121
451	13:32:43	121
452	13:37:43	121
453	13:42:43	120
454	13:47:43	120
455	13:52:43	119
456	13:57:43	119
457	14:02:43	119
458	14:07:43	119
459	14:12:43	121
460	14:17:43	123
461	14:22:43	126
462	14:27:43	131
463	14:32:43	136
464	14:37:43	142
465	14:42:43	148
466	14:47:43	154
467	14:52:43	160
468	14:57:43	165
469	15:02:43	168
470	15:07:43	170
471	15:12:43	171
472	15:17:43	172
473	15:22:43	172
474	15:27:43	171
475	15:32:43	171
476	15:37:43	170
477	15:42:43	168
478	15:47:43	167
479	15:52:43	165
480	15:57:43	162
481	16:02:43	159
482	16:07:43	155
483	16:12:43	150
484	16:17:43	145
485	16:22:43	140
486	16:27:43	136
487	16:32:43	133
488	16:37:43	132
489	16:42:43	132
490	16:47:43	133
491	16:52:43	134
492	16:57:43	135
493	17:02:43	136
494	17:07:43	137
495	17:12:43	136
496	17:17:43	135
497	17:22:43	132
498	17:27:43	130
499	17:32:43	127
500	17:37:43	125
501	17:42:43	122
502	17:47:43	120
503	17:52:43	118
504	17:57:43	116
505	18:02:43	115
506	18:07:43	114
507	18:12:43	114
508	18:17:43	114
509	18:22:43	116
510	18:27:43	118
511	18:32:43	120
512	18:37:43	122
513	18:42:43	123
514	18:47:43	123
515	18:52:43	122
516	18:57:43	120
517	19:02:43	117
518	19:07:43	113
519	19:12:43	109
520	19:17:43	106
521	19:22:43	103
522	19:27:43	101
523	19:32:43	101
524	19:37:43	101
525	19:42:43	102
526	19:47:43	104
527	19:52:43	106
528	19:57:43	108
529	20:02:43	109
530	20:07:43	110
531	20:12:43	110
532	20:17:43	110
533	20:22:43	109
534	20:27:43	109
535	20:32:43	107
536	20:37:43	106
537	20:42:43	105
538	20:47:43	104
539	20:52:43	104
540	20:57:43	103
541	21:02:43	104
542	21:07:43	105
543	21:12:43	106
544	21:17:43	108
545	21:22:43	110
546	21:27:43	114
547	21:32:43	117
548	21:37:43	121
549	21:42:43	125
550	21:47:43	128
551	21:52:43	131
552	21:57:43	133
553	22:02:43	133
554	22:07:43	133
555	22:12:43	133
556	22:17:43	131
557	22:22:43	130
558	22:27:43	129
559	22:32:43	129
560	22:37:43	128
561	22:42:43	128
562	22:47:43	128
563	22:52:43	128
564	22:57:43	128
565	23:02:43	127
566	23:07:43	127
567	23:12:43	126
568	23:17:43	126
569	23:22:43	127
570	23:27:43	128
571	23:32:43	129
572	23:37:43	130
573	23:42:43	132
574	23:47:43	134
575	23:52:43	135
576	23:57:43	137
