# Supplementary material for: Detrended Fluctuation Analysis in the prediction of type 2 diabetes mellitus in patients at risk: Model optimization and comparison with other metrics
Source: PLoS One. 2019 Dec 18;14(12):e0225817. doi: 10.1371/journal.pone.0225817 (PMC6919578; doi:10.1371/journal.pone.0225817)
Supplement: S1 File — This file includes glucose time series from all patients included in the study and the database with clinical variables. (ZIP) [file pone.0225817.s001.zip › S1/case 205.csv]

	hora	glucemia
1	00:00:06	159
2	00:05:06	160
3	00:10:06	161
4	00:15:06	161
5	00:20:06	161
6	00:25:06	159
7	00:30:06	155
8	00:35:06	150
9	00:40:06	144
10	00:45:06	136
11	00:50:06	128
12	00:55:06	119
13	01:00:06	111
14	01:05:06	105
15	01:10:06	102
16	01:15:06	102
17	01:20:06	105
18	01:25:06	107
19	01:30:06	110
20	01:35:06	111
21	01:40:06	111
22	01:45:06	110
23	01:50:06	109
24	01:55:06	106
25	02:00:06	102
26	02:05:06	98
27	02:10:06	93
28	02:15:06	88
29	02:20:06	84
30	02:25:06	81
31	02:30:06	80
32	02:35:06	80
33	02:40:06	82
34	02:45:06	85
35	02:50:06	89
36	02:55:06	92
37	03:00:06	94
38	03:05:06	95
39	03:10:06	96
40	03:15:06	97
41	03:20:06	97
42	03:25:06	96
43	03:30:06	96
44	03:35:06	96
45	03:40:06	96
46	03:45:06	95
47	03:50:06	95
48	03:55:06	95
49	04:00:06	95
50	04:05:06	95
51	04:10:06	95
52	04:15:06	95
53	04:20:06	94
54	04:25:06	92
55	04:30:06	89
56	04:35:06	87
57	04:40:06	86
58	04:45:06	85
59	04:50:06	86
60	04:55:06	87
61	05:00:06	89
62	05:05:06	90
63	05:10:06	90
64	05:15:06	90
65	05:20:06	90
66	05:25:06	89
67	05:30:06	88
68	05:35:06	87
69	05:40:06	87
70	05:45:06	87
71	05:50:06	88
72	05:55:06	89
73	06:00:06	89
74	06:05:06	90
75	06:10:06	89
76	06:15:06	89
77	06:20:06	88
78	06:25:06	89
79	06:30:06	90
80	06:35:06	91
81	06:40:06	92
82	06:45:06	93
83	06:50:06	93
84	06:55:06	93
85	07:00:06	93
86	07:05:06	93
87	07:10:06	92
88	07:15:06	91
89	07:20:06	90
90	07:25:06	90
91	07:30:06	90
92	07:35:06	91
93	07:40:06	92
94	07:45:06	94
95	07:50:06	96
96	07:55:06	98
97	08:00:06	100
98	08:05:06	102
99	08:10:06	103
100	08:15:06	103
101	08:20:06	103
102	08:25:06	103
103	08:30:06	102
104	08:35:06	102
105	08:40:06	102
106	08:45:06	101
107	08:50:06	100
108	08:55:06	100
109	09:00:06	101
110	09:05:06	102
111	09:10:06	103
112	09:15:06	104
113	09:20:06	106
114	09:25:06	107
115	09:30:06	107
116	09:35:06	107
117	09:40:06	108
118	09:45:06	110
119	09:50:06	112
120	09:55:06	116
121	10:00:06	121
122	10:05:06	127
123	10:10:06	132
124	10:15:06	136
125	10:20:06	140
126	10:25:06	142
127	10:30:06	143
128	10:35:06	144
129	10:40:06	144
130	10:45:06	144
131	10:50:06	144
132	10:55:06	143
133	11:00:06	143
134	11:05:06	142
135	11:10:06	140
136	11:15:06	138
137	11:20:06	136
138	11:25:06	133
139	11:30:06	130
140	11:35:06	128
141	11:40:06	127
142	11:45:06	127
143	11:50:06	127
144	11:55:06	128
145	12:00:06	129
146	12:05:06	129
147	12:10:06	128
148	12:15:06	127
149	12:20:06	124
150	12:25:06	121
151	12:30:06	118
152	12:35:06	115
153	12:40:06	113
154	12:45:06	111
155	12:50:06	110
156	12:55:06	108
157	13:00:06	107
158	13:05:06	106
159	13:10:06	105
160	13:15:06	105
161	13:20:06	105
162	13:25:06	105
163	13:30:06	104
164	13:35:06	103
165	13:40:06	102
166	13:45:06	100
167	13:50:06	98
168	13:55:06	97
169	14:00:06	95
170	14:05:06	94
171	14:10:06	93
172	14:15:06	92
173	14:20:06	92
174	14:25:06	92
175	14:30:06	93
176	14:35:06	94
177	14:40:06	94
178	14:45:06	95
179	14:50:06	96
180	14:55:06	98
181	15:00:06	102
182	15:05:06	107
183	15:10:06	112
184	15:15:06	116
185	15:20:06	119
186	15:25:06	121
187	15:30:06	121
188	15:35:06	120
189	15:40:06	118
190	15:45:06	117
191	15:50:06	117
192	15:55:06	119
193	16:00:06	121
194	16:05:06	125
195	16:10:06	129
196	16:15:06	133
197	16:20:06	136
198	16:25:06	139
199	16:30:06	141
200	16:35:06	142
201	16:40:06	141
202	16:45:06	140
203	16:50:06	137
204	16:55:06	134
205	17:00:06	130
206	17:05:06	125
207	17:10:06	120
208	17:15:06	116
209	17:20:06	112
210	17:25:06	109
211	17:30:06	106
212	17:35:06	104
213	17:40:06	103
214	17:45:06	102
215	17:50:06	102
216	17:55:06	104
217	18:00:06	109
218	18:05:06	114
219	18:10:06	118
220	18:15:06	122
221	18:20:06	123
222	18:25:06	124
223	18:30:06	124
224	18:35:06	124
225	18:40:06	124
226	18:45:06	125
227	18:50:06	127
228	18:55:06	129
229	19:00:06	130
230	19:05:06	132
231	19:10:06	132
232	19:15:06	132
233	19:20:06	132
234	19:25:06	130
235	19:30:06	129
236	19:35:06	127
237	19:40:06	125
238	19:45:06	123
239	19:50:06	121
240	19:55:06	120
241	20:00:06	119
242	20:05:06	118
243	20:10:06	118
244	20:15:06	118
245	20:20:06	118
246	20:25:06	118
247	20:30:06	119
248	20:35:06	119
249	20:40:06	119
250	20:45:06	119
251	20:50:06	118
252	20:55:07	118
253	21:00:07	118
254	21:05:07	119
255	21:10:07	121
256	21:15:07	123
257	21:20:07	126
258	21:25:07	129
259	21:30:07	131
260	21:35:07	131
261	21:40:07	129
262	21:45:07	126
263	21:50:07	123
264	21:55:07	120
265	22:00:07	118
266	22:05:07	117
267	22:10:07	117
268	22:15:07	118
269	22:20:07	119
270	22:25:07	120
271	22:30:07	121
272	22:35:07	120
273	22:40:07	120
274	22:45:07	120
275	22:50:07	121
276	22:55:07	123
277	23:00:07	127
278	23:05:07	132
279	23:10:07	139
280	23:15:07	147
281	23:20:07	157
282	23:25:07	166
283	23:30:07	176
284	23:35:07	185
285	23:40:07	194
286	23:45:07	201
287	23:50:07	207
288	23:55:07	211
289	00:00:07	213
290	00:05:07	211
291	00:10:07	206
292	00:15:07	199
293	00:20:07	189
294	00:25:07	178
295	00:30:07	166
296	00:35:07	155
297	00:40:07	146
298	00:45:07	138
299	00:50:07	132
300	00:55:07	128
301	01:00:07	124
302	01:05:07	120
303	01:10:07	117
304	01:15:07	114
305	01:20:07	111
306	01:25:07	110
307	01:30:07	109
308	01:35:07	108
309	01:40:07	107
310	01:45:07	105
311	01:50:07	102
312	01:55:07	100
313	02:00:07	99
314	02:05:07	99
315	02:10:07	100
316	02:15:07	103
317	02:20:07	105
318	02:25:07	108
319	02:30:07	111
320	02:35:07	113
321	02:40:07	115
322	02:45:07	116
323	02:50:07	117
324	02:55:07	116
325	03:00:07	115
326	03:05:07	115
327	03:10:07	115
328	03:15:07	115
329	03:20:07	115
330	03:25:07	116
331	03:30:07	115
332	03:35:07	114
333	03:40:07	113
334	03:45:07	112
335	03:50:07	111
336	03:55:07	111
337	04:00:07	112
338	04:05:07	112
339	04:10:07	113
340	04:15:07	113
341	04:20:07	113
342	04:25:07	112
343	04:30:07	110
344	04:35:07	108
345	04:40:07	105
346	04:45:07	102
347	04:50:07	100
348	04:55:07	99
349	05:00:07	101
350	05:05:07	103
351	05:10:07	105
352	05:15:07	106
353	05:20:07	107
354	05:25:07	108
355	05:30:07	109
356	05:35:07	109
357	05:40:07	110
358	05:45:07	111
359	05:50:07	112
360	05:55:07	112
361	06:00:07	112
362	06:05:07	112
363	06:10:07	111
364	06:15:07	109
365	06:20:07	108
366	06:25:07	107
367	06:30:07	107
368	06:35:07	107
369	06:40:07	107
370	06:45:07	108
371	06:50:07	108
372	06:55:07	109
373	07:00:07	109
374	07:05:07	109
375	07:10:07	109
376	07:15:07	109
377	07:20:07	110
378	07:25:07	111
379	07:30:07	111
380	07:35:07	112
381	07:40:07	112
382	07:45:07	111
383	07:50:07	111
384	07:55:07	111
385	08:00:07	111
386	08:05:07	113
387	08:10:07	117
388	08:15:07	122
389	08:20:07	129
390	08:25:07	138
391	08:30:07	147
392	08:35:07	156
393	08:40:07	165
394	08:45:07	174
395	08:50:07	182
396	08:55:07	189
397	09:00:07	194
398	09:05:07	199
399	09:10:07	203
400	09:15:07	207
401	09:20:07	209
402	09:25:07	210
403	09:30:07	207
404	09:35:07	200
405	09:40:07	191
406	09:45:07	180
407	09:50:07	168
408	09:55:07	157
409	10:00:07	146
410	10:05:07	137
411	10:10:07	130
412	10:15:07	123
413	10:20:07	119
414	10:25:07	116
415	10:30:07	114
416	10:35:07	114
417	10:40:07	115
418	10:45:07	117
419	10:50:07	118
420	10:55:07	119
421	11:00:07	119
422	11:05:07	118
423	11:10:07	116
424	11:15:07	114
425	11:20:07	111
426	11:25:07	107
427	11:30:07	103
428	11:35:07	98
429	11:40:07	94
430	11:45:07	91
431	11:50:07	89
432	11:55:07	88
433	12:00:07	88
434	12:05:07	89
435	12:10:07	91
436	12:15:07	93
437	12:20:07	95
438	12:25:07	96
439	12:30:07	97
440	12:35:07	97
441	12:40:07	97
442	12:45:07	96
443	12:50:07	96
444	12:55:07	95
445	13:00:07	94
446	13:05:07	94
447	13:10:07	95
448	13:15:07	97
449	13:20:07	100
450	13:25:07	103
451	13:30:07	106
452	13:35:07	108
453	13:40:07	108
454	13:45:07	108
455	13:50:07	107
456	13:55:07	NA
457	14:00:07	NA
458	14:04:33	NA
459	14:09:34	NA
460	14:14:34	NA
461	14:19:34	NA
462	14:24:34	NA
463	14:29:34	NA
464	14:34:34	NA
465	14:39:34	111
466	14:44:34	112
467	14:49:34	113
468	14:54:34	115
469	14:59:34	117
470	15:04:34	119
471	15:09:34	122
472	15:14:34	125
473	15:19:34	126
474	15:24:34	127
475	15:29:34	126
476	15:34:34	125
477	15:39:34	124
478	15:44:34	123
479	15:49:34	122
480	15:54:34	123
481	15:59:34	125
482	16:04:34	127
483	16:09:34	129
484	16:14:34	131
485	16:19:34	131
486	16:24:34	129
487	16:29:34	127
488	16:34:34	123
489	16:39:34	121
490	16:44:34	119
491	16:49:34	119
492	16:54:34	121
493	16:59:34	123
494	17:04:34	127
495	17:09:34	131
496	17:14:34	135
497	17:19:34	140
498	17:24:34	144
499	17:29:34	148
500	17:34:34	151
501	17:39:34	154
502	17:44:34	156
503	17:49:34	158
504	17:54:34	159
505	17:59:34	159
506	18:04:34	159
507	18:09:34	159
508	18:14:34	160
509	18:19:34	160
510	18:24:34	161
511	18:29:34	160
512	18:34:34	159
513	18:39:34	157
514	18:44:34	155
515	18:49:34	153
516	18:54:34	152
517	18:59:34	151
518	19:04:34	151
519	19:09:34	150
520	19:14:34	149
521	19:19:34	147
522	19:24:34	144
523	19:29:34	140
524	19:34:34	136
525	19:39:34	132
526	19:44:34	126
527	19:49:34	121
528	19:54:34	114
529	19:59:34	109
530	20:04:34	NA
531	20:09:34	NA
532	20:17:08	NA
533	20:22:08	NA
534	20:27:08	NA
535	20:32:08	NA
536	20:37:08	NA
537	20:42:08	NA
538	20:47:08	104
539	20:52:08	104
540	20:57:08	104
541	21:02:08	104
542	21:07:08	104
543	21:12:08	104
544	21:17:08	105
545	21:22:08	105
546	21:27:08	105
547	21:32:08	105
548	21:37:08	105
549	21:42:08	104
550	21:47:08	104
551	21:52:08	102
552	21:57:08	101
553	22:02:08	100
554	22:07:08	99
555	22:12:08	98
556	22:17:08	96
557	22:22:08	95
558	22:27:08	93
559	22:32:08	92
560	22:37:08	90
561	22:42:08	90
562	22:47:08	91
563	22:52:08	93
564	22:57:08	97
565	23:02:08	102
566	23:07:08	108
567	23:12:08	114
568	23:17:08	120
569	23:22:08	126
570	23:27:08	132
571	23:32:08	136
572	23:37:08	140
573	23:42:08	142
574	23:47:08	143
575	23:52:08	143
576	23:57:08	143
