# Supplementary material for: Detrended Fluctuation Analysis in the prediction of type 2 diabetes mellitus in patients at risk: Model optimization and comparison with other metrics
Source: PLoS One. 2019 Dec 18;14(12):e0225817. doi: 10.1371/journal.pone.0225817 (PMC6919578; doi:10.1371/journal.pone.0225817)
Supplement: S1 File — This file includes glucose time series from all patients included in the study and the database with clinical variables. (ZIP) [file pone.0225817.s001.zip › S1/case 206.csv]

	hora	glucemia
1	00:01:16	113
2	00:06:16	111
3	00:11:16	110
4	00:16:16	110
5	00:21:16	110
6	00:26:16	110
7	00:31:16	111
8	00:36:16	111
9	00:41:16	111
10	00:46:16	112
11	00:51:16	113
12	00:56:16	114
13	01:01:16	116
14	01:06:16	117
15	01:11:16	118
16	01:16:16	118
17	01:21:16	117
18	01:26:16	114
19	01:31:16	110
20	01:36:16	105
21	01:41:16	100
22	01:46:16	96
23	01:51:16	92
24	01:56:16	88
25	02:01:16	86
26	02:06:16	83
27	02:11:16	82
28	02:16:16	80
29	02:21:16	79
30	02:26:16	78
31	02:31:16	76
32	02:36:16	74
33	02:41:16	72
34	02:46:16	70
35	02:51:16	69
36	02:56:16	68
37	03:01:16	68
38	03:06:16	67
39	03:11:16	67
40	03:16:16	66
41	03:21:16	65
42	03:26:16	65
43	03:31:16	65
44	03:36:16	65
45	03:41:16	67
46	03:46:16	69
47	03:51:16	72
48	03:56:16	74
49	04:01:16	76
50	04:06:16	76
51	04:11:16	76
52	04:16:16	75
53	04:21:16	75
54	04:26:16	74
55	04:31:16	74
56	04:36:16	73
57	04:41:16	73
58	04:46:16	73
59	04:51:16	74
60	04:56:16	74
61	05:01:16	74
62	05:06:16	74
63	05:11:16	74
64	05:16:16	74
65	05:21:16	74
66	05:26:16	74
67	05:31:16	74
68	05:36:16	74
69	05:41:16	74
70	05:46:16	74
71	05:51:16	73
72	05:56:16	73
73	06:01:16	73
74	06:06:16	73
75	06:11:16	73
76	06:16:16	73
77	06:21:16	73
78	06:26:16	73
79	06:31:16	72
80	06:36:16	72
81	06:41:16	72
82	06:46:16	71
83	06:51:16	69
84	06:56:16	68
85	07:01:16	67
86	07:06:16	66
87	07:11:16	65
88	07:16:16	65
89	07:21:16	65
90	07:26:16	66
91	07:31:16	67
92	07:36:16	69
93	07:41:16	70
94	07:46:16	71
95	07:51:16	72
96	07:56:16	73
97	08:01:16	73
98	08:06:16	74
99	08:11:16	74
100	08:16:16	74
101	08:21:16	73
102	08:26:16	73
103	08:31:16	73
104	08:36:16	73
105	08:41:16	72
106	08:46:16	72
107	08:51:16	72
108	08:56:16	72
109	09:01:16	72
110	09:06:16	72
111	09:11:16	73
112	09:16:16	73
113	09:21:16	73
114	09:26:16	73
115	09:31:16	74
116	09:36:16	74
117	09:41:16	73
118	09:46:16	73
119	09:51:16	72
120	09:56:16	72
121	10:01:16	71
122	10:06:16	71
123	10:11:16	72
124	10:16:16	73
125	10:21:16	77
126	10:26:16	82
127	10:31:16	87
128	10:36:16	92
129	10:41:16	95
130	10:46:16	95
131	10:51:16	94
132	10:56:16	90
133	11:01:16	86
134	11:06:16	82
135	11:11:16	78
136	11:16:16	76
137	11:21:16	74
138	11:26:16	74
139	11:31:16	75
140	11:36:16	77
141	11:41:16	80
142	11:46:16	84
143	11:51:16	87
144	11:56:16	90
145	12:01:16	92
146	12:06:16	94
147	12:11:16	94
148	12:16:16	95
149	12:21:16	95
150	12:26:16	96
151	12:31:16	96
152	12:36:16	96
153	12:41:16	94
154	12:46:16	92
155	12:51:16	89
156	12:56:16	85
157	13:01:16	81
158	13:06:16	77
159	13:11:16	75
160	13:16:16	74
161	13:21:16	75
162	13:26:16	77
163	13:31:16	80
164	13:36:16	83
165	13:41:16	84
166	13:46:16	84
167	13:51:16	83
168	13:56:16	81
169	14:01:16	78
170	14:06:16	76
171	14:11:16	74
172	14:16:16	74
173	14:21:16	74
174	14:26:16	74
175	14:31:16	73
176	14:36:16	73
177	14:41:16	71
178	14:46:16	69
179	14:51:16	67
180	14:56:16	65
181	15:01:16	64
182	15:06:16	63
183	15:11:16	64
184	15:16:16	66
185	15:21:16	70
186	15:26:16	75
187	15:31:16	81
188	15:36:16	86
189	15:41:16	91
190	15:46:16	93
191	15:51:16	93
192	15:56:16	92
193	16:01:16	91
194	16:06:16	90
195	16:11:16	88
196	16:16:16	87
197	16:21:16	85
198	16:26:16	83
199	16:31:16	81
200	16:36:16	78
201	16:41:16	76
202	16:46:16	74
203	16:51:16	73
204	16:56:16	73
205	17:01:16	73
206	17:06:16	74
207	17:11:16	76
208	17:16:16	78
209	17:21:16	79
210	17:26:16	81
211	17:31:16	83
212	17:36:16	84
213	17:41:16	86
214	17:46:16	87
215	17:51:16	88
216	17:56:16	88
217	18:01:16	88
218	18:06:16	87
219	18:11:16	86
220	18:16:16	84
221	18:21:16	83
222	18:26:16	81
223	18:31:16	80
224	18:36:16	81
225	18:41:16	83
226	18:46:16	86
227	18:51:16	90
228	18:56:16	93
229	19:01:16	96
230	19:06:16	98
231	19:11:16	99
232	19:16:16	100
233	19:21:16	99
234	19:26:16	98
235	19:31:16	96
236	19:36:16	95
237	19:41:16	93
238	19:46:16	93
239	19:51:16	93
240	19:56:16	93
241	20:01:16	94
242	20:06:16	96
243	20:11:16	97
244	20:16:16	99
245	20:21:16	99
246	20:26:16	99
247	20:31:16	99
248	20:36:16	97
249	20:41:16	95
250	20:46:16	93
251	20:51:16	90
252	20:56:16	87
253	21:01:16	85
254	21:06:16	84
255	21:11:16	83
256	21:16:16	83
257	21:21:16	83
258	21:26:16	83
259	21:31:16	83
260	21:36:16	83
261	21:41:16	82
262	21:46:16	80
263	21:51:16	79
264	21:56:16	78
265	22:01:16	78
266	22:06:16	78
267	22:11:16	79
268	22:16:16	81
269	22:21:16	83
270	22:26:16	84
271	22:31:16	86
272	22:36:16	88
273	22:41:16	89
274	22:46:16	90
275	22:51:16	90
276	22:56:16	91
277	23:01:16	92
278	23:06:16	94
279	23:11:16	96
280	23:16:16	98
281	23:21:16	99
282	23:26:16	101
283	23:31:16	102
284	23:36:16	103
285	23:41:16	104
286	23:46:16	105
287	23:51:16	106
288	23:56:16	107
289	00:01:16	107
290	00:06:16	108
291	00:11:16	109
292	00:16:16	111
293	00:21:16	114
294	00:26:16	117
295	00:31:16	120
296	00:36:16	123
297	00:41:16	124
298	00:46:16	125
299	00:51:16	126
300	00:56:16	126
301	01:01:16	125
302	01:06:16	124
303	01:11:16	123
304	01:16:16	122
305	01:21:16	120
306	01:26:16	118
307	01:31:16	116
308	01:36:16	113
309	01:41:16	110
310	01:46:16	106
311	01:51:16	102
312	01:56:16	99
313	02:01:16	96
314	02:06:16	93
315	02:11:16	91
316	02:16:16	90
317	02:21:16	89
318	02:26:16	88
319	02:31:16	87
320	02:36:16	87
321	02:41:16	87
322	02:46:16	87
323	02:51:16	87
324	02:56:16	88
325	03:01:16	88
326	03:06:16	89
327	03:11:16	89
328	03:16:16	90
329	03:21:16	91
330	03:26:16	92
331	03:31:16	93
332	03:36:16	94
333	03:41:16	95
334	03:46:16	95
335	03:51:16	95
336	03:56:16	94
337	04:01:16	94
338	04:06:16	94
339	04:11:16	94
340	04:16:16	94
341	04:21:16	94
342	04:26:16	94
343	04:31:16	94
344	04:36:16	94
345	04:41:16	94
346	04:46:16	95
347	04:51:16	95
348	04:56:16	95
349	05:01:16	95
350	05:06:16	95
351	05:11:16	95
352	05:16:16	95
353	05:21:16	95
354	05:26:16	96
355	05:31:16	96
356	05:36:16	96
357	05:41:16	96
358	05:46:16	95
359	05:51:16	93
360	05:56:16	91
361	06:01:16	88
362	06:06:16	85
363	06:11:16	83
364	06:16:16	81
365	06:21:16	81
366	06:26:16	80
367	06:31:16	81
368	06:36:16	81
369	06:41:16	82
370	06:46:16	83
371	06:51:16	85
372	06:56:16	86
373	07:01:16	88
374	07:06:16	89
375	07:11:16	90
376	07:16:16	91
377	07:21:16	91
378	07:26:16	91
379	07:31:16	91
380	07:36:16	90
381	07:41:16	89
382	07:46:16	89
383	07:51:16	88
384	07:56:16	88
385	08:01:16	87
386	08:06:16	87
387	08:11:16	86
388	08:16:16	86
389	08:21:16	85
390	08:26:16	85
391	08:31:16	85
392	08:36:16	85
393	08:41:16	86
394	08:46:16	87
395	08:51:16	88
396	08:56:16	89
397	09:01:16	90
398	09:06:16	91
399	09:11:16	92
400	09:16:16	92
401	09:21:16	93
402	09:26:16	93
403	09:31:16	93
404	09:36:16	92
405	09:41:16	92
406	09:46:16	91
407	09:51:16	91
408	09:56:16	91
409	10:01:16	91
410	10:06:16	92
411	10:11:16	94
412	10:16:16	98
413	10:21:16	103
414	10:26:16	108
415	10:31:16	114
416	10:36:16	118
417	10:41:16	121
418	10:46:16	122
419	10:51:16	122
420	10:56:16	120
421	11:01:16	118
422	11:06:16	115
423	11:11:16	113
424	11:16:16	111
425	11:21:16	110
426	11:26:16	109
427	11:31:16	110
428	11:36:16	110
429	11:41:16	112
430	11:46:16	114
431	11:51:16	116
432	11:56:16	117
433	12:01:16	117
434	12:06:16	116
435	12:11:16	113
436	12:16:16	110
437	12:21:16	106
438	12:26:16	103
439	12:31:16	100
440	12:36:16	97
441	12:41:16	96
442	12:46:16	96
443	12:51:16	96
444	12:56:16	97
445	13:01:16	97
446	13:06:16	96
447	13:11:16	94
448	13:16:16	92
449	13:21:16	89
450	13:26:16	86
451	13:31:16	84
452	13:36:16	83
453	13:41:16	82
454	13:46:16	82
455	13:51:16	82
456	13:56:16	81
457	14:01:16	81
458	14:06:16	81
459	14:11:16	81
460	14:16:16	80
461	14:21:16	80
462	14:26:16	80
463	14:31:16	80
464	14:36:16	80
465	14:41:16	79
466	14:46:16	78
467	14:51:16	78
468	14:56:16	78
469	15:01:16	79
470	15:06:16	81
471	15:11:16	86
472	15:16:16	92
473	15:21:16	100
474	15:26:16	109
475	15:31:16	115
476	15:36:16	120
477	15:41:16	123
478	15:46:16	124
479	15:51:16	123
480	15:56:16	121
481	16:01:16	118
482	16:06:16	113
483	16:11:16	108
484	16:16:16	102
485	16:21:16	96
486	16:26:16	91
487	16:31:16	87
488	16:36:16	84
489	16:41:16	83
490	16:46:16	84
491	16:51:16	86
492	16:56:16	90
493	17:01:16	94
494	17:06:16	97
495	17:11:16	100
496	17:16:16	101
497	17:21:16	102
498	17:26:16	101
499	17:31:16	100
500	17:36:16	98
501	17:41:16	96
502	17:46:16	94
503	17:51:16	93
504	17:56:16	93
505	18:01:16	94
506	18:06:16	96
507	18:11:16	99
508	18:16:16	103
509	18:21:16	108
510	18:26:16	111
511	18:31:16	113
512	18:36:16	112
513	18:41:16	109
514	18:46:16	104
515	18:51:16	97
516	18:56:16	90
517	19:01:16	83
518	19:06:16	78
519	19:11:16	75
520	19:16:16	74
521	19:21:16	74
522	19:26:16	77
523	19:31:16	80
524	19:36:16	83
525	19:41:16	87
526	19:46:16	89
527	19:51:16	92
528	19:56:16	93
529	20:01:16	95
530	20:06:16	95
531	20:11:16	95
532	20:16:16	95
533	20:21:16	94
534	20:26:16	93
535	20:31:16	91
536	20:36:16	89
537	20:41:16	87
538	20:46:16	84
539	20:51:16	82
540	20:56:16	80
541	21:01:16	79
542	21:06:16	79
543	21:11:16	80
544	21:16:16	81
545	21:21:16	83
546	21:26:16	84
547	21:31:16	85
548	21:36:16	86
549	21:41:16	87
550	21:46:16	87
551	21:51:16	87
552	21:56:16	87
553	22:01:16	87
554	22:06:16	87
555	22:11:16	86
556	22:16:16	85
557	22:21:16	85
558	22:26:16	84
559	22:31:16	83
560	22:36:16	83
561	22:41:16	82
562	22:46:16	82
563	22:51:16	82
564	22:56:16	82
565	23:01:16	83
566	23:06:16	83
567	23:11:16	84
568	23:16:16	85
569	23:21:16	86
570	23:26:16	87
571	23:31:16	88
572	23:36:16	89
573	23:41:16	91
574	23:46:16	94
575	23:51:16	97
576	23:56:16	100
