# Supplementary material for: Detrended Fluctuation Analysis in the prediction of type 2 diabetes mellitus in patients at risk: Model optimization and comparison with other metrics
Source: PLoS One. 2019 Dec 18;14(12):e0225817. doi: 10.1371/journal.pone.0225817 (PMC6919578; doi:10.1371/journal.pone.0225817)
Supplement: S1 File — This file includes glucose time series from all patients included in the study and the database with clinical variables. (ZIP) [file pone.0225817.s001.zip › S1/case 207.csv]

	hora	glucemia
1	00:02:38	97
2	00:07:38	99
3	00:12:38	101
4	00:17:38	102
5	00:22:38	105
6	00:27:38	108
7	00:32:38	112
8	00:37:38	116
9	00:42:38	119
10	00:47:38	119
11	00:52:38	116
12	00:57:38	111
13	01:02:38	106
14	01:07:38	101
15	01:12:38	98
16	01:17:38	96
17	01:22:38	95
18	01:27:38	96
19	01:32:38	97
20	01:37:38	100
21	01:42:38	102
22	01:47:38	105
23	01:52:38	108
24	01:57:38	111
25	02:02:38	113
26	02:07:38	116
27	02:12:38	118
28	02:17:38	118
29	02:22:38	118
30	02:27:38	117
31	02:32:38	114
32	02:37:38	111
33	02:42:38	107
34	02:47:38	104
35	02:52:38	102
36	02:57:38	101
37	03:02:38	100
38	03:07:38	100
39	03:12:38	100
40	03:17:38	100
41	03:22:38	99
42	03:27:38	98
43	03:32:38	97
44	03:37:38	95
45	03:42:38	94
46	03:47:38	93
47	03:52:38	92
48	03:57:38	92
49	04:02:38	91
50	04:07:38	90
51	04:12:38	89
52	04:17:38	88
53	04:22:38	86
54	04:27:38	85
55	04:32:38	84
56	04:37:38	83
57	04:42:38	83
58	04:47:38	83
59	04:52:38	83
60	04:57:38	83
61	05:02:38	83
62	05:07:38	83
63	05:12:38	83
64	05:17:38	83
65	05:22:38	84
66	05:27:38	84
67	05:32:38	85
68	05:37:38	85
69	05:42:38	86
70	05:47:38	85
71	05:52:38	85
72	05:57:38	85
73	06:02:38	85
74	06:07:38	86
75	06:12:38	87
76	06:17:38	88
77	06:22:38	89
78	06:27:38	90
79	06:32:38	91
80	06:37:38	92
81	06:42:38	92
82	06:47:38	91
83	06:52:38	91
84	06:57:38	90
85	07:02:38	89
86	07:07:38	89
87	07:12:38	90
88	07:17:38	91
89	07:22:38	92
90	07:27:38	93
91	07:32:38	94
92	07:37:38	96
93	07:42:38	97
94	07:47:38	100
95	07:52:38	104
96	07:57:38	110
97	08:02:38	117
98	08:07:38	124
99	08:12:38	131
100	08:17:38	137
101	08:22:38	141
102	08:27:38	144
103	08:32:38	144
104	08:37:38	141
105	08:42:38	137
106	08:47:38	131
107	08:52:38	124
108	08:57:38	117
109	09:02:38	111
110	09:07:38	106
111	09:12:38	102
112	09:17:38	99
113	09:22:38	98
114	09:27:38	98
115	09:32:38	99
116	09:37:38	101
117	09:42:38	104
118	09:47:38	107
119	09:52:38	110
120	09:57:38	113
121	10:02:38	115
122	10:07:38	118
123	10:12:38	120
124	10:17:38	122
125	10:22:38	122
126	10:27:38	122
127	10:32:38	121
128	10:37:38	120
129	10:42:38	119
130	10:47:38	118
131	10:52:38	117
132	10:57:38	115
133	11:02:38	114
134	11:07:38	112
135	11:12:38	111
136	11:17:38	110
137	11:22:38	109
138	11:27:38	109
139	11:32:38	109
140	11:37:38	109
141	11:42:38	110
142	11:47:38	112
143	11:52:38	116
144	11:57:38	121
145	12:02:38	127
146	12:07:38	131
147	12:12:38	133
148	12:17:38	132
149	12:22:38	129
150	12:27:38	125
151	12:32:38	120
152	12:37:38	116
153	12:42:38	113
154	12:47:38	111
155	12:52:38	110
156	12:57:38	110
157	13:02:38	109
158	13:07:38	108
159	13:12:38	107
160	13:17:38	106
161	13:22:38	105
162	13:27:38	104
163	13:32:38	102
164	13:37:38	101
165	13:42:38	101
166	13:47:38	101
167	13:52:38	101
168	13:57:38	101
169	14:02:38	101
170	14:07:38	100
171	14:12:38	98
172	14:17:38	96
173	14:22:38	94
174	14:27:38	93
175	14:32:38	92
176	14:37:38	91
177	14:42:38	91
178	14:47:38	90
179	14:52:38	90
180	14:57:38	89
181	15:02:38	89
182	15:07:38	89
183	15:12:38	90
184	15:17:38	92
185	15:22:38	95
186	15:27:38	98
187	15:32:38	102
188	15:37:38	105
189	15:42:38	107
190	15:47:38	108
191	15:52:38	108
192	15:57:38	107
193	16:02:38	106
194	16:07:38	105
195	16:12:38	104
196	16:17:38	104
197	16:22:38	104
198	16:27:38	105
199	16:32:38	107
200	16:37:38	108
201	16:42:38	110
202	16:47:38	111
203	16:52:38	112
204	16:57:38	113
205	17:02:38	114
206	17:07:38	115
207	17:12:38	116
208	17:17:38	116
209	17:22:38	116
210	17:27:38	116
211	17:32:38	116
212	17:37:38	115
213	17:42:38	115
214	17:47:38	115
215	17:52:38	115
216	17:57:38	115
217	18:02:38	116
218	18:07:38	116
219	18:12:38	116
220	18:17:38	116
221	18:22:38	116
222	18:27:38	116
223	18:32:38	115
224	18:37:38	114
225	18:42:38	112
226	18:47:38	110
227	18:52:38	108
228	18:57:38	107
229	19:02:38	107
230	19:07:38	108
231	19:12:38	108
232	19:17:38	105
233	19:22:38	101
234	19:27:38	96
235	19:32:38	90
236	19:37:38	86
237	19:42:38	83
238	19:47:38	83
239	19:52:38	84
240	19:57:38	85
241	20:02:38	87
242	20:07:38	NA
243	20:12:38	NA
244	20:16:37	NA
245	20:21:37	NA
246	20:26:37	NA
247	20:31:37	NA
248	20:36:37	NA
249	20:41:37	NA
250	20:46:37	NA
251	20:51:37	91
252	20:56:37	90
253	21:01:37	89
254	21:06:37	88
255	21:11:37	87
256	21:16:37	86
257	21:21:37	86
258	21:26:37	86
259	21:31:37	86
260	21:36:37	87
261	21:41:37	88
262	21:46:37	89
263	21:51:37	90
264	21:56:37	91
265	22:01:37	93
266	22:06:37	93
267	22:11:37	94
268	22:16:37	94
269	22:21:37	95
270	22:26:37	98
271	22:31:37	101
272	22:36:37	105
273	22:41:37	109
274	22:46:37	113
275	22:51:37	116
276	22:56:37	117
277	23:01:37	118
278	23:06:37	117
279	23:11:37	116
280	23:16:37	114
281	23:21:37	111
282	23:26:37	108
283	23:31:37	106
284	23:36:37	NA
285	23:41:37	NA
286	23:46:37	NA
287	23:51:37	110
288	23:56:37	111
289	00:01:37	112
290	00:06:37	112
291	00:11:37	114
292	00:16:37	115
293	00:21:37	116
294	00:26:37	116
295	00:31:37	115
296	00:36:37	114
297	00:41:37	112
298	00:46:37	112
299	00:51:37	112
300	00:56:37	112
301	01:01:37	112
302	01:06:37	112
303	01:11:37	112
304	01:16:37	111
305	01:21:37	109
306	01:26:37	107
307	01:31:37	105
308	01:36:37	103
309	01:41:37	101
310	01:46:37	99
311	01:51:37	98
312	01:56:37	96
313	02:01:37	94
314	02:06:37	92
315	02:11:37	90
316	02:16:37	89
317	02:21:37	88
318	02:26:37	86
319	02:31:37	85
320	02:36:37	83
321	02:41:37	82
322	02:46:37	81
323	02:51:37	80
324	02:56:37	79
325	03:01:37	78
326	03:06:37	77
327	03:11:37	75
328	03:16:37	74
329	03:21:37	74
330	03:26:37	73
331	03:31:37	73
332	03:36:37	73
333	03:41:37	73
334	03:46:37	73
335	03:51:37	73
336	03:56:37	73
337	04:01:37	73
338	04:06:37	74
339	04:11:37	74
340	04:16:37	74
341	04:21:37	74
342	04:26:37	74
343	04:31:37	73
344	04:36:37	73
345	04:41:37	72
346	04:46:37	71
347	04:51:37	70
348	04:56:37	70
349	05:01:37	70
350	05:06:37	69
351	05:11:37	70
352	05:16:37	70
353	05:21:37	70
354	05:26:37	71
355	05:31:37	71
356	05:36:37	72
357	05:41:37	72
358	05:46:37	72
359	05:51:37	73
360	05:56:37	74
361	06:01:37	75
362	06:06:37	76
363	06:11:37	77
364	06:16:37	78
365	06:21:37	79
366	06:26:37	79
367	06:31:37	78
368	06:36:37	78
369	06:41:37	77
370	06:46:37	77
371	06:51:37	78
372	06:56:37	78
373	07:01:37	79
374	07:06:37	80
375	07:11:37	81
376	07:16:37	81
377	07:21:37	82
378	07:26:37	83
379	07:31:37	85
380	07:36:37	86
381	07:41:37	87
382	07:46:37	88
383	07:51:37	88
384	07:56:37	88
385	08:01:37	89
386	08:06:37	90
387	08:11:37	94
388	08:16:37	98
389	08:21:37	104
390	08:26:37	109
391	08:31:37	114
392	08:36:37	116
393	08:41:37	116
394	08:46:37	115
395	08:51:37	113
396	08:56:37	112
397	09:01:37	111
398	09:06:37	110
399	09:11:37	109
400	09:16:37	108
401	09:21:37	107
402	09:26:37	104
403	09:31:37	102
404	09:36:37	99
405	09:41:37	97
406	09:46:37	95
407	09:51:37	94
408	09:56:37	93
409	10:01:37	92
410	10:06:37	91
411	10:11:37	90
412	10:16:37	90
413	10:21:37	90
414	10:26:37	90
415	10:31:37	91
416	10:36:37	91
417	10:41:37	90
418	10:46:37	90
419	10:51:37	90
420	10:56:37	89
421	11:01:37	89
422	11:06:37	89
423	11:11:37	90
424	11:16:37	90
425	11:21:37	91
426	11:26:37	91
427	11:31:37	91
428	11:36:37	90
429	11:41:37	89
430	11:46:37	88
431	11:51:37	87
432	11:56:37	87
433	12:01:37	87
434	12:06:37	88
435	12:11:37	89
436	12:16:37	90
437	12:21:37	90
438	12:26:37	91
439	12:31:37	92
440	12:36:37	93
441	12:41:37	94
442	12:46:37	95
443	12:51:37	96
444	12:56:37	97
445	13:01:37	99
446	13:06:37	100
447	13:11:37	101
448	13:16:37	102
449	13:21:37	101
450	13:26:37	99
451	13:31:37	96
452	13:36:37	93
453	13:41:37	90
454	13:46:37	89
455	13:51:37	90
456	13:56:37	92
457	14:01:37	95
458	14:06:37	98
459	14:11:37	99
460	14:16:37	99
461	14:21:37	96
462	14:26:37	93
463	14:31:38	89
464	14:36:38	86
465	14:41:38	84
466	14:46:38	82
467	14:51:38	82
468	14:56:38	82
469	15:01:38	83
470	15:06:38	86
471	15:11:38	90
472	15:16:38	96
473	15:21:38	103
474	15:26:38	110
475	15:31:38	116
476	15:36:38	118
477	15:41:38	115
478	15:46:38	105
479	15:51:38	90
480	15:56:38	NA
481	16:01:38	NA
482	16:08:37	NA
483	16:13:37	NA
484	16:18:37	NA
485	16:23:37	NA
486	16:28:37	NA
487	16:33:37	NA
488	16:38:37	NA
489	16:43:37	NA
490	16:48:37	NA
491	16:53:37	NA
492	16:58:37	NA
493	17:03:37	NA
494	17:08:37	NA
495	17:13:37	NA
496	17:18:37	NA
497	17:23:37	NA
498	17:28:37	NA
499	17:33:37	NA
500	17:38:37	NA
501	17:43:37	141
502	17:48:37	139
503	17:53:37	132
504	17:58:37	123
505	18:03:37	115
506	18:08:37	109
507	18:13:37	105
508	18:18:37	102
509	18:23:37	101
510	18:28:37	99
511	18:33:37	98
512	18:38:37	98
513	18:43:37	97
514	18:48:37	97
515	18:53:37	96
516	18:58:37	96
517	19:03:37	96
518	19:08:37	95
519	19:13:37	93
520	19:18:37	91
521	19:23:37	89
522	19:28:37	87
523	19:33:37	85
524	19:38:37	84
525	19:43:37	83
526	19:48:37	83
527	19:53:37	83
528	19:58:37	83
529	20:03:37	82
530	20:08:37	82
531	20:13:37	81
532	20:18:37	81
533	20:23:37	81
534	20:28:37	81
535	20:33:37	81
536	20:38:37	82
537	20:43:37	83
538	20:48:37	84
539	20:53:37	85
540	20:58:37	85
541	21:03:37	84
542	21:08:37	83
543	21:13:37	82
544	21:18:37	80
545	21:23:37	79
546	21:28:37	79
547	21:33:37	79
548	21:38:37	79
549	21:43:37	79
550	21:48:37	79
551	21:53:37	80
552	21:58:37	80
553	22:03:37	81
554	22:08:37	82
555	22:13:37	84
556	22:18:37	86
557	22:23:37	89
558	22:28:37	93
559	22:33:37	97
560	22:38:37	100
561	22:43:37	103
562	22:48:37	105
563	22:53:37	106
564	22:58:37	107
565	23:03:37	106
566	23:08:37	105
567	23:13:37	103
568	23:18:37	102
569	23:23:37	101
570	23:28:37	101
571	23:33:37	101
572	23:38:37	101
573	23:43:37	102
574	23:48:37	103
575	23:53:37	104
576	23:58:37	105
