# Supplementary material for: Detrended Fluctuation Analysis in the prediction of type 2 diabetes mellitus in patients at risk: Model optimization and comparison with other metrics
Source: PLoS One. 2019 Dec 18;14(12):e0225817. doi: 10.1371/journal.pone.0225817 (PMC6919578; doi:10.1371/journal.pone.0225817)
Supplement: S1 File — This file includes glucose time series from all patients included in the study and the database with clinical variables. (ZIP) [file pone.0225817.s001.zip › S1/case 208.csv]

	hora	glucemia
1	00:03:50	98
2	00:08:50	97
3	00:13:50	96
4	00:18:50	94
5	00:23:50	93
6	00:28:50	92
7	00:33:50	92
8	00:38:50	92
9	00:43:50	92
10	00:48:50	91
11	00:53:50	90
12	00:58:50	88
13	01:03:50	87
14	01:08:50	85
15	01:13:50	84
16	01:18:50	82
17	01:23:50	81
18	01:28:50	80
19	01:33:50	80
20	01:38:50	80
21	01:43:50	82
22	01:48:50	84
23	01:53:50	85
24	01:58:50	86
25	02:03:50	86
26	02:08:50	85
27	02:13:50	84
28	02:18:50	83
29	02:23:50	82
30	02:28:50	81
31	02:33:50	80
32	02:38:50	79
33	02:43:50	78
34	02:48:50	78
35	02:53:50	77
36	02:58:50	77
37	03:03:50	77
38	03:08:50	78
39	03:13:50	78
40	03:18:50	79
41	03:23:50	80
42	03:28:50	81
43	03:33:50	82
44	03:38:50	82
45	03:43:50	82
46	03:48:50	82
47	03:53:50	82
48	03:58:50	83
49	04:03:50	83
50	04:08:50	84
51	04:13:50	85
52	04:18:50	86
53	04:23:50	87
54	04:28:50	87
55	04:33:50	88
56	04:38:50	89
57	04:43:50	90
58	04:48:50	91
59	04:53:50	92
60	04:58:50	92
61	05:03:50	93
62	05:08:50	93
63	05:13:50	93
64	05:18:50	93
65	05:23:50	93
66	05:28:50	94
67	05:33:50	94
68	05:38:50	93
69	05:43:50	93
70	05:48:50	93
71	05:53:50	92
72	05:58:50	91
73	06:03:50	90
74	06:08:50	89
75	06:13:50	88
76	06:18:50	88
77	06:23:50	88
78	06:28:50	89
79	06:33:50	90
80	06:38:50	91
81	06:43:50	91
82	06:48:50	91
83	06:53:50	92
84	06:58:50	92
85	07:03:50	92
86	07:08:50	93
87	07:13:50	93
88	07:18:50	93
89	07:23:50	93
90	07:28:50	92
91	07:33:50	92
92	07:38:50	92
93	07:43:50	92
94	07:48:50	92
95	07:53:50	92
96	07:58:50	93
97	08:03:50	93
98	08:08:50	93
99	08:13:50	94
100	08:18:50	94
101	08:23:50	95
102	08:28:50	96
103	08:33:50	96
104	08:38:50	97
105	08:43:50	98
106	08:48:50	98
107	08:53:50	99
108	08:58:50	98
109	09:03:50	97
110	09:08:50	96
111	09:13:50	94
112	09:18:50	93
113	09:23:50	93
114	09:28:50	93
115	09:33:50	93
116	09:38:50	95
117	09:43:50	97
118	09:48:50	99
119	09:53:50	103
120	09:58:50	107
121	10:03:50	111
122	10:08:50	117
123	10:13:50	122
124	10:18:50	128
125	10:23:50	133
126	10:28:50	136
127	10:33:50	138
128	10:38:50	138
129	10:43:50	136
130	10:48:50	133
131	10:53:50	128
132	10:58:50	124
133	11:03:50	121
134	11:08:50	118
135	11:13:50	116
136	11:18:50	116
137	11:23:50	115
138	11:28:50	116
139	11:33:50	116
140	11:38:50	117
141	11:43:50	117
142	11:48:50	117
143	11:53:50	117
144	11:58:50	117
145	12:03:50	116
146	12:08:50	114
147	12:13:50	112
148	12:18:50	109
149	12:23:50	105
150	12:28:50	101
151	12:33:50	96
152	12:38:50	93
153	12:43:50	89
154	12:48:50	87
155	12:53:50	85
156	12:58:50	84
157	13:03:50	83
158	13:08:50	83
159	13:13:50	83
160	13:18:50	84
161	13:23:50	84
162	13:28:50	84
163	13:33:50	84
164	13:38:50	84
165	13:43:50	83
166	13:48:50	83
167	13:53:50	82
168	13:58:50	81
169	14:03:50	81
170	14:08:50	80
171	14:13:50	79
172	14:18:50	79
173	14:23:50	79
174	14:28:50	79
175	14:33:50	78
176	14:38:50	78
177	14:43:50	78
178	14:48:50	78
179	14:53:50	79
180	14:58:50	80
181	15:03:50	83
182	15:08:50	86
183	15:13:50	89
184	15:18:50	93
185	15:23:50	96
186	15:28:50	98
187	15:33:50	100
188	15:38:50	101
189	15:43:50	101
190	15:48:50	101
191	15:53:50	101
192	15:58:50	100
193	16:03:50	99
194	16:08:50	98
195	16:13:50	96
196	16:18:50	96
197	16:23:50	96
198	16:28:50	96
199	16:33:50	97
200	16:38:50	98
201	16:43:50	99
202	16:48:50	100
203	16:53:50	100
204	16:58:50	101
205	17:03:50	101
206	17:08:50	101
207	17:13:50	101
208	17:18:50	101
209	17:23:50	101
210	17:28:50	100
211	17:33:50	99
212	17:38:50	98
213	17:43:50	96
214	17:48:50	94
215	17:53:50	93
216	17:58:50	92
217	18:03:50	91
218	18:08:50	91
219	18:13:50	91
220	18:18:50	92
221	18:23:50	92
222	18:28:50	93
223	18:33:50	94
224	18:38:50	94
225	18:43:50	94
226	18:48:50	95
227	18:53:50	95
228	18:58:50	95
229	19:03:50	96
230	19:08:50	96
231	19:13:50	96
232	19:18:50	96
233	19:23:50	95
234	19:28:50	94
235	19:33:50	92
236	19:38:50	91
237	19:43:50	90
238	19:48:50	89
239	19:53:50	89
240	19:58:50	89
241	20:03:50	90
242	20:08:50	90
243	20:13:50	91
244	20:18:50	91
245	20:23:50	91
246	20:28:50	91
247	20:33:50	90
248	20:38:50	90
249	20:43:50	91
250	20:48:50	91
251	20:53:50	91
252	20:58:50	92
253	21:03:50	92
254	21:08:50	91
255	21:13:51	91
256	21:18:51	90
257	21:23:51	89
258	21:28:51	88
259	21:33:51	87
260	21:38:51	87
261	21:43:51	87
262	21:48:51	87
263	21:53:51	88
264	21:58:51	89
265	22:03:51	90
266	22:08:51	91
267	22:13:51	93
268	22:18:51	96
269	22:23:51	98
270	22:28:51	100
271	22:33:51	103
272	22:38:51	105
273	22:43:51	108
274	22:48:51	111
275	22:53:51	113
276	22:58:51	116
277	23:03:51	117
278	23:08:51	117
279	23:13:51	116
280	23:18:51	113
281	23:23:51	110
282	23:28:51	105
283	23:33:51	100
284	23:38:51	96
285	23:43:51	92
286	23:48:51	89
287	23:53:51	88
288	23:58:51	88
289	00:03:51	88
290	00:08:51	89
291	00:13:51	91
292	00:18:51	93
293	00:23:51	95
294	00:28:51	98
295	00:33:51	101
296	00:38:51	104
297	00:43:51	106
298	00:48:51	107
299	00:53:51	108
300	00:58:51	107
301	01:03:51	106
302	01:08:51	104
303	01:13:51	101
304	01:18:51	97
305	01:23:51	94
306	01:28:51	91
307	01:33:51	88
308	01:38:51	87
309	01:43:51	85
310	01:48:51	84
311	01:53:51	84
312	01:58:51	84
313	02:03:51	84
314	02:08:51	85
315	02:13:51	85
316	02:18:51	86
317	02:23:51	87
318	02:28:51	88
319	02:33:51	89
320	02:38:51	89
321	02:43:51	90
322	02:48:51	90
323	02:53:51	91
324	02:58:51	91
325	03:03:51	92
326	03:08:51	92
327	03:13:51	93
328	03:18:51	93
329	03:23:51	93
330	03:28:51	93
331	03:33:51	92
332	03:38:51	91
333	03:43:51	91
334	03:48:51	90
335	03:53:51	90
336	03:58:51	90
337	04:03:51	90
338	04:08:51	90
339	04:13:51	90
340	04:18:51	90
341	04:23:51	90
342	04:28:51	90
343	04:33:51	90
344	04:38:51	89
345	04:43:51	89
346	04:48:51	89
347	04:53:51	88
348	04:58:51	88
349	05:03:51	88
350	05:08:51	88
351	05:13:51	89
352	05:18:51	89
353	05:23:51	90
354	05:28:51	91
355	05:33:51	92
356	05:38:51	93
357	05:43:51	94
358	05:48:51	95
359	05:53:51	95
360	05:58:51	96
361	06:03:51	96
362	06:08:51	96
363	06:13:51	96
364	06:18:51	95
365	06:23:51	95
366	06:28:51	94
367	06:33:51	93
368	06:38:51	92
369	06:43:51	92
370	06:48:51	91
371	06:53:51	90
372	06:58:51	90
373	07:03:51	90
374	07:08:51	90
375	07:13:51	90
376	07:18:51	90
377	07:23:51	90
378	07:28:51	91
379	07:33:51	92
380	07:38:51	92
381	07:43:51	93
382	07:48:51	93
383	07:53:51	94
384	07:58:51	94
385	08:03:51	94
386	08:08:51	93
387	08:13:51	93
388	08:18:51	93
389	08:23:51	94
390	08:28:51	94
391	08:33:51	93
392	08:38:51	93
393	08:43:51	93
394	08:48:51	93
395	08:53:51	94
396	08:58:51	94
397	09:03:51	94
398	09:08:51	95
399	09:13:51	95
400	09:18:51	96
401	09:23:51	96
402	09:28:51	96
403	09:33:51	96
404	09:38:51	97
405	09:43:51	98
406	09:48:51	98
407	09:53:51	99
408	09:58:51	101
409	10:03:51	102
410	10:08:51	105
411	10:13:51	108
412	10:18:51	112
413	10:23:51	117
414	10:28:51	121
415	10:33:51	126
416	10:38:51	129
417	10:43:51	130
418	10:48:51	131
419	10:53:51	131
420	10:58:51	130
421	11:03:51	129
422	11:08:51	127
423	11:13:51	124
424	11:18:51	121
425	11:23:51	118
426	11:28:51	115
427	11:33:51	113
428	11:38:51	111
429	11:43:51	110
430	11:48:51	110
431	11:53:51	111
432	11:58:51	112
433	12:03:51	115
434	12:08:51	118
435	12:13:51	121
436	12:18:51	124
437	12:23:51	125
438	12:28:51	124
439	12:33:51	120
440	12:38:51	114
441	12:43:51	108
442	12:48:51	101
443	12:53:51	95
444	12:58:51	91
445	13:03:51	88
446	13:08:51	86
447	13:13:51	85
448	13:18:51	85
449	13:23:51	85
450	13:28:51	86
451	13:33:51	87
452	13:38:51	87
453	13:43:51	88
454	13:48:51	88
455	13:53:51	88
456	13:58:51	88
457	14:03:51	87
458	14:08:51	86
459	14:13:51	85
460	14:18:51	84
461	14:23:51	83
462	14:28:51	83
463	14:33:51	83
464	14:38:51	84
465	14:43:51	86
466	14:48:51	88
467	14:53:51	90
468	14:58:51	92
469	15:03:51	93
470	15:08:51	95
471	15:13:51	97
472	15:18:51	98
473	15:23:51	100
474	15:28:51	103
475	15:33:51	106
476	15:38:51	111
477	15:43:51	116
478	15:48:51	120
479	15:53:51	123
480	15:58:51	125
481	16:03:51	125
482	16:08:51	124
483	16:13:51	122
484	16:18:51	118
485	16:23:51	115
486	16:28:51	112
487	16:33:51	109
488	16:38:51	108
489	16:43:51	107
490	16:48:51	108
491	16:53:51	109
492	16:58:51	110
493	17:03:51	112
494	17:08:51	112
495	17:13:51	111
496	17:18:51	110
497	17:23:51	108
498	17:28:51	106
499	17:33:51	105
500	17:38:51	105
501	17:43:51	105
502	17:48:51	106
503	17:53:51	108
504	17:58:51	110
505	18:03:51	112
506	18:08:51	114
507	18:13:51	116
508	18:18:51	117
509	18:23:51	119
510	18:28:51	120
511	18:33:51	120
512	18:38:51	120
513	18:43:51	120
514	18:48:51	118
515	18:53:51	115
516	18:58:51	112
517	19:03:51	107
518	19:08:51	102
519	19:13:51	98
520	19:18:51	94
521	19:23:51	92
522	19:28:51	90
523	19:33:51	89
524	19:38:51	89
525	19:43:51	89
526	19:48:51	88
527	19:53:51	88
528	19:58:51	87
529	20:03:51	87
530	20:08:51	86
531	20:13:51	86
532	20:18:51	86
533	20:23:51	86
534	20:28:51	87
535	20:33:51	87
536	20:38:51	88
537	20:43:51	88
538	20:48:51	88
539	20:53:51	88
540	20:58:51	88
541	21:03:51	88
542	21:08:51	88
543	21:13:51	88
544	21:18:51	88
545	21:23:51	88
546	21:28:51	89
547	21:33:51	89
548	21:38:51	90
549	21:43:51	90
550	21:48:51	91
551	21:53:51	91
552	21:58:51	91
553	22:03:51	90
554	22:08:51	90
555	22:13:51	89
556	22:18:51	88
557	22:23:51	88
558	22:28:51	88
559	22:33:51	88
560	22:38:51	88
561	22:43:51	90
562	22:48:51	93
563	22:53:51	96
564	22:58:51	100
565	23:03:51	104
566	23:08:51	107
567	23:13:51	109
568	23:18:51	110
569	23:23:51	109
570	23:28:51	107
571	23:33:51	105
572	23:38:51	103
573	23:43:51	101
574	23:48:51	100
575	23:53:51	98
576	23:58:51	96
