# Supplementary material for: Detrended Fluctuation Analysis in the prediction of type 2 diabetes mellitus in patients at risk: Model optimization and comparison with other metrics
Source: PLoS One. 2019 Dec 18;14(12):e0225817. doi: 10.1371/journal.pone.0225817 (PMC6919578; doi:10.1371/journal.pone.0225817)
Supplement: S1 File — This file includes glucose time series from all patients included in the study and the database with clinical variables. (ZIP) [file pone.0225817.s001.zip › S1/case 21.csv]

	hora	glucemia
1	0:01:12	57
2	0:06:12	60
3	0:11:12	63
4	0:16:12	65
5	0:21:12	66
6	0:26:12	67
7	0:31:12	68
8	0:36:12	69
9	0:41:12	70
10	0:46:12	72
11	0:51:12	73
12	0:56:12	74
13	1:01:12	75
14	1:06:12	76
15	1:11:12	76
16	1:16:12	76
17	1:21:12	76
18	1:26:12	75
19	1:31:12	75
20	1:36:12	75
21	1:41:12	76
22	1:46:12	77
23	1:51:12	78
24	1:56:12	79
25	2:01:12	79
26	2:06:12	80
27	2:11:12	79
28	2:16:12	78
29	2:21:12	76
30	2:26:12	74
31	2:31:12	72
32	2:36:12	70
33	2:41:12	69
34	2:46:12	68
35	2:51:12	67
36	2:56:12	65
37	3:01:12	63
38	3:06:12	61
39	3:11:12	59
40	3:16:12	57
41	3:21:12	56
42	3:26:12	57
43	3:31:12	58
44	3:36:12	61
45	3:41:12	64
46	3:46:12	67
47	3:51:12	69
48	3:56:12	70
49	4:01:12	71
50	4:06:12	71
51	4:11:12	71
52	4:16:12	71
53	4:21:12	72
54	4:26:12	74
55	4:31:12	76
56	4:36:12	79
57	4:41:12	81
58	4:46:12	83
59	4:51:12	83
60	4:56:12	83
61	5:01:12	81
62	5:06:12	79
63	5:11:12	77
64	5:16:12	76
65	5:21:12	75
66	5:26:12	74
67	5:31:12	75
68	5:36:12	75
69	5:41:12	75
70	5:46:12	76
71	5:51:12	76
72	5:56:12	75
73	6:01:12	74
74	6:06:12	72
75	6:11:12	71
76	6:16:12	70
77	6:21:12	70
78	6:26:12	70
79	6:31:12	70
80	6:36:12	70
81	6:41:12	71
82	6:46:12	71
83	6:51:12	72
84	6:56:12	72
85	7:01:12	72
86	7:06:12	72
87	7:11:12	72
88	7:16:12	72
89	7:21:12	72
90	7:26:12	72
91	7:31:12	72
92	7:36:12	71
93	7:41:12	72
94	7:46:12	73
95	7:51:12	74
96	7:56:12	76
97	8:01:12	78
98	8:06:12	79
99	8:11:12	79
100	8:16:12	78
101	8:21:12	78
102	8:26:12	78
103	8:31:12	78
104	8:36:12	79
105	8:41:12	79
106	8:46:12	80
107	8:51:12	81
108	8:56:12	82
109	9:01:12	83
110	9:06:12	83
111	9:11:12	83
112	9:16:12	82
113	9:21:12	82
114	9:26:12	81
115	9:31:12	81
116	9:36:12	81
117	9:41:12	82
118	9:46:12	83
119	9:51:12	84
120	9:56:12	85
121	10:01:12	85
122	10:06:12	86
123	10:11:12	87
124	10:16:12	89
125	10:21:12	92
126	10:26:12	96
127	10:31:12	101
128	10:36:12	105
129	10:41:12	108
130	10:46:12	109
131	10:51:12	109
132	10:56:12	107
133	11:01:12	104
134	11:06:12	102
135	11:11:12	100
136	11:16:12	98
137	11:21:12	97
138	11:26:12	96
139	11:31:12	95
140	11:36:12	94
141	11:41:12	94
142	11:46:12	94
143	11:51:12	94
144	11:56:12	94
145	12:01:12	93
146	12:06:12	94
147	12:11:12	93
148	12:16:12	93
149	12:21:12	92
150	12:26:12	91
151	12:31:12	89
152	12:36:12	86
153	12:41:12	83
154	12:46:12	81
155	12:51:12	78
156	12:56:12	77
157	13:01:12	76
158	13:06:12	75
159	13:11:12	75
160	13:16:12	74
161	13:21:12	74
162	13:26:12	73
163	13:31:12	72
164	13:36:12	71
165	13:41:12	70
166	13:46:12	70
167	13:51:12	70
168	13:56:12	70
169	14:01:12	70
170	14:06:12	71
171	14:11:12	72
172	14:16:12	74
173	14:21:12	75
174	14:26:12	77
175	14:31:12	79
176	14:36:12	81
177	14:41:12	84
178	14:46:12	87
179	14:51:12	91
180	14:56:12	95
181	15:01:12	98
182	15:06:12	101
183	15:11:12	103
184	15:16:12	104
185	15:21:12	104
186	15:26:12	103
187	15:31:12	102
188	15:36:12	101
189	15:41:12	100
190	15:46:12	99
191	15:51:12	99
192	15:56:12	101
193	16:01:12	102
194	16:06:12	105
195	16:11:12	107
196	16:16:12	110
197	16:21:12	113
198	16:26:12	115
199	16:31:12	116
200	16:36:12	116
201	16:41:12	116
202	16:46:12	116
203	16:51:12	116
204	16:56:12	116
205	17:01:12	116
206	17:06:12	116
207	17:11:12	117
208	17:16:12	116
209	17:21:12	116
210	17:26:12	115
211	17:31:12	113
212	17:36:12	111
213	17:41:12	108
214	17:46:12	106
215	17:51:12	104
216	17:56:12	102
217	18:01:12	100
218	18:06:12	98
219	18:11:12	97
220	18:16:12	95
221	18:21:12	93
222	18:26:12	92
223	18:31:12	91
224	18:36:12	90
225	18:41:12	89
226	18:46:12	88
227	18:51:12	88
228	18:56:12	88
229	19:01:12	89
230	19:06:12	89
231	19:11:12	88
232	19:16:12	88
233	19:21:12	87
234	19:26:12	86
235	19:31:12	84
236	19:36:12	83
237	19:41:12	82
238	19:46:12	82
239	19:51:12	81
240	19:56:12	81
241	20:01:12	81
242	20:06:12	82
243	20:11:12	82
244	20:16:12	81
245	20:21:12	81
246	20:26:12	82
247	20:31:12	83
248	20:36:12	86
249	20:41:12	89
250	20:46:12	94
251	20:51:12	99
252	20:56:12	104
253	21:01:12	109
254	21:06:12	114
255	21:11:12	118
256	21:16:12	121
257	21:21:12	124
258	21:26:12	124
259	21:31:12	124
260	21:36:12	123
261	21:41:12	121
262	21:46:12	118
263	21:51:12	115
264	21:56:12	113
265	22:01:12	110
266	22:06:12	109
267	22:11:12	108
268	22:16:12	108
269	22:21:12	108
270	22:26:12	108
271	22:31:12	109
272	22:36:12	109
273	22:41:12	109
274	22:46:12	109
275	22:51:12	109
276	22:56:12	109
277	23:01:12	110
278	23:06:12	110
279	23:11:12	111
280	23:16:12	110
281	23:21:12	108
282	23:26:12	106
283	23:31:12	104
284	23:36:12	102
285	23:41:12	99
286	23:46:12	97
287	23:51:12	95
288	23:56:12	92
289	0:01:12	90
290	0:06:12	89
291	0:11:12	90
292	0:16:12	93
293	0:21:12	98
294	0:26:12	104
295	0:31:12	110
296	0:36:12	115
297	0:41:12	120
298	0:46:12	122
299	0:51:12	122
300	0:56:12	121
301	1:01:12	117
302	1:06:12	113
303	1:11:12	108
304	1:16:12	104
305	1:21:12	99
306	1:26:12	95
307	1:31:12	91
308	1:36:12	88
309	1:41:12	87
310	1:46:12	87
311	1:51:12	87
312	1:56:12	88
313	2:01:12	89
314	2:06:12	91
315	2:11:12	92
316	2:16:12	92
317	2:21:12	92
318	2:26:12	91
319	2:31:12	89
320	2:36:12	87
321	2:41:12	86
322	2:46:12	85
323	2:51:12	85
324	2:56:12	84
325	3:01:12	83
326	3:06:12	82
327	3:11:12	80
328	3:16:12	80
329	3:21:12	79
330	3:26:12	80
331	3:31:12	80
332	3:36:12	81
333	3:41:12	82
334	3:46:12	83
335	3:51:12	82
336	3:56:12	81
337	4:01:12	80
338	4:06:12	79
339	4:11:12	78
340	4:16:12	79
341	4:21:12	80
342	4:26:12	81
343	4:31:12	83
344	4:36:12	84
345	4:41:12	85
346	4:46:12	86
347	4:51:12	85
348	4:56:12	85
349	5:01:12	84
350	5:06:12	84
351	5:11:12	84
352	5:16:12	84
353	5:21:12	84
354	5:26:12	85
355	5:31:12	85
356	5:36:12	85
357	5:41:12	86
358	5:46:12	86
359	5:51:12	87
360	5:56:12	89
361	6:01:12	90
362	6:06:12	91
363	6:11:12	90
364	6:16:12	89
365	6:21:12	88
366	6:26:12	86
367	6:31:12	85
368	6:36:12	85
369	6:41:12	85
370	6:46:12	87
371	6:51:12	89
372	6:56:12	90
373	7:01:12	92
374	7:06:12	93
375	7:11:12	93
376	7:16:12	94
377	7:21:12	94
378	7:26:12	95
379	7:31:12	96
380	7:36:12	97
381	7:41:12	98
382	7:46:12	98
383	7:51:12	99
384	7:56:12	99
385	8:01:12	99
386	8:06:12	98
387	8:11:12	97
388	8:16:12	95
389	8:21:12	93
390	8:26:12	91
391	8:31:12	88
392	8:36:12	86
393	8:41:12	85
394	8:46:12	85
395	8:51:12	88
396	8:56:12	91
397	9:01:12	94
398	9:06:12	97
399	9:11:12	98
400	9:16:12	98
401	9:21:12	97
402	9:26:12	96
403	9:31:12	95
404	9:36:12	93
405	9:41:12	92
406	9:46:12	90
407	9:51:12	90
408	9:56:12	90
409	10:01:12	92
410	10:06:12	95
411	10:11:12	100
412	10:16:12	106
413	10:21:12	111
414	10:26:12	117
415	10:31:12	121
416	10:36:12	124
417	10:41:12	124
418	10:46:12	123
419	10:51:12	119
420	10:56:12	115
421	11:01:12	111
422	11:06:12	106
423	11:11:12	102
424	11:16:12	98
425	11:21:12	95
426	11:26:12	92
427	11:31:12	89
428	11:36:12	87
429	11:41:12	84
430	11:46:12	83
431	11:51:12	81
432	11:56:12	81
433	12:01:12	80
434	12:06:12	81
435	12:11:12	81
436	12:16:12	83
437	12:21:12	84
438	12:26:12	86
439	12:31:12	88
440	12:36:12	90
441	12:41:12	91
442	12:46:12	91
443	12:51:12	92
444	12:56:12	92
445	13:01:12	93
446	13:06:12	93
447	13:11:12	94
448	13:16:12	95
449	13:21:12	96
450	13:26:12	96
451	13:31:12	97
452	13:36:12	96
453	13:41:12	95
454	13:46:12	93
455	13:51:12	92
456	13:56:12	90
457	14:01:12	89
458	14:06:12	88
459	14:11:12	89
460	14:16:12	90
461	14:21:12	94
462	14:26:12	98
463	14:31:12	104
464	14:36:12	110
465	14:41:12	115
466	14:46:12	119
467	14:51:12	120
468	14:56:12	118
469	15:01:12	115
470	15:06:12	111
471	15:11:12	108
472	15:16:12	105
473	15:21:12	103
474	15:26:12	102
475	15:31:12	102
476	15:36:12	101
477	15:41:12	101
478	15:46:12	102
479	15:51:12	104
480	15:56:12	106
481	16:01:12	108
482	16:06:12	110
483	16:11:12	111
484	16:16:12	112
485	16:21:12	112
486	16:26:12	111
487	16:31:12	109
488	16:36:12	107
489	16:41:12	104
490	16:46:12	102
491	16:51:12	100
492	16:56:12	99
493	17:01:12	99
494	17:06:12	99
495	17:11:12	98
496	17:16:12	98
497	17:21:12	97
498	17:26:12	96
499	17:31:12	95
500	17:36:12	94
501	17:41:12	93
502	17:46:12	92
503	17:51:12	91
504	17:56:12	90
505	18:01:12	89
506	18:06:12	88
507	18:11:12	88
508	18:16:12	88
509	18:21:12	88
510	18:26:12	87
511	18:31:12	86
512	18:36:12	85
513	18:41:12	85
514	18:46:12	85
515	18:51:12	86
516	18:56:12	87
517	19:01:12	88
518	19:06:12	88
519	19:11:12	88
520	19:16:12	88
521	19:21:12	88
522	19:26:12	87
523	19:31:12	87
524	19:36:12	87
525	19:41:12	88
526	19:46:12	88
527	19:51:12	87
528	19:56:12	87
529	20:01:12	87
530	20:06:12	87
531	20:11:12	87
532	20:16:12	87
533	20:21:12	87
534	20:26:12	87
535	20:31:12	88
536	20:36:12	89
537	20:41:12	92
538	20:46:12	97
539	20:51:12	102
540	20:56:12	109
541	21:01:12	115
542	21:06:12	122
543	21:11:12	127
544	21:16:12	131
545	21:21:12	133
546	21:26:12	133
547	21:31:12	133
548	21:36:12	133
549	21:41:12	133
550	21:46:12	133
551	21:51:12	132
552	21:56:12	131
553	22:01:12	130
554	22:06:12	129
555	22:11:12	127
556	22:16:12	124
557	22:21:12	121
558	22:26:12	118
559	22:31:12	114
560	22:36:12	111
561	22:41:12	108
562	22:46:12	105
563	22:51:12	103
564	22:56:12	101
565	23:01:12	99
566	23:06:12	98
567	23:11:12	97
568	23:16:12	95
569	23:21:12	94
570	23:26:12	93
571	23:31:12	91
572	23:36:12	89
573	23:41:12	87
574	23:46:12	85
575	23:51:12	82
576	23:56:12	79
