# Supplementary material for: Detrended Fluctuation Analysis in the prediction of type 2 diabetes mellitus in patients at risk: Model optimization and comparison with other metrics
Source: PLoS One. 2019 Dec 18;14(12):e0225817. doi: 10.1371/journal.pone.0225817 (PMC6919578; doi:10.1371/journal.pone.0225817)
Supplement: S1 File — This file includes glucose time series from all patients included in the study and the database with clinical variables. (ZIP) [file pone.0225817.s001.zip › S1/case 22.csv]

	hora	glucemia
1	0:01:03	102
2	0:06:03	100
3	0:11:03	100
4	0:16:03	99
5	0:21:03	98
6	0:26:03	96
7	0:31:03	95
8	0:36:03	93
9	0:41:03	91
10	0:46:03	90
11	0:51:03	90
12	0:56:03	90
13	1:01:03	91
14	1:06:03	91
15	1:11:03	92
16	1:16:03	93
17	1:21:03	95
18	1:26:03	96
19	1:31:03	98
20	1:36:03	99
21	1:41:03	100
22	1:46:03	100
23	1:51:03	99
24	1:56:03	97
25	2:01:03	93
26	2:06:03	89
27	2:11:03	85
28	2:16:03	81
29	2:21:03	78
30	2:26:03	77
31	2:31:03	77
32	2:36:03	80
33	2:41:03	85
34	2:46:03	91
35	2:51:03	98
36	2:56:03	103
37	3:01:03	105
38	3:06:03	104
39	3:11:03	101
40	3:16:03	98
41	3:21:03	95
42	3:26:03	93
43	3:31:03	92
44	3:36:03	93
45	3:41:03	94
46	3:46:03	98
47	3:51:03	102
48	3:56:03	106
49	4:01:03	109
50	4:06:03	112
51	4:11:03	113
52	4:16:03	114
53	4:21:03	115
54	4:26:03	116
55	4:31:03	118
56	4:36:03	121
57	4:41:03	124
58	4:46:03	127
59	4:51:03	130
60	4:56:03	134
61	5:01:03	136
62	5:06:03	138
63	5:11:03	138
64	5:16:03	137
65	5:21:03	134
66	5:26:03	130
67	5:31:03	125
68	5:36:03	120
69	5:41:03	114
70	5:46:03	109
71	5:51:03	104
72	5:56:03	100
73	6:01:03	96
74	6:06:03	94
75	6:11:03	92
76	6:16:03	91
77	6:21:03	91
78	6:26:03	91
79	6:31:03	91
80	6:36:03	92
81	6:41:03	93
82	6:46:03	93
83	6:51:03	93
84	6:56:03	93
85	7:01:03	93
86	7:06:03	93
87	7:11:03	93
88	7:16:03	94
89	7:21:03	94
90	7:26:03	94
91	7:31:03	94
92	7:36:03	95
93	7:41:03	96
94	7:46:03	99
95	7:51:03	103
96	7:56:03	108
97	8:01:03	111
98	8:06:03	113
99	8:11:03	112
100	8:16:03	110
101	8:21:03	108
102	8:26:03	105
103	8:31:03	102
104	8:36:03	101
105	8:41:03	99
106	8:46:03	98
107	8:51:03	98
108	8:56:03	97
109	9:01:03	97
110	9:06:03	97
111	9:11:03	97
112	9:16:03	97
113	9:21:03	96
114	9:26:03	96
115	9:31:03	96
116	9:36:03	96
117	9:41:03	97
118	9:46:03	97
119	9:51:03	98
120	9:56:03	98
121	10:01:03	97
122	10:06:03	97
123	10:11:03	96
124	10:16:03	96
125	10:21:03	95
126	10:26:03	95
127	10:31:03	94
128	10:36:03	93
129	10:41:03	92
130	10:46:03	92
131	10:51:03	93
132	10:56:03	94
133	11:01:03	95
134	11:06:03	96
135	11:11:03	96
136	11:16:03	96
137	11:21:03	96
138	11:26:03	97
139	11:31:03	97
140	11:36:03	98
141	11:41:03	99
142	11:46:03	100
143	11:51:03	101
144	11:56:03	102
145	12:01:03	104
146	12:06:03	105
147	12:11:03	106
148	12:16:03	108
149	12:21:03	108
150	12:26:03	108
151	12:31:03	107
152	12:36:03	106
153	12:41:03	105
154	12:46:03	103
155	12:51:03	102
156	12:56:03	103
157	13:01:03	106
158	13:06:03	110
159	13:11:03	115
160	13:16:03	119
161	13:21:03	122
162	13:26:03	123
163	13:31:03	123
164	13:36:03	122
165	13:41:03	122
166	13:46:03	121
167	13:51:03	119
168	13:56:03	116
169	14:01:03	109
170	14:06:03	100
171	14:11:03	90
172	14:16:03	81
173	14:21:03	72
174	14:26:03	67
175	14:31:03	66
176	14:36:03	68
177	14:41:03	72
178	14:46:03	78
179	14:51:03	82
180	14:56:03	85
181	15:01:03	85
182	15:06:03	82
183	15:11:03	78
184	15:16:03	74
185	15:21:03	70
186	15:26:03	67
187	15:31:03	65
188	15:36:03	63
189	15:41:03	61
190	15:46:03	59
191	15:51:03	57
192	15:56:03	56
193	16:01:03	55
194	16:06:03	55
195	16:11:03	56
196	16:16:03	57
197	16:21:03	58
198	16:26:03	60
199	16:31:03	62
200	16:36:03	63
201	16:41:03	64
202	16:46:03	64
203	16:51:03	65
204	16:56:03	65
205	17:01:03	65
206	17:06:03	65
207	17:11:03	66
208	17:16:03	67
209	17:21:03	69
210	17:26:03	72
211	17:31:03	75
212	17:36:03	78
213	17:41:03	81
214	17:46:03	83
215	17:51:03	83
216	17:56:03	81
217	18:01:03	79
218	18:06:03	78
219	18:11:03	77
220	18:16:03	76
221	18:21:03	75
222	18:26:03	74
223	18:31:03	74
224	18:36:03	76
225	18:41:03	78
226	18:46:03	81
227	18:51:03	83
228	18:56:03	85
229	19:01:03	87
230	19:06:03	87
231	19:11:03	87
232	19:16:03	87
233	19:21:03	89
234	19:26:03	94
235	19:31:03	102
236	19:36:03	112
237	19:41:03	119
238	19:46:03	120
239	19:51:03	112
240	19:56:03	101
241	20:01:03	87
242	20:06:03	75
243	20:11:03	66
244	20:16:03	60
245	20:21:03	57
246	20:26:03	55
247	20:31:03	55
248	20:36:03	56
249	20:41:03	58
250	20:46:03	60
251	20:51:03	63
252	20:56:03	66
253	21:01:03	68
254	21:06:03	70
255	21:11:03	70
256	21:16:03	70
257	21:21:03	70
258	21:26:04	70
259	21:31:04	69
260	21:36:04	69
261	21:41:04	68
262	21:46:04	65
263	21:51:04	63
264	21:56:04	60
265	22:01:04	58
266	22:06:04	56
267	22:11:04	55
268	22:16:04	54
269	22:21:04	54
270	22:26:04	53
271	22:31:04	53
272	22:36:04	53
273	22:41:04	53
274	22:46:04	54
275	22:51:04	54
276	22:56:04	55
277	23:01:04	55
278	23:06:04	56
279	23:11:04	56
280	23:16:04	56
281	23:21:04	57
282	23:26:04	59
283	23:31:04	61
284	23:36:04	63
285	23:41:04	65
286	23:46:04	67
287	23:51:04	68
288	23:56:04	69
289	0:01:04	69
290	0:06:04	71
291	0:11:04	72
292	0:16:04	72
293	0:21:04	73
294	0:26:04	73
295	0:31:04	72
296	0:36:04	72
297	0:41:04	73
298	0:46:04	74
299	0:51:04	76
300	0:56:04	78
301	1:01:04	80
302	1:06:04	82
303	1:11:04	82
304	1:16:04	81
305	1:21:04	80
306	1:26:04	79
307	1:31:04	79
308	1:36:04	80
309	1:41:04	81
310	1:46:04	83
311	1:51:04	85
312	1:56:04	88
313	2:01:04	90
314	2:06:04	93
315	2:11:04	94
316	2:16:04	97
317	2:21:04	100
318	2:26:04	104
319	2:31:04	107
320	2:36:04	109
321	2:41:04	111
322	2:46:04	112
323	2:51:04	112
324	2:56:04	111
325	3:01:04	110
326	3:06:04	109
327	3:11:04	107
328	3:16:04	105
329	3:21:04	103
330	3:26:04	101
331	3:31:04	99
332	3:36:04	98
333	3:41:04	99
334	3:46:04	100
335	3:51:04	101
336	3:56:04	103
337	4:01:04	103
338	4:06:04	104
339	4:11:04	104
340	4:16:04	106
341	4:21:04	110
342	4:26:04	115
343	4:31:04	120
344	4:36:04	126
345	4:41:04	130
346	4:46:04	135
347	4:51:04	140
348	4:56:04	144
349	5:01:04	148
350	5:06:04	151
351	5:11:04	152
352	5:16:04	152
353	5:21:04	151
354	5:26:04	149
355	5:31:04	148
356	5:36:04	146
357	5:41:04	144
358	5:46:04	141
359	5:51:04	135
360	5:56:04	128
361	6:01:04	119
362	6:06:04	111
363	6:11:04	103
364	6:16:04	98
365	6:21:04	95
366	6:26:04	95
367	6:31:04	98
368	6:36:04	101
369	6:41:04	103
370	6:46:04	104
371	6:51:04	103
372	6:56:04	102
373	7:01:04	100
374	7:06:04	98
375	7:11:04	96
376	7:16:04	94
377	7:21:04	93
378	7:26:04	93
379	7:31:04	92
380	7:36:04	91
381	7:41:04	91
382	7:46:04	91
383	7:51:04	92
384	7:56:04	93
385	8:01:04	97
386	8:06:04	100
387	8:11:04	104
388	8:16:04	108
389	8:21:04	111
390	8:26:04	112
391	8:31:04	112
392	8:36:04	110
393	8:41:04	107
394	8:46:04	104
395	8:51:04	103
396	8:56:04	102
397	9:01:04	103
398	9:06:04	103
399	9:11:04	102
400	9:16:04	101
401	9:21:04	99
402	9:26:04	98
403	9:31:04	97
404	9:36:04	98
405	9:41:04	100
406	9:46:04	102
407	9:51:04	104
408	9:56:04	106
409	10:01:04	107
410	10:06:04	107
411	10:11:04	108
412	10:16:04	107
413	10:21:04	107
414	10:26:04	107
415	10:31:04	106
416	10:36:04	106
417	10:41:04	105
418	10:46:04	105
419	10:51:04	104
420	10:56:04	104
421	11:01:04	103
422	11:06:04	103
423	11:11:04	102
424	11:16:04	103
425	11:21:04	103
426	11:26:04	104
427	11:31:04	105
428	11:36:04	106
429	11:41:04	107
430	11:46:04	107
431	11:51:04	107
432	11:56:04	106
433	12:01:04	105
434	12:06:04	103
435	12:11:04	102
436	12:16:04	100
437	12:21:04	99
438	12:26:04	98
439	12:31:04	98
440	12:36:04	99
441	12:41:04	99
442	12:46:04	100
443	12:51:04	101
444	12:56:04	102
445	13:01:04	102
446	13:06:04	103
447	13:11:04	103
448	13:16:04	103
449	13:21:04	102
450	13:26:04	101
451	13:31:04	100
452	13:36:04	98
453	13:41:04	97
454	13:46:04	97
455	13:51:04	97
456	13:56:04	99
457	14:01:04	100
458	14:06:04	103
459	14:11:04	106
460	14:16:04	110
461	14:21:04	113
462	14:26:04	116
463	14:31:04	119
464	14:36:04	121
465	14:41:04	122
466	14:46:04	122
467	14:51:04	121
468	14:56:04	120
469	15:01:04	117
470	15:06:04	114
471	15:11:04	111
472	15:16:04	108
473	15:21:04	105
474	15:26:04	102
475	15:31:04	101
476	15:36:04	101
477	15:41:04	102
478	15:46:04	104
479	15:51:04	106
480	15:56:04	107
481	16:01:04	108
482	16:06:04	107
483	16:11:04	106
484	16:16:04	105
485	16:21:04	102
486	16:26:04	99
487	16:31:04	95
488	16:36:04	92
489	16:41:04	90
490	16:46:04	89
491	16:51:04	90
492	16:56:04	91
493	17:01:04	94
494	17:06:04	98
495	17:11:04	102
496	17:16:04	105
497	17:21:04	107
498	17:26:04	109
499	17:31:04	109
500	17:36:04	110
501	17:41:04	110
502	17:46:04	109
503	17:51:04	109
504	17:56:04	107
505	18:01:04	106
506	18:06:04	104
507	18:11:04	102
508	18:16:04	101
509	18:21:04	100
510	18:26:04	100
511	18:31:04	101
512	18:36:04	102
513	18:41:04	104
514	18:46:04	105
515	18:51:04	105
516	18:56:04	105
517	19:01:04	105
518	19:06:04	106
519	19:11:04	106
520	19:16:04	107
521	19:21:04	106
522	19:26:04	105
523	19:31:04	102
524	19:36:04	98
525	19:41:04	95
526	19:46:04	92
527	19:51:04	90
528	19:56:04	90
529	20:01:04	90
530	20:06:04	92
531	20:11:04	95
532	20:16:04	98
533	20:21:04	99
534	20:26:04	99
535	20:31:04	98
536	20:36:04	96
537	20:41:04	94
538	20:46:04	92
539	20:51:04	91
540	20:56:04	89
541	21:01:04	89
542	21:06:04	88
543	21:11:04	88
544	21:16:04	88
545	21:21:04	87
546	21:26:04	87
547	21:31:04	86
548	21:36:04	85
549	21:41:04	85
550	21:46:04	85
551	21:51:04	85
552	21:56:04	85
553	22:01:04	85
554	22:06:04	86
555	22:11:04	86
556	22:16:04	86
557	22:21:04	86
558	22:26:04	86
559	22:31:04	85
560	22:36:04	85
561	22:41:04	85
562	22:46:04	85
563	22:51:04	85
564	22:56:04	85
565	23:01:04	85
566	23:06:04	85
567	23:11:04	85
568	23:16:04	85
569	23:21:04	85
570	23:26:04	84
571	23:31:04	84
572	23:36:04	84
573	23:41:04	84
574	23:46:04	85
575	23:51:04	86
576	23:56:04	88
