# Supplementary material for: Detrended Fluctuation Analysis in the prediction of type 2 diabetes mellitus in patients at risk: Model optimization and comparison with other metrics
Source: PLoS One. 2019 Dec 18;14(12):e0225817. doi: 10.1371/journal.pone.0225817 (PMC6919578; doi:10.1371/journal.pone.0225817)
Supplement: S1 File — This file includes glucose time series from all patients included in the study and the database with clinical variables. (ZIP) [file pone.0225817.s001.zip › S1/case 23.csv]

	hora	glucemia
1	0:04:36	138
2	0:09:36	133
3	0:14:36	129
4	0:19:36	125
5	0:24:36	122
6	0:29:36	120
7	0:34:36	117
8	0:39:36	115
9	0:44:36	113
10	0:49:36	111
11	0:54:36	108
12	0:59:36	106
13	1:04:36	104
14	1:09:36	101
15	1:14:36	99
16	1:19:36	98
17	1:24:36	96
18	1:29:36	94
19	1:34:36	93
20	1:39:36	91
21	1:44:36	89
22	1:49:36	87
23	1:54:36	86
24	1:59:36	85
25	2:04:36	84
26	2:09:36	84
27	2:14:36	85
28	2:19:36	86
29	2:24:36	87
30	2:29:36	89
31	2:34:36	90
32	2:39:36	91
33	2:44:36	91
34	2:49:36	91
35	2:54:36	91
36	2:59:36	91
37	3:04:36	92
38	3:09:36	92
39	3:14:36	92
40	3:19:36	92
41	3:24:36	92
42	3:29:36	92
43	3:34:36	92
44	3:39:36	91
45	3:44:36	91
46	3:49:36	91
47	3:54:36	91
48	3:59:36	92
49	4:04:36	94
50	4:09:36	97
51	4:14:36	102
52	4:19:36	107
53	4:24:36	111
54	4:29:36	114
55	4:34:36	116
56	4:39:36	117
57	4:44:36	117
58	4:49:36	117
59	4:54:36	117
60	4:59:36	116
61	5:04:36	116
62	5:09:36	114
63	5:14:36	112
64	5:19:36	110
65	5:24:36	107
66	5:29:36	105
67	5:34:36	102
68	5:39:36	99
69	5:44:36	97
70	5:49:36	94
71	5:54:36	92
72	5:59:36	89
73	6:04:36	87
74	6:09:36	85
75	6:14:36	84
76	6:19:36	83
77	6:24:36	82
78	6:29:36	82
79	6:34:36	81
80	6:39:36	81
81	6:44:36	80
82	6:49:36	80
83	6:54:36	79
84	6:59:36	79
85	7:04:36	79
86	7:09:36	81
87	7:14:36	85
88	7:19:36	90
89	7:24:36	96
90	7:29:36	100
91	7:34:36	103
92	7:39:36	103
93	7:44:36	103
94	7:49:36	101
95	7:54:36	100
96	7:59:36	100
97	8:04:36	100
98	8:09:36	100
99	8:14:36	101
100	8:19:36	102
101	8:24:36	103
102	8:29:36	104
103	8:34:36	105
104	8:39:36	107
105	8:44:36	110
106	8:49:36	112
107	8:54:36	116
108	8:59:36	119
109	9:04:36	123
110	9:09:36	127
111	9:14:36	131
112	9:19:36	134
113	9:24:36	135
114	9:29:36	135
115	9:34:36	133
116	9:39:36	130
117	9:44:36	127
118	9:49:36	124
119	9:54:36	121
120	9:59:36	120
121	10:04:36	119
122	10:09:36	119
123	10:14:36	119
124	10:19:36	119
125	10:24:36	120
126	10:29:36	121
127	10:34:36	122
128	10:39:36	124
129	10:44:36	128
130	10:49:36	132
131	10:54:36	138
132	10:59:36	146
133	11:04:36	154
134	11:09:36	162
135	11:14:36	169
136	11:19:36	175
137	11:24:36	178
138	11:29:36	179
139	11:34:36	178
140	11:39:36	176
141	11:44:36	172
142	11:49:36	168
143	11:54:36	164
144	11:59:36	160
145	12:04:36	156
146	12:09:36	153
147	12:14:36	152
148	12:19:36	152
149	12:24:36	155
150	12:29:36	159
151	12:34:36	163
152	12:39:36	167
153	12:44:36	169
154	12:49:36	170
155	12:54:36	169
156	12:59:36	167
157	13:04:36	165
158	13:09:36	162
159	13:14:36	158
160	13:19:36	154
161	13:24:36	149
162	13:29:36	143
163	13:34:36	137
164	13:39:36	132
165	13:44:36	127
166	13:49:36	123
167	13:54:36	121
168	13:59:36	119
169	14:04:36	119
170	14:09:36	120
171	14:14:36	122
172	14:19:36	126
173	14:24:36	130
174	14:29:36	134
175	14:34:36	139
176	14:39:36	144
177	14:44:36	149
178	14:49:36	155
179	14:54:36	161
180	14:59:36	168
181	15:04:36	174
182	15:09:36	180
183	15:14:36	184
184	15:19:36	187
185	15:24:36	188
186	15:29:36	188
187	15:34:36	188
188	15:39:36	187
189	15:44:36	186
190	15:49:36	184
191	15:54:36	183
192	15:59:36	182
193	16:04:36	181
194	16:09:36	179
195	16:14:36	178
196	16:19:36	176
197	16:24:36	174
198	16:29:36	171
199	16:34:36	167
200	16:39:36	163
201	16:44:36	159
202	16:49:36	154
203	16:54:36	150
204	16:59:36	145
205	17:04:36	141
206	17:09:36	136
207	17:14:36	132
208	17:19:36	127
209	17:24:36	124
210	17:29:36	121
211	17:34:36	119
212	17:39:36	119
213	17:44:36	119
214	17:49:36	120
215	17:54:36	120
216	17:59:36	119
217	18:04:36	118
218	18:09:36	115
219	18:14:36	112
220	18:19:36	110
221	18:24:36	108
222	18:29:36	107
223	18:34:36	106
224	18:39:36	106
225	18:44:36	106
226	18:49:36	106
227	18:54:36	106
228	18:59:36	106
229	19:04:36	106
230	19:09:36	106
231	19:14:36	108
232	19:19:36	110
233	19:24:36	115
234	19:29:36	120
235	19:34:36	125
236	19:39:36	130
237	19:44:36	133
238	19:49:36	134
239	19:54:36	134
240	19:59:36	133
241	20:04:36	131
242	20:09:36	130
243	20:14:36	130
244	20:19:36	132
245	20:24:36	135
246	20:29:36	140
247	20:34:36	145
248	20:39:36	150
249	20:44:36	155
250	20:49:36	159
251	20:54:36	162
252	20:59:36	164
253	21:04:36	163
254	21:09:36	161
255	21:14:36	157
256	21:19:36	154
257	21:24:36	152
258	21:29:36	152
259	21:34:36	154
260	21:39:36	157
261	21:44:36	159
262	21:49:36	161
263	21:54:36	161
264	21:59:36	159
265	22:04:36	154
266	22:09:36	149
267	22:14:36	143
268	22:19:36	137
269	22:24:36	133
270	22:29:36	131
271	22:34:36	132
272	22:39:36	135
273	22:44:36	139
274	22:49:36	145
275	22:54:36	151
276	22:59:36	159
277	23:04:36	166
278	23:09:36	174
279	23:14:36	180
280	23:19:36	184
281	23:24:36	187
282	23:29:36	187
283	23:34:36	186
284	23:39:36	183
285	23:44:36	179
286	23:49:36	175
287	23:54:36	171
288	23:59:36	166
289	0:04:36	160
290	0:09:36	155
291	0:14:36	149
292	0:19:36	144
293	0:24:36	140
294	0:29:36	136
295	0:34:36	133
296	0:39:36	131
297	0:44:36	129
298	0:49:36	128
299	0:54:36	127
300	0:59:36	127
301	1:04:36	126
302	1:09:36	126
303	1:14:36	126
304	1:19:36	126
305	1:24:36	126
306	1:29:36	126
307	1:34:36	127
308	1:39:36	126
309	1:44:36	125
310	1:49:36	124
311	1:54:36	123
312	1:59:36	121
313	2:04:36	119
314	2:09:36	116
315	2:14:36	115
316	2:19:36	113
317	2:24:36	112
318	2:29:36	112
319	2:34:36	112
320	2:39:36	113
321	2:44:36	113
322	2:49:36	114
323	2:54:36	114
324	2:59:36	114
325	3:04:36	115
326	3:09:36	115
327	3:14:36	114
328	3:19:36	114
329	3:24:36	113
330	3:29:36	112
331	3:34:36	111
332	3:39:36	110
333	3:44:36	110
334	3:49:36	110
335	3:54:36	110
336	3:59:36	111
337	4:04:36	111
338	4:09:36	112
339	4:14:36	113
340	4:19:36	113
341	4:24:36	114
342	4:29:36	114
343	4:34:36	115
344	4:39:36	116
345	4:44:36	116
346	4:49:36	116
347	4:54:36	116
348	4:59:36	116
349	5:04:36	115
350	5:09:36	115
351	5:14:36	115
352	5:19:36	115
353	5:24:36	115
354	5:29:36	115
355	5:34:36	115
356	5:39:36	115
357	5:44:36	116
358	5:49:36	116
359	5:54:36	117
360	5:59:36	117
361	6:04:36	118
362	6:09:36	118
363	6:14:36	119
364	6:19:36	119
365	6:24:36	119
366	6:29:36	119
367	6:34:36	118
368	6:39:36	117
369	6:44:36	117
370	6:49:36	116
371	6:54:36	116
372	6:59:36	115
373	7:04:36	115
374	7:09:36	115
375	7:14:36	115
376	7:19:36	116
377	7:24:36	116
378	7:29:36	117
379	7:34:36	117
380	7:39:36	117
381	7:44:36	118
382	7:49:36	117
383	7:54:36	117
384	7:59:36	117
385	8:04:36	117
386	8:09:36	117
387	8:14:36	117
388	8:19:36	118
389	8:24:36	118
390	8:29:36	118
391	8:34:36	117
392	8:39:36	117
393	8:44:36	117
394	8:49:36	118
395	8:54:36	121
396	8:59:36	124
397	9:04:36	129
398	9:09:36	134
399	9:14:36	138
400	9:19:36	141
401	9:24:36	141
402	9:29:36	139
403	9:34:36	135
404	9:39:36	130
405	9:44:36	126
406	9:49:36	122
407	9:54:36	119
408	9:59:36	118
409	10:04:36	117
410	10:09:36	116
411	10:14:36	116
412	10:19:36	117
413	10:24:36	117
414	10:29:36	119
415	10:34:36	121
416	10:39:36	125
417	10:44:36	130
418	10:49:36	137
419	10:54:36	145
420	10:59:36	153
421	11:04:36	162
422	11:09:36	170
423	11:14:36	177
424	11:19:36	182
425	11:24:36	185
426	11:29:36	186
427	11:34:36	185
428	11:39:36	183
429	11:44:36	179
430	11:49:36	175
431	11:54:36	171
432	11:59:36	166
433	12:04:36	161
434	12:09:36	155
435	12:14:36	149
436	12:19:36	144
437	12:24:36	138
438	12:29:36	133
439	12:34:36	129
440	12:39:36	125
441	12:44:36	121
442	12:49:36	118
443	12:54:36	115
444	12:59:36	113
445	13:04:36	112
446	13:09:36	111
447	13:14:36	111
448	13:19:36	111
449	13:24:36	111
450	13:29:36	110
451	13:34:36	109
452	13:39:36	108
453	13:44:36	107
454	13:49:36	105
455	13:54:36	104
456	13:59:36	103
457	14:04:36	103
458	14:09:36	101
459	14:14:36	100
460	14:19:36	98
461	14:24:36	97
462	14:29:36	97
463	14:34:36	100
464	14:39:36	105
465	14:44:36	112
466	14:49:36	121
467	14:54:36	131
468	14:59:36	140
469	15:04:36	148
470	15:09:36	154
471	15:14:36	160
472	15:19:36	164
473	15:24:36	167
474	15:29:36	169
475	15:34:36	170
476	15:39:36	171
477	15:44:36	172
478	15:49:36	172
479	15:54:36	173
480	15:59:36	173
481	16:04:36	172
482	16:09:36	172
483	16:14:36	172
484	16:19:36	172
485	16:24:36	172
486	16:29:36	172
487	16:34:36	172
488	16:39:36	172
489	16:44:36	171
490	16:49:36	169
491	16:54:36	167
492	16:59:36	164
493	17:04:36	160
494	17:09:36	156
495	17:14:36	151
496	17:19:36	146
497	17:24:36	142
498	17:29:36	138
499	17:34:36	135
500	17:39:36	133
501	17:44:36	131
502	17:49:36	128
503	17:54:36	126
504	17:59:36	122
505	18:04:36	119
506	18:09:36	116
507	18:14:36	113
508	18:19:36	110
509	18:24:36	108
510	18:29:36	107
511	18:34:36	106
512	18:39:36	105
513	18:44:36	105
514	18:49:36	106
515	18:54:36	107
516	18:59:36	108
517	19:04:36	108
518	19:09:36	108
519	19:14:36	107
520	19:19:36	106
521	19:24:36	105
522	19:29:36	104
523	19:34:36	104
524	19:39:36	105
525	19:44:36	105
526	19:49:36	105
527	19:54:36	105
528	19:59:36	104
529	20:04:36	103
530	20:09:36	103
531	20:14:36	103
532	20:19:36	104
533	20:24:36	105
534	20:29:36	106
535	20:34:36	107
536	20:39:36	108
537	20:44:36	109
538	20:49:36	109
539	20:54:36	109
540	20:59:36	109
541	21:04:36	109
542	21:09:36	109
543	21:14:36	109
544	21:19:36	109
545	21:24:36	108
546	21:29:36	108
547	21:34:36	109
548	21:39:36	110
549	21:44:36	111
550	21:49:36	114
551	21:54:36	119
552	21:59:36	125
553	22:04:36	134
554	22:09:36	144
555	22:14:36	156
556	22:19:36	169
557	22:24:36	181
558	22:29:36	192
559	22:34:36	201
560	22:39:36	209
561	22:44:36	215
562	22:49:36	219
563	22:54:36	221
564	22:59:36	220
565	23:04:36	217
566	23:09:36	212
567	23:14:36	205
568	23:19:36	198
569	23:24:36	191
570	23:29:36	185
571	23:34:36	181
572	23:39:36	178
573	23:44:36	177
574	23:49:36	177
575	23:54:36	177
576	23:59:36	176
