# Supplementary material for: Detrended Fluctuation Analysis in the prediction of type 2 diabetes mellitus in patients at risk: Model optimization and comparison with other metrics
Source: PLoS One. 2019 Dec 18;14(12):e0225817. doi: 10.1371/journal.pone.0225817 (PMC6919578; doi:10.1371/journal.pone.0225817)
Supplement: S1 File — This file includes glucose time series from all patients included in the study and the database with clinical variables. (ZIP) [file pone.0225817.s001.zip › S1/case 24.csv]

	hora	glucemia
1	00:00:22	120
2	00:05:22	121
3	00:10:22	122
4	00:15:22	123
5	00:20:22	124
6	00:25:22	124
7	00:30:22	124
8	00:35:22	123
9	00:40:22	121
10	00:45:22	119
11	00:50:22	118
12	00:55:22	116
13	01:00:22	116
14	01:05:22	115
15	01:10:22	115
16	01:15:22	115
17	01:20:22	115
18	01:25:22	115
19	01:30:22	114
20	01:35:22	114
21	01:40:22	114
22	01:45:22	114
23	01:50:22	115
24	01:55:22	116
25	02:00:22	116
26	02:05:22	117
27	02:10:22	116
28	02:15:22	115
29	02:20:22	114
30	02:25:22	111
31	02:30:22	109
32	02:35:22	106
33	02:40:22	103
34	02:45:22	101
35	02:50:22	100
36	02:55:22	99
37	03:00:22	100
38	03:05:22	100
39	03:10:22	101
40	03:15:22	103
41	03:20:22	103
42	03:25:22	104
43	03:30:22	104
44	03:35:22	104
45	03:40:22	105
46	03:45:22	105
47	03:50:22	105
48	03:55:22	106
49	04:00:22	106
50	04:05:22	106
51	04:10:22	107
52	04:15:22	107
53	04:20:22	106
54	04:25:22	106
55	04:30:22	105
56	04:35:22	105
57	04:40:22	104
58	04:45:22	104
59	04:50:22	105
60	04:55:22	106
61	05:00:22	108
62	05:05:22	109
63	05:10:22	111
64	05:15:22	112
65	05:20:22	113
66	05:25:22	112
67	05:30:22	111
68	05:35:22	110
69	05:40:22	108
70	05:45:22	106
71	05:50:22	104
72	05:55:22	103
73	06:00:22	102
74	06:05:22	101
75	06:10:22	100
76	06:15:22	100
77	06:20:22	100
78	06:25:22	100
79	06:30:22	100
80	06:35:22	100
81	06:40:22	100
82	06:45:22	100
83	06:50:22	100
84	06:55:22	100
85	07:00:22	100
86	07:05:22	100
87	07:10:22	99
88	07:15:22	99
89	07:20:22	99
90	07:25:22	99
91	07:30:22	99
92	07:35:22	99
93	07:40:22	98
94	07:45:22	98
95	07:50:22	98
96	07:55:22	98
97	08:00:22	98
98	08:05:22	98
99	08:10:22	98
100	08:15:22	98
101	08:20:22	98
102	08:25:22	98
103	08:30:22	98
104	08:35:22	98
105	08:40:22	98
106	08:45:22	98
107	08:50:22	98
108	08:55:22	97
109	09:00:22	97
110	09:05:22	97
111	09:10:22	98
112	09:15:22	99
113	09:20:22	101
114	09:25:22	104
115	09:30:22	107
116	09:35:22	109
117	09:40:22	111
118	09:45:22	111
119	09:50:22	110
120	09:55:22	107
121	10:00:22	105
122	10:05:22	102
123	10:10:22	99
124	10:15:22	97
125	10:20:22	95
126	10:25:22	94
127	10:30:22	93
128	10:35:22	92
129	10:40:22	91
130	10:45:22	91
131	10:50:22	91
132	10:55:22	91
133	11:00:22	92
134	11:05:22	93
135	11:10:22	93
136	11:15:22	93
137	11:20:22	93
138	11:25:22	93
139	11:30:22	92
140	11:35:22	91
141	11:40:22	89
142	11:45:22	88
143	11:50:22	NA
144	11:55:22	NA
145	11:58:35	NA
146	12:03:35	NA
147	12:08:35	NA
148	12:13:35	NA
149	12:18:35	NA
150	12:23:35	NA
151	12:28:35	NA
152	12:33:35	NA
153	12:38:35	NA
154	12:43:35	NA
155	12:48:35	NA
156	12:53:35	NA
157	12:58:35	NA
158	13:03:35	NA
159	13:08:35	NA
160	13:13:35	NA
161	13:18:35	NA
162	13:23:35	NA
163	13:28:35	NA
164	13:33:35	NA
165	13:38:35	NA
166	13:43:35	NA
167	13:48:35	98
168	13:53:35	100
169	13:58:35	101
170	14:03:35	102
171	14:08:35	103
172	14:13:35	103
173	14:18:35	103
174	14:23:35	103
175	14:28:35	102
176	14:33:35	102
177	14:38:35	101
178	14:43:35	101
179	14:48:35	100
180	14:53:35	100
181	14:58:35	99
182	15:03:35	99
183	15:08:35	99
184	15:13:35	100
185	15:18:35	100
186	15:23:35	100
187	15:28:35	100
188	15:33:35	100
189	15:38:35	100
190	15:43:35	99
191	15:48:35	98
192	15:53:35	97
193	15:58:35	95
194	16:03:35	94
195	16:08:35	93
196	16:13:35	91
197	16:18:35	90
198	16:23:35	90
199	16:28:35	89
200	16:33:35	89
201	16:38:35	89
202	16:43:35	90
203	16:48:35	90
204	16:53:35	91
205	16:58:35	91
206	17:03:35	92
207	17:08:35	92
208	17:13:35	92
209	17:18:35	92
210	17:23:35	92
211	17:28:35	92
212	17:33:35	92
213	17:38:35	92
214	17:43:35	93
215	17:48:35	93
216	17:53:35	93
217	17:58:35	93
218	18:03:35	93
219	18:08:35	93
220	18:13:35	93
221	18:18:35	92
222	18:23:35	92
223	18:28:35	92
224	18:33:35	92
225	18:38:35	92
226	18:43:35	92
227	18:48:35	92
228	18:53:36	93
229	18:58:35	94
230	19:03:35	94
231	19:08:35	95
232	19:13:35	95
233	19:18:35	96
234	19:23:35	96
235	19:28:35	96
236	19:33:35	95
237	19:38:35	95
238	19:43:35	94
239	19:48:35	94
240	19:53:35	93
241	19:58:35	93
242	20:03:35	92
243	20:08:35	92
244	20:13:35	93
245	20:18:35	93
246	20:23:35	94
247	20:28:35	94
248	20:33:35	95
249	20:38:35	95
250	20:43:35	95
251	20:48:35	95
252	20:53:35	95
253	20:58:35	95
254	21:03:35	95
255	21:08:36	NA
256	21:13:36	NA
257	21:17:56	NA
258	21:23:24	NA
259	21:28:24	NA
260	21:33:24	NA
261	21:38:24	NA
262	21:43:24	NA
263	21:48:24	NA
264	21:53:24	87
265	21:58:24	87
266	22:03:24	86
267	22:08:24	86
268	22:13:24	86
269	22:18:24	86
270	22:23:24	86
271	22:28:24	87
272	22:33:24	88
273	22:38:24	88
274	22:43:24	89
275	22:48:24	90
276	22:53:24	91
277	22:58:24	92
278	23:03:24	93
279	23:08:24	94
280	23:13:24	95
281	23:18:24	95
282	23:23:24	95
283	23:28:24	95
284	23:33:24	95
285	23:38:24	94
286	23:43:24	93
287	23:48:24	92
288	23:53:24	92
289	23:58:24	91
290	00:03:24	92
291	00:08:24	92
292	00:13:24	94
293	00:18:24	NA
294	00:23:24	NA
295	00:26:31	NA
296	00:31:32	NA
297	00:36:32	NA
298	00:41:32	NA
299	00:46:32	NA
300	00:51:32	NA
301	00:56:32	NA
302	01:01:32	98
303	01:06:32	97
304	01:11:32	97
305	01:16:32	96
306	01:21:32	95
307	01:26:32	95
308	01:31:32	94
309	01:36:32	94
310	01:41:32	93
311	01:46:32	93
312	01:51:32	93
313	01:56:32	93
314	02:01:32	92
315	02:06:32	92
316	02:11:32	92
317	02:16:32	92
318	02:21:32	92
319	02:26:32	92
320	02:31:32	92
321	02:36:32	91
322	02:41:32	91
323	02:46:32	90
324	02:51:32	89
325	02:56:32	89
326	03:01:32	88
327	03:06:32	88
328	03:11:32	88
329	03:16:32	88
330	03:21:32	88
331	03:26:32	89
332	03:31:32	89
333	03:36:32	90
334	03:41:32	90
335	03:46:32	91
336	03:51:32	91
337	03:56:32	91
338	04:01:32	91
339	04:06:32	91
340	04:11:32	91
341	04:16:32	90
342	04:21:32	90
343	04:26:32	90
344	04:31:32	89
345	04:36:32	89
346	04:41:32	89
347	04:46:32	89
348	04:51:32	89
349	04:56:32	89
350	05:01:32	89
351	05:06:32	89
352	05:11:32	89
353	05:16:32	90
354	05:21:32	90
355	05:26:32	90
356	05:31:32	90
357	05:36:32	90
358	05:41:32	90
359	05:46:32	89
360	05:51:32	90
361	05:56:32	90
362	06:01:32	90
363	06:06:32	90
364	06:11:32	90
365	06:16:32	90
366	06:21:32	90
367	06:26:32	90
368	06:31:32	90
369	06:36:32	91
370	06:41:32	91
371	06:46:32	91
372	06:51:32	91
373	06:56:32	91
374	07:01:32	91
375	07:06:32	91
376	07:11:32	90
377	07:16:32	90
378	07:21:32	90
379	07:26:32	89
380	07:31:32	89
381	07:36:32	89
382	07:41:32	89
383	07:46:32	88
384	07:51:32	88
385	07:56:32	88
386	08:01:32	88
387	08:06:32	88
388	08:11:32	88
389	08:16:32	87
390	08:21:32	87
391	08:26:32	87
392	08:31:32	86
393	08:36:32	86
394	08:41:32	85
395	08:46:32	85
396	08:51:32	84
397	08:56:32	83
398	09:01:32	83
399	09:06:32	82
400	09:11:32	82
401	09:16:32	82
402	09:21:32	83
403	09:26:32	83
404	09:31:32	84
405	09:36:32	86
406	09:41:32	88
407	09:46:32	91
408	09:51:32	94
409	09:56:32	96
410	10:01:32	98
411	10:06:32	99
412	10:11:32	98
413	10:16:32	97
414	10:21:32	95
415	10:26:32	92
416	10:31:32	90
417	10:36:32	88
418	10:41:32	87
419	10:46:32	87
420	10:51:32	87
421	10:56:32	88
422	11:01:32	89
423	11:06:32	89
424	11:11:32	89
425	11:16:32	89
426	11:21:32	88
427	11:26:32	87
428	11:31:32	86
429	11:36:32	85
430	11:41:32	84
431	11:46:32	84
432	11:51:32	84
433	11:56:32	84
434	12:01:32	83
435	12:06:32	83
436	12:11:32	83
437	12:16:32	82
438	12:21:32	82
439	12:26:32	81
440	12:31:32	81
441	12:36:32	81
442	12:41:32	81
443	12:46:32	81
444	12:51:32	81
445	12:56:32	NA
446	13:01:32	NA
447	13:06:23	NA
448	13:12:09	NA
449	13:17:50	NA
450	13:22:50	NA
451	13:27:50	NA
452	13:32:50	NA
453	13:37:50	NA
454	13:42:50	NA
455	13:47:50	96
456	13:52:50	95
457	13:57:50	93
458	14:02:50	92
459	14:07:50	91
460	14:12:50	89
461	14:17:50	88
462	14:22:50	87
463	14:27:50	87
464	14:32:50	86
465	14:37:50	86
466	14:42:50	86
467	14:47:50	86
468	14:52:50	86
469	14:57:50	86
470	15:02:50	86
471	15:07:50	86
472	15:12:50	86
473	15:17:50	87
474	15:22:50	88
475	15:27:50	88
476	15:32:50	89
477	15:37:50	90
478	15:42:50	91
479	15:47:50	92
480	15:52:50	92
481	15:57:50	91
482	16:02:50	91
483	16:07:50	90
484	16:12:50	89
485	16:17:50	89
486	16:22:50	88
487	16:27:50	88
488	16:32:50	88
489	16:37:50	88
490	16:42:50	87
491	16:47:50	87
492	16:52:50	88
493	16:57:50	89
494	17:02:50	90
495	17:07:50	91
496	17:12:50	92
497	17:17:50	92
498	17:22:50	92
499	17:27:50	91
500	17:32:50	NA
501	17:37:50	NA
502	17:44:06	NA
503	17:54:06	NA
504	17:59:06	NA
505	18:04:06	NA
506	18:09:06	NA
507	18:14:06	92
508	18:19:06	92
509	18:24:06	92
510	18:29:06	92
511	18:34:06	92
512	18:39:06	92
513	18:44:06	92
514	18:49:06	91
515	18:54:06	91
516	18:59:06	90
517	19:04:06	90
518	19:09:06	89
519	19:14:06	89
520	19:19:06	89
521	19:24:06	89
522	19:29:06	90
523	19:34:06	90
524	19:39:06	90
525	19:44:06	91
526	19:49:06	92
527	19:54:06	93
528	19:59:06	94
529	20:04:06	96
530	20:09:06	97
531	20:14:06	97
532	20:19:06	98
533	20:24:06	97
534	20:29:06	96
535	20:34:06	95
536	20:39:06	94
537	20:44:06	93
538	20:49:06	92
539	20:54:06	92
540	20:59:06	92
541	21:04:06	91
542	21:09:06	91
543	21:14:06	91
544	21:19:06	90
545	21:24:06	90
546	21:29:06	89
547	21:34:06	90
548	21:39:06	91
549	21:44:06	92
550	21:49:06	94
551	21:54:06	96
552	21:59:06	98
553	22:04:06	98
554	22:09:06	98
555	22:14:06	98
556	22:19:06	96
557	22:24:06	95
558	22:29:06	93
559	22:34:06	92
560	22:39:06	92
561	22:44:06	92
562	22:49:06	92
563	22:54:06	93
564	22:59:06	94
565	23:04:06	95
566	23:09:06	96
567	23:14:06	97
568	23:19:06	98
569	23:24:06	99
570	23:29:06	100
571	23:34:06	101
572	23:39:06	102
573	23:44:06	103
574	23:49:06	104
575	23:54:07	104
576	23:59:06	105
