# Supplementary material for: Detrended Fluctuation Analysis in the prediction of type 2 diabetes mellitus in patients at risk: Model optimization and comparison with other metrics
Source: PLoS One. 2019 Dec 18;14(12):e0225817. doi: 10.1371/journal.pone.0225817 (PMC6919578; doi:10.1371/journal.pone.0225817)
Supplement: S1 File — This file includes glucose time series from all patients included in the study and the database with clinical variables. (ZIP) [file pone.0225817.s001.zip › S1/case 25.csv]

	hora	glucemia
1	0:02:51	97
2	0:07:51	99
3	0:12:51	101
4	0:17:51	103
5	0:22:51	105
6	0:27:51	108
7	0:32:51	111
8	0:37:51	114
9	0:42:51	116
10	0:47:51	116
11	0:52:51	113
12	0:57:51	108
13	1:02:51	101
14	1:07:51	93
15	1:12:51	86
16	1:17:51	81
17	1:22:51	77
18	1:27:51	75
19	1:32:51	73
20	1:37:51	72
21	1:42:51	71
22	1:47:51	70
23	1:52:51	70
24	1:57:51	70
25	2:02:51	71
26	2:07:51	73
27	2:12:51	75
28	2:17:51	77
29	2:22:51	78
30	2:27:51	78
31	2:32:51	77
32	2:37:51	75
33	2:42:51	74
34	2:47:51	75
35	2:52:51	77
36	2:57:51	83
37	3:02:51	91
38	3:07:51	102
39	3:12:51	113
40	3:17:51	123
41	3:22:51	132
42	3:27:51	140
43	3:32:51	145
44	3:37:51	149
45	3:42:51	150
46	3:47:51	150
47	3:52:51	146
48	3:57:51	140
49	4:02:51	133
50	4:07:51	125
51	4:12:51	118
52	4:17:51	112
53	4:22:51	107
54	4:27:51	103
55	4:32:51	101
56	4:37:51	100
57	4:42:51	99
58	4:47:51	98
59	4:52:51	97
60	4:57:51	97
61	5:02:51	97
62	5:07:51	97
63	5:12:51	97
64	5:17:51	96
65	5:22:51	95
66	5:27:51	95
67	5:32:51	96
68	5:37:51	100
69	5:42:51	107
70	5:47:51	117
71	5:52:51	127
72	5:57:51	133
73	6:02:51	134
74	6:07:51	131
75	6:12:51	125
76	6:17:51	118
77	6:22:51	110
78	6:27:51	104
79	6:32:51	100
80	6:37:51	99
81	6:42:51	102
82	6:47:51	109
83	6:52:51	120
84	6:57:51	131
85	7:02:51	141
86	7:07:51	147
87	7:12:51	150
88	7:17:51	150
89	7:22:51	151
90	7:27:51	152
91	7:32:51	156
92	7:37:51	161
93	7:42:51	168
94	7:47:51	175
95	7:52:51	182
96	7:57:51	188
97	8:02:51	192
98	8:07:51	192
99	8:12:51	189
100	8:17:51	182
101	8:22:51	172
102	8:27:51	162
103	8:32:51	151
104	8:37:51	142
105	8:42:51	134
106	8:47:51	127
107	8:52:51	122
108	8:57:51	118
109	9:02:51	115
110	9:07:51	113
111	9:12:51	111
112	9:17:51	109
113	9:22:51	106
114	9:27:51	104
115	9:32:51	101
116	9:37:51	99
117	9:42:51	98
118	9:47:51	97
119	9:52:51	96
120	9:57:51	96
121	10:02:51	95
122	10:07:51	95
123	10:12:51	95
124	10:17:51	94
125	10:22:51	94
126	10:27:51	93
127	10:32:51	91
128	10:37:51	89
129	10:42:51	87
130	10:47:51	86
131	10:52:51	85
132	10:57:51	84
133	11:02:51	84
134	11:07:51	84
135	11:12:51	83
136	11:17:51	83
137	11:22:51	82
138	11:27:51	81
139	11:32:51	80
140	11:37:51	79
141	11:42:51	78
142	11:47:51	77
143	11:52:51	77
144	11:57:51	76
145	12:02:51	75
146	12:07:51	74
147	12:12:51	74
148	12:17:51	74
149	12:22:51	74
150	12:27:51	74
151	12:32:51	74
152	12:37:51	73
153	12:42:51	73
154	12:47:51	74
155	12:52:51	76
156	12:57:51	78
157	13:02:51	82
158	13:07:51	87
159	13:12:51	91
160	13:17:51	95
161	13:22:51	97
162	13:27:51	97
163	13:32:51	96
164	13:37:51	93
165	13:42:51	89
166	13:47:51	86
167	13:52:51	83
168	13:57:51	82
169	14:02:51	81
170	14:07:51	82
171	14:12:51	83
172	14:17:51	84
173	14:22:51	84
174	14:27:51	84
175	14:32:51	83
176	14:37:51	82
177	14:42:51	82
178	14:47:51	82
179	14:52:51	83
180	14:57:51	85
181	15:02:51	88
182	15:07:51	92
183	15:12:51	96
184	15:17:51	100
185	15:22:51	103
186	15:27:51	107
187	15:32:51	110
188	15:37:51	113
189	15:42:51	115
190	15:47:51	118
191	15:52:51	119
192	15:57:51	120
193	16:02:51	119
194	16:07:51	117
195	16:12:51	115
196	16:17:51	113
197	16:22:51	111
198	16:27:51	111
199	16:32:51	110
200	16:37:51	109
201	16:42:51	107
202	16:47:51	104
203	16:52:51	99
204	16:57:51	94
205	17:02:51	89
206	17:07:51	85
207	17:12:51	82
208	17:17:51	80
209	17:22:51	80
210	17:27:51	80
211	17:32:51	81
212	17:37:51	82
213	17:42:51	83
214	17:47:51	85
215	17:52:51	86
216	17:57:51	87
217	18:02:51	88
218	18:07:51	89
219	18:12:51	90
220	18:17:51	92
221	18:22:51	95
222	18:27:51	97
223	18:32:51	100
224	18:37:51	102
225	18:42:51	103
226	18:47:51	103
227	18:52:51	101
228	18:57:51	98
229	19:02:51	95
230	19:07:51	91
231	19:12:51	89
232	19:17:51	87
233	19:22:51	86
234	19:27:51	87
235	19:32:51	90
236	19:37:51	94
237	19:42:51	100
238	19:47:51	105
239	19:52:51	110
240	19:57:51	114
241	20:02:51	115
242	20:07:51	114
243	20:12:51	110
244	20:17:51	106
245	20:22:51	101
246	20:27:51	96
247	20:32:51	91
248	20:37:51	88
249	20:42:51	84
250	20:47:51	82
251	20:52:51	80
252	20:57:51	79
253	21:02:51	78
254	21:07:51	78
255	21:12:51	77
256	21:17:51	77
257	21:22:51	78
258	21:27:51	80
259	21:32:51	83
260	21:37:51	87
261	21:42:51	92
262	21:47:51	97
263	21:52:51	103
264	21:57:51	107
265	22:02:51	111
266	22:07:51	114
267	22:12:51	116
268	22:17:51	118
269	22:22:51	118
270	22:27:51	119
271	22:32:51	119
272	22:37:51	118
273	22:42:51	118
274	22:47:51	117
275	22:52:51	117
276	22:57:51	117
277	23:02:51	116
278	23:07:51	116
279	23:12:51	115
280	23:17:51	113
281	23:22:51	112
282	23:27:51	111
283	23:32:51	110
284	23:37:51	111
285	23:42:51	113
286	23:47:51	116
287	23:52:51	120
288	23:57:51	123
289	0:02:51	125
290	0:07:51	126
291	0:12:51	127
292	0:17:51	127
293	0:22:51	128
294	0:27:51	129
295	0:32:51	130
296	0:37:51	131
297	0:42:51	132
298	0:47:51	132
299	0:52:51	132
300	0:57:51	131
301	1:02:51	129
302	1:07:51	126
303	1:12:51	123
304	1:17:51	120
305	1:22:51	117
306	1:27:51	115
307	1:32:51	114
308	1:37:51	114
309	1:42:51	114
310	1:47:51	114
311	1:52:51	116
312	1:57:51	117
313	2:02:51	119
314	2:07:51	122
315	2:12:51	125
316	2:17:51	127
317	2:22:51	129
318	2:27:51	131
319	2:32:51	132
320	2:37:51	133
321	2:42:51	134
322	2:47:51	135
323	2:52:51	135
324	2:57:51	136
325	3:02:51	138
326	3:07:51	141
327	3:12:51	144
328	3:17:51	147
329	3:22:51	150
330	3:27:51	153
331	3:32:51	155
332	3:37:51	155
333	3:42:51	155
334	3:47:51	154
335	3:52:51	153
336	3:57:51	151
337	4:02:51	149
338	4:07:51	147
339	4:12:51	144
340	4:17:51	143
341	4:22:51	141
342	4:27:51	141
343	4:32:51	140
344	4:37:51	140
345	4:42:51	139
346	4:47:51	139
347	4:52:51	138
348	4:57:51	137
349	5:02:51	135
350	5:07:51	133
351	5:12:51	130
352	5:17:51	126
353	5:22:51	123
354	5:27:51	118
355	5:32:51	114
356	5:37:51	110
357	5:42:51	106
358	5:47:51	103
359	5:52:51	101
360	5:57:51	99
361	6:02:51	99
362	6:07:51	99
363	6:12:51	100
364	6:17:51	101
365	6:22:51	102
366	6:27:51	103
367	6:32:51	105
368	6:37:51	106
369	6:42:51	107
370	6:47:51	108
371	6:52:51	109
372	6:57:51	110
373	7:02:51	110
374	7:07:51	110
375	7:12:51	110
376	7:17:51	109
377	7:22:51	108
378	7:27:51	107
379	7:32:51	106
380	7:37:51	104
381	7:42:51	104
382	7:47:51	103
383	7:52:51	102
384	7:57:51	102
385	8:02:51	103
386	8:07:51	103
387	8:12:51	102
388	8:17:51	102
389	8:22:51	102
390	8:27:51	103
391	8:32:51	105
392	8:37:51	110
393	8:42:51	116
394	8:47:51	124
395	8:52:51	133
396	8:57:51	141
397	9:02:51	148
398	9:07:51	153
399	9:12:51	155
400	9:17:51	155
401	9:22:51	151
402	9:27:51	145
403	9:32:51	137
404	9:37:51	129
405	9:42:51	120
406	9:47:51	112
407	9:52:51	104
408	9:57:51	98
409	10:02:51	93
410	10:07:51	89
411	10:12:51	87
412	10:17:51	85
413	10:22:51	83
414	10:27:51	82
415	10:32:51	81
416	10:37:51	80
417	10:42:51	81
418	10:47:51	81
419	10:52:51	82
420	10:57:51	83
421	11:02:51	83
422	11:07:51	83
423	11:12:51	82
424	11:17:51	79
425	11:22:51	76
426	11:27:51	73
427	11:32:51	70
428	11:37:51	68
429	11:42:51	67
430	11:47:51	67
431	11:52:51	67
432	11:57:51	67
433	12:02:51	67
434	12:07:51	67
435	12:12:51	68
436	12:17:51	68
437	12:22:51	68
438	12:27:51	68
439	12:32:51	68
440	12:37:51	69
441	12:42:51	69
442	12:47:51	70
443	12:52:51	71
444	12:57:51	73
445	13:02:51	75
446	13:07:51	79
447	13:12:51	84
448	13:17:51	90
449	13:22:51	96
450	13:27:51	102
451	13:32:51	106
452	13:37:51	107
453	13:42:51	107
454	13:47:51	105
455	13:52:51	103
456	13:57:51	101
457	14:02:51	101
458	14:07:51	103
459	14:12:51	106
460	14:17:51	108
461	14:22:51	111
462	14:27:51	113
463	14:32:51	114
464	14:37:51	115
465	14:42:51	117
466	14:47:51	119
467	14:52:51	122
468	14:57:51	125
469	15:02:51	128
470	15:07:51	130
471	15:12:51	133
472	15:17:51	134
473	15:22:51	135
474	15:27:51	136
475	15:32:51	137
476	15:37:51	137
477	15:42:51	137
478	15:47:51	136
479	15:52:51	133
480	15:57:51	128
481	16:02:51	121
482	16:07:51	114
483	16:12:51	106
484	16:17:51	98
485	16:22:51	93
486	16:27:51	88
487	16:32:51	86
488	16:37:51	84
489	16:42:51	84
490	16:47:51	86
491	16:52:51	88
492	16:57:51	90
493	17:02:51	92
494	17:07:51	95
495	17:12:51	96
496	17:17:51	97
497	17:22:51	97
498	17:27:51	96
499	17:32:51	94
500	17:37:51	92
501	17:42:51	90
502	17:47:51	87
503	17:52:51	86
504	17:57:51	84
505	18:02:51	83
506	18:07:51	81
507	18:12:51	80
508	18:17:51	78
509	18:22:51	77
510	18:27:51	75
511	18:32:51	74
512	18:37:51	74
513	18:42:51	74
514	18:47:51	75
515	18:52:51	76
516	18:57:51	77
517	19:02:51	78
518	19:07:51	80
519	19:12:51	81
520	19:17:51	83
521	19:22:51	86
522	19:27:51	90
523	19:32:51	96
524	19:37:51	102
525	19:42:51	108
526	19:47:51	114
527	19:52:51	119
528	19:57:51	121
529	20:02:51	121
530	20:07:51	119
531	20:12:51	116
532	20:17:51	112
533	20:22:51	108
534	20:27:51	104
535	20:32:51	100
536	20:37:51	97
537	20:42:51	94
538	20:47:51	91
539	20:52:51	89
540	20:57:51	86
541	21:02:51	84
542	21:07:51	82
543	21:12:51	82
544	21:17:51	81
545	21:22:51	82
546	21:27:51	82
547	21:32:51	82
548	21:37:51	81
549	21:42:51	80
550	21:47:51	79
551	21:52:51	78
552	21:57:51	77
553	22:02:51	76
554	22:07:51	75
555	22:12:51	74
556	22:17:51	74
557	22:22:51	75
558	22:27:51	78
559	22:32:51	85
560	22:37:51	94
561	22:42:51	106
562	22:47:51	118
563	22:52:51	131
564	22:57:51	141
565	23:02:51	148
566	23:07:51	153
567	23:12:51	155
568	23:17:51	156
569	23:22:51	157
570	23:27:51	159
571	23:32:51	161
572	23:37:51	163
573	23:42:51	165
574	23:47:51	167
575	23:52:51	168
576	23:57:51	169
