# Supplementary material for: Detrended Fluctuation Analysis in the prediction of type 2 diabetes mellitus in patients at risk: Model optimization and comparison with other metrics
Source: PLoS One. 2019 Dec 18;14(12):e0225817. doi: 10.1371/journal.pone.0225817 (PMC6919578; doi:10.1371/journal.pone.0225817)
Supplement: S1 File — This file includes glucose time series from all patients included in the study and the database with clinical variables. (ZIP) [file pone.0225817.s001.zip › S1/case 26.csv]

	hora	glucemia
1	0:00:10	135
2	0:05:10	130
3	0:10:10	125
4	0:15:10	119
5	0:20:10	114
6	0:25:10	110
7	0:30:10	108
8	0:35:10	107
9	0:40:10	108
10	0:45:10	109
11	0:50:10	111
12	0:55:10	112
13	1:00:10	113
14	1:05:10	113
15	1:10:10	113
16	1:15:10	112
17	1:20:10	112
18	1:25:10	112
19	1:30:10	113
20	1:35:10	115
21	1:40:10	118
22	1:45:10	121
23	1:50:10	122
24	1:55:10	123
25	2:00:10	124
26	2:05:10	124
27	2:10:10	124
28	2:15:10	123
29	2:20:10	121
30	2:25:10	119
31	2:30:10	116
32	2:35:10	112
33	2:40:10	109
34	2:45:10	106
35	2:50:10	104
36	2:55:10	103
37	3:00:10	102
38	3:05:10	102
39	3:10:10	102
40	3:15:10	101
41	3:20:10	101
42	3:25:10	100
43	3:30:10	100
44	3:35:10	101
45	3:40:10	102
46	3:45:10	102
47	3:50:10	102
48	3:55:10	101
49	4:00:10	101
50	4:05:10	101
51	4:10:10	101
52	4:15:10	101
53	4:20:10	102
54	4:25:10	102
55	4:30:10	102
56	4:35:10	102
57	4:40:10	102
58	4:45:10	102
59	4:50:10	101
60	4:55:10	100
61	5:00:10	100
62	5:05:10	100
63	5:10:10	100
64	5:15:10	100
65	5:20:10	100
66	5:25:10	100
67	5:30:10	100
68	5:35:10	99
69	5:40:10	99
70	5:45:10	98
71	5:50:10	98
72	5:55:10	98
73	6:00:10	98
74	6:05:10	97
75	6:10:10	97
76	6:15:10	96
77	6:20:10	96
78	6:25:10	95
79	6:30:10	95
80	6:35:10	95
81	6:40:10	95
82	6:45:10	95
83	6:50:10	96
84	6:55:10	97
85	7:00:10	98
86	7:05:10	100
87	7:10:10	101
88	7:15:10	101
89	7:20:10	102
90	7:25:10	103
91	7:30:10	105
92	7:35:10	106
93	7:40:10	108
94	7:45:10	109
95	7:50:10	112
96	7:55:10	115
97	8:00:10	120
98	8:05:10	126
99	8:10:10	132
100	8:15:10	137
101	8:20:10	140
102	8:25:10	140
103	8:30:10	137
104	8:35:10	132
105	8:40:10	127
106	8:45:10	123
107	8:50:10	120
108	8:55:10	118
109	9:00:10	117
110	9:05:10	116
111	9:10:10	115
112	9:15:10	114
113	9:20:10	113
114	9:25:10	112
115	9:30:10	110
116	9:35:10	109
117	9:40:10	107
118	9:45:10	105
119	9:50:10	104
120	9:55:10	103
121	10:00:10	102
122	10:05:10	102
123	10:10:10	103
124	10:15:10	104
125	10:20:10	106
126	10:25:10	107
127	10:30:10	107
128	10:35:10	106
129	10:40:10	105
130	10:45:10	104
131	10:50:10	102
132	10:55:10	101
133	11:00:10	101
134	11:05:10	100
135	11:10:10	100
136	11:15:10	101
137	11:20:10	102
138	11:25:10	103
139	11:30:10	105
140	11:35:10	108
141	11:40:10	111
142	11:45:10	113
143	11:50:10	114
144	11:55:10	114
145	12:00:10	114
146	12:05:10	113
147	12:10:10	112
148	12:15:10	111
149	12:20:10	111
150	12:25:10	111
151	12:30:10	111
152	12:35:10	111
153	12:40:10	110
154	12:45:10	109
155	12:50:10	108
156	12:55:10	107
157	13:00:10	105
158	13:05:10	104
159	13:10:10	102
160	13:15:10	100
161	13:20:10	99
162	13:25:10	98
163	13:30:10	98
164	13:35:10	97
165	13:40:10	97
166	13:45:10	97
167	13:50:10	97
168	13:55:10	96
169	14:00:10	96
170	14:05:10	96
171	14:10:10	98
172	14:15:10	100
173	14:20:10	102
174	14:25:10	104
175	14:30:10	105
176	14:35:10	106
177	14:40:10	105
178	14:45:10	103
179	14:50:10	100
180	14:55:10	98
181	15:00:10	96
182	15:05:10	94
183	15:10:10	93
184	15:15:10	92
185	15:20:10	92
186	15:25:10	92
187	15:30:10	92
188	15:35:10	92
189	15:40:10	93
190	15:45:10	95
191	15:50:10	98
192	15:55:10	102
193	16:00:10	107
194	16:05:10	111
195	16:10:10	115
196	16:15:10	118
197	16:20:10	121
198	16:25:10	124
199	16:30:10	127
200	16:35:10	131
201	16:40:10	134
202	16:45:10	137
203	16:50:10	140
204	16:55:10	142
205	17:00:10	143
206	17:05:10	143
207	17:10:10	143
208	17:15:10	142
209	17:20:10	141
210	17:25:10	138
211	17:30:10	135
212	17:35:10	132
213	17:40:10	129
214	17:45:10	126
215	17:50:10	123
216	17:55:10	120
217	18:00:10	118
218	18:05:10	116
219	18:10:10	113
220	18:15:10	110
221	18:20:10	107
222	18:25:10	103
223	18:30:10	98
224	18:35:10	95
225	18:40:10	93
226	18:45:10	93
227	18:50:10	94
228	18:55:10	98
229	19:00:10	102
230	19:05:10	108
231	19:10:10	112
232	19:15:10	116
233	19:20:10	118
234	19:25:10	118
235	19:30:10	117
236	19:35:10	114
237	19:40:10	111
238	19:45:10	107
239	19:50:10	103
240	19:55:10	100
241	20:00:10	97
242	20:05:10	95
243	20:10:10	93
244	20:15:10	93
245	20:20:10	93
246	20:25:10	93
247	20:30:10	93
248	20:35:10	93
249	20:40:10	93
250	20:45:10	94
251	20:50:10	95
252	20:55:10	97
253	21:00:10	98
254	21:05:10	99
255	21:10:10	100
256	21:15:10	101
257	21:20:10	102
258	21:25:10	104
259	21:30:10	107
260	21:35:10	109
261	21:40:10	111
262	21:45:10	112
263	21:50:10	112
264	21:55:10	112
265	22:00:10	110
266	22:05:10	108
267	22:10:10	107
268	22:15:10	105
269	22:20:10	104
270	22:25:10	103
271	22:30:10	102
272	22:35:10	101
273	22:40:10	99
274	22:45:10	96
275	22:50:10	94
276	22:55:10	92
277	23:00:10	91
278	23:05:10	91
279	23:10:10	93
280	23:15:10	96
281	23:20:10	99
282	23:25:10	101
283	23:30:10	103
284	23:35:10	104
285	23:40:10	103
286	23:45:10	100
287	23:50:10	97
288	23:55:10	94
289	0:00:10	92
290	0:05:10	90
291	0:10:10	88
292	0:15:10	87
293	0:20:10	86
294	0:25:10	85
295	0:30:10	85
296	0:35:10	85
297	0:40:10	85
298	0:45:10	85
299	0:50:10	85
300	0:55:10	85
301	1:00:10	85
302	1:05:10	85
303	1:10:10	85
304	1:15:10	85
305	1:20:10	85
306	1:25:10	85
307	1:30:10	85
308	1:35:10	85
309	1:40:10	85
310	1:45:10	84
311	1:50:10	83
312	1:55:10	83
313	2:00:10	82
314	2:05:10	82
315	2:10:10	82
316	2:15:10	83
317	2:20:10	84
318	2:25:10	84
319	2:30:10	85
320	2:35:10	86
321	2:40:10	86
322	2:45:10	86
323	2:50:10	86
324	2:55:10	85
325	3:00:10	84
326	3:05:10	84
327	3:10:10	83
328	3:15:10	83
329	3:20:10	83
330	3:25:10	83
331	3:30:10	83
332	3:35:10	83
333	3:40:10	83
334	3:45:10	84
335	3:50:10	85
336	3:55:10	85
337	4:00:10	85
338	4:05:10	85
339	4:10:10	85
340	4:15:10	85
341	4:20:10	84
342	4:25:10	84
343	4:30:10	84
344	4:35:10	84
345	4:40:10	85
346	4:45:10	85
347	4:50:10	85
348	4:55:10	85
349	5:00:10	85
350	5:05:10	85
351	5:10:10	84
352	5:15:10	84
353	5:20:10	84
354	5:25:10	84
355	5:30:10	85
356	5:35:10	85
357	5:40:10	86
358	5:45:10	86
359	5:50:10	87
360	5:55:10	88
361	6:00:10	88
362	6:05:10	89
363	6:10:10	89
364	6:15:10	90
365	6:20:10	91
366	6:25:10	91
367	6:30:10	92
368	6:35:10	92
369	6:40:10	91
370	6:45:10	91
371	6:50:10	91
372	6:55:10	91
373	7:00:10	91
374	7:05:10	91
375	7:10:10	90
376	7:15:10	91
377	7:20:10	91
378	7:25:10	92
379	7:30:10	94
380	7:35:10	96
381	7:40:10	99
382	7:45:10	101
383	7:50:10	104
384	7:55:10	105
385	8:00:10	107
386	8:05:10	108
387	8:10:10	109
388	8:15:10	110
389	8:20:10	110
390	8:25:10	109
391	8:30:10	108
392	8:35:10	106
393	8:40:10	103
394	8:45:10	101
395	8:50:10	99
396	8:55:10	97
397	9:00:10	96
398	9:05:10	94
399	9:10:10	94
400	9:15:10	93
401	9:20:10	93
402	9:25:10	94
403	9:30:10	94
404	9:35:10	94
405	9:40:10	94
406	9:45:10	94
407	9:50:10	94
408	9:55:10	94
409	10:00:10	94
410	10:05:10	94
411	10:10:10	94
412	10:15:10	94
413	10:20:10	94
414	10:25:10	94
415	10:30:10	94
416	10:35:10	94
417	10:40:10	93
418	10:45:10	93
419	10:50:10	92
420	10:55:10	91
421	11:00:10	91
422	11:05:10	91
423	11:10:10	91
424	11:15:10	92
425	11:20:10	94
426	11:25:10	96
427	11:30:10	99
428	11:35:10	101
429	11:40:10	102
430	11:45:10	102
431	11:50:10	101
432	11:55:10	100
433	12:00:10	98
434	12:05:10	97
435	12:10:10	96
436	12:15:10	95
437	12:20:10	95
438	12:25:10	95
439	12:30:10	95
440	12:35:10	95
441	12:40:10	95
442	12:45:10	95
443	12:50:10	94
444	12:55:10	93
445	13:00:10	92
446	13:05:10	91
447	13:10:10	90
448	13:15:10	89
449	13:20:10	87
450	13:25:10	86
451	13:30:10	85
452	13:35:10	85
453	13:40:10	84
454	13:45:10	84
455	13:50:10	85
456	13:55:10	85
457	14:00:10	86
458	14:05:10	86
459	14:10:10	86
460	14:15:10	85
461	14:20:10	85
462	14:25:10	84
463	14:30:10	83
464	14:35:10	82
465	14:40:10	81
466	14:45:10	81
467	14:50:10	81
468	14:55:10	81
469	15:00:10	81
470	15:05:10	82
471	15:10:10	82
472	15:15:10	82
473	15:20:10	82
474	15:25:10	81
475	15:30:10	80
476	15:35:10	80
477	15:40:10	80
478	15:45:10	81
479	15:50:10	83
480	15:55:10	87
481	16:00:10	91
482	16:05:10	96
483	16:10:10	102
484	16:15:10	108
485	16:20:10	114
486	16:25:10	120
487	16:30:10	125
488	16:35:10	129
489	16:40:10	133
490	16:45:10	135
491	16:50:10	136
492	16:55:10	135
493	17:00:10	133
494	17:05:10	130
495	17:10:10	125
496	17:15:10	120
497	17:20:10	114
498	17:25:10	109
499	17:30:10	104
500	17:35:10	100
501	17:40:10	96
502	17:45:10	93
503	17:50:10	90
504	17:55:10	89
505	18:00:10	89
506	18:05:10	92
507	18:10:10	95
508	18:15:10	99
509	18:20:10	103
510	18:25:10	107
511	18:30:10	109
512	18:35:10	110
513	18:40:10	109
514	18:45:10	108
515	18:50:10	105
516	18:55:10	103
517	19:00:10	101
518	19:05:10	99
519	19:10:10	99
520	19:15:10	99
521	19:20:10	100
522	19:25:10	101
523	19:30:10	103
524	19:35:10	105
525	19:40:10	107
526	19:45:10	108
527	19:50:10	108
528	19:55:10	107
529	20:00:10	106
530	20:05:10	103
531	20:10:10	99
532	20:15:10	95
533	20:20:10	91
534	20:25:10	87
535	20:30:10	85
536	20:35:10	83
537	20:40:10	82
538	20:45:10	82
539	20:50:10	82
540	20:55:10	84
541	21:00:10	85
542	21:05:10	87
543	21:10:10	88
544	21:15:10	89
545	21:20:10	90
546	21:25:10	90
547	21:30:10	90
548	21:35:10	90
549	21:40:10	90
550	21:45:10	91
551	21:50:10	92
552	21:55:10	94
553	22:00:10	96
554	22:05:10	97
555	22:10:10	99
556	22:15:10	99
557	22:20:10	100
558	22:25:10	100
559	22:30:10	99
560	22:35:10	98
561	22:40:10	98
562	22:45:10	97
563	22:50:10	97
564	22:55:10	96
565	23:00:10	95
566	23:05:10	94
567	23:10:10	93
568	23:15:10	93
569	23:20:10	93
570	23:25:10	93
571	23:30:10	93
572	23:35:10	93
573	23:40:10	91
574	23:45:10	89
575	23:50:10	87
576	23:55:10	85
