# Supplementary material for: Detrended Fluctuation Analysis in the prediction of type 2 diabetes mellitus in patients at risk: Model optimization and comparison with other metrics
Source: PLoS One. 2019 Dec 18;14(12):e0225817. doi: 10.1371/journal.pone.0225817 (PMC6919578; doi:10.1371/journal.pone.0225817)
Supplement: S1 File — This file includes glucose time series from all patients included in the study and the database with clinical variables. (ZIP) [file pone.0225817.s001.zip › S1/case 27.csv]

	hora	glucemia
1	0:03:34	76
2	0:08:34	77
3	0:13:34	80
4	0:18:34	85
5	0:23:34	92
6	0:28:34	98
7	0:33:34	102
8	0:38:34	102
9	0:43:34	100
10	0:48:34	98
11	0:53:34	95
12	0:58:34	93
13	1:03:34	92
14	1:08:34	92
15	1:13:34	92
16	1:18:34	93
17	1:23:34	95
18	1:28:34	99
19	1:33:34	102
20	1:38:34	105
21	1:43:34	106
22	1:48:34	104
23	1:53:34	101
24	1:58:34	98
25	2:03:34	96
26	2:08:34	96
27	2:13:34	98
28	2:18:34	100
29	2:23:34	103
30	2:28:34	105
31	2:33:34	107
32	2:38:34	108
33	2:43:34	109
34	2:48:34	109
35	2:53:34	108
36	2:58:34	108
37	3:03:34	107
38	3:08:34	106
39	3:13:34	105
40	3:18:34	104
41	3:23:34	105
42	3:28:34	105
43	3:33:34	106
44	3:38:34	107
45	3:43:34	107
46	3:48:34	107
47	3:53:34	108
48	3:58:34	108
49	4:03:34	107
50	4:08:34	107
51	4:13:34	106
52	4:18:34	106
53	4:23:34	105
54	4:28:34	105
55	4:33:34	104
56	4:38:34	104
57	4:43:34	103
58	4:48:34	103
59	4:53:34	103
60	4:58:34	103
61	5:03:34	103
62	5:08:34	103
63	5:13:34	103
64	5:18:34	102
65	5:23:34	102
66	5:28:34	101
67	5:33:34	101
68	5:38:34	100
69	5:43:34	100
70	5:48:34	100
71	5:53:34	100
72	5:58:34	100
73	6:03:34	100
74	6:08:34	100
75	6:13:34	100
76	6:18:34	99
77	6:23:34	98
78	6:28:34	97
79	6:33:34	95
80	6:38:34	94
81	6:43:34	92
82	6:48:34	91
83	6:53:34	90
84	6:58:34	90
85	7:03:34	92
86	7:08:34	93
87	7:13:34	95
88	7:18:34	96
89	7:23:34	97
90	7:28:34	98
91	7:33:34	97
92	7:38:34	96
93	7:43:34	93
94	7:48:34	90
95	7:53:34	87
96	7:58:34	84
97	8:03:34	83
98	8:08:34	83
99	8:13:34	84
100	8:18:34	85
101	8:23:34	85
102	8:28:34	84
103	8:33:34	83
104	8:38:34	83
105	8:43:34	85
106	8:48:34	88
107	8:53:34	92
108	8:58:34	96
109	9:03:34	99
110	9:08:34	102
111	9:13:34	105
112	9:18:34	108
113	9:23:34	111
114	9:28:34	115
115	9:33:34	120
116	9:38:34	125
117	9:43:34	130
118	9:48:34	134
119	9:53:34	137
120	9:58:34	139
121	10:03:34	140
122	10:08:34	140
123	10:13:34	141
124	10:18:34	140
125	10:23:34	140
126	10:28:34	138
127	10:33:34	136
128	10:38:34	133
129	10:43:34	131
130	10:48:34	129
131	10:53:34	126
132	10:58:34	124
133	11:03:34	122
134	11:08:34	119
135	11:13:34	117
136	11:18:34	116
137	11:23:34	115
138	11:28:34	116
139	11:33:34	117
140	11:38:34	119
141	11:43:34	121
142	11:48:34	124
143	11:53:34	127
144	11:58:34	130
145	12:03:34	132
146	12:08:34	133
147	12:13:34	133
148	12:18:34	133
149	12:23:34	133
150	12:28:34	133
151	12:33:34	132
152	12:38:34	131
153	12:43:34	130
154	12:48:34	129
155	12:53:34	128
156	12:58:34	128
157	13:03:34	128
158	13:08:34	127
159	13:13:34	127
160	13:18:34	127
161	13:23:34	127
162	13:28:34	127
163	13:33:34	126
164	13:38:34	126
165	13:43:34	125
166	13:48:34	124
167	13:53:34	124
168	13:58:34	123
169	14:03:34	123
170	14:08:34	123
171	14:13:34	123
172	14:18:34	123
173	14:23:34	123
174	14:28:34	123
175	14:33:34	122
176	14:38:34	121
177	14:43:34	120
178	14:48:34	119
179	14:53:34	118
180	14:58:34	117
181	15:03:34	117
182	15:08:34	118
183	15:13:34	119
184	15:18:34	123
185	15:23:34	127
186	15:28:34	133
187	15:33:34	140
188	15:38:34	146
189	15:43:34	152
190	15:48:34	157
191	15:53:34	160
192	15:58:34	162
193	16:03:34	162
194	16:08:34	161
195	16:13:34	158
196	16:18:34	154
197	16:23:34	149
198	16:28:34	143
199	16:33:34	137
200	16:38:34	131
201	16:43:34	125
202	16:48:34	121
203	16:53:34	118
204	16:58:34	116
205	17:03:34	115
206	17:08:34	114
207	17:13:34	115
208	17:18:34	115
209	17:23:34	116
210	17:28:34	117
211	17:33:34	118
212	17:38:34	119
213	17:43:34	120
214	17:48:34	120
215	17:53:34	121
216	17:58:34	121
217	18:03:34	121
218	18:08:34	122
219	18:13:34	122
220	18:18:34	122
221	18:23:34	121
222	18:28:34	120
223	18:33:34	119
224	18:38:34	117
225	18:43:34	115
226	18:48:34	115
227	18:53:34	115
228	18:58:34	115
229	19:03:34	117
230	19:08:34	118
231	19:13:34	120
232	19:18:34	121
233	19:23:34	123
234	19:28:34	123
235	19:33:34	124
236	19:38:34	123
237	19:43:34	122
238	19:48:34	120
239	19:53:34	118
240	19:58:34	116
241	20:03:34	114
242	20:08:34	113
243	20:13:34	113
244	20:18:34	113
245	20:23:34	113
246	20:28:34	113
247	20:33:34	113
248	20:38:34	112
249	20:43:34	112
250	20:48:34	111
251	20:53:34	111
252	20:58:34	112
253	21:03:34	113
254	21:08:34	113
255	21:13:34	113
256	21:18:34	112
257	21:23:34	112
258	21:28:34	112
259	21:33:34	113
260	21:38:34	114
261	21:43:34	115
262	21:48:34	117
263	21:53:34	118
264	21:58:34	118
265	22:03:34	118
266	22:08:34	117
267	22:13:35	117
268	22:18:35	118
269	22:23:35	118
270	22:28:35	120
271	22:33:35	121
272	22:38:35	122
273	22:43:35	123
274	22:48:35	123
275	22:53:35	123
276	22:58:35	124
277	23:03:35	124
278	23:08:35	124
279	23:13:35	124
280	23:18:35	124
281	23:23:35	124
282	23:28:35	124
283	23:33:35	123
284	23:38:35	122
285	23:43:35	121
286	23:48:35	121
287	23:53:35	120
288	23:58:35	119
289	0:03:35	119
290	0:08:35	118
291	0:13:35	117
292	0:18:35	116
293	0:23:35	115
294	0:28:35	115
295	0:33:35	114
296	0:38:35	114
297	0:43:35	114
298	0:48:35	115
299	0:53:35	115
300	0:58:35	116
301	1:03:35	116
302	1:08:35	117
303	1:13:35	116
304	1:18:35	116
305	1:23:35	115
306	1:28:35	115
307	1:33:35	114
308	1:38:35	114
309	1:43:35	113
310	1:48:35	113
311	1:53:35	114
312	1:58:35	114
313	2:03:35	114
314	2:08:35	115
315	2:13:35	115
316	2:18:35	116
317	2:23:35	116
318	2:28:35	115
319	2:33:35	114
320	2:38:35	112
321	2:43:35	110
322	2:48:35	108
323	2:53:35	106
324	2:58:35	105
325	3:03:35	104
326	3:08:35	103
327	3:13:35	103
328	3:18:35	104
329	3:23:35	104
330	3:28:35	105
331	3:33:35	106
332	3:38:35	106
333	3:43:35	106
334	3:48:35	106
335	3:53:35	105
336	3:58:35	104
337	4:03:35	104
338	4:08:35	104
339	4:13:35	105
340	4:18:35	105
341	4:23:35	105
342	4:28:35	105
343	4:33:35	105
344	4:38:35	105
345	4:43:35	105
346	4:48:35	104
347	4:53:35	104
348	4:58:35	104
349	5:03:35	104
350	5:08:35	104
351	5:13:35	104
352	5:18:35	104
353	5:23:35	104
354	5:28:35	104
355	5:33:35	104
356	5:38:35	104
357	5:43:35	104
358	5:48:35	103
359	5:53:35	103
360	5:58:35	103
361	6:03:35	103
362	6:08:35	103
363	6:13:35	103
364	6:18:35	103
365	6:23:35	104
366	6:28:35	104
367	6:33:35	104
368	6:38:35	104
369	6:43:35	104
370	6:48:35	104
371	6:53:35	105
372	6:58:35	105
373	7:03:35	106
374	7:08:35	106
375	7:13:35	107
376	7:18:35	107
377	7:23:35	108
378	7:28:35	108
379	7:33:35	109
380	7:38:35	109
381	7:43:35	109
382	7:48:35	109
383	7:53:35	109
384	7:58:35	109
385	8:03:35	111
386	8:08:35	112
387	8:13:35	113
388	8:18:35	114
389	8:23:35	114
390	8:28:35	115
391	8:33:35	115
392	8:38:35	115
393	8:43:35	115
394	8:48:35	115
395	8:53:35	115
396	8:58:35	116
397	9:03:35	116
398	9:08:35	117
399	9:13:35	117
400	9:18:35	118
401	9:23:35	119
402	9:28:35	119
403	9:33:35	120
404	9:38:35	121
405	9:43:35	122
406	9:48:35	123
407	9:53:35	124
408	9:58:35	126
409	10:03:35	127
410	10:08:35	128
411	10:13:35	128
412	10:18:35	129
413	10:23:35	130
414	10:28:35	132
415	10:33:35	135
416	10:38:35	140
417	10:43:35	146
418	10:48:35	154
419	10:53:35	162
420	10:58:35	170
421	11:03:35	177
422	11:08:35	182
423	11:13:35	186
424	11:18:35	189
425	11:23:35	190
426	11:28:35	190
427	11:33:35	188
428	11:38:35	185
429	11:43:35	180
430	11:48:35	175
431	11:53:35	170
432	11:58:35	165
433	12:03:35	161
434	12:08:35	158
435	12:13:35	155
436	12:18:35	153
437	12:23:35	151
438	12:28:35	149
439	12:33:35	147
440	12:38:35	146
441	12:43:35	145
442	12:48:35	144
443	12:53:35	143
444	12:58:35	142
445	13:03:35	141
446	13:08:35	140
447	13:13:35	139
448	13:18:35	137
449	13:23:35	136
450	13:28:35	134
451	13:33:35	134
452	13:38:35	133
453	13:43:35	133
454	13:48:35	134
455	13:53:35	134
456	13:58:35	136
457	14:03:35	138
458	14:08:35	140
459	14:13:35	144
460	14:18:35	148
461	14:23:35	152
462	14:28:35	157
463	14:33:35	161
464	14:38:35	165
465	14:43:35	168
466	14:48:35	170
467	14:53:35	170
468	14:58:35	169
469	15:03:35	167
470	15:08:35	163
471	15:13:35	159
472	15:18:35	155
473	15:23:35	150
474	15:28:35	145
475	15:33:35	140
476	15:38:35	136
477	15:43:35	132
478	15:48:35	130
479	15:53:35	128
480	15:58:35	127
481	16:03:35	126
482	16:08:35	125
483	16:13:35	125
484	16:18:35	124
485	16:23:35	124
486	16:28:35	123
487	16:33:35	122
488	16:38:35	122
489	16:43:35	122
490	16:48:35	123
491	16:53:35	124
492	16:58:35	125
493	17:03:35	125
494	17:08:35	125
495	17:13:35	124
496	17:18:35	122
497	17:23:35	120
498	17:28:35	119
499	17:33:35	118
500	17:38:35	118
501	17:43:35	119
502	17:48:35	119
503	17:53:35	120
504	17:58:35	120
505	18:03:35	119
506	18:08:35	118
507	18:13:35	116
508	18:18:35	115
509	18:23:35	113
510	18:28:35	112
511	18:33:35	111
512	18:38:35	110
513	18:43:35	110
514	18:48:35	110
515	18:53:35	109
516	18:58:35	109
517	19:03:35	109
518	19:08:35	108
519	19:13:35	107
520	19:18:35	107
521	19:23:35	107
522	19:28:35	107
523	19:33:35	106
524	19:38:35	106
525	19:43:35	107
526	19:48:35	107
527	19:53:35	107
528	19:58:35	108
529	20:03:35	109
530	20:08:35	109
531	20:13:35	110
532	20:18:35	111
533	20:23:35	113
534	20:28:35	115
535	20:33:35	118
536	20:38:35	121
537	20:43:35	123
538	20:48:35	125
539	20:53:35	127
540	20:58:35	128
541	21:03:35	128
542	21:08:35	128
543	21:13:35	128
544	21:18:35	128
545	21:23:35	128
546	21:28:35	128
547	21:33:35	128
548	21:38:35	127
549	21:43:35	126
550	21:48:35	125
551	21:53:35	123
552	21:58:35	122
553	22:03:35	121
554	22:08:35	121
555	22:13:35	120
556	22:18:35	120
557	22:23:35	120
558	22:28:35	119
559	22:33:35	118
560	22:38:35	118
561	22:43:35	117
562	22:48:35	117
563	22:53:35	118
564	22:58:35	118
565	23:03:35	119
566	23:08:35	120
567	23:13:35	121
568	23:18:35	122
569	23:23:35	122
570	23:28:35	123
571	23:33:35	123
572	23:38:35	123
573	23:43:35	123
574	23:48:35	123
575	23:53:35	123
576	23:58:35	124
