# Supplementary material for: Detrended Fluctuation Analysis in the prediction of type 2 diabetes mellitus in patients at risk: Model optimization and comparison with other metrics
Source: PLoS One. 2019 Dec 18;14(12):e0225817. doi: 10.1371/journal.pone.0225817 (PMC6919578; doi:10.1371/journal.pone.0225817)
Supplement: S1 File — This file includes glucose time series from all patients included in the study and the database with clinical variables. (ZIP) [file pone.0225817.s001.zip › S1/case 28.csv]

	hora	glucemia
1	0:04:52	122
2	0:09:52	121
3	0:14:52	119
4	0:19:52	117
5	0:24:52	115
6	0:29:52	113
7	0:34:52	112
8	0:39:52	111
9	0:44:52	111
10	0:49:52	111
11	0:54:52	110
12	0:59:52	110
13	1:04:52	108
14	1:09:52	107
15	1:14:52	106
16	1:19:52	106
17	1:24:52	107
18	1:29:52	108
19	1:34:52	111
20	1:39:52	115
21	1:44:52	117
22	1:49:52	118
23	1:54:52	119
24	1:59:52	119
25	2:04:52	118
26	2:09:52	117
27	2:14:52	117
28	2:19:52	116
29	2:24:52	116
30	2:29:52	115
31	2:34:52	114
32	2:39:52	113
33	2:44:52	112
34	2:49:52	111
35	2:54:52	110
36	2:59:52	109
37	3:04:52	108
38	3:09:52	107
39	3:14:52	106
40	3:19:52	105
41	3:24:52	105
42	3:29:52	105
43	3:34:52	105
44	3:39:52	105
45	3:44:52	105
46	3:49:52	104
47	3:54:52	103
48	3:59:52	101
49	4:04:52	99
50	4:09:52	96
51	4:14:52	94
52	4:19:52	92
53	4:24:52	90
54	4:29:52	90
55	4:34:52	89
56	4:39:52	90
57	4:44:52	91
58	4:49:52	93
59	4:54:52	95
60	4:59:52	97
61	5:04:52	99
62	5:09:52	100
63	5:14:52	100
64	5:19:52	99
65	5:24:52	98
66	5:29:52	96
67	5:34:52	95
68	5:39:52	94
69	5:44:52	94
70	5:49:52	94
71	5:54:52	93
72	5:59:52	93
73	6:04:52	93
74	6:09:52	92
75	6:14:52	92
76	6:19:52	91
77	6:24:52	91
78	6:29:52	91
79	6:34:52	92
80	6:39:52	93
81	6:44:52	95
82	6:49:52	97
83	6:54:52	98
84	6:59:52	99
85	7:04:52	98
86	7:09:52	96
87	7:14:52	94
88	7:19:52	92
89	7:24:52	91
90	7:29:52	90
91	7:34:52	89
92	7:39:52	89
93	7:44:52	89
94	7:49:52	90
95	7:54:52	91
96	7:59:52	93
97	8:04:52	96
98	8:09:52	99
99	8:14:52	102
100	8:19:52	103
101	8:24:52	104
102	8:29:52	104
103	8:34:52	103
104	8:39:52	102
105	8:44:52	101
106	8:49:52	100
107	8:54:52	99
108	8:59:52	98
109	9:04:52	96
110	9:09:52	95
111	9:14:52	95
112	9:19:52	96
113	9:24:52	98
114	9:29:52	102
115	9:34:52	106
116	9:39:52	108
117	9:44:52	108
118	9:49:52	108
119	9:54:52	106
120	9:59:52	103
121	10:04:52	100
122	10:09:52	97
123	10:14:52	94
124	10:19:52	94
125	10:24:52	95
126	10:29:52	97
127	10:34:52	101
128	10:39:52	105
129	10:44:52	108
130	10:49:52	110
131	10:54:52	112
132	10:59:52	113
133	11:04:52	114
134	11:09:52	115
135	11:14:52	116
136	11:19:52	116
137	11:24:52	116
138	11:29:52	115
139	11:34:52	114
140	11:39:52	114
141	11:44:52	116
142	11:49:52	118
143	11:54:52	118
144	11:59:52	116
145	12:04:52	113
146	12:09:52	108
147	12:14:52	103
148	12:19:52	100
149	12:24:52	98
150	12:29:52	98
151	12:34:52	99
152	12:39:52	100
153	12:44:52	101
154	12:49:52	102
155	12:54:52	103
156	12:59:52	102
157	13:04:52	100
158	13:09:52	99
159	13:14:52	98
160	13:19:52	98
161	13:24:52	99
162	13:29:52	100
163	13:34:52	101
164	13:39:52	103
165	13:44:52	107
166	13:49:52	112
167	13:54:52	117
168	13:59:52	121
169	14:04:52	123
170	14:09:52	123
171	14:14:52	121
172	14:19:52	118
173	14:24:52	115
174	14:29:52	113
175	14:34:52	111
176	14:39:52	109
177	14:44:52	107
178	14:49:52	106
179	14:54:52	106
180	14:59:52	107
181	15:04:52	110
182	15:09:52	112
183	15:14:52	114
184	15:19:52	114
185	15:24:52	112
186	15:29:52	110
187	15:34:52	108
188	15:39:52	108
189	15:44:52	108
190	15:49:52	110
191	15:54:52	112
192	15:59:52	113
193	16:04:52	115
194	16:09:52	115
195	16:14:52	115
196	16:19:52	115
197	16:24:52	114
198	16:29:52	112
199	16:34:52	110
200	16:39:52	109
201	16:44:52	108
202	16:49:52	110
203	16:54:52	113
204	16:59:52	117
205	17:04:52	120
206	17:09:52	122
207	17:14:52	123
208	17:19:52	123
209	17:24:52	122
210	17:29:52	122
211	17:34:52	121
212	17:39:52	121
213	17:44:52	120
214	17:49:52	118
215	17:54:52	116
216	17:59:52	113
217	18:04:52	110
218	18:09:52	106
219	18:14:52	104
220	18:19:52	102
221	18:24:52	101
222	18:29:52	102
223	18:34:52	102
224	18:39:52	104
225	18:44:52	106
226	18:49:52	108
227	18:54:52	111
228	18:59:52	112
229	19:04:52	113
230	19:09:52	111
231	19:14:52	108
232	19:19:52	105
233	19:24:52	102
234	19:29:52	101
235	19:34:52	100
236	19:39:52	100
237	19:44:52	101
238	19:49:52	101
239	19:54:52	101
240	19:59:52	100
241	20:04:52	100
242	20:09:52	99
243	20:14:52	99
244	20:19:52	99
245	20:24:52	99
246	20:29:52	100
247	20:34:52	101
248	20:39:52	103
249	20:44:52	105
250	20:49:52	107
251	20:54:52	111
252	20:59:52	115
253	21:04:52	119
254	21:09:52	124
255	21:14:52	128
256	21:19:52	132
257	21:24:52	134
258	21:29:52	136
259	21:34:52	136
260	21:39:52	135
261	21:44:52	134
262	21:49:52	133
263	21:54:52	132
264	21:59:52	130
265	22:04:53	129
266	22:09:53	127
267	22:14:53	126
268	22:19:53	125
269	22:24:53	123
270	22:29:53	122
271	22:34:53	121
272	22:39:53	120
273	22:44:53	119
274	22:49:53	118
275	22:54:53	116
276	22:59:53	115
277	23:04:53	113
278	23:09:53	112
279	23:14:53	111
280	23:19:53	109
281	23:24:53	108
282	23:29:53	106
283	23:34:53	105
284	23:39:53	104
285	23:44:53	103
286	23:49:53	102
287	23:54:53	102
288	23:59:53	102
289	0:04:53	102
290	0:09:53	102
291	0:14:53	103
292	0:19:53	103
293	0:24:53	103
294	0:29:53	102
295	0:34:53	101
296	0:39:53	99
297	0:44:53	97
298	0:49:53	95
299	0:54:53	92
300	0:59:53	91
301	1:04:53	89
302	1:09:53	88
303	1:14:53	88
304	1:19:53	88
305	1:24:53	88
306	1:29:53	89
307	1:34:53	89
308	1:39:53	89
309	1:44:53	90
310	1:49:53	90
311	1:54:53	90
312	1:59:53	90
313	2:04:53	90
314	2:09:53	90
315	2:14:53	90
316	2:19:53	90
317	2:24:53	91
318	2:29:53	91
319	2:34:53	91
320	2:39:53	91
321	2:44:53	91
322	2:49:53	91
323	2:54:53	90
324	2:59:53	89
325	3:04:53	89
326	3:09:53	89
327	3:14:53	89
328	3:19:53	89
329	3:24:53	90
330	3:29:53	90
331	3:34:53	91
332	3:39:53	91
333	3:44:53	90
334	3:49:53	90
335	3:54:53	90
336	3:59:53	90
337	4:04:53	90
338	4:09:53	90
339	4:14:53	89
340	4:19:53	89
341	4:24:53	89
342	4:29:53	90
343	4:34:53	90
344	4:39:53	91
345	4:44:53	92
346	4:49:53	94
347	4:54:53	95
348	4:59:53	96
349	5:04:53	98
350	5:09:53	99
351	5:14:53	100
352	5:19:53	100
353	5:24:53	100
354	5:29:53	99
355	5:34:53	98
356	5:39:53	96
357	5:44:53	94
358	5:49:53	92
359	5:54:53	91
360	5:59:53	91
361	6:04:53	91
362	6:09:53	90
363	6:14:53	90
364	6:19:53	90
365	6:24:53	89
366	6:29:53	89
367	6:34:53	88
368	6:39:53	87
369	6:44:53	86
370	6:49:53	86
371	6:54:53	86
372	6:59:53	86
373	7:04:53	87
374	7:09:53	87
375	7:14:53	88
376	7:19:53	89
377	7:24:53	91
378	7:29:53	92
379	7:34:53	93
380	7:39:53	93
381	7:44:53	93
382	7:49:53	92
383	7:54:53	91
384	7:59:53	91
385	8:04:53	90
386	8:09:53	90
387	8:14:53	90
388	8:19:53	90
389	8:24:53	91
390	8:29:53	92
391	8:34:53	93
392	8:39:53	95
393	8:44:53	96
394	8:49:53	98
395	8:54:53	99
396	8:59:53	100
397	9:04:53	100
398	9:09:53	101
399	9:14:53	102
400	9:19:53	103
401	9:24:53	103
402	9:29:53	104
403	9:34:53	104
404	9:39:53	104
405	9:44:53	103
406	9:49:53	102
407	9:54:53	101
408	9:59:53	101
409	10:04:53	103
410	10:09:53	106
411	10:14:53	112
412	10:19:53	120
413	10:24:53	129
414	10:29:53	137
415	10:34:53	144
416	10:39:53	148
417	10:44:53	149
418	10:49:53	150
419	10:54:53	150
420	10:59:53	150
421	11:04:53	150
422	11:09:53	149
423	11:14:53	147
424	11:19:53	144
425	11:24:53	141
426	11:29:53	137
427	11:34:53	134
428	11:39:53	131
429	11:44:53	129
430	11:49:53	126
431	11:54:53	123
432	11:59:53	121
433	12:04:53	119
434	12:09:53	119
435	12:14:53	118
436	12:19:53	118
437	12:24:53	118
438	12:29:53	117
439	12:34:53	117
440	12:39:53	115
441	12:44:53	114
442	12:49:53	112
443	12:54:53	111
444	12:59:53	112
445	13:04:53	114
446	13:09:53	118
447	13:14:53	123
448	13:19:53	128
449	13:24:53	131
450	13:29:53	132
451	13:34:53	132
452	13:39:53	130
453	13:44:53	128
454	13:49:53	125
455	13:54:53	122
456	13:59:53	119
457	14:04:53	116
458	14:09:53	114
459	14:14:53	113
460	14:19:53	113
461	14:24:53	113
462	14:29:53	114
463	14:34:53	114
464	14:39:53	116
465	14:44:53	117
466	14:49:53	120
467	14:54:53	123
468	14:59:53	127
469	15:04:53	131
470	15:09:53	136
471	15:14:53	140
472	15:19:53	143
473	15:24:53	145
474	15:29:53	145
475	15:34:53	145
476	15:39:53	142
477	15:44:53	139
478	15:49:53	136
479	15:54:53	131
480	15:59:53	126
481	16:04:53	121
482	16:09:53	116
483	16:14:53	112
484	16:19:53	109
485	16:24:53	108
486	16:29:53	106
487	16:34:53	106
488	16:39:53	105
489	16:44:53	105
490	16:49:53	106
491	16:54:53	107
492	16:59:53	110
493	17:04:53	115
494	17:09:53	122
495	17:14:53	129
496	17:19:53	137
497	17:24:53	143
498	17:29:53	147
499	17:34:53	148
500	17:39:53	145
501	17:44:53	141
502	17:49:53	136
503	17:54:53	131
504	17:59:53	126
505	18:04:53	122
506	18:09:53	119
507	18:14:53	117
508	18:19:53	116
509	18:24:53	116
510	18:29:53	117
511	18:34:53	117
512	18:39:53	117
513	18:44:53	118
514	18:49:53	118
515	18:54:53	118
516	18:59:53	118
517	19:04:53	118
518	19:09:53	119
519	19:14:53	120
520	19:19:53	122
521	19:24:53	124
522	19:29:53	126
523	19:34:53	127
524	19:39:53	127
525	19:44:53	127
526	19:49:53	126
527	19:54:53	124
528	19:59:53	122
529	20:04:53	120
530	20:09:53	118
531	20:14:53	116
532	20:19:53	114
533	20:24:53	112
534	20:29:53	111
535	20:34:53	111
536	20:39:53	112
537	20:44:53	114
538	20:49:53	117
539	20:54:53	120
540	20:59:53	124
541	21:04:53	127
542	21:09:53	130
543	21:14:53	131
544	21:19:53	130
545	21:24:53	128
546	21:29:53	124
547	21:34:53	119
548	21:39:53	113
549	21:44:53	107
550	21:49:53	102
551	21:54:53	98
552	21:59:53	95
553	22:04:53	94
554	22:09:53	93
555	22:14:53	92
556	22:19:53	93
557	22:24:53	93
558	22:29:53	93
559	22:34:53	93
560	22:39:53	92
561	22:44:53	92
562	22:49:53	93
563	22:54:53	94
564	22:59:53	96
565	23:04:53	98
566	23:09:53	101
567	23:14:53	103
568	23:19:53	106
569	23:24:53	107
570	23:29:53	108
571	23:34:53	108
572	23:39:53	107
573	23:44:53	107
574	23:49:53	106
575	23:54:53	106
576	23:59:53	106
