# Supplementary material for: Detrended Fluctuation Analysis in the prediction of type 2 diabetes mellitus in patients at risk: Model optimization and comparison with other metrics
Source: PLoS One. 2019 Dec 18;14(12):e0225817. doi: 10.1371/journal.pone.0225817 (PMC6919578; doi:10.1371/journal.pone.0225817)
Supplement: S1 File — This file includes glucose time series from all patients included in the study and the database with clinical variables. (ZIP) [file pone.0225817.s001.zip › S1/case 29.csv]

	hora	glucemia
1	0:04:19	205
2	0:09:19	209
3	0:14:19	211
4	0:19:19	212
5	0:24:19	211
6	0:29:19	208
7	0:34:19	205
8	0:39:19	201
9	0:44:19	197
10	0:49:19	191
11	0:54:19	185
12	0:59:19	179
13	1:04:19	173
14	1:09:19	168
15	1:14:19	163
16	1:19:19	159
17	1:24:19	156
18	1:29:19	152
19	1:34:19	148
20	1:39:19	143
21	1:44:19	137
22	1:49:19	129
23	1:54:19	121
24	1:59:19	113
25	2:04:19	106
26	2:09:19	99
27	2:14:19	94
28	2:19:19	91
29	2:24:19	88
30	2:29:19	87
31	2:34:19	88
32	2:39:19	90
33	2:44:19	92
34	2:49:19	95
35	2:54:19	97
36	2:59:19	98
37	3:04:19	97
38	3:09:19	94
39	3:14:19	91
40	3:19:19	89
41	3:24:19	88
42	3:29:19	88
43	3:34:19	89
44	3:39:19	91
45	3:44:19	94
46	3:49:19	96
47	3:54:19	99
48	3:59:19	101
49	4:04:19	103
50	4:09:19	105
51	4:14:19	106
52	4:19:19	107
53	4:24:19	107
54	4:29:19	107
55	4:34:19	107
56	4:39:19	108
57	4:44:19	108
58	4:49:19	109
59	4:54:19	110
60	4:59:19	112
61	5:04:19	113
62	5:09:19	115
63	5:14:19	116
64	5:19:19	118
65	5:24:19	119
66	5:29:19	121
67	5:34:19	121
68	5:39:19	122
69	5:44:19	121
70	5:49:19	119
71	5:54:19	116
72	5:59:19	113
73	6:04:19	111
74	6:09:19	111
75	6:14:19	111
76	6:19:19	112
77	6:24:19	113
78	6:29:19	113
79	6:34:19	113
80	6:39:19	113
81	6:44:19	112
82	6:49:19	112
83	6:54:19	110
84	6:59:19	108
85	7:04:19	105
86	7:09:19	104
87	7:14:19	103
88	7:19:19	104
89	7:24:19	105
90	7:29:19	107
91	7:34:19	107
92	7:39:19	108
93	7:44:19	107
94	7:49:19	105
95	7:54:19	101
96	7:59:19	97
97	8:04:19	92
98	8:09:19	89
99	8:14:19	87
100	8:19:19	86
101	8:24:19	87
102	8:29:19	90
103	8:34:19	95
104	8:39:19	100
105	8:44:19	104
106	8:49:19	107
107	8:54:19	109
108	8:59:19	110
109	9:04:19	110
110	9:09:19	110
111	9:14:19	108
112	9:19:19	105
113	9:24:19	102
114	9:29:19	100
115	9:34:19	101
116	9:39:19	104
117	9:44:19	111
118	9:49:19	120
119	9:54:19	129
120	9:59:19	138
121	10:04:19	145
122	10:09:19	150
123	10:14:19	154
124	10:19:19	155
125	10:24:19	155
126	10:29:19	153
127	10:34:19	151
128	10:39:19	148
129	10:44:19	147
130	10:49:19	147
131	10:54:19	147
132	10:59:19	146
133	11:04:19	146
134	11:09:19	144
135	11:14:19	144
136	11:19:19	143
137	11:24:19	144
138	11:29:19	144
139	11:34:19	144
140	11:39:19	145
141	11:44:19	144
142	11:49:19	143
143	11:54:19	142
144	11:59:19	142
145	12:04:19	143
146	12:09:19	144
147	12:14:19	144
148	12:19:19	143
149	12:24:19	140
150	12:29:19	136
151	12:34:19	131
152	12:39:19	125
153	12:44:19	118
154	12:49:19	110
155	12:54:19	103
156	12:59:19	97
157	13:04:19	95
158	13:09:19	97
159	13:14:19	104
160	13:19:19	115
161	13:24:19	129
162	13:29:19	141
163	13:34:19	148
164	13:39:19	148
165	13:44:19	141
166	13:49:19	130
167	13:54:19	118
168	13:59:19	108
169	14:04:19	101
170	14:09:19	98
171	14:14:19	99
172	14:19:19	103
173	14:24:19	108
174	14:29:19	113
175	14:34:19	114
176	14:39:19	113
177	14:44:19	111
178	14:49:19	109
179	14:54:19	110
180	14:59:19	117
181	15:04:19	130
182	15:09:19	147
183	15:14:19	162
184	15:19:19	171
185	15:24:19	175
186	15:29:19	176
187	15:34:19	176
188	15:39:19	176
189	15:44:19	177
190	15:49:19	179
191	15:54:19	182
192	15:59:19	183
193	16:04:19	181
194	16:09:19	174
195	16:14:19	165
196	16:19:19	154
197	16:24:19	145
198	16:29:19	138
199	16:34:19	132
200	16:39:19	127
201	16:44:19	122
202	16:49:19	118
203	16:54:19	114
204	16:59:19	110
205	17:04:19	107
206	17:09:19	105
207	17:14:19	103
208	17:19:19	102
209	17:24:19	102
210	17:29:19	105
211	17:34:19	110
212	17:39:19	119
213	17:44:19	128
214	17:49:19	136
215	17:54:19	140
216	17:59:19	140
217	18:04:19	138
218	18:09:19	135
219	18:14:19	133
220	18:19:19	132
221	18:24:19	131
222	18:29:19	131
223	18:34:19	130
224	18:39:19	127
225	18:44:19	124
226	18:49:19	121
227	18:54:19	118
228	18:59:19	116
229	19:04:19	115
230	19:09:19	114
231	19:14:19	115
232	19:19:19	116
233	19:24:19	118
234	19:29:19	118
235	19:34:19	117
236	19:39:19	115
237	19:44:19	109
238	19:49:19	101
239	19:54:19	92
240	19:59:19	83
241	20:04:19	76
242	20:09:19	72
243	20:14:19	71
244	20:19:19	73
245	20:24:19	76
246	20:29:19	80
247	20:34:19	83
248	20:39:19	85
249	20:44:19	88
250	20:49:19	90
251	20:54:19	92
252	20:59:19	92
253	21:04:19	91
254	21:09:19	89
255	21:14:19	87
256	21:19:19	86
257	21:24:19	89
258	21:29:19	93
259	21:34:19	100
260	21:39:19	105
261	21:44:19	107
262	21:49:19	107
263	21:54:19	104
264	21:59:19	99
265	22:04:19	93
266	22:09:19	87
267	22:14:19	82
268	22:19:19	81
269	22:24:19	84
270	22:29:19	88
271	22:34:19	95
272	22:39:19	103
273	22:44:19	111
274	22:49:19	118
275	22:54:19	123
276	22:59:19	125
277	23:04:19	127
278	23:09:19	128
279	23:14:19	129
280	23:19:19	131
281	23:24:19	132
282	23:29:19	134
283	23:34:19	135
284	23:39:19	135
285	23:44:19	135
286	23:49:19	134
287	23:54:20	132
288	23:59:20	130
289	0:04:20	127
290	0:09:20	124
291	0:14:20	121
292	0:19:20	118
293	0:24:20	113
294	0:29:20	107
295	0:34:20	102
296	0:39:20	96
297	0:44:20	93
298	0:49:20	92
299	0:54:20	93
300	0:59:20	94
301	1:04:20	95
302	1:09:20	96
303	1:14:20	96
304	1:19:20	95
305	1:24:20	93
306	1:29:20	91
307	1:34:20	89
308	1:39:20	87
309	1:44:20	86
310	1:49:20	85
311	1:54:20	85
312	1:59:20	85
313	2:04:20	85
314	2:09:20	85
315	2:14:20	86
316	2:19:20	85
317	2:24:20	85
318	2:29:20	84
319	2:34:20	82
320	2:39:20	80
321	2:44:20	79
322	2:49:20	77
323	2:54:20	76
324	2:59:20	75
325	3:04:20	74
326	3:09:20	73
327	3:14:20	72
328	3:19:20	71
329	3:24:20	70
330	3:29:20	70
331	3:34:20	69
332	3:39:20	69
333	3:44:20	69
334	3:49:20	69
335	3:54:20	68
336	3:59:20	68
337	4:04:20	68
338	4:09:20	68
339	4:14:20	67
340	4:19:20	67
341	4:24:20	67
342	4:29:20	67
343	4:34:20	67
344	4:39:20	68
345	4:44:20	68
346	4:49:20	68
347	4:54:20	68
348	4:59:20	68
349	5:04:20	69
350	5:09:20	69
351	5:14:20	70
352	5:19:20	71
353	5:24:20	70
354	5:29:20	70
355	5:34:20	69
356	5:39:20	69
357	5:44:20	69
358	5:49:20	69
359	5:54:20	69
360	5:59:20	69
361	6:04:20	69
362	6:09:20	70
363	6:14:20	70
364	6:19:20	70
365	6:24:20	71
366	6:29:20	72
367	6:34:20	73
368	6:39:20	74
369	6:44:20	75
370	6:49:20	75
371	6:54:20	74
372	6:59:20	73
373	7:04:20	72
374	7:09:20	71
375	7:14:20	71
376	7:19:20	71
377	7:24:20	71
378	7:29:20	72
379	7:34:20	73
380	7:39:20	73
381	7:44:20	73
382	7:49:20	73
383	7:54:20	73
384	7:59:20	73
385	8:04:20	73
386	8:09:20	74
387	8:14:20	75
388	8:19:20	76
389	8:24:20	77
390	8:29:20	78
391	8:34:20	80
392	8:39:20	82
393	8:44:20	84
394	8:49:20	88
395	8:54:20	91
396	8:59:20	93
397	9:04:20	94
398	9:09:20	95
399	9:14:20	96
400	9:19:20	99
401	9:24:20	103
402	9:29:20	110
403	9:34:20	117
404	9:39:20	123
405	9:44:20	126
406	9:49:20	128
407	9:54:20	127
408	9:59:20	126
409	10:04:20	123
410	10:09:20	119
411	10:14:20	116
412	10:19:20	113
413	10:24:20	111
414	10:29:20	111
415	10:34:20	113
416	10:39:20	116
417	10:44:20	120
418	10:49:20	123
419	10:54:20	124
420	10:59:20	123
421	11:04:20	121
422	11:09:20	118
423	11:14:20	117
424	11:19:20	119
425	11:24:20	124
426	11:29:20	130
427	11:34:20	137
428	11:39:20	143
429	11:44:20	149
430	11:49:20	155
431	11:54:20	160
432	11:59:20	166
433	12:04:20	170
434	12:09:20	174
435	12:14:20	175
436	12:19:20	174
437	12:24:20	172
438	12:29:20	169
439	12:34:20	166
440	12:39:20	164
441	12:44:20	162
442	12:49:20	161
443	12:54:20	159
444	12:59:20	155
445	13:04:20	150
446	13:09:20	142
447	13:14:20	133
448	13:19:20	124
449	13:24:20	117
450	13:29:20	113
451	13:34:20	113
452	13:39:20	115
453	13:44:20	117
454	13:49:20	119
455	13:54:20	120
456	13:59:20	119
457	14:04:20	117
458	14:09:20	113
459	14:14:20	109
460	14:19:20	105
461	14:24:20	102
462	14:29:20	100
463	14:34:20	98
464	14:39:20	98
465	14:44:20	99
466	14:49:20	101
467	14:54:20	105
468	14:59:20	108
469	15:04:20	109
470	15:09:20	108
471	15:14:20	106
472	15:19:20	104
473	15:24:20	103
474	15:29:20	101
475	15:34:20	98
476	15:39:20	92
477	15:44:20	85
478	15:49:20	79
479	15:54:20	73
480	15:59:20	71
481	16:04:20	71
482	16:09:20	74
483	16:14:20	78
484	16:19:20	81
485	16:24:20	83
486	16:29:20	83
487	16:34:20	82
488	16:39:20	79
489	16:44:20	79
490	16:49:20	81
491	16:54:20	85
492	16:59:20	92
493	17:04:20	99
494	17:09:20	105
495	17:14:20	109
496	17:19:20	111
497	17:24:20	110
498	17:29:20	107
499	17:34:20	102
500	17:39:20	96
501	17:44:20	91
502	17:49:20	87
503	17:54:20	84
504	17:59:20	84
505	18:04:20	84
506	18:09:20	86
507	18:14:20	87
508	18:19:20	88
509	18:24:20	88
510	18:29:20	89
511	18:34:20	90
512	18:39:20	91
513	18:44:20	93
514	18:49:20	95
515	18:54:20	96
516	18:59:20	97
517	19:04:20	98
518	19:09:20	100
519	19:14:20	104
520	19:19:20	109
521	19:24:20	114
522	19:29:20	121
523	19:34:20	127
524	19:39:20	132
525	19:44:20	136
526	19:49:20	141
527	19:54:20	146
528	19:59:20	150
529	20:04:20	152
530	20:09:20	153
531	20:14:20	152
532	20:19:20	149
533	20:24:20	145
534	20:29:20	139
535	20:34:20	132
536	20:39:20	125
537	20:44:20	120
538	20:49:20	117
539	20:54:20	116
540	20:59:20	114
541	21:04:20	112
542	21:09:20	108
543	21:14:20	102
544	21:19:20	97
545	21:24:20	92
546	21:29:20	88
547	21:34:20	85
548	21:39:20	82
549	21:44:20	80
550	21:49:20	77
551	21:54:20	75
552	21:59:20	73
553	22:04:20	73
554	22:09:20	73
555	22:14:20	74
556	22:19:20	75
557	22:24:20	76
558	22:29:20	79
559	22:34:20	83
560	22:39:20	89
561	22:44:20	95
562	22:49:20	101
563	22:54:20	106
564	22:59:20	111
565	23:04:20	119
566	23:09:20	130
567	23:14:20	142
568	23:19:20	155
569	23:24:20	167
570	23:29:20	175
571	23:34:20	179
572	23:39:20	183
573	23:44:20	188
574	23:49:20	195
575	23:54:20	200
576	23:59:20	204
