# Supplementary material for: Detrended Fluctuation Analysis in the prediction of type 2 diabetes mellitus in patients at risk: Model optimization and comparison with other metrics
Source: PLoS One. 2019 Dec 18;14(12):e0225817. doi: 10.1371/journal.pone.0225817 (PMC6919578; doi:10.1371/journal.pone.0225817)
Supplement: S1 File — This file includes glucose time series from all patients included in the study and the database with clinical variables. (ZIP) [file pone.0225817.s001.zip › S1/case 3.csv]

	hora	glucemia
1	0:02:53	90
2	0:07:53	90
3	0:12:53	90
4	0:17:53	90
5	0:22:53	90
6	0:27:53	90
7	0:32:53	90
8	0:37:53	90
9	0:42:53	89
10	0:47:53	88
11	0:52:53	87
12	0:57:53	86
13	1:02:53	85
14	1:07:53	85
15	1:12:53	85
16	1:17:53	85
17	1:22:53	84
18	1:27:53	83
19	1:32:53	82
20	1:37:53	80
21	1:42:53	78
22	1:47:53	76
23	1:52:53	74
24	1:57:53	73
25	2:02:53	72
26	2:07:53	72
27	2:12:53	72
28	2:17:53	72
29	2:22:53	72
30	2:27:53	72
31	2:32:53	71
32	2:37:53	71
33	2:42:53	70
34	2:47:53	69
35	2:52:53	68
36	2:57:53	67
37	3:02:53	67
38	3:07:53	66
39	3:12:53	65
40	3:17:53	65
41	3:22:53	65
42	3:27:53	66
43	3:32:53	66
44	3:37:53	67
45	3:42:53	67
46	3:47:53	67
47	3:52:53	67
48	3:57:53	67
49	4:02:53	67
50	4:07:53	68
51	4:12:53	68
52	4:17:53	68
53	4:22:53	67
54	4:27:53	66
55	4:32:53	65
56	4:37:53	64
57	4:42:53	64
58	4:47:53	63
59	4:52:53	62
60	4:57:53	62
61	5:02:53	61
62	5:07:53	60
63	5:12:53	59
64	5:17:53	59
65	5:22:53	59
66	5:27:53	59
67	5:32:53	59
68	5:37:53	60
69	5:42:53	61
70	5:47:53	63
71	5:52:53	64
72	5:57:53	65
73	6:02:53	65
74	6:07:53	65
75	6:12:53	64
76	6:17:53	63
77	6:22:53	62
78	6:27:53	60
79	6:32:53	60
80	6:37:53	59
81	6:42:53	59
82	6:47:53	59
83	6:52:53	59
84	6:57:53	59
85	7:02:53	60
86	7:07:53	61
87	7:12:53	63
88	7:17:53	63
89	7:22:53	63
90	7:27:53	62
91	7:32:53	60
92	7:37:53	59
93	7:42:53	58
94	7:47:53	58
95	7:52:53	58
96	7:57:53	58
97	8:02:53	58
98	8:07:53	58
99	8:12:53	57
100	8:17:53	56
101	8:22:53	55
102	8:27:53	54
103	8:32:53	54
104	8:37:53	54
105	8:42:53	54
106	8:47:53	55
107	8:52:53	57
108	8:57:53	58
109	9:02:53	60
110	9:07:53	60
111	9:12:53	61
112	9:17:53	61
113	9:22:53	61
114	9:27:53	61
115	9:32:53	62
116	9:37:53	64
117	9:42:53	68
118	9:47:53	74
119	9:52:53	85
120	9:57:53	98
121	10:02:53	111
122	10:07:53	124
123	10:12:53	132
124	10:17:53	134
125	10:22:53	133
126	10:27:53	129
127	10:32:53	126
128	10:37:53	122
129	10:42:53	120
130	10:47:53	118
131	10:52:53	117
132	10:57:53	115
133	11:02:53	114
134	11:07:53	113
135	11:12:53	112
136	11:17:53	111
137	11:22:53	112
138	11:27:53	114
139	11:32:53	117
140	11:37:53	121
141	11:42:53	125
142	11:47:53	127
143	11:52:53	128
144	11:57:53	126
145	12:02:53	123
146	12:07:53	119
147	12:12:53	115
148	12:17:53	110
149	12:22:53	107
150	12:27:53	104
151	12:32:53	102
152	12:37:53	100
153	12:42:53	99
154	12:47:53	98
155	12:52:53	98
156	12:57:53	97
157	13:02:53	97
158	13:07:53	97
159	13:12:53	98
160	13:17:53	98
161	13:22:53	98
162	13:27:53	98
163	13:32:53	98
164	13:37:53	98
165	13:42:53	97
166	13:47:53	96
167	13:52:53	95
168	13:57:53	94
169	14:02:53	93
170	14:07:53	92
171	14:12:53	91
172	14:17:53	90
173	14:22:53	90
174	14:27:53	89
175	14:32:53	88
176	14:37:53	88
177	14:42:53	87
178	14:47:53	87
179	14:52:53	87
180	14:57:53	86
181	15:02:53	86
182	15:07:53	84
183	15:12:53	82
184	15:17:53	80
185	15:22:53	78
186	15:27:53	75
187	15:32:53	74
188	15:37:53	73
189	15:42:53	73
190	15:47:53	73
191	15:52:53	75
192	15:57:53	77
193	16:02:53	79
194	16:07:53	81
195	16:12:53	81
196	16:17:53	80
197	16:22:53	77
198	16:27:53	74
199	16:32:53	72
200	16:37:53	70
201	16:42:53	69
202	16:47:53	68
203	16:52:53	68
204	16:57:53	67
205	17:02:53	67
206	17:07:53	66
207	17:12:53	66
208	17:17:53	65
209	17:22:53	65
210	17:27:53	66
211	17:32:53	69
212	17:37:53	72
213	17:42:53	78
214	17:47:53	85
215	17:52:53	92
216	17:57:53	98
217	18:02:53	101
218	18:07:53	101
219	18:12:53	100
220	18:17:53	97
221	18:22:53	94
222	18:27:53	92
223	18:32:53	89
224	18:37:53	88
225	18:42:53	87
226	18:47:53	88
227	18:52:53	89
228	18:57:53	91
229	19:02:53	93
230	19:07:53	95
231	19:12:53	97
232	19:17:53	99
233	19:22:53	99
234	19:27:53	99
235	19:32:53	98
236	19:37:53	97
237	19:42:53	96
238	19:47:53	95
239	19:52:53	95
240	19:57:53	95
241	20:02:53	96
242	20:07:53	98
243	20:12:53	100
244	20:17:53	102
245	20:22:53	103
246	20:27:53	104
247	20:32:53	103
248	20:37:53	103
249	20:42:53	102
250	20:47:53	101
251	20:52:53	101
252	20:57:53	100
253	21:02:53	100
254	21:07:53	100
255	21:12:53	99
256	21:17:53	98
257	21:22:53	96
258	21:27:53	94
259	21:32:53	92
260	21:37:53	89
261	21:42:53	87
262	21:47:53	85
263	21:52:54	84
264	21:57:54	82
265	22:02:54	82
266	22:07:54	82
267	22:12:54	82
268	22:17:54	83
269	22:22:54	84
270	22:27:54	85
271	22:32:54	86
272	22:37:54	89
273	22:42:54	93
274	22:47:54	97
275	22:52:54	100
276	22:57:54	101
277	23:02:54	102
278	23:07:54	102
279	23:12:54	101
280	23:17:54	100
281	23:22:54	100
282	23:27:54	101
283	23:32:54	101
284	23:37:54	102
285	23:42:54	103
286	23:47:54	104
287	23:52:54	104
288	23:57:54	104
289	0:02:54	104
290	0:07:54	104
291	0:12:54	104
292	0:17:54	103
293	0:22:54	103
294	0:27:54	103
295	0:32:54	102
296	0:37:54	102
297	0:42:54	102
298	0:47:54	102
299	0:52:54	101
300	0:57:54	101
301	1:02:54	100
302	1:07:54	100
303	1:12:54	100
304	1:17:54	100
305	1:22:54	100
306	1:27:54	100
307	1:32:54	100
308	1:37:54	101
309	1:42:54	101
310	1:47:54	101
311	1:52:54	101
312	1:57:54	101
313	2:02:54	101
314	2:07:54	100
315	2:12:54	100
316	2:17:54	101
317	2:22:54	101
318	2:27:54	102
319	2:32:54	102
320	2:37:54	103
321	2:42:54	103
322	2:47:54	103
323	2:52:54	103
324	2:57:54	103
325	3:02:54	102
326	3:07:54	102
327	3:12:54	102
328	3:17:54	101
329	3:22:54	100
330	3:27:54	99
331	3:32:54	98
332	3:37:54	97
333	3:42:54	96
334	3:47:54	96
335	3:52:54	95
336	3:57:54	95
337	4:02:54	94
338	4:07:54	94
339	4:12:54	93
340	4:17:54	93
341	4:22:54	93
342	4:27:54	93
343	4:32:54	93
344	4:37:54	93
345	4:42:54	92
346	4:47:54	92
347	4:52:54	91
348	4:57:54	90
349	5:02:54	90
350	5:07:54	89
351	5:12:54	88
352	5:17:54	87
353	5:22:54	87
354	5:27:54	86
355	5:32:54	86
356	5:37:54	86
357	5:42:54	87
358	5:47:54	88
359	5:52:54	89
360	5:57:54	90
361	6:02:54	91
362	6:07:54	91
363	6:12:54	92
364	6:17:54	91
365	6:22:54	91
366	6:27:54	90
367	6:32:54	90
368	6:37:54	89
369	6:42:54	88
370	6:47:54	88
371	6:52:54	88
372	6:57:54	88
373	7:02:54	88
374	7:07:54	88
375	7:12:54	88
376	7:17:54	87
377	7:22:54	87
378	7:27:54	87
379	7:32:54	86
380	7:37:54	86
381	7:42:54	86
382	7:47:54	85
383	7:52:54	85
384	7:57:54	85
385	8:02:54	85
386	8:07:54	84
387	8:12:54	84
388	8:17:54	84
389	8:22:54	84
390	8:27:54	85
391	8:32:54	86
392	8:37:54	88
393	8:42:54	90
394	8:47:54	91
395	8:52:54	91
396	8:57:54	92
397	9:02:54	92
398	9:07:54	92
399	9:12:54	93
400	9:17:54	93
401	9:22:54	94
402	9:27:54	95
403	9:32:54	95
404	9:37:54	96
405	9:42:54	96
406	9:47:54	96
407	9:52:54	97
408	9:57:54	98
409	10:02:54	100
410	10:07:54	103
411	10:12:54	106
412	10:17:54	109
413	10:22:54	112
414	10:27:54	114
415	10:32:54	115
416	10:37:54	115
417	10:42:54	113
418	10:47:54	110
419	10:52:54	106
420	10:57:54	102
421	11:02:54	100
422	11:07:54	98
423	11:12:54	97
424	11:17:54	97
425	11:22:54	97
426	11:27:54	98
427	11:32:54	98
428	11:37:54	98
429	11:42:54	98
430	11:47:54	98
431	11:52:54	98
432	11:57:54	100
433	12:02:54	101
434	12:07:54	103
435	12:12:54	105
436	12:17:54	107
437	12:22:54	109
438	12:27:54	111
439	12:32:54	111
440	12:37:54	111
441	12:42:54	110
442	12:47:54	108
443	12:52:54	106
444	12:57:54	104
445	13:02:54	103
446	13:07:54	101
447	13:12:54	100
448	13:17:54	99
449	13:22:54	99
450	13:27:54	98
451	13:32:54	98
452	13:37:54	98
453	13:42:54	98
454	13:47:54	97
455	13:52:54	97
456	13:57:54	96
457	14:02:54	95
458	14:07:54	93
459	14:12:54	92
460	14:17:54	92
461	14:22:54	91
462	14:27:54	90
463	14:32:54	90
464	14:37:54	90
465	14:42:54	90
466	14:47:54	89
467	14:52:54	89
468	14:57:54	89
469	15:02:54	90
470	15:07:54	91
471	15:12:54	93
472	15:17:54	95
473	15:22:54	96
474	15:27:54	97
475	15:32:54	97
476	15:37:54	96
477	15:42:54	95
478	15:47:54	95
479	15:52:54	94
480	15:57:54	94
481	16:02:54	95
482	16:07:54	96
483	16:12:54	97
484	16:17:54	98
485	16:22:54	98
486	16:27:54	97
487	16:32:54	96
488	16:37:54	95
489	16:42:54	94
490	16:47:54	93
491	16:52:54	93
492	16:57:54	92
493	17:02:54	92
494	17:07:54	92
495	17:12:54	92
496	17:17:54	92
497	17:22:54	92
498	17:27:54	93
499	17:32:54	94
500	17:37:54	96
501	17:42:54	98
502	17:47:54	100
503	17:52:54	102
504	17:57:54	104
505	18:02:54	105
506	18:07:54	105
507	18:12:54	104
508	18:17:54	103
509	18:22:54	102
510	18:27:54	101
511	18:32:54	101
512	18:37:54	100
513	18:42:54	99
514	18:47:54	99
515	18:52:54	99
516	18:57:54	99
517	19:02:54	100
518	19:07:54	101
519	19:12:54	101
520	19:17:54	101
521	19:22:54	101
522	19:27:54	100
523	19:32:54	100
524	19:37:54	100
525	19:42:54	100
526	19:47:54	100
527	19:52:54	101
528	19:57:54	102
529	20:02:54	102
530	20:07:54	103
531	20:12:54	104
532	20:17:54	104
533	20:22:54	105
534	20:27:54	105
535	20:32:54	104
536	20:37:54	103
537	20:42:54	101
538	20:47:54	100
539	20:52:54	99
540	20:57:54	98
541	21:02:54	98
542	21:07:54	97
543	21:12:54	97
544	21:17:54	97
545	21:22:54	96
546	21:27:54	96
547	21:32:54	95
548	21:37:54	94
549	21:42:54	93
550	21:47:54	92
551	21:52:54	91
552	21:57:54	90
553	22:02:54	90
554	22:07:54	91
555	22:12:54	92
556	22:17:54	93
557	22:22:54	94
558	22:27:54	95
559	22:32:54	95
560	22:37:54	95
561	22:42:54	94
562	22:47:54	93
563	22:52:54	92
564	22:57:54	91
565	23:02:54	90
566	23:07:54	89
567	23:12:54	89
568	23:17:54	90
569	23:22:54	90
570	23:27:54	92
571	23:32:54	93
572	23:37:54	94
573	23:42:54	95
574	23:47:54	96
575	23:52:54	96
576	23:57:54	97
