# Supplementary material for: Detrended Fluctuation Analysis in the prediction of type 2 diabetes mellitus in patients at risk: Model optimization and comparison with other metrics
Source: PLoS One. 2019 Dec 18;14(12):e0225817. doi: 10.1371/journal.pone.0225817 (PMC6919578; doi:10.1371/journal.pone.0225817)
Supplement: S1 File — This file includes glucose time series from all patients included in the study and the database with clinical variables. (ZIP) [file pone.0225817.s001.zip › S1/case 30.csv]

	hora	glucemia
1	00:00:42	121
2	00:05:42	124
3	00:10:42	126
4	00:15:42	128
5	00:20:42	129
6	00:25:42	130
7	00:30:42	130
8	00:35:42	129
9	00:40:42	128
10	00:45:42	126
11	00:50:42	125
12	00:55:42	125
13	01:00:42	127
14	01:05:42	129
15	01:10:42	131
16	01:15:42	133
17	01:20:42	134
18	01:25:42	134
19	01:30:42	134
20	01:35:42	134
21	01:40:42	132
22	01:45:42	128
23	01:50:42	124
24	01:55:42	119
25	02:00:42	114
26	02:05:42	110
27	02:10:42	107
28	02:15:42	107
29	02:20:42	110
30	02:25:42	115
31	02:30:42	122
32	02:35:42	130
33	02:40:42	137
34	02:45:42	143
35	02:50:42	149
36	02:55:42	154
37	03:00:42	158
38	03:05:42	162
39	03:10:42	164
40	03:15:42	166
41	03:20:42	166
42	03:25:42	165
43	03:30:42	162
44	03:35:42	159
45	03:40:42	154
46	03:45:42	150
47	03:50:42	145
48	03:55:42	141
49	04:00:42	138
50	04:05:42	135
51	04:10:42	133
52	04:15:42	130
53	04:20:42	127
54	04:25:42	124
55	04:30:42	120
56	04:35:42	117
57	04:40:42	115
58	04:45:42	113
59	04:50:42	112
60	04:55:42	112
61	05:00:42	113
62	05:05:42	114
63	05:10:42	116
64	05:15:42	117
65	05:20:42	119
66	05:25:42	120
67	05:30:42	121
68	05:35:42	121
69	05:40:42	121
70	05:45:42	121
71	05:50:42	121
72	05:55:42	120
73	06:00:42	120
74	06:05:42	119
75	06:10:42	119
76	06:15:42	119
77	06:20:42	119
78	06:25:42	118
79	06:30:42	117
80	06:35:42	116
81	06:40:42	114
82	06:45:42	113
83	06:50:42	112
84	06:55:42	111
85	07:00:42	111
86	07:05:42	111
87	07:10:42	111
88	07:15:42	111
89	07:20:42	112
90	07:25:42	114
91	07:30:42	115
92	07:35:42	116
93	07:40:42	118
94	07:45:42	119
95	07:50:42	120
96	07:55:42	121
97	08:00:42	121
98	08:05:42	121
99	08:10:42	120
100	08:15:42	119
101	08:20:42	118
102	08:25:42	117
103	08:30:42	115
104	08:35:42	114
105	08:40:42	113
106	08:45:42	112
107	08:50:42	112
108	08:55:42	111
109	09:00:42	111
110	09:05:42	111
111	09:10:42	110
112	09:15:42	109
113	09:20:42	108
114	09:25:42	107
115	09:30:42	107
116	09:35:42	108
117	09:40:42	111
118	09:45:42	116
119	09:50:42	122
120	09:55:42	130
121	10:00:42	137
122	10:05:42	143
123	10:10:42	148
124	10:15:42	151
125	10:20:42	151
126	10:25:42	150
127	10:30:42	147
128	10:35:42	143
129	10:40:42	139
130	10:45:42	134
131	10:50:42	130
132	10:55:42	126
133	11:00:42	124
134	11:05:42	122
135	11:10:42	123
136	11:15:42	125
137	11:20:42	127
138	11:25:42	130
139	11:30:42	132
140	11:35:42	132
141	11:40:42	131
142	11:45:42	129
143	11:50:42	127
144	11:55:42	124
145	12:00:42	121
146	12:05:42	119
147	12:10:42	117
148	12:15:42	115
149	12:20:42	113
150	12:25:42	111
151	12:30:42	109
152	12:35:42	109
153	12:40:42	110
154	12:45:42	112
155	12:50:42	114
156	12:55:42	117
157	13:00:42	119
158	13:05:42	121
159	13:10:42	121
160	13:15:42	120
161	13:20:42	118
162	13:25:42	114
163	13:30:42	110
164	13:35:42	106
165	13:40:42	101
166	13:45:42	97
167	13:50:42	94
168	13:55:42	92
169	14:00:42	90
170	14:05:42	89
171	14:10:42	88
172	14:15:42	87
173	14:20:42	87
174	14:25:42	86
175	14:30:42	86
176	14:35:42	86
177	14:40:42	86
178	14:45:42	86
179	14:50:42	86
180	14:55:42	87
181	15:00:42	87
182	15:05:42	88
183	15:10:42	88
184	15:15:42	89
185	15:20:42	89
186	15:25:42	90
187	15:30:42	91
188	15:35:42	93
189	15:40:42	94
190	15:45:42	96
191	15:50:42	97
192	15:55:42	98
193	16:00:42	99
194	16:05:42	100
195	16:10:42	103
196	16:15:42	108
197	16:20:42	114
198	16:25:42	120
199	16:30:42	127
200	16:35:42	133
201	16:40:42	138
202	16:45:42	142
203	16:50:42	145
204	16:55:42	147
205	17:00:42	148
206	17:05:42	148
207	17:10:42	148
208	17:15:42	148
209	17:20:42	147
210	17:25:42	145
211	17:30:42	143
212	17:35:42	139
213	17:40:42	136
214	17:45:42	133
215	17:50:42	131
216	17:55:42	130
217	18:00:42	129
218	18:05:42	127
219	18:10:42	125
220	18:15:42	121
221	18:20:42	117
222	18:25:42	111
223	18:30:42	106
224	18:35:42	101
225	18:40:42	98
226	18:45:42	96
227	18:50:42	96
228	18:55:42	97
229	19:00:42	99
230	19:05:42	102
231	19:10:42	105
232	19:15:42	109
233	19:20:42	113
234	19:25:42	116
235	19:30:42	119
236	19:35:42	120
237	19:40:42	119
238	19:45:42	119
239	19:50:42	119
240	19:55:42	120
241	20:00:42	121
242	20:05:42	122
243	20:10:42	123
244	20:15:42	124
245	20:20:42	123
246	20:25:42	122
247	20:30:42	121
248	20:35:42	120
249	20:40:42	121
250	20:45:42	122
251	20:50:42	123
252	20:55:42	123
253	21:00:42	122
254	21:05:42	119
255	21:10:42	115
256	21:15:42	112
257	21:20:42	109
258	21:25:42	107
259	21:30:42	106
260	21:35:42	105
261	21:40:42	104
262	21:45:42	102
263	21:50:42	100
264	21:55:42	99
265	22:00:42	97
266	22:05:42	96
267	22:10:42	94
268	22:15:42	92
269	22:20:42	90
270	22:25:42	89
271	22:30:42	90
272	22:35:42	92
273	22:40:42	95
274	22:45:42	99
275	22:50:42	104
276	22:55:42	109
277	23:00:42	115
278	23:05:42	121
279	23:10:42	126
280	23:15:42	129
281	23:20:42	131
282	23:25:42	131
283	23:30:42	131
284	23:35:42	131
285	23:40:42	130
286	23:45:42	128
287	23:50:42	126
288	23:55:42	123
289	00:00:42	120
290	00:05:42	117
291	00:10:42	115
292	00:15:42	114
293	00:20:42	114
294	00:25:42	115
295	00:30:42	117
296	00:35:42	119
297	00:40:42	122
298	00:45:42	126
299	00:50:42	130
300	00:55:42	133
301	01:00:42	135
302	01:05:42	134
303	01:10:42	130
304	01:15:42	124
305	01:20:42	117
306	01:25:42	109
307	01:30:42	102
308	01:35:42	96
309	01:40:42	92
310	01:45:42	90
311	01:50:42	90
312	01:55:42	91
313	02:00:42	94
314	02:05:42	97
315	02:10:42	100
316	02:15:42	102
317	02:20:42	104
318	02:25:42	105
319	02:30:42	105
320	02:35:42	105
321	02:40:42	105
322	02:45:42	105
323	02:50:42	105
324	02:55:42	105
325	03:00:42	106
326	03:05:42	106
327	03:10:42	106
328	03:15:42	106
329	03:20:43	106
330	03:25:43	106
331	03:30:43	106
332	03:35:43	106
333	03:40:43	106
334	03:45:43	105
335	03:50:43	105
336	03:55:43	104
337	04:00:43	104
338	04:05:43	103
339	04:10:43	103
340	04:15:43	103
341	04:20:43	102
342	04:25:43	102
343	04:30:43	102
344	04:35:43	102
345	04:40:43	101
346	04:45:43	101
347	04:50:43	101
348	04:55:43	100
349	05:00:43	99
350	05:05:43	99
351	05:10:43	98
352	05:15:43	98
353	05:20:43	98
354	05:25:43	98
355	05:30:43	98
356	05:35:43	98
357	05:40:43	99
358	05:45:43	99
359	05:50:43	99
360	05:55:43	99
361	06:00:43	99
362	06:05:43	99
363	06:10:43	99
364	06:15:43	99
365	06:20:43	99
366	06:25:43	99
367	06:30:43	100
368	06:35:43	100
369	06:40:43	101
370	06:45:43	101
371	06:50:43	102
372	06:55:43	102
373	07:00:43	102
374	07:05:43	102
375	07:10:43	102
376	07:15:43	102
377	07:20:43	102
378	07:25:43	101
379	07:30:43	101
380	07:35:43	101
381	07:40:43	101
382	07:45:43	100
383	07:50:43	100
384	07:55:43	100
385	08:00:43	100
386	08:05:43	99
387	08:10:43	99
388	08:15:43	99
389	08:20:43	98
390	08:25:43	97
391	08:30:43	97
392	08:35:43	96
393	08:40:43	95
394	08:45:43	95
395	08:50:43	95
396	08:55:43	95
397	09:00:43	95
398	09:05:43	95
399	09:10:43	95
400	09:15:43	94
401	09:20:43	94
402	09:25:43	94
403	09:30:43	94
404	09:35:43	94
405	09:40:43	94
406	09:45:43	93
407	09:50:43	91
408	09:55:43	90
409	10:00:43	89
410	10:05:43	89
411	10:10:43	89
412	10:15:43	90
413	10:20:43	91
414	10:25:43	92
415	10:30:43	92
416	10:35:43	93
417	10:40:43	94
418	10:45:43	94
419	10:50:43	95
420	10:55:43	95
421	11:00:43	95
422	11:05:43	95
423	11:10:43	95
424	11:15:43	94
425	11:20:43	93
426	11:25:43	93
427	11:30:43	92
428	11:35:43	91
429	11:40:43	90
430	11:45:43	89
431	11:50:43	88
432	11:55:43	86
433	12:00:43	84
434	12:05:43	82
435	12:10:43	80
436	12:15:43	78
437	12:20:43	77
438	12:25:43	76
439	12:30:43	75
440	12:35:43	74
441	12:40:43	73
442	12:45:43	73
443	12:50:43	72
444	12:55:43	72
445	13:00:43	73
446	13:05:43	74
447	13:10:43	77
448	13:15:43	81
449	13:20:43	87
450	13:25:43	93
451	13:30:43	100
452	13:35:43	106
453	13:40:43	111
454	13:45:43	114
455	13:50:43	116
456	13:55:43	117
457	14:00:43	117
458	14:05:43	117
459	14:10:43	117
460	14:15:43	117
461	14:20:43	117
462	14:25:43	118
463	14:30:43	119
464	14:35:43	120
465	14:40:43	120
466	14:45:43	118
467	14:50:43	115
468	14:55:43	112
469	15:00:43	110
470	15:05:43	110
471	15:10:43	112
472	15:15:43	116
473	15:20:43	121
474	15:25:43	125
475	15:30:43	129
476	15:35:43	130
477	15:40:43	129
478	15:45:43	127
479	15:50:43	124
480	15:55:43	121
481	16:00:43	118
482	16:05:43	117
483	16:10:43	116
484	16:15:43	115
485	16:20:43	114
486	16:25:43	115
487	16:30:43	119
488	16:35:43	123
489	16:40:43	128
490	16:45:43	129
491	16:50:43	129
492	16:55:43	126
493	17:00:43	123
494	17:05:43	120
495	17:10:43	115
496	17:15:43	110
497	17:20:43	106
498	17:25:43	102
499	17:30:43	99
500	17:35:43	98
501	17:40:43	100
502	17:45:43	102
503	17:50:43	105
504	17:55:43	107
505	18:00:43	107
506	18:05:43	106
507	18:10:43	104
508	18:15:43	101
509	18:20:43	99
510	18:25:43	98
511	18:30:43	98
512	18:35:43	99
513	18:40:43	100
514	18:45:43	102
515	18:50:43	103
516	18:55:43	104
517	19:00:43	105
518	19:05:43	105
519	19:10:43	104
520	19:15:43	103
521	19:20:43	100
522	19:25:43	98
523	19:30:43	95
524	19:35:43	92
525	19:40:43	91
526	19:45:43	89
527	19:50:43	89
528	19:55:43	88
529	20:00:43	89
530	20:05:43	90
531	20:10:43	91
532	20:15:43	92
533	20:20:43	93
534	20:25:43	94
535	20:30:43	94
536	20:35:43	94
537	20:40:43	93
538	20:45:43	91
539	20:50:43	88
540	20:55:43	86
541	21:00:43	NA
542	21:05:43	NA
543	21:13:16	NA
544	21:18:16	NA
545	21:23:16	NA
546	21:28:16	NA
547	21:33:16	NA
548	21:38:16	NA
549	21:43:16	111
550	21:48:16	114
551	21:53:16	117
552	21:58:16	119
553	22:03:16	120
554	22:08:16	120
555	22:13:16	120
556	22:18:16	120
557	22:23:16	120
558	22:28:16	120
559	22:33:16	120
560	22:38:16	120
561	22:43:16	120
562	22:48:16	121
563	22:53:16	121
564	22:58:16	121
565	23:03:16	121
566	23:08:16	121
567	23:13:16	121
568	23:18:16	122
569	23:23:16	123
570	23:28:16	124
571	23:33:16	127
572	23:38:16	131
573	23:43:16	135
574	23:48:16	139
575	23:53:16	143
576	23:58:16	144
