# Supplementary material for: Detrended Fluctuation Analysis in the prediction of type 2 diabetes mellitus in patients at risk: Model optimization and comparison with other metrics
Source: PLoS One. 2019 Dec 18;14(12):e0225817. doi: 10.1371/journal.pone.0225817 (PMC6919578; doi:10.1371/journal.pone.0225817)
Supplement: S1 File — This file includes glucose time series from all patients included in the study and the database with clinical variables. (ZIP) [file pone.0225817.s001.zip › S1/case 31.csv]

	hora	glucemia
1	0:04:02	145
2	0:09:02	143
3	0:14:02	142
4	0:19:02	141
5	0:24:02	140
6	0:29:02	138
7	0:34:02	135
8	0:39:02	131
9	0:44:02	128
10	0:49:02	126
11	0:54:02	126
12	0:59:02	126
13	1:04:02	126
14	1:09:02	125
15	1:14:02	123
16	1:19:02	120
17	1:24:02	118
18	1:29:02	116
19	1:34:02	116
20	1:39:02	116
21	1:44:02	116
22	1:49:02	116
23	1:54:02	114
24	1:59:02	113
25	2:04:02	112
26	2:09:02	111
27	2:14:02	110
28	2:19:02	110
29	2:24:02	110
30	2:29:02	109
31	2:34:02	107
32	2:39:02	105
33	2:44:02	103
34	2:49:02	101
35	2:54:02	101
36	2:59:02	102
37	3:04:02	103
38	3:09:02	103
39	3:14:02	103
40	3:19:02	100
41	3:24:02	96
42	3:29:02	92
43	3:34:02	88
44	3:39:02	84
45	3:44:02	83
46	3:49:02	84
47	3:54:02	87
48	3:59:02	91
49	4:04:02	96
50	4:09:02	100
51	4:14:02	102
52	4:19:02	104
53	4:24:02	105
54	4:29:02	106
55	4:34:02	107
56	4:39:02	108
57	4:44:02	108
58	4:49:02	109
59	4:54:02	109
60	4:59:02	108
61	5:04:02	106
62	5:09:02	103
63	5:14:02	100
64	5:19:02	97
65	5:24:02	95
66	5:29:02	95
67	5:34:02	96
68	5:39:02	98
69	5:44:02	100
70	5:49:02	101
71	5:54:02	102
72	5:59:02	103
73	6:04:02	103
74	6:09:02	104
75	6:14:02	106
76	6:19:02	107
77	6:24:02	107
78	6:29:02	107
79	6:34:02	107
80	6:39:02	106
81	6:44:02	105
82	6:49:02	105
83	6:54:02	104
84	6:59:02	104
85	7:04:02	103
86	7:09:02	102
87	7:14:02	101
88	7:19:02	100
89	7:24:02	98
90	7:29:02	98
91	7:34:02	98
92	7:39:02	99
93	7:44:02	102
94	7:49:02	104
95	7:54:02	106
96	7:59:02	108
97	8:04:02	109
98	8:09:02	109
99	8:14:02	108
100	8:19:02	107
101	8:24:02	107
102	8:29:02	106
103	8:34:02	106
104	8:39:02	106
105	8:44:02	107
106	8:49:02	107
107	8:54:02	108
108	8:59:02	108
109	9:04:02	108
110	9:09:02	108
111	9:14:02	108
112	9:19:02	108
113	9:24:02	109
114	9:29:02	111
115	9:34:02	115
116	9:39:02	119
117	9:44:02	124
118	9:49:02	130
119	9:54:02	134
120	9:59:02	138
121	10:04:02	140
122	10:09:02	141
123	10:14:02	140
124	10:19:02	137
125	10:24:02	133
126	10:29:02	128
127	10:34:02	122
128	10:39:02	116
129	10:44:02	110
130	10:49:02	104
131	10:54:02	100
132	10:59:02	96
133	11:04:02	92
134	11:09:02	90
135	11:14:02	88
136	11:19:02	87
137	11:24:02	86
138	11:29:02	85
139	11:34:02	85
140	11:39:02	86
141	11:44:02	89
142	11:49:02	92
143	11:54:02	95
144	11:59:02	98
145	12:04:02	101
146	12:09:02	103
147	12:14:02	103
148	12:19:02	103
149	12:24:02	101
150	12:29:02	98
151	12:34:02	95
152	12:39:02	93
153	12:44:02	91
154	12:49:02	89
155	12:54:02	88
156	12:59:02	87
157	13:04:02	87
158	13:09:02	88
159	13:14:02	88
160	13:19:02	88
161	13:24:02	86
162	13:29:02	84
163	13:34:02	80
164	13:39:02	77
165	13:44:02	75
166	13:49:02	74
167	13:54:02	75
168	13:59:02	78
169	14:04:02	82
170	14:09:02	85
171	14:14:02	88
172	14:19:02	88
173	14:24:02	88
174	14:29:02	86
175	14:34:02	86
176	14:39:02	87
177	14:44:02	90
178	14:49:02	95
179	14:54:02	103
180	14:59:02	111
181	15:04:02	118
182	15:09:02	125
183	15:14:02	129
184	15:19:02	132
185	15:24:02	134
186	15:29:02	135
187	15:34:02	135
188	15:39:02	136
189	15:44:02	136
190	15:49:02	136
191	15:54:02	136
192	15:59:02	135
193	16:04:02	133
194	16:09:02	131
195	16:14:02	129
196	16:19:02	127
197	16:24:02	125
198	16:29:02	123
199	16:34:02	121
200	16:39:02	119
201	16:44:02	117
202	16:49:02	115
203	16:54:02	113
204	16:59:02	111
205	17:04:02	109
206	17:09:02	108
207	17:14:02	107
208	17:19:02	108
209	17:24:02	110
210	17:29:02	112
211	17:34:02	115
212	17:39:02	117
213	17:44:02	117
214	17:49:02	115
215	17:54:02	113
216	17:59:02	109
217	18:04:02	106
218	18:09:02	103
219	18:14:02	101
220	18:19:02	99
221	18:24:02	98
222	18:29:02	98
223	18:34:02	98
224	18:39:02	99
225	18:44:02	100
226	18:49:02	102
227	18:54:02	103
228	18:59:02	104
229	19:04:02	104
230	19:09:02	103
231	19:14:02	102
232	19:19:02	102
233	19:24:02	101
234	19:29:02	101
235	19:34:02	102
236	19:39:02	103
237	19:44:02	103
238	19:49:02	103
239	19:54:02	103
240	19:59:02	102
241	20:04:02	101
242	20:09:02	100
243	20:14:02	100
244	20:19:02	101
245	20:24:02	102
246	20:29:02	104
247	20:34:02	106
248	20:39:02	108
249	20:44:02	110
250	20:49:02	111
251	20:54:02	113
252	20:59:02	115
253	21:04:02	118
254	21:09:02	120
255	21:14:02	124
256	21:19:02	127
257	21:24:02	131
258	21:29:02	135
259	21:34:03	139
260	21:39:03	143
261	21:44:03	146
262	21:49:03	149
263	21:54:03	150
264	21:59:03	150
265	22:04:03	148
266	22:09:03	146
267	22:14:03	144
268	22:19:03	141
269	22:24:03	139
270	22:29:03	137
271	22:34:03	136
272	22:39:03	137
273	22:44:03	137
274	22:49:03	139
275	22:54:03	140
276	22:59:03	142
277	23:04:03	143
278	23:09:03	144
279	23:14:03	145
280	23:19:03	147
281	23:24:03	148
282	23:29:03	149
283	23:34:03	150
284	23:39:03	149
285	23:44:03	147
286	23:49:03	145
287	23:54:03	144
288	23:59:03	143
289	0:04:03	142
290	0:09:03	142
291	0:14:03	141
292	0:19:03	139
293	0:24:03	137
294	0:29:03	134
295	0:34:03	131
296	0:39:03	128
297	0:44:03	126
298	0:49:03	124
299	0:54:03	123
300	0:59:03	121
301	1:04:03	120
302	1:09:03	117
303	1:14:03	115
304	1:19:03	113
305	1:24:03	110
306	1:29:03	107
307	1:34:03	105
308	1:39:03	103
309	1:44:03	101
310	1:49:03	100
311	1:54:03	100
312	1:59:03	101
313	2:04:03	101
314	2:09:03	102
315	2:14:03	102
316	2:19:03	101
317	2:24:03	100
318	2:29:03	99
319	2:34:03	97
320	2:39:03	95
321	2:44:03	93
322	2:49:03	90
323	2:54:03	88
324	2:59:03	87
325	3:04:03	86
326	3:09:03	85
327	3:14:03	85
328	3:19:03	85
329	3:24:03	86
330	3:29:03	88
331	3:34:03	90
332	3:39:03	92
333	3:44:03	92
334	3:49:03	92
335	3:54:03	92
336	3:59:03	91
337	4:04:03	90
338	4:09:03	90
339	4:14:03	90
340	4:19:03	90
341	4:24:03	90
342	4:29:03	90
343	4:34:03	90
344	4:39:03	91
345	4:44:03	92
346	4:49:03	94
347	4:54:03	97
348	4:59:03	99
349	5:04:03	100
350	5:09:03	101
351	5:14:03	100
352	5:19:03	97
353	5:24:03	95
354	5:29:03	94
355	5:34:03	93
356	5:39:03	94
357	5:44:03	95
358	5:49:03	97
359	5:54:03	99
360	5:59:03	102
361	6:04:03	103
362	6:09:03	105
363	6:14:03	106
364	6:19:03	107
365	6:24:03	108
366	6:29:03	108
367	6:34:03	108
368	6:39:03	107
369	6:44:03	104
370	6:49:03	99
371	6:54:03	93
372	6:59:03	88
373	7:04:03	85
374	7:09:03	85
375	7:14:03	89
376	7:19:03	94
377	7:24:03	98
378	7:29:03	101
379	7:34:03	102
380	7:39:03	101
381	7:44:03	99
382	7:49:03	97
383	7:54:03	96
384	7:59:03	95
385	8:04:03	95
386	8:09:03	96
387	8:14:03	96
388	8:19:03	97
389	8:24:03	99
390	8:29:03	100
391	8:34:03	100
392	8:39:03	101
393	8:44:03	101
394	8:49:03	100
395	8:54:03	99
396	8:59:03	96
397	9:04:03	92
398	9:09:03	87
399	9:14:03	84
400	9:19:03	82
401	9:24:03	81
402	9:29:03	83
403	9:34:03	85
404	9:39:03	88
405	9:44:03	91
406	9:49:03	93
407	9:54:03	96
408	9:59:03	99
409	10:04:03	102
410	10:09:03	104
411	10:14:03	107
412	10:19:03	110
413	10:24:03	113
414	10:29:03	117
415	10:34:03	121
416	10:39:03	125
417	10:44:03	130
418	10:49:03	134
419	10:54:03	137
420	10:59:03	139
421	11:04:03	139
422	11:09:03	137
423	11:14:03	135
424	11:19:03	132
425	11:24:03	129
426	11:29:03	125
427	11:34:03	121
428	11:39:03	117
429	11:44:03	112
430	11:49:03	106
431	11:54:03	100
432	11:59:03	94
433	12:04:03	88
434	12:09:03	84
435	12:14:03	80
436	12:19:03	77
437	12:24:03	76
438	12:29:03	75
439	12:34:03	75
440	12:39:03	75
441	12:44:03	76
442	12:49:03	77
443	12:54:03	78
444	12:59:03	78
445	13:04:03	79
446	13:09:03	79
447	13:14:03	80
448	13:19:03	81
449	13:24:03	81
450	13:29:03	81
451	13:34:03	82
452	13:39:03	82
453	13:44:03	82
454	13:49:03	83
455	13:54:03	84
456	13:59:03	84
457	14:04:03	85
458	14:09:03	85
459	14:14:03	85
460	14:19:03	86
461	14:24:03	86
462	14:29:03	86
463	14:34:03	86
464	14:39:03	85
465	14:44:03	85
466	14:49:03	85
467	14:54:03	87
468	14:59:03	89
469	15:04:03	93
470	15:09:03	99
471	15:14:03	107
472	15:19:03	115
473	15:24:03	124
474	15:29:03	131
475	15:34:03	138
476	15:39:03	143
477	15:44:03	147
478	15:49:03	149
479	15:54:03	150
480	15:59:03	150
481	16:04:03	149
482	16:09:03	147
483	16:14:03	145
484	16:19:03	143
485	16:24:03	141
486	16:29:03	139
487	16:34:03	136
488	16:39:03	132
489	16:44:03	128
490	16:49:03	124
491	16:54:03	120
492	16:59:03	117
493	17:04:03	114
494	17:09:03	110
495	17:14:03	107
496	17:19:03	104
497	17:24:03	100
498	17:29:03	97
499	17:34:03	95
500	17:39:03	92
501	17:44:03	91
502	17:49:03	90
503	17:54:03	90
504	17:59:03	90
505	18:04:03	91
506	18:09:03	92
507	18:14:03	93
508	18:19:03	93
509	18:24:03	94
510	18:29:03	93
511	18:34:03	91
512	18:39:03	89
513	18:44:03	88
514	18:49:03	86
515	18:54:03	86
516	18:59:03	86
517	19:04:03	86
518	19:09:03	86
519	19:14:03	85
520	19:19:03	84
521	19:24:03	83
522	19:29:03	83
523	19:34:03	83
524	19:39:03	83
525	19:44:03	84
526	19:49:03	84
527	19:54:03	85
528	19:59:03	85
529	20:04:03	85
530	20:09:03	84
531	20:14:03	84
532	20:19:03	83
533	20:24:03	82
534	20:29:03	81
535	20:34:03	80
536	20:39:03	79
537	20:44:03	78
538	20:49:03	76
539	20:54:03	75
540	20:59:03	74
541	21:04:03	74
542	21:09:03	75
543	21:14:03	78
544	21:19:03	82
545	21:24:03	88
546	21:29:03	94
547	21:34:03	100
548	21:39:03	106
549	21:44:03	111
550	21:49:03	116
551	21:54:03	120
552	21:59:03	123
553	22:04:03	125
554	22:09:03	126
555	22:14:03	127
556	22:19:03	128
557	22:24:03	128
558	22:29:03	128
559	22:34:03	127
560	22:39:03	126
561	22:44:03	124
562	22:49:03	121
563	22:54:03	118
564	22:59:03	114
565	23:04:03	110
566	23:09:03	106
567	23:14:03	103
568	23:19:03	101
569	23:24:03	100
570	23:29:03	101
571	23:34:03	102
572	23:39:03	104
573	23:44:03	105
574	23:49:03	107
575	23:54:03	107
576	23:59:03	105
