# Supplementary material for: Detrended Fluctuation Analysis in the prediction of type 2 diabetes mellitus in patients at risk: Model optimization and comparison with other metrics
Source: PLoS One. 2019 Dec 18;14(12):e0225817. doi: 10.1371/journal.pone.0225817 (PMC6919578; doi:10.1371/journal.pone.0225817)
Supplement: S1 File — This file includes glucose time series from all patients included in the study and the database with clinical variables. (ZIP) [file pone.0225817.s001.zip › S1/case 32.csv]

	hora	glucemia
1	0:04:22	100
2	0:09:22	102
3	0:14:22	103
4	0:19:22	103
5	0:24:22	102
6	0:29:22	102
7	0:34:22	101
8	0:39:22	101
9	0:44:22	101
10	0:49:22	100
11	0:54:22	99
12	0:59:22	97
13	1:04:22	96
14	1:09:22	95
15	1:14:22	94
16	1:19:22	94
17	1:24:22	94
18	1:29:22	94
19	1:34:22	93
20	1:39:22	93
21	1:44:22	92
22	1:49:22	92
23	1:54:22	91
24	1:59:22	90
25	2:04:22	88
26	2:09:22	87
27	2:14:22	85
28	2:19:22	84
29	2:24:22	83
30	2:29:22	82
31	2:34:22	81
32	2:39:22	80
33	2:44:22	79
34	2:49:22	79
35	2:54:22	78
36	2:59:22	76
37	3:04:22	75
38	3:09:22	73
39	3:14:22	72
40	3:19:22	70
41	3:24:22	70
42	3:29:22	70
43	3:34:22	71
44	3:39:22	73
45	3:44:22	75
46	3:49:22	76
47	3:54:22	77
48	3:59:22	78
49	4:04:22	78
50	4:09:22	78
51	4:14:22	79
52	4:19:22	79
53	4:24:22	80
54	4:29:22	80
55	4:34:22	81
56	4:39:22	82
57	4:44:22	82
58	4:49:22	83
59	4:54:22	83
60	4:59:22	83
61	5:04:22	82
62	5:09:22	80
63	5:14:22	79
64	5:19:22	77
65	5:24:22	76
66	5:29:22	76
67	5:34:22	77
68	5:39:22	77
69	5:44:22	78
70	5:49:22	79
71	5:54:22	79
72	5:59:22	80
73	6:04:22	80
74	6:09:22	81
75	6:14:22	81
76	6:19:22	81
77	6:24:22	81
78	6:29:22	80
79	6:34:22	80
80	6:39:22	79
81	6:44:22	79
82	6:49:22	79
83	6:54:22	78
84	6:59:22	78
85	7:04:22	78
86	7:09:22	78
87	7:14:22	77
88	7:19:22	77
89	7:24:22	77
90	7:29:22	76
91	7:34:22	76
92	7:39:22	77
93	7:44:22	77
94	7:49:22	78
95	7:54:22	79
96	7:59:22	81
97	8:04:22	83
98	8:09:22	85
99	8:14:22	86
100	8:19:22	87
101	8:24:22	89
102	8:29:22	90
103	8:34:22	92
104	8:39:22	95
105	8:44:22	97
106	8:49:22	100
107	8:54:22	102
108	8:59:22	105
109	9:04:22	106
110	9:09:22	108
111	9:14:22	110
112	9:19:22	112
113	9:24:22	115
114	9:29:22	119
115	9:34:22	124
116	9:39:22	130
117	9:44:22	136
118	9:49:22	141
119	9:54:22	145
120	9:59:22	147
121	10:04:22	147
122	10:09:22	146
123	10:14:22	143
124	10:19:22	140
125	10:24:22	136
126	10:29:22	132
127	10:34:22	129
128	10:39:22	124
129	10:44:22	120
130	10:49:22	116
131	10:54:22	114
132	10:59:22	112
133	11:04:22	111
134	11:09:22	111
135	11:14:22	112
136	11:19:22	112
137	11:24:22	112
138	11:29:22	111
139	11:34:22	109
140	11:39:22	107
141	11:44:22	105
142	11:49:22	102
143	11:54:22	100
144	11:59:22	97
145	12:04:22	95
146	12:09:22	92
147	12:14:22	90
148	12:19:22	88
149	12:24:22	86
150	12:29:22	85
151	12:34:22	84
152	12:39:22	83
153	12:44:22	82
154	12:49:22	82
155	12:54:22	81
156	12:59:22	82
157	13:04:22	83
158	13:09:22	85
159	13:14:22	87
160	13:19:22	89
161	13:24:22	90
162	13:29:22	90
163	13:34:22	90
164	13:39:22	90
165	13:44:22	90
166	13:49:22	90
167	13:54:22	91
168	13:59:22	94
169	14:04:22	97
170	14:09:22	100
171	14:14:22	104
172	14:19:22	108
173	14:24:22	112
174	14:29:22	115
175	14:34:22	118
176	14:39:22	119
177	14:44:22	120
178	14:49:22	121
179	14:54:22	121
180	14:59:22	121
181	15:04:22	122
182	15:09:22	122
183	15:14:22	121
184	15:19:22	121
185	15:24:22	121
186	15:29:22	121
187	15:34:22	120
188	15:39:22	118
189	15:44:22	116
190	15:49:22	113
191	15:54:22	110
192	15:59:22	107
193	16:04:22	105
194	16:09:22	104
195	16:14:22	103
196	16:19:22	102
197	16:24:22	100
198	16:29:22	98
199	16:34:22	96
200	16:39:22	94
201	16:44:22	92
202	16:49:22	91
203	16:54:22	92
204	16:59:22	93
205	17:04:22	94
206	17:09:22	95
207	17:14:22	96
208	17:19:22	96
209	17:24:22	95
210	17:29:22	94
211	17:34:22	92
212	17:39:22	90
213	17:44:22	87
214	17:49:22	84
215	17:54:22	82
216	17:59:22	81
217	18:04:22	81
218	18:09:22	82
219	18:14:22	83
220	18:19:22	84
221	18:24:22	83
222	18:29:22	82
223	18:34:22	81
224	18:39:22	80
225	18:44:22	80
226	18:49:22	79
227	18:54:22	79
228	18:59:22	79
229	19:04:22	79
230	19:09:22	79
231	19:14:22	79
232	19:19:22	79
233	19:24:22	80
234	19:29:22	82
235	19:34:22	84
236	19:39:22	86
237	19:44:22	87
238	19:49:22	89
239	19:54:22	89
240	19:59:22	90
241	20:04:22	90
242	20:09:22	91
243	20:14:22	91
244	20:19:22	91
245	20:24:22	91
246	20:29:22	91
247	20:34:22	90
248	20:39:22	90
249	20:44:23	91
250	20:49:23	92
251	20:54:23	93
252	20:59:23	95
253	21:04:23	98
254	21:09:23	101
255	21:14:23	106
256	21:19:23	111
257	21:24:23	116
258	21:29:23	122
259	21:34:23	127
260	21:39:23	131
261	21:44:23	133
262	21:49:23	134
263	21:54:23	133
264	21:59:23	132
265	22:04:23	131
266	22:09:23	129
267	22:14:23	127
268	22:19:23	125
269	22:24:23	123
270	22:29:23	120
271	22:34:23	118
272	22:39:23	116
273	22:44:23	113
274	22:49:23	111
275	22:54:23	109
276	22:59:23	107
277	23:04:23	106
278	23:09:23	104
279	23:14:23	102
280	23:19:23	100
281	23:24:23	99
282	23:29:23	97
283	23:34:23	95
284	23:39:23	93
285	23:44:23	92
286	23:49:23	91
287	23:54:23	91
288	23:59:23	91
289	0:04:23	92
290	0:09:23	92
291	0:14:23	92
292	0:19:23	92
293	0:24:23	91
294	0:29:23	91
295	0:34:23	90
296	0:39:23	90
297	0:44:23	90
298	0:49:23	89
299	0:54:23	89
300	0:59:23	89
301	1:04:23	88
302	1:09:23	88
303	1:14:23	88
304	1:19:23	87
305	1:24:23	87
306	1:29:23	87
307	1:34:23	87
308	1:39:23	88
309	1:44:23	88
310	1:49:23	88
311	1:54:23	88
312	1:59:23	88
313	2:04:23	88
314	2:09:23	88
315	2:14:23	88
316	2:19:23	88
317	2:24:23	88
318	2:29:23	87
319	2:34:23	87
320	2:39:23	87
321	2:44:23	87
322	2:49:23	87
323	2:54:23	87
324	2:59:23	87
325	3:04:23	87
326	3:09:23	87
327	3:14:23	87
328	3:19:23	87
329	3:24:23	88
330	3:29:23	88
331	3:34:23	88
332	3:39:23	88
333	3:44:23	89
334	3:49:23	89
335	3:54:23	89
336	3:59:23	89
337	4:04:23	89
338	4:09:23	89
339	4:14:23	89
340	4:19:23	89
341	4:24:23	90
342	4:29:23	90
343	4:34:23	90
344	4:39:23	90
345	4:44:23	90
346	4:49:23	91
347	4:54:23	91
348	4:59:23	92
349	5:04:23	92
350	5:09:23	93
351	5:14:23	93
352	5:19:23	93
353	5:24:23	93
354	5:29:23	93
355	5:34:23	92
356	5:39:23	92
357	5:44:23	92
358	5:49:23	92
359	5:54:23	92
360	5:59:23	93
361	6:04:23	93
362	6:09:23	93
363	6:14:23	93
364	6:19:23	93
365	6:24:23	93
366	6:29:23	93
367	6:34:23	92
368	6:39:23	92
369	6:44:23	92
370	6:49:23	92
371	6:54:23	92
372	6:59:23	92
373	7:04:23	92
374	7:09:23	92
375	7:14:23	92
376	7:19:23	92
377	7:24:23	92
378	7:29:23	92
379	7:34:23	93
380	7:39:23	93
381	7:44:23	93
382	7:49:23	92
383	7:54:23	92
384	7:59:23	92
385	8:04:23	92
386	8:09:23	91
387	8:14:23	91
388	8:19:23	91
389	8:24:23	90
390	8:29:23	90
391	8:34:23	90
392	8:39:23	89
393	8:44:23	89
394	8:49:23	90
395	8:54:23	90
396	8:59:23	91
397	9:04:23	92
398	9:09:23	93
399	9:14:23	95
400	9:19:23	97
401	9:24:23	99
402	9:29:23	102
403	9:34:23	106
404	9:39:23	110
405	9:44:23	114
406	9:49:23	117
407	9:54:23	121
408	9:59:23	123
409	10:04:23	125
410	10:09:23	125
411	10:14:23	125
412	10:19:23	124
413	10:24:23	123
414	10:29:23	121
415	10:34:23	120
416	10:39:23	118
417	10:44:23	117
418	10:49:23	115
419	10:54:23	113
420	10:59:23	110
421	11:04:23	107
422	11:09:23	104
423	11:14:23	102
424	11:19:23	100
425	11:24:23	99
426	11:29:23	98
427	11:34:23	97
428	11:39:23	96
429	11:44:23	95
430	11:49:23	94
431	11:54:23	94
432	11:59:23	94
433	12:04:23	94
434	12:09:23	94
435	12:14:23	94
436	12:19:23	93
437	12:24:23	92
438	12:29:23	91
439	12:34:23	89
440	12:39:23	88
441	12:44:23	87
442	12:49:23	86
443	12:54:23	85
444	12:59:23	84
445	13:04:23	84
446	13:09:23	84
447	13:14:23	84
448	13:19:23	84
449	13:24:23	84
450	13:29:23	85
451	13:34:23	85
452	13:39:23	86
453	13:44:23	87
454	13:49:23	88
455	13:54:23	90
456	13:59:23	91
457	14:04:23	93
458	14:09:23	95
459	14:14:23	97
460	14:19:23	99
461	14:24:23	102
462	14:29:23	105
463	14:34:23	107
464	14:39:23	109
465	14:44:23	111
466	14:49:23	112
467	14:54:23	112
468	14:59:23	112
469	15:04:23	111
470	15:09:23	111
471	15:14:23	110
472	15:19:23	110
473	15:24:23	110
474	15:29:23	110
475	15:34:23	109
476	15:39:23	109
477	15:44:23	109
478	15:49:23	108
479	15:54:23	108
480	15:59:23	108
481	16:04:23	108
482	16:09:23	108
483	16:14:23	108
484	16:19:23	107
485	16:24:23	107
486	16:29:23	105
487	16:34:23	104
488	16:39:23	103
489	16:44:23	103
490	16:49:23	102
491	16:54:23	102
492	16:59:23	101
493	17:04:23	100
494	17:09:23	99
495	17:14:23	98
496	17:19:23	96
497	17:24:23	96
498	17:29:23	96
499	17:34:23	98
500	17:39:23	99
501	17:44:23	102
502	17:49:23	104
503	17:54:23	107
504	17:59:23	108
505	18:04:23	109
506	18:09:23	110
507	18:14:23	110
508	18:19:23	109
509	18:24:23	108
510	18:29:23	107
511	18:34:23	105
512	18:39:23	103
513	18:44:23	101
514	18:49:23	98
515	18:54:23	96
516	18:59:23	95
517	19:04:23	94
518	19:09:23	93
519	19:14:23	93
520	19:19:23	93
521	19:24:23	93
522	19:29:23	93
523	19:34:23	93
524	19:39:23	93
525	19:44:23	93
526	19:49:23	94
527	19:54:23	94
528	19:59:23	95
529	20:04:23	95
530	20:09:23	95
531	20:14:23	95
532	20:19:23	95
533	20:24:23	94
534	20:29:23	95
535	20:34:23	96
536	20:39:23	99
537	20:44:23	103
538	20:49:23	109
539	20:54:23	116
540	20:59:23	123
541	21:04:23	131
542	21:09:23	137
543	21:14:23	143
544	21:19:23	147
545	21:24:23	149
546	21:29:23	151
547	21:34:23	150
548	21:39:23	148
549	21:44:23	145
550	21:49:23	142
551	21:54:23	138
552	21:59:23	133
553	22:04:23	129
554	22:09:23	124
555	22:14:23	120
556	22:19:23	117
557	22:24:23	114
558	22:29:23	111
559	22:34:23	108
560	22:39:23	106
561	22:44:23	104
562	22:49:23	102
563	22:54:23	101
564	22:59:23	99
565	23:04:23	97
566	23:09:23	96
567	23:14:23	95
568	23:19:23	95
569	23:24:23	95
570	23:29:23	95
571	23:34:23	95
572	23:39:23	96
573	23:44:23	96
574	23:49:23	96
575	23:54:23	96
576	23:59:23	95
