# Supplementary material for: Detrended Fluctuation Analysis in the prediction of type 2 diabetes mellitus in patients at risk: Model optimization and comparison with other metrics
Source: PLoS One. 2019 Dec 18;14(12):e0225817. doi: 10.1371/journal.pone.0225817 (PMC6919578; doi:10.1371/journal.pone.0225817)
Supplement: S1 File — This file includes glucose time series from all patients included in the study and the database with clinical variables. (ZIP) [file pone.0225817.s001.zip › S1/case 33.csv]

	hora	glucemia
1	0:02:29	99
2	0:07:29	98
3	0:12:29	98
4	0:17:29	97
5	0:22:29	97
6	0:27:29	97
7	0:32:29	97
8	0:37:29	96
9	0:42:29	96
10	0:47:29	96
11	0:52:29	95
12	0:57:29	95
13	1:02:29	94
14	1:07:29	94
15	1:12:29	93
16	1:17:29	93
17	1:22:29	93
18	1:27:29	93
19	1:32:29	93
20	1:37:29	93
21	1:42:29	94
22	1:47:29	95
23	1:52:29	96
24	1:57:29	96
25	2:02:29	97
26	2:07:29	97
27	2:12:29	98
28	2:17:29	98
29	2:22:29	98
30	2:27:29	98
31	2:32:29	98
32	2:37:29	97
33	2:42:29	97
34	2:47:29	97
35	2:52:29	96
36	2:57:29	96
37	3:02:29	95
38	3:07:29	94
39	3:12:29	93
40	3:17:29	92
41	3:22:29	92
42	3:27:29	91
43	3:32:29	91
44	3:37:29	91
45	3:42:29	91
46	3:47:29	91
47	3:52:29	91
48	3:57:29	91
49	4:02:29	91
50	4:07:29	91
51	4:12:29	91
52	4:17:29	91
53	4:22:29	92
54	4:27:29	92
55	4:32:29	93
56	4:37:29	93
57	4:42:29	93
58	4:47:29	93
59	4:52:29	93
60	4:57:29	93
61	5:02:29	93
62	5:07:29	92
63	5:12:29	92
64	5:17:29	91
65	5:22:29	91
66	5:27:29	91
67	5:32:29	91
68	5:37:29	91
69	5:42:29	91
70	5:47:29	91
71	5:52:29	91
72	5:57:29	91
73	6:02:29	90
74	6:07:29	90
75	6:12:29	90
76	6:17:29	90
77	6:22:29	90
78	6:27:29	90
79	6:32:29	90
80	6:37:29	91
81	6:42:29	91
82	6:47:29	92
83	6:52:29	92
84	6:57:29	92
85	7:02:29	92
86	7:07:29	92
87	7:12:29	91
88	7:17:29	91
89	7:22:29	90
90	7:27:29	89
91	7:32:29	89
92	7:37:29	90
93	7:42:29	90
94	7:47:29	91
95	7:52:29	92
96	7:57:29	92
97	8:02:29	93
98	8:07:29	93
99	8:12:29	94
100	8:17:29	94
101	8:22:29	94
102	8:27:29	94
103	8:32:29	94
104	8:37:29	95
105	8:42:29	95
106	8:47:29	96
107	8:52:29	96
108	8:57:29	96
109	9:02:29	96
110	9:07:29	96
111	9:12:29	95
112	9:17:29	94
113	9:22:29	94
114	9:27:29	94
115	9:32:29	96
116	9:37:29	99
117	9:42:29	103
118	9:47:29	108
119	9:52:29	112
120	9:57:29	114
121	10:02:29	115
122	10:07:29	113
123	10:12:29	110
124	10:17:29	106
125	10:22:29	102
126	10:27:29	98
127	10:32:29	95
128	10:37:29	93
129	10:42:29	92
130	10:47:29	92
131	10:52:29	92
132	10:57:29	92
133	11:02:29	92
134	11:07:29	92
135	11:12:29	92
136	11:17:29	92
137	11:22:29	92
138	11:27:29	92
139	11:32:29	92
140	11:37:29	92
141	11:42:29	92
142	11:47:29	91
143	11:52:29	91
144	11:57:29	90
145	12:02:29	90
146	12:07:29	89
147	12:12:29	89
148	12:17:29	88
149	12:22:29	88
150	12:27:29	88
151	12:32:29	88
152	12:37:29	88
153	12:42:29	89
154	12:47:29	89
155	12:52:29	89
156	12:57:29	90
157	13:02:29	90
158	13:07:29	90
159	13:12:29	90
160	13:17:29	89
161	13:22:29	90
162	13:27:29	90
163	13:32:29	91
164	13:37:29	91
165	13:42:29	91
166	13:47:29	91
167	13:52:29	91
168	13:57:29	91
169	14:02:29	93
170	14:07:29	95
171	14:12:29	99
172	14:17:29	103
173	14:22:29	108
174	14:27:29	112
175	14:32:29	115
176	14:37:29	116
177	14:42:29	116
178	14:47:29	115
179	14:52:29	114
180	14:57:29	113
181	15:02:29	111
182	15:07:29	110
183	15:12:29	109
184	15:17:29	108
185	15:22:29	107
186	15:27:29	106
187	15:32:29	106
188	15:37:29	105
189	15:42:29	105
190	15:47:29	104
191	15:52:29	104
192	15:57:29	103
193	16:02:29	103
194	16:07:29	102
195	16:12:29	101
196	16:17:29	100
197	16:22:29	99
198	16:27:29	98
199	16:32:29	97
200	16:37:29	96
201	16:42:29	96
202	16:47:29	96
203	16:52:29	96
204	16:57:29	96
205	17:02:29	97
206	17:07:29	99
207	17:12:29	100
208	17:17:29	101
209	17:22:29	102
210	17:27:29	102
211	17:32:29	102
212	17:37:29	102
213	17:42:29	102
214	17:47:29	102
215	17:52:29	102
216	17:57:29	103
217	18:02:29	103
218	18:07:29	102
219	18:12:29	100
220	18:17:29	99
221	18:22:29	97
222	18:27:29	95
223	18:32:29	94
224	18:37:29	94
225	18:42:29	93
226	18:47:29	93
227	18:52:29	93
228	18:57:29	93
229	19:02:29	92
230	19:07:29	92
231	19:12:29	91
232	19:17:29	91
233	19:22:29	90
234	19:27:29	90
235	19:32:29	89
236	19:37:29	89
237	19:42:29	89
238	19:47:29	90
239	19:52:29	90
240	19:57:29	91
241	20:02:29	92
242	20:07:29	92
243	20:12:29	93
244	20:17:29	93
245	20:22:29	93
246	20:27:29	93
247	20:32:29	92
248	20:37:29	92
249	20:42:29	92
250	20:47:29	93
251	20:52:29	95
252	20:57:29	97
253	21:02:29	100
254	21:07:29	104
255	21:12:29	107
256	21:17:29	110
257	21:22:29	111
258	21:27:29	111
259	21:32:29	111
260	21:37:29	109
261	21:42:29	107
262	21:47:29	105
263	21:52:29	104
264	21:57:29	103
265	22:02:29	102
266	22:07:29	102
267	22:12:29	103
268	22:17:29	104
269	22:22:29	105
270	22:27:29	107
271	22:32:29	109
272	22:37:29	112
273	22:42:29	114
274	22:47:29	115
275	22:52:29	116
276	22:57:29	117
277	23:02:29	117
278	23:07:29	116
279	23:12:29	115
280	23:17:29	114
281	23:22:29	114
282	23:27:29	113
283	23:32:29	113
284	23:37:29	112
285	23:42:29	112
286	23:47:29	111
287	23:52:29	111
288	23:57:29	111
289	0:02:29	111
290	0:07:29	111
291	0:12:29	112
292	0:17:29	112
293	0:22:29	113
294	0:27:29	115
295	0:32:29	116
296	0:37:29	117
297	0:42:29	119
298	0:47:29	120
299	0:52:29	122
300	0:57:29	123
301	1:02:29	125
302	1:07:29	126
303	1:12:29	127
304	1:17:29	128
305	1:22:29	129
306	1:27:29	130
307	1:32:29	130
308	1:37:29	131
309	1:42:29	131
310	1:47:29	130
311	1:52:29	130
312	1:57:29	128
313	2:02:29	127
314	2:07:29	125
315	2:12:29	123
316	2:17:29	121
317	2:22:29	119
318	2:27:29	117
319	2:32:29	116
320	2:37:29	115
321	2:42:29	114
322	2:47:29	114
323	2:52:29	115
324	2:57:29	116
325	3:02:29	118
326	3:07:29	119
327	3:12:29	120
328	3:17:29	121
329	3:22:29	122
330	3:27:29	122
331	3:32:29	122
332	3:37:29	122
333	3:42:29	121
334	3:47:29	121
335	3:52:29	121
336	3:57:29	121
337	4:02:29	122
338	4:07:29	123
339	4:12:29	123
340	4:17:29	124
341	4:22:29	124
342	4:27:29	125
343	4:32:29	125
344	4:37:29	126
345	4:42:29	126
346	4:47:29	127
347	4:52:29	127
348	4:57:29	126
349	5:02:29	126
350	5:07:29	125
351	5:12:29	123
352	5:17:29	122
353	5:22:29	121
354	5:27:29	119
355	5:32:29	118
356	5:37:29	117
357	5:42:29	116
358	5:47:29	115
359	5:52:29	115
360	5:57:29	115
361	6:02:29	114
362	6:07:29	114
363	6:12:29	114
364	6:17:29	114
365	6:22:29	115
366	6:27:29	116
367	6:32:29	117
368	6:37:29	119
369	6:42:29	120
370	6:47:29	121
371	6:52:29	121
372	6:57:29	120
373	7:02:29	119
374	7:07:29	118
375	7:12:29	117
376	7:17:29	116
377	7:22:29	116
378	7:27:29	115
379	7:32:29	115
380	7:37:29	114
381	7:42:29	114
382	7:47:29	114
383	7:52:29	115
384	7:57:29	115
385	8:02:29	114
386	8:07:29	113
387	8:12:29	112
388	8:17:29	112
389	8:22:29	111
390	8:27:29	111
391	8:32:29	111
392	8:37:29	112
393	8:42:29	111
394	8:47:29	110
395	8:52:29	109
396	8:57:29	106
397	9:02:29	103
398	9:07:29	100
399	9:12:29	98
400	9:17:29	96
401	9:22:29	95
402	9:27:29	94
403	9:32:29	94
404	9:37:29	95
405	9:42:29	95
406	9:47:29	96
407	9:52:29	96
408	9:57:29	96
409	10:02:29	95
410	10:07:29	93
411	10:12:29	91
412	10:17:29	89
413	10:22:29	89
414	10:27:29	90
415	10:32:29	92
416	10:37:29	93
417	10:42:29	94
418	10:47:29	95
419	10:52:29	95
420	10:57:29	94
421	11:02:29	93
422	11:07:29	90
423	11:12:29	88
424	11:17:29	87
425	11:22:29	87
426	11:27:29	87
427	11:32:29	89
428	11:37:29	90
429	11:42:29	92
430	11:47:29	92
431	11:52:29	92
432	11:57:29	92
433	12:02:29	91
434	12:07:29	90
435	12:12:29	90
436	12:17:29	90
437	12:22:29	90
438	12:27:29	90
439	12:32:29	91
440	12:37:29	92
441	12:42:29	93
442	12:47:29	93
443	12:52:29	93
444	12:57:29	92
445	13:02:29	91
446	13:07:29	90
447	13:12:29	88
448	13:17:29	87
449	13:22:29	86
450	13:27:29	85
451	13:32:29	84
452	13:37:29	83
453	13:42:29	83
454	13:47:29	82
455	13:52:29	82
456	13:57:29	81
457	14:02:29	80
458	14:07:29	79
459	14:12:29	79
460	14:17:29	80
461	14:22:29	82
462	14:27:29	86
463	14:32:29	92
464	14:37:29	100
465	14:42:29	108
466	14:47:29	116
467	14:52:29	122
468	14:57:29	128
469	15:02:29	132
470	15:07:29	134
471	15:12:29	135
472	15:17:29	134
473	15:22:29	134
474	15:27:29	133
475	15:32:29	132
476	15:37:29	130
477	15:42:29	128
478	15:47:29	127
479	15:52:29	125
480	15:57:29	123
481	16:02:29	120
482	16:07:29	118
483	16:12:29	115
484	16:17:29	112
485	16:22:29	110
486	16:27:29	109
487	16:32:29	108
488	16:37:29	107
489	16:42:29	106
490	16:47:29	106
491	16:52:29	105
492	16:57:29	105
493	17:02:29	105
494	17:07:29	106
495	17:12:29	106
496	17:17:29	106
497	17:22:29	105
498	17:27:29	104
499	17:32:29	103
500	17:37:29	102
501	17:42:29	102
502	17:47:29	103
503	17:52:29	103
504	17:57:29	104
505	18:02:29	105
506	18:07:29	105
507	18:12:29	105
508	18:17:29	106
509	18:22:29	107
510	18:27:29	108
511	18:32:29	110
512	18:37:29	112
513	18:42:29	115
514	18:47:29	117
515	18:52:29	118
516	18:57:29	118
517	19:02:29	117
518	19:07:29	116
519	19:12:29	114
520	19:17:29	113
521	19:22:29	111
522	19:27:29	110
523	19:32:29	110
524	19:37:29	109
525	19:42:29	110
526	19:47:29	110
527	19:52:29	110
528	19:57:29	110
529	20:02:29	109
530	20:07:29	107
531	20:12:29	105
532	20:17:29	103
533	20:22:29	100
534	20:27:29	96
535	20:32:29	93
536	20:37:29	90
537	20:42:29	88
538	20:47:29	86
539	20:52:29	86
540	20:57:29	86
541	21:02:29	87
542	21:07:29	90
543	21:12:29	92
544	21:17:29	95
545	21:22:29	98
546	21:27:29	100
547	21:32:29	101
548	21:37:29	101
549	21:42:29	100
550	21:47:29	99
551	21:52:29	98
552	21:57:29	97
553	22:02:29	97
554	22:07:29	97
555	22:12:29	98
556	22:17:29	98
557	22:22:29	99
558	22:27:29	101
559	22:32:29	102
560	22:37:29	103
561	22:42:29	105
562	22:47:29	106
563	22:52:29	107
564	22:57:29	108
565	23:02:29	109
566	23:07:29	110
567	23:12:29	111
568	23:17:29	111
569	23:22:29	112
570	23:27:29	113
571	23:32:29	113
572	23:37:29	114
573	23:42:29	114
574	23:47:29	114
575	23:52:29	114
576	23:57:29	113
