# Supplementary material for: Detrended Fluctuation Analysis in the prediction of type 2 diabetes mellitus in patients at risk: Model optimization and comparison with other metrics
Source: PLoS One. 2019 Dec 18;14(12):e0225817. doi: 10.1371/journal.pone.0225817 (PMC6919578; doi:10.1371/journal.pone.0225817)
Supplement: S1 File — This file includes glucose time series from all patients included in the study and the database with clinical variables. (ZIP) [file pone.0225817.s001.zip › S1/case 34.csv]

	hora	glucemia
1	0:03:16	62
2	0:08:16	62
3	0:13:16	63
4	0:18:16	63
5	0:23:16	63
6	0:28:16	63
7	0:33:16	63
8	0:38:16	63
9	0:43:16	63
10	0:48:16	64
11	0:53:16	63
12	0:58:16	63
13	1:03:16	63
14	1:08:16	62
15	1:13:16	62
16	1:18:16	60
17	1:23:16	59
18	1:28:16	58
19	1:33:16	58
20	1:38:16	58
21	1:43:16	58
22	1:48:16	59
23	1:53:16	60
24	1:58:16	60
25	2:03:16	61
26	2:08:16	61
27	2:13:16	62
28	2:18:16	62
29	2:23:16	63
30	2:28:16	63
31	2:33:16	63
32	2:38:16	63
33	2:43:16	64
34	2:48:16	64
35	2:53:16	63
36	2:58:16	63
37	3:03:16	62
38	3:08:16	62
39	3:13:16	62
40	3:18:16	63
41	3:23:16	63
42	3:28:16	64
43	3:33:16	64
44	3:38:16	65
45	3:43:16	65
46	3:48:16	66
47	3:53:16	66
48	3:58:16	67
49	4:03:16	67
50	4:08:16	67
51	4:13:16	66
52	4:18:16	66
53	4:23:16	66
54	4:28:16	66
55	4:33:16	66
56	4:38:16	67
57	4:43:16	67
58	4:48:16	67
59	4:53:16	67
60	4:58:16	68
61	5:03:16	68
62	5:08:16	68
63	5:13:16	68
64	5:18:16	68
65	5:23:16	68
66	5:28:16	68
67	5:33:16	68
68	5:38:16	68
69	5:43:16	68
70	5:48:16	68
71	5:53:16	68
72	5:58:16	67
73	6:03:16	67
74	6:08:16	67
75	6:13:16	67
76	6:18:16	66
77	6:23:16	66
78	6:28:16	65
79	6:33:16	65
80	6:38:16	65
81	6:43:16	66
82	6:48:16	66
83	6:53:16	66
84	6:58:16	66
85	7:03:16	66
86	7:08:16	66
87	7:13:16	66
88	7:18:16	66
89	7:23:16	65
90	7:28:16	65
91	7:33:16	65
92	7:38:16	65
93	7:43:16	65
94	7:48:16	65
95	7:53:16	65
96	7:58:16	66
97	8:03:16	66
98	8:08:16	66
99	8:13:16	66
100	8:18:16	67
101	8:23:16	68
102	8:28:16	70
103	8:33:16	73
104	8:38:16	76
105	8:43:16	78
106	8:48:16	81
107	8:53:16	83
108	8:58:16	86
109	9:03:16	90
110	9:08:16	95
111	9:13:16	101
112	9:18:16	107
113	9:23:16	111
114	9:28:16	113
115	9:33:16	113
116	9:38:16	112
117	9:43:16	110
118	9:48:16	108
119	9:53:16	107
120	9:58:16	106
121	10:03:16	106
122	10:08:16	106
123	10:13:16	106
124	10:18:16	106
125	10:23:16	105
126	10:28:16	104
127	10:33:16	103
128	10:38:16	102
129	10:43:16	102
130	10:48:16	103
131	10:53:16	105
132	10:58:16	108
133	11:03:16	111
134	11:08:16	112
135	11:13:16	112
136	11:18:16	110
137	11:23:16	107
138	11:28:16	104
139	11:33:16	102
140	11:38:16	102
141	11:43:16	102
142	11:48:16	104
143	11:53:16	105
144	11:58:16	106
145	12:03:16	108
146	12:08:16	108
147	12:13:16	109
148	12:18:16	109
149	12:23:16	109
150	12:28:16	109
151	12:33:16	108
152	12:38:16	107
153	12:43:16	105
154	12:48:16	102
155	12:53:16	99
156	12:58:16	96
157	13:03:16	92
158	13:08:16	89
159	13:13:16	87
160	13:18:16	85
161	13:23:16	83
162	13:28:16	82
163	13:33:16	82
164	13:38:16	82
165	13:43:16	83
166	13:48:16	84
167	13:53:16	85
168	13:58:16	86
169	14:03:16	86
170	14:08:16	86
171	14:13:16	85
172	14:18:16	84
173	14:23:16	83
174	14:28:16	82
175	14:33:16	82
176	14:38:16	81
177	14:43:16	81
178	14:48:16	82
179	14:53:16	84
180	14:58:16	87
181	15:03:16	90
182	15:08:16	95
183	15:13:16	100
184	15:18:16	105
185	15:23:16	110
186	15:28:16	114
187	15:33:16	116
188	15:38:16	118
189	15:43:16	118
190	15:48:16	117
191	15:53:16	116
192	15:58:16	114
193	16:03:16	114
194	16:08:16	113
195	16:13:16	114
196	16:18:16	114
197	16:23:16	114
198	16:28:16	114
199	16:33:16	114
200	16:38:16	113
201	16:43:16	113
202	16:48:16	113
203	16:53:16	113
204	16:58:16	113
205	17:03:16	113
206	17:08:16	113
207	17:13:16	112
208	17:18:16	112
209	17:23:16	112
210	17:28:16	112
211	17:33:16	112
212	17:38:16	112
213	17:43:16	113
214	17:48:16	113
215	17:53:16	113
216	17:58:16	113
217	18:03:16	113
218	18:08:16	113
219	18:13:16	114
220	18:18:16	114
221	18:23:16	114
222	18:28:16	114
223	18:33:16	113
224	18:38:16	113
225	18:43:16	112
226	18:48:16	111
227	18:53:16	111
228	18:58:16	111
229	19:03:16	111
230	19:08:16	112
231	19:13:16	113
232	19:18:16	114
233	19:23:16	116
234	19:28:16	117
235	19:33:16	119
236	19:38:16	120
237	19:43:16	120
238	19:48:16	120
239	19:53:16	120
240	19:58:16	120
241	20:03:16	120
242	20:08:16	120
243	20:13:16	121
244	20:18:16	122
245	20:23:16	123
246	20:28:16	124
247	20:33:16	124
248	20:38:16	124
249	20:43:16	124
250	20:48:16	123
251	20:53:16	122
252	20:58:16	122
253	21:03:16	122
254	21:08:16	122
255	21:13:16	123
256	21:18:16	123
257	21:23:16	123
258	21:28:16	124
259	21:33:16	123
260	21:38:16	123
261	21:43:16	123
262	21:48:16	124
263	21:53:16	125
264	21:58:16	126
265	22:03:16	127
266	22:08:16	129
267	22:13:16	132
268	22:18:16	134
269	22:23:16	136
270	22:28:16	137
271	22:33:16	136
272	22:38:16	134
273	22:43:16	131
274	22:48:16	128
275	22:53:16	124
276	22:58:16	122
277	23:03:16	120
278	23:08:16	118
279	23:13:16	118
280	23:18:16	118
281	23:23:16	118
282	23:28:16	118
283	23:33:16	118
284	23:38:16	118
285	23:43:16	119
286	23:48:16	120
287	23:53:16	121
288	23:58:16	123
289	0:03:16	125
290	0:08:16	126
291	0:13:16	127
292	0:18:16	127
293	0:23:16	126
294	0:28:16	125
295	0:33:16	123
296	0:38:16	121
297	0:43:16	119
298	0:48:16	117
299	0:53:16	116
300	0:58:16	114
301	1:03:16	113
302	1:08:16	113
303	1:13:16	113
304	1:18:16	113
305	1:23:16	115
306	1:28:16	116
307	1:33:16	117
308	1:38:16	118
309	1:43:16	119
310	1:48:16	119
311	1:53:16	119
312	1:58:16	118
313	2:03:16	118
314	2:08:16	117
315	2:13:16	116
316	2:18:16	116
317	2:23:16	115
318	2:28:16	114
319	2:33:16	113
320	2:38:16	112
321	2:43:16	111
322	2:48:16	110
323	2:53:16	109
324	2:58:16	109
325	3:03:16	109
326	3:08:16	108
327	3:13:16	109
328	3:18:16	109
329	3:23:16	109
330	3:28:16	109
331	3:33:16	109
332	3:38:16	109
333	3:43:16	109
334	3:48:16	109
335	3:53:16	109
336	3:58:16	109
337	4:03:16	109
338	4:08:16	109
339	4:13:16	109
340	4:18:16	109
341	4:23:16	109
342	4:28:16	109
343	4:33:16	109
344	4:38:16	109
345	4:43:16	109
346	4:48:16	109
347	4:53:16	109
348	4:58:16	108
349	5:03:16	108
350	5:08:16	107
351	5:13:16	107
352	5:18:16	107
353	5:23:16	107
354	5:28:16	107
355	5:33:16	107
356	5:38:16	106
357	5:43:16	106
358	5:48:16	106
359	5:53:16	106
360	5:58:16	107
361	6:03:16	107
362	6:08:16	107
363	6:13:16	107
364	6:18:16	107
365	6:23:16	107
366	6:28:16	108
367	6:33:16	108
368	6:38:16	109
369	6:43:16	110
370	6:48:16	111
371	6:53:16	111
372	6:58:16	110
373	7:03:16	109
374	7:08:16	108
375	7:13:16	107
376	7:18:16	106
377	7:23:16	106
378	7:28:16	106
379	7:33:16	106
380	7:38:16	107
381	7:43:16	107
382	7:48:16	107
383	7:53:16	108
384	7:58:16	108
385	8:03:16	108
386	8:08:16	109
387	8:13:16	109
388	8:18:16	108
389	8:23:16	108
390	8:28:16	108
391	8:33:16	108
392	8:38:16	108
393	8:43:16	109
394	8:48:16	110
395	8:53:16	111
396	8:58:16	113
397	9:03:16	114
398	9:08:16	115
399	9:13:16	115
400	9:18:16	115
401	9:23:16	114
402	9:28:16	114
403	9:33:16	113
404	9:38:16	113
405	9:43:16	113
406	9:48:16	113
407	9:53:16	113
408	9:58:16	113
409	10:03:16	113
410	10:08:16	113
411	10:13:16	113
412	10:18:16	113
413	10:23:16	114
414	10:28:16	114
415	10:33:16	115
416	10:38:16	116
417	10:43:16	117
418	10:48:16	120
419	10:53:16	122
420	10:58:16	125
421	11:03:16	126
422	11:08:16	126
423	11:13:16	124
424	11:18:16	120
425	11:23:16	116
426	11:28:16	112
427	11:33:16	110
428	11:38:16	109
429	11:43:16	109
430	11:48:16	109
431	11:53:16	109
432	11:58:16	110
433	12:03:16	110
434	12:08:16	111
435	12:13:16	111
436	12:18:16	111
437	12:23:16	111
438	12:28:16	111
439	12:33:16	111
440	12:38:16	110
441	12:43:16	110
442	12:48:16	109
443	12:53:16	108
444	12:58:16	108
445	13:03:16	107
446	13:08:16	106
447	13:13:16	105
448	13:18:16	104
449	13:23:16	103
450	13:28:16	103
451	13:33:16	102
452	13:38:16	102
453	13:43:16	102
454	13:48:16	101
455	13:53:16	101
456	13:58:16	101
457	14:03:16	100
458	14:08:16	100
459	14:13:16	99
460	14:18:16	98
461	14:23:16	98
462	14:28:16	97
463	14:33:16	97
464	14:38:16	96
465	14:43:16	96
466	14:48:16	96
467	14:53:16	96
468	14:58:16	96
469	15:03:16	96
470	15:08:16	95
471	15:13:16	96
472	15:18:16	97
473	15:23:16	100
474	15:28:16	104
475	15:33:16	109
476	15:38:16	115
477	15:43:16	121
478	15:48:16	125
479	15:53:16	129
480	15:58:16	131
481	16:03:16	131
482	16:08:16	131
483	16:13:16	130
484	16:18:16	128
485	16:23:16	127
486	16:28:16	125
487	16:33:16	123
488	16:38:16	121
489	16:43:16	119
490	16:48:16	116
491	16:53:16	114
492	16:58:16	112
493	17:03:16	110
494	17:08:16	109
495	17:13:16	108
496	17:18:16	107
497	17:23:16	106
498	17:28:16	105
499	17:33:16	104
500	17:38:16	103
501	17:43:16	102
502	17:48:16	101
503	17:53:16	99
504	17:58:16	98
505	18:03:16	96
506	18:08:16	95
507	18:13:16	93
508	18:18:16	92
509	18:23:16	91
510	18:28:16	91
511	18:33:16	90
512	18:38:16	90
513	18:43:16	90
514	18:48:16	90
515	18:53:16	90
516	18:58:16	91
517	19:03:16	91
518	19:08:16	91
519	19:13:16	91
520	19:18:16	92
521	19:23:16	92
522	19:28:16	94
523	19:33:16	95
524	19:38:16	98
525	19:43:16	100
526	19:48:16	102
527	19:53:16	103
528	19:58:16	104
529	20:03:16	104
530	20:08:16	103
531	20:13:16	102
532	20:18:16	101
533	20:23:16	100
534	20:28:16	99
535	20:33:16	99
536	20:38:16	98
537	20:43:16	97
538	20:48:16	96
539	20:53:16	95
540	20:58:16	94
541	21:03:16	94
542	21:08:16	95
543	21:13:16	97
544	21:18:16	100
545	21:23:16	104
546	21:28:16	109
547	21:33:16	113
548	21:38:16	115
549	21:43:16	116
550	21:48:16	116
551	21:53:16	115
552	21:58:16	113
553	22:03:16	110
554	22:08:16	108
555	22:13:16	107
556	22:18:16	106
557	22:23:16	105
558	22:28:16	104
559	22:33:16	103
560	22:38:16	103
561	22:43:16	102
562	22:48:16	102
563	22:53:16	101
564	22:58:16	101
565	23:03:16	101
566	23:08:16	102
567	23:13:16	103
568	23:18:16	105
569	23:23:16	107
570	23:28:16	108
571	23:33:16	110
572	23:38:16	111
573	23:43:16	111
574	23:48:16	111
575	23:53:16	109
576	23:58:16	107
