# Supplementary material for: Detrended Fluctuation Analysis in the prediction of type 2 diabetes mellitus in patients at risk: Model optimization and comparison with other metrics
Source: PLoS One. 2019 Dec 18;14(12):e0225817. doi: 10.1371/journal.pone.0225817 (PMC6919578; doi:10.1371/journal.pone.0225817)
Supplement: S1 File — This file includes glucose time series from all patients included in the study and the database with clinical variables. (ZIP) [file pone.0225817.s001.zip › S1/case 35.csv]

	hora	glucemia
1	0:00:11	90
2	0:05:11	88
3	0:10:11	86
4	0:15:11	84
5	0:20:11	82
6	0:25:11	80
7	0:30:11	77
8	0:35:11	75
9	0:40:11	73
10	0:45:11	70
11	0:50:11	68
12	0:55:11	66
13	1:00:11	64
14	1:05:11	62
15	1:10:11	61
16	1:15:11	59
17	1:20:11	57
18	1:25:11	56
19	1:30:11	55
20	1:35:11	54
21	1:40:11	54
22	1:45:11	54
23	1:50:11	54
24	1:55:11	54
25	2:00:11	54
26	2:05:11	54
27	2:10:11	54
28	2:15:11	54
29	2:20:11	54
30	2:25:11	55
31	2:30:11	55
32	2:35:11	55
33	2:40:11	56
34	2:45:11	56
35	2:50:11	57
36	2:55:11	58
37	3:00:11	58
38	3:05:11	60
39	3:10:11	61
40	3:15:11	62
41	3:20:11	63
42	3:25:11	64
43	3:30:11	65
44	3:35:11	65
45	3:40:11	65
46	3:45:11	66
47	3:50:11	65
48	3:55:11	65
49	4:00:11	65
50	4:05:11	65
51	4:10:11	65
52	4:15:11	65
53	4:20:11	66
54	4:25:11	66
55	4:30:11	67
56	4:35:11	68
57	4:40:11	69
58	4:45:11	69
59	4:50:11	70
60	4:55:11	70
61	5:00:11	71
62	5:05:11	71
63	5:10:11	71
64	5:15:11	72
65	5:20:11	72
66	5:25:11	72
67	5:30:11	72
68	5:35:11	73
69	5:40:11	73
70	5:45:11	74
71	5:50:11	74
72	5:55:11	75
73	6:00:11	75
74	6:05:11	76
75	6:10:11	76
76	6:15:11	77
77	6:20:11	77
78	6:25:11	77
79	6:30:11	78
80	6:35:11	78
81	6:40:11	78
82	6:45:11	78
83	6:50:11	77
84	6:55:11	77
85	7:00:11	77
86	7:05:11	78
87	7:10:11	78
88	7:15:11	78
89	7:20:11	79
90	7:25:11	79
91	7:30:11	80
92	7:35:11	80
93	7:40:11	80
94	7:45:11	80
95	7:50:11	80
96	7:55:11	81
97	8:00:11	81
98	8:05:11	81
99	8:10:11	81
100	8:15:11	81
101	8:20:11	82
102	8:25:11	82
103	8:30:11	82
104	8:35:11	83
105	8:40:11	83
106	8:45:11	83
107	8:50:11	83
108	8:55:11	83
109	9:00:11	83
110	9:05:11	83
111	9:10:11	83
112	9:15:11	83
113	9:20:11	83
114	9:25:11	83
115	9:30:11	83
116	9:35:11	84
117	9:40:11	84
118	9:45:11	84
119	9:50:11	85
120	9:55:11	86
121	10:00:11	87
122	10:05:11	88
123	10:10:11	89
124	10:15:11	89
125	10:20:11	90
126	10:25:11	90
127	10:30:11	91
128	10:35:11	93
129	10:40:11	96
130	10:45:11	100
131	10:50:11	105
132	10:55:11	110
133	11:00:11	114
134	11:05:11	118
135	11:10:11	120
136	11:15:11	122
137	11:20:11	122
138	11:25:11	123
139	11:30:11	123
140	11:35:11	123
141	11:40:11	124
142	11:45:11	125
143	11:50:11	126
144	11:55:11	126
145	12:00:11	125
146	12:05:11	123
147	12:10:11	121
148	12:15:11	120
149	12:20:11	119
150	12:25:11	119
151	12:30:11	120
152	12:35:11	123
153	12:40:11	125
154	12:45:11	128
155	12:50:11	131
156	12:55:11	132
157	13:00:11	131
158	13:05:11	128
159	13:10:11	124
160	13:15:11	119
161	13:20:11	115
162	13:25:11	111
163	13:30:11	108
164	13:35:11	106
165	13:40:11	104
166	13:45:11	102
167	13:50:11	101
168	13:55:11	100
169	14:00:11	100
170	14:05:11	101
171	14:10:11	102
172	14:15:11	104
173	14:20:11	106
174	14:25:11	108
175	14:30:11	111
176	14:35:11	113
177	14:40:11	114
178	14:45:11	114
179	14:50:11	113
180	14:55:11	110
181	15:00:11	107
182	15:05:11	103
183	15:10:11	100
184	15:15:11	97
185	15:20:11	95
186	15:25:11	93
187	15:30:11	92
188	15:35:11	91
189	15:40:11	91
190	15:45:11	91
191	15:50:11	91
192	15:55:11	91
193	16:00:11	91
194	16:05:11	91
195	16:10:11	91
196	16:15:11	91
197	16:20:11	91
198	16:25:11	92
199	16:30:11	94
200	16:35:11	97
201	16:40:11	101
202	16:45:11	106
203	16:50:11	112
204	16:55:11	118
205	17:00:11	123
206	17:05:11	128
207	17:10:11	130
208	17:15:11	130
209	17:20:11	127
210	17:25:11	121
211	17:30:11	114
212	17:35:11	106
213	17:40:11	100
214	17:45:11	95
215	17:50:11	92
216	17:55:11	92
217	18:00:11	93
218	18:05:11	97
219	18:10:11	101
220	18:15:11	105
221	18:20:11	109
222	18:25:11	110
223	18:30:11	110
224	18:35:11	109
225	18:40:11	108
226	18:45:11	107
227	18:50:11	105
228	18:55:11	104
229	19:00:11	103
230	19:05:11	101
231	19:10:11	98
232	19:15:11	94
233	19:20:11	91
234	19:25:11	88
235	19:30:11	86
236	19:35:11	85
237	19:40:11	85
238	19:45:11	86
239	19:50:11	86
240	19:55:11	88
241	20:00:11	89
242	20:05:11	90
243	20:10:11	91
244	20:15:11	91
245	20:20:11	91
246	20:25:11	91
247	20:30:11	91
248	20:35:11	91
249	20:40:11	92
250	20:45:11	92
251	20:50:11	93
252	20:55:11	93
253	21:00:11	94
254	21:05:11	94
255	21:10:11	94
256	21:15:11	94
257	21:20:11	93
258	21:25:11	92
259	21:30:11	91
260	21:35:11	89
261	21:40:12	87
262	21:45:12	85
263	21:50:12	83
264	21:55:12	82
265	22:00:12	81
266	22:05:12	81
267	22:10:12	81
268	22:15:12	81
269	22:20:12	82
270	22:25:12	84
271	22:30:12	86
272	22:35:12	89
273	22:40:12	92
274	22:45:12	94
275	22:50:12	97
276	22:55:12	99
277	23:00:12	100
278	23:05:12	100
279	23:10:12	98
280	23:15:12	96
281	23:20:12	94
282	23:25:12	92
283	23:30:12	92
284	23:35:12	93
285	23:40:12	95
286	23:45:12	97
287	23:50:12	99
288	23:55:12	101
289	0:00:12	101
290	0:05:12	101
291	0:10:12	100
292	0:15:12	98
293	0:20:12	97
294	0:25:12	96
295	0:30:12	96
296	0:35:12	96
297	0:40:12	97
298	0:45:12	98
299	0:50:12	99
300	0:55:12	98
301	1:00:12	98
302	1:05:12	98
303	1:10:12	98
304	1:15:12	98
305	1:20:12	98
306	1:25:12	98
307	1:30:12	98
308	1:35:12	98
309	1:40:12	98
310	1:45:12	99
311	1:50:12	100
312	1:55:12	101
313	2:00:12	102
314	2:05:12	103
315	2:10:12	104
316	2:15:12	104
317	2:20:12	104
318	2:25:12	104
319	2:30:12	104
320	2:35:12	103
321	2:40:12	103
322	2:45:12	102
323	2:50:12	102
324	2:55:12	102
325	3:00:12	101
326	3:05:12	101
327	3:10:12	100
328	3:15:12	99
329	3:20:12	99
330	3:25:12	98
331	3:30:12	97
332	3:35:12	96
333	3:40:12	95
334	3:45:12	95
335	3:50:12	94
336	3:55:12	93
337	4:00:12	93
338	4:05:12	93
339	4:10:12	92
340	4:15:12	91
341	4:20:12	91
342	4:25:12	90
343	4:30:12	89
344	4:35:12	89
345	4:40:12	88
346	4:45:12	88
347	4:50:12	88
348	4:55:12	87
349	5:00:12	87
350	5:05:12	87
351	5:10:12	87
352	5:15:12	87
353	5:20:12	87
354	5:25:12	87
355	5:30:12	86
356	5:35:12	86
357	5:40:12	85
358	5:45:12	85
359	5:50:12	84
360	5:55:12	84
361	6:00:12	84
362	6:05:12	83
363	6:10:12	83
364	6:15:12	82
365	6:20:12	82
366	6:25:12	82
367	6:30:12	81
368	6:35:12	81
369	6:40:12	80
370	6:45:12	80
371	6:50:12	79
372	6:55:12	79
373	7:00:12	79
374	7:05:12	78
375	7:10:12	78
376	7:15:12	78
377	7:20:12	77
378	7:25:12	77
379	7:30:12	77
380	7:35:12	77
381	7:40:12	76
382	7:45:12	76
383	7:50:12	76
384	7:55:12	76
385	8:00:12	75
386	8:05:12	75
387	8:10:12	75
388	8:15:12	75
389	8:20:12	75
390	8:25:12	75
391	8:30:12	75
392	8:35:12	74
393	8:40:12	74
394	8:45:12	74
395	8:50:12	73
396	8:55:12	72
397	9:00:12	72
398	9:05:12	71
399	9:10:12	70
400	9:15:12	70
401	9:20:12	69
402	9:25:12	68
403	9:30:12	68
404	9:35:12	69
405	9:40:12	70
406	9:45:12	73
407	9:50:12	76
408	9:55:12	79
409	10:00:12	82
410	10:05:12	85
411	10:10:12	88
412	10:15:12	90
413	10:20:12	93
414	10:25:12	97
415	10:30:12	102
416	10:35:12	107
417	10:40:12	111
418	10:45:12	115
419	10:50:12	117
420	10:55:12	117
421	11:00:12	117
422	11:05:12	115
423	11:10:12	114
424	11:15:12	113
425	11:20:12	112
426	11:25:12	111
427	11:30:12	111
428	11:35:12	111
429	11:40:12	112
430	11:45:12	112
431	11:50:12	113
432	11:55:12	112
433	12:00:12	112
434	12:05:12	111
435	12:10:12	109
436	12:15:12	107
437	12:20:12	105
438	12:25:12	103
439	12:30:12	101
440	12:35:12	100
441	12:40:12	100
442	12:45:12	100
443	12:50:12	100
444	12:55:12	100
445	13:00:12	101
446	13:05:12	101
447	13:10:12	102
448	13:15:12	103
449	13:20:12	105
450	13:25:12	106
451	13:30:12	107
452	13:35:12	107
453	13:40:12	107
454	13:45:12	107
455	13:50:12	107
456	13:55:12	107
457	14:00:12	107
458	14:05:12	108
459	14:10:12	108
460	14:15:12	109
461	14:20:12	109
462	14:25:12	109
463	14:30:12	109
464	14:35:12	109
465	14:40:12	109
466	14:45:12	109
467	14:50:12	108
468	14:55:12	108
469	15:00:12	107
470	15:05:12	107
471	15:10:12	106
472	15:15:12	105
473	15:20:12	104
474	15:25:12	103
475	15:30:12	102
476	15:35:12	101
477	15:40:12	100
478	15:45:12	100
479	15:50:12	99
480	15:55:12	99
481	16:00:12	99
482	16:05:12	99
483	16:10:12	100
484	16:15:12	100
485	16:20:12	100
486	16:25:12	100
487	16:30:12	100
488	16:35:12	100
489	16:40:12	101
490	16:45:12	102
491	16:50:12	103
492	16:55:12	105
493	17:00:12	107
494	17:05:12	110
495	17:10:12	112
496	17:15:12	113
497	17:20:12	114
498	17:25:12	115
499	17:30:12	114
500	17:35:12	114
501	17:40:12	112
502	17:45:12	111
503	17:50:12	110
504	17:55:12	110
505	18:00:12	110
506	18:05:12	111
507	18:10:12	112
508	18:15:12	113
509	18:20:12	114
510	18:25:12	115
511	18:30:12	116
512	18:35:12	116
513	18:40:12	117
514	18:45:12	118
515	18:50:12	119
516	18:55:12	119
517	19:00:12	118
518	19:05:12	117
519	19:10:12	115
520	19:15:12	114
521	19:20:12	113
522	19:25:12	112
523	19:30:12	112
524	19:35:12	112
525	19:40:12	112
526	19:45:12	112
527	19:50:12	111
528	19:55:12	110
529	20:00:12	109
530	20:05:12	108
531	20:10:12	107
532	20:15:12	106
533	20:20:12	104
534	20:25:12	103
535	20:30:12	102
536	20:35:12	101
537	20:40:12	100
538	20:45:12	99
539	20:50:12	98
540	20:55:12	97
541	21:00:12	97
542	21:05:12	97
543	21:10:12	97
544	21:15:12	96
545	21:20:12	96
546	21:25:12	95
547	21:30:12	95
548	21:35:12	95
549	21:40:12	96
550	21:45:12	96
551	21:50:12	97
552	21:55:12	98
553	22:00:12	99
554	22:05:12	100
555	22:10:12	100
556	22:15:12	100
557	22:20:12	101
558	22:25:12	102
559	22:30:12	103
560	22:35:12	104
561	22:40:12	105
562	22:45:12	105
563	22:50:12	105
564	22:55:12	104
565	23:00:12	103
566	23:05:12	101
567	23:10:12	99
568	23:15:12	98
569	23:20:12	96
570	23:25:12	94
571	23:30:12	92
572	23:35:12	90
573	23:40:12	89
574	23:45:12	88
575	23:50:12	88
576	23:55:12	88
