# Supplementary material for: Detrended Fluctuation Analysis in the prediction of type 2 diabetes mellitus in patients at risk: Model optimization and comparison with other metrics
Source: PLoS One. 2019 Dec 18;14(12):e0225817. doi: 10.1371/journal.pone.0225817 (PMC6919578; doi:10.1371/journal.pone.0225817)
Supplement: S1 File — This file includes glucose time series from all patients included in the study and the database with clinical variables. (ZIP) [file pone.0225817.s001.zip › S1/case 36.csv]

	hora	glucemia
1	0:02:11	129
2	0:07:11	124
3	0:12:11	119
4	0:17:11	114
5	0:22:11	110
6	0:27:11	108
7	0:32:11	107
8	0:37:11	108
9	0:42:11	110
10	0:47:11	114
11	0:52:11	118
12	0:57:11	120
13	1:02:11	121
14	1:07:11	121
15	1:12:11	120
16	1:17:11	119
17	1:22:11	119
18	1:27:11	118
19	1:32:11	118
20	1:37:11	118
21	1:42:11	119
22	1:47:11	119
23	1:52:11	118
24	1:57:11	118
25	2:02:11	117
26	2:07:11	115
27	2:12:11	114
28	2:17:11	112
29	2:22:11	110
30	2:27:11	108
31	2:32:11	107
32	2:37:11	106
33	2:42:11	106
34	2:47:11	106
35	2:52:11	106
36	2:57:11	105
37	3:02:11	103
38	3:07:11	102
39	3:12:11	101
40	3:17:11	101
41	3:22:11	103
42	3:27:11	105
43	3:32:11	107
44	3:37:11	109
45	3:42:11	111
46	3:47:11	113
47	3:52:11	116
48	3:57:11	119
49	4:02:11	123
50	4:07:11	125
51	4:12:11	127
52	4:17:11	128
53	4:22:11	128
54	4:27:11	128
55	4:32:11	127
56	4:37:11	125
57	4:42:11	123
58	4:47:11	118
59	4:52:11	113
60	4:57:11	107
61	5:02:11	103
62	5:07:11	101
63	5:12:11	102
64	5:17:11	105
65	5:22:11	108
66	5:27:11	110
67	5:32:11	109
68	5:37:11	106
69	5:42:11	104
70	5:47:11	102
71	5:52:11	102
72	5:57:11	104
73	6:02:11	107
74	6:07:11	111
75	6:12:11	115
76	6:17:11	117
77	6:22:11	118
78	6:27:11	117
79	6:32:11	117
80	6:37:11	116
81	6:42:11	116
82	6:47:11	117
83	6:52:11	117
84	6:57:11	117
85	7:02:11	118
86	7:07:11	119
87	7:12:11	120
88	7:17:11	121
89	7:22:11	120
90	7:27:11	117
91	7:32:11	113
92	7:37:11	107
93	7:42:11	103
94	7:47:11	101
95	7:52:11	101
96	7:57:11	104
97	8:02:11	109
98	8:07:11	114
99	8:12:11	119
100	8:17:11	123
101	8:22:11	127
102	8:27:11	131
103	8:32:11	136
104	8:37:11	141
105	8:42:11	147
106	8:47:11	152
107	8:52:11	158
108	8:57:11	164
109	9:02:11	169
110	9:07:11	173
111	9:12:11	177
112	9:17:11	179
113	9:22:11	181
114	9:27:11	181
115	9:32:11	180
116	9:37:11	177
117	9:42:11	174
118	9:47:11	170
119	9:52:11	166
120	9:57:11	162
121	10:02:11	157
122	10:07:11	152
123	10:12:11	147
124	10:17:11	141
125	10:22:11	136
126	10:27:11	132
127	10:32:11	128
128	10:37:11	124
129	10:42:11	121
130	10:47:11	119
131	10:52:11	119
132	10:57:11	120
133	11:02:11	123
134	11:07:11	126
135	11:12:11	129
136	11:17:11	130
137	11:22:11	130
138	11:27:11	128
139	11:32:11	125
140	11:37:11	122
141	11:42:11	120
142	11:47:11	118
143	11:52:11	117
144	11:57:11	118
145	12:02:11	119
146	12:07:11	121
147	12:12:11	124
148	12:17:11	126
149	12:22:11	127
150	12:27:11	127
151	12:32:11	127
152	12:37:11	126
153	12:42:11	124
154	12:47:11	122
155	12:52:11	119
156	12:57:11	116
157	13:02:11	115
158	13:07:11	115
159	13:12:11	117
160	13:17:11	121
161	13:22:11	127
162	13:27:11	133
163	13:32:11	138
164	13:37:11	141
165	13:42:11	142
166	13:47:11	143
167	13:52:11	143
168	13:57:11	143
169	14:02:11	143
170	14:07:11	142
171	14:12:11	141
172	14:17:11	139
173	14:22:11	138
174	14:27:11	137
175	14:32:11	136
176	14:37:11	136
177	14:42:11	136
178	14:47:11	137
179	14:52:11	137
180	14:57:11	139
181	15:02:11	140
182	15:07:11	141
183	15:12:11	141
184	15:17:11	141
185	15:22:11	141
186	15:27:11	141
187	15:32:11	141
188	15:37:11	140
189	15:42:11	139
190	15:47:11	139
191	15:52:11	139
192	15:57:11	139
193	16:02:11	138
194	16:07:11	136
195	16:12:11	134
196	16:17:11	131
197	16:22:11	128
198	16:27:11	126
199	16:32:11	124
200	16:37:11	123
201	16:42:11	123
202	16:47:11	124
203	16:52:11	125
204	16:57:11	126
205	17:02:11	126
206	17:07:11	126
207	17:12:11	126
208	17:17:11	126
209	17:22:11	125
210	17:27:11	125
211	17:32:11	124
212	17:37:11	124
213	17:42:11	123
214	17:47:11	122
215	17:52:11	120
216	17:57:11	118
217	18:02:11	116
218	18:07:11	115
219	18:12:11	114
220	18:17:11	113
221	18:22:11	113
222	18:27:11	113
223	18:32:11	114
224	18:37:11	114
225	18:42:11	116
226	18:47:11	117
227	18:52:11	118
228	18:57:11	119
229	19:02:11	119
230	19:07:11	119
231	19:12:11	118
232	19:17:11	118
233	19:22:11	118
234	19:27:11	119
235	19:32:11	120
236	19:37:11	121
237	19:42:11	122
238	19:47:11	122
239	19:52:11	121
240	19:57:11	120
241	20:02:11	120
242	20:07:11	120
243	20:12:11	120
244	20:17:11	121
245	20:22:11	122
246	20:27:11	123
247	20:32:11	124
248	20:37:11	125
249	20:42:11	125
250	20:47:11	127
251	20:52:11	128
252	20:57:11	129
253	21:02:11	129
254	21:07:11	130
255	21:12:11	129
256	21:17:11	127
257	21:22:11	126
258	21:27:11	124
259	21:32:11	122
260	21:37:11	121
261	21:42:11	120
262	21:47:11	119
263	21:52:12	119
264	21:57:12	119
265	22:02:12	118
266	22:07:12	118
267	22:12:12	117
268	22:17:12	117
269	22:22:12	116
270	22:27:12	117
271	22:32:12	118
272	22:37:12	120
273	22:42:12	122
274	22:47:12	123
275	22:52:12	124
276	22:57:12	124
277	23:02:12	124
278	23:07:12	123
279	23:12:12	123
280	23:17:12	122
281	23:22:12	122
282	23:27:12	121
283	23:32:12	121
284	23:37:12	121
285	23:42:12	121
286	23:47:12	121
287	23:52:12	121
288	23:57:12	121
289	0:02:12	120
290	0:07:12	120
291	0:12:12	119
292	0:17:12	119
293	0:22:12	118
294	0:27:12	117
295	0:32:12	117
296	0:37:12	116
297	0:42:12	115
298	0:47:12	115
299	0:52:12	114
300	0:57:12	113
301	1:02:12	111
302	1:07:12	110
303	1:12:12	108
304	1:17:12	107
305	1:22:12	106
306	1:27:12	105
307	1:32:12	105
308	1:37:12	105
309	1:42:12	105
310	1:47:12	104
311	1:52:12	104
312	1:57:12	103
313	2:02:12	102
314	2:07:12	101
315	2:12:12	100
316	2:17:12	100
317	2:22:12	100
318	2:27:12	101
319	2:32:12	102
320	2:37:12	103
321	2:42:12	103
322	2:47:12	103
323	2:52:12	102
324	2:57:12	100
325	3:02:12	99
326	3:07:12	97
327	3:12:12	96
328	3:17:12	94
329	3:22:12	93
330	3:27:12	92
331	3:32:12	92
332	3:37:12	92
333	3:42:12	94
334	3:47:12	96
335	3:52:12	98
336	3:57:12	100
337	4:02:12	101
338	4:07:12	102
339	4:12:12	103
340	4:17:12	103
341	4:22:12	103
342	4:27:12	102
343	4:32:12	101
344	4:37:12	100
345	4:42:12	98
346	4:47:12	97
347	4:52:12	96
348	4:57:12	96
349	5:02:12	95
350	5:07:12	94
351	5:12:12	94
352	5:17:12	94
353	5:22:12	94
354	5:27:12	94
355	5:32:12	93
356	5:37:12	93
357	5:42:12	92
358	5:47:12	92
359	5:52:12	92
360	5:57:12	92
361	6:02:12	92
362	6:07:12	92
363	6:12:12	93
364	6:17:12	93
365	6:22:12	94
366	6:27:12	95
367	6:32:12	96
368	6:37:12	97
369	6:42:12	98
370	6:47:12	99
371	6:52:12	99
372	6:57:12	98
373	7:02:12	97
374	7:07:12	95
375	7:12:12	93
376	7:17:12	90
377	7:22:12	89
378	7:27:12	87
379	7:32:12	87
380	7:37:12	88
381	7:42:12	90
382	7:47:12	91
383	7:52:12	93
384	7:57:12	94
385	8:02:12	96
386	8:07:12	97
387	8:12:12	97
388	8:17:12	98
389	8:22:12	99
390	8:27:12	99
391	8:32:12	100
392	8:37:12	100
393	8:42:12	100
394	8:47:12	99
395	8:52:12	99
396	8:57:12	99
397	9:02:12	99
398	9:07:12	98
399	9:12:12	98
400	9:17:12	98
401	9:22:12	99
402	9:27:12	100
403	9:32:12	102
404	9:37:12	103
405	9:42:12	104
406	9:47:12	105
407	9:52:12	105
408	9:57:12	106
409	10:02:12	106
410	10:07:12	107
411	10:12:12	108
412	10:17:12	109
413	10:22:12	109
414	10:27:12	110
415	10:32:12	110
416	10:37:12	110
417	10:42:12	111
418	10:47:12	111
419	10:52:12	112
420	10:57:12	113
421	11:02:12	114
422	11:07:12	116
423	11:12:12	117
424	11:17:12	120
425	11:22:12	124
426	11:27:12	129
427	11:32:12	135
428	11:37:12	142
429	11:42:12	149
430	11:47:12	156
431	11:52:12	161
432	11:57:12	163
433	12:02:12	162
434	12:07:12	159
435	12:12:12	154
436	12:17:12	148
437	12:22:12	142
438	12:27:12	136
439	12:32:12	131
440	12:37:12	127
441	12:42:12	123
442	12:47:12	120
443	12:52:12	118
444	12:57:12	116
445	13:02:12	115
446	13:07:12	113
447	13:12:12	111
448	13:17:12	110
449	13:22:12	109
450	13:27:12	108
451	13:32:12	106
452	13:37:12	105
453	13:42:12	104
454	13:47:12	102
455	13:52:12	101
456	13:57:12	101
457	14:02:12	102
458	14:07:12	103
459	14:12:12	105
460	14:17:12	106
461	14:22:12	107
462	14:27:12	107
463	14:32:12	107
464	14:37:12	107
465	14:42:12	107
466	14:47:12	108
467	14:52:12	110
468	14:57:12	113
469	15:02:12	117
470	15:07:12	122
471	15:12:12	128
472	15:17:12	135
473	15:22:12	142
474	15:27:12	148
475	15:32:12	153
476	15:37:12	156
477	15:42:12	158
478	15:47:12	157
479	15:52:12	155
480	15:57:12	152
481	16:02:12	148
482	16:07:12	143
483	16:12:12	138
484	16:17:12	133
485	16:22:12	128
486	16:27:12	122
487	16:32:12	118
488	16:37:12	114
489	16:42:12	112
490	16:47:12	111
491	16:52:12	112
492	16:57:12	112
493	17:02:12	112
494	17:07:12	112
495	17:12:12	111
496	17:17:12	111
497	17:22:12	111
498	17:27:12	111
499	17:32:12	113
500	17:37:12	114
501	17:42:12	116
502	17:47:12	117
503	17:52:12	117
504	17:57:12	116
505	18:02:12	116
506	18:07:12	114
507	18:12:12	113
508	18:17:12	113
509	18:22:12	112
510	18:27:12	111
511	18:32:12	110
512	18:37:12	110
513	18:42:12	109
514	18:47:12	108
515	18:52:12	109
516	18:57:12	109
517	19:02:12	109
518	19:07:12	109
519	19:12:12	108
520	19:17:12	107
521	19:22:12	107
522	19:27:12	106
523	19:32:12	106
524	19:37:12	105
525	19:42:12	105
526	19:47:12	103
527	19:52:12	102
528	19:57:12	100
529	20:02:12	98
530	20:07:12	97
531	20:12:12	96
532	20:17:12	96
533	20:22:12	97
534	20:27:12	98
535	20:32:12	100
536	20:37:12	102
537	20:42:12	104
538	20:47:12	105
539	20:52:12	106
540	20:57:12	107
541	21:02:12	107
542	21:07:12	108
543	21:12:12	109
544	21:17:12	110
545	21:22:12	111
546	21:27:12	113
547	21:32:12	114
548	21:37:12	115
549	21:42:12	115
550	21:47:12	117
551	21:52:12	118
552	21:57:12	119
553	22:02:12	120
554	22:07:12	121
555	22:12:12	122
556	22:17:12	123
557	22:22:12	123
558	22:27:12	124
559	22:32:12	124
560	22:37:12	123
561	22:42:12	122
562	22:47:12	122
563	22:52:12	122
564	22:57:12	123
565	23:02:12	123
566	23:07:12	124
567	23:12:12	125
568	23:17:12	126
569	23:22:12	126
570	23:27:12	126
571	23:32:12	127
572	23:37:12	127
573	23:42:12	128
574	23:47:12	129
575	23:52:12	129
576	23:57:12	129
