# Supplementary material for: Detrended Fluctuation Analysis in the prediction of type 2 diabetes mellitus in patients at risk: Model optimization and comparison with other metrics
Source: PLoS One. 2019 Dec 18;14(12):e0225817. doi: 10.1371/journal.pone.0225817 (PMC6919578; doi:10.1371/journal.pone.0225817)
Supplement: S1 File — This file includes glucose time series from all patients included in the study and the database with clinical variables. (ZIP) [file pone.0225817.s001.zip › S1/case 37.csv]

	hora	glucemia
1	0:01:14	103
2	0:06:14	102
3	0:11:14	101
4	0:16:14	100
5	0:21:14	100
6	0:26:14	100
7	0:31:14	99
8	0:36:14	98
9	0:41:14	97
10	0:46:14	95
11	0:51:14	94
12	0:56:14	93
13	1:01:14	92
14	1:06:14	92
15	1:11:14	92
16	1:16:14	93
17	1:21:14	93
18	1:26:14	94
19	1:31:14	95
20	1:36:14	95
21	1:41:14	95
22	1:46:14	94
23	1:51:14	94
24	1:56:14	94
25	2:01:14	95
26	2:06:14	95
27	2:11:14	95
28	2:16:14	95
29	2:21:14	95
30	2:26:14	94
31	2:31:14	94
32	2:36:14	92
33	2:41:14	91
34	2:46:14	90
35	2:51:14	90
36	2:56:14	89
37	3:01:14	88
38	3:06:14	87
39	3:11:14	86
40	3:16:14	86
41	3:21:14	85
42	3:26:14	85
43	3:31:14	85
44	3:36:14	85
45	3:41:14	86
46	3:46:14	86
47	3:51:14	86
48	3:56:14	85
49	4:01:14	85
50	4:06:14	84
51	4:11:14	82
52	4:16:14	81
53	4:21:14	80
54	4:26:14	80
55	4:31:14	79
56	4:36:14	78
57	4:41:14	78
58	4:46:14	78
59	4:51:14	77
60	4:56:14	77
61	5:01:14	76
62	5:06:14	76
63	5:11:14	77
64	5:16:14	77
65	5:21:14	78
66	5:26:14	78
67	5:31:14	79
68	5:36:14	78
69	5:41:14	78
70	5:46:14	78
71	5:51:14	77
72	5:56:14	77
73	6:01:14	76
74	6:06:14	76
75	6:11:14	76
76	6:16:14	77
77	6:21:14	78
78	6:26:14	78
79	6:31:14	79
80	6:36:14	80
81	6:41:14	81
82	6:46:14	82
83	6:51:14	83
84	6:56:15	83
85	7:01:15	83
86	7:06:15	83
87	7:11:15	82
88	7:16:15	81
89	7:21:15	80
90	7:26:15	79
91	7:31:15	78
92	7:36:15	78
93	7:41:15	78
94	7:46:15	79
95	7:51:15	79
96	7:56:15	79
97	8:01:15	79
98	8:06:15	79
99	8:11:15	79
100	8:16:15	78
101	8:21:15	78
102	8:26:15	78
103	8:31:15	78
104	8:36:15	78
105	8:41:15	78
106	8:46:15	78
107	8:51:15	78
108	8:56:15	78
109	9:01:15	79
110	9:06:15	79
111	9:11:15	79
112	9:16:15	78
113	9:21:15	78
114	9:26:15	76
115	9:31:15	75
116	9:36:15	73
117	9:41:15	72
118	9:46:15	71
119	9:51:15	72
120	9:56:15	72
121	10:01:15	74
122	10:06:15	75
123	10:11:15	76
124	10:16:15	77
125	10:21:15	79
126	10:26:15	81
127	10:31:15	83
128	10:36:15	85
129	10:41:15	86
130	10:46:15	87
131	10:51:15	88
132	10:56:15	88
133	11:01:15	88
134	11:06:15	88
135	11:11:15	87
136	11:16:15	86
137	11:21:15	85
138	11:26:15	85
139	11:31:15	85
140	11:36:15	85
141	11:41:15	86
142	11:46:15	85
143	11:51:15	85
144	11:56:15	85
145	12:01:15	85
146	12:06:15	85
147	12:11:15	85
148	12:16:15	86
149	12:21:15	86
150	12:26:15	86
151	12:31:15	86
152	12:36:15	85
153	12:41:15	85
154	12:46:15	85
155	12:51:15	85
156	12:56:15	85
157	13:01:15	85
158	13:06:15	84
159	13:11:15	83
160	13:16:15	81
161	13:21:15	79
162	13:26:15	78
163	13:31:15	76
164	13:36:15	74
165	13:41:15	72
166	13:46:15	70
167	13:51:15	69
168	13:56:15	67
169	14:01:15	67
170	14:06:15	68
171	14:11:15	70
172	14:16:15	73
173	14:21:15	76
174	14:26:15	80
175	14:31:15	83
176	14:36:15	86
177	14:41:15	89
178	14:46:15	90
179	14:51:15	91
180	14:56:15	91
181	15:01:15	92
182	15:06:15	92
183	15:11:15	92
184	15:16:15	92
185	15:21:15	92
186	15:26:15	91
187	15:31:15	91
188	15:36:15	91
189	15:41:15	91
190	15:46:15	91
191	15:51:15	91
192	15:56:15	90
193	16:01:15	89
194	16:06:15	88
195	16:11:15	87
196	16:16:15	86
197	16:21:15	86
198	16:26:15	86
199	16:31:15	86
200	16:36:15	86
201	16:41:15	86
202	16:46:15	86
203	16:51:15	86
204	16:56:15	87
205	17:01:15	87
206	17:06:15	88
207	17:11:15	88
208	17:16:15	88
209	17:21:15	88
210	17:26:15	88
211	17:31:15	88
212	17:36:15	87
213	17:41:15	86
214	17:46:15	84
215	17:51:15	81
216	17:56:15	78
217	18:01:15	75
218	18:06:15	71
219	18:11:15	69
220	18:16:15	67
221	18:21:15	66
222	18:26:15	67
223	18:31:15	69
224	18:36:15	73
225	18:41:15	77
226	18:46:15	81
227	18:51:15	84
228	18:56:15	85
229	19:01:15	86
230	19:06:15	85
231	19:11:15	84
232	19:16:15	83
233	19:21:15	82
234	19:26:15	81
235	19:31:15	81
236	19:36:15	80
237	19:41:15	80
238	19:46:15	80
239	19:51:15	79
240	19:56:15	79
241	20:01:15	79
242	20:06:15	78
243	20:11:15	78
244	20:16:15	78
245	20:21:15	78
246	20:26:15	78
247	20:31:15	77
248	20:36:15	77
249	20:41:15	76
250	20:46:15	76
251	20:51:15	76
252	20:56:15	76
253	21:01:15	77
254	21:06:15	77
255	21:11:15	78
256	21:16:15	79
257	21:21:15	79
258	21:26:15	80
259	21:31:15	80
260	21:36:15	80
261	21:41:15	80
262	21:46:15	80
263	21:51:15	80
264	21:56:15	79
265	22:01:15	79
266	22:06:15	79
267	22:11:15	79
268	22:16:15	80
269	22:21:15	82
270	22:26:15	83
271	22:31:15	84
272	22:36:15	85
273	22:41:15	85
274	22:46:15	85
275	22:51:15	84
276	22:56:15	83
277	23:01:15	82
278	23:06:15	82
279	23:11:15	81
280	23:16:15	80
281	23:21:15	79
282	23:26:15	79
283	23:31:15	79
284	23:36:15	78
285	23:41:15	78
286	23:46:15	77
287	23:51:15	76
288	23:56:15	74
289	0:01:15	74
290	0:06:15	73
291	0:11:15	74
292	0:16:15	74
293	0:21:15	75
294	0:26:15	76
295	0:31:15	77
296	0:36:15	78
297	0:41:15	78
298	0:46:15	79
299	0:51:15	79
300	0:56:15	80
301	1:01:15	80
302	1:06:15	81
303	1:11:15	81
304	1:16:15	81
305	1:21:15	81
306	1:26:15	81
307	1:31:15	80
308	1:36:15	81
309	1:41:15	81
310	1:46:15	82
311	1:51:15	83
312	1:56:15	83
313	2:01:15	83
314	2:06:15	83
315	2:11:15	83
316	2:16:15	83
317	2:21:15	84
318	2:26:15	84
319	2:31:15	84
320	2:36:15	85
321	2:41:15	85
322	2:46:15	85
323	2:51:15	85
324	2:56:15	85
325	3:01:15	84
326	3:06:15	83
327	3:11:15	81
328	3:16:15	80
329	3:21:15	79
330	3:26:15	78
331	3:31:15	78
332	3:36:15	78
333	3:41:15	78
334	3:46:15	78
335	3:51:15	78
336	3:56:15	78
337	4:01:15	78
338	4:06:15	79
339	4:11:15	79
340	4:16:15	79
341	4:21:15	80
342	4:26:15	80
343	4:31:15	80
344	4:36:15	81
345	4:41:15	81
346	4:46:15	81
347	4:51:15	81
348	4:56:15	81
349	5:01:15	81
350	5:06:15	82
351	5:11:15	81
352	5:16:15	81
353	5:21:15	81
354	5:26:15	80
355	5:31:15	79
356	5:36:15	78
357	5:41:15	77
358	5:46:15	77
359	5:51:15	77
360	5:56:15	78
361	6:01:15	78
362	6:06:15	79
363	6:11:15	80
364	6:16:15	80
365	6:21:15	80
366	6:26:15	80
367	6:31:15	80
368	6:36:15	80
369	6:41:15	80
370	6:46:15	80
371	6:51:15	80
372	6:56:15	80
373	7:01:15	80
374	7:06:15	80
375	7:11:15	80
376	7:16:15	80
377	7:21:15	81
378	7:26:15	81
379	7:31:15	82
380	7:36:15	82
381	7:41:15	83
382	7:46:15	83
383	7:51:15	83
384	7:56:15	84
385	8:01:15	84
386	8:06:15	84
387	8:11:15	84
388	8:16:15	84
389	8:21:15	84
390	8:26:15	84
391	8:31:15	84
392	8:36:15	84
393	8:41:15	84
394	8:46:15	85
395	8:51:15	85
396	8:56:15	85
397	9:01:15	85
398	9:06:15	85
399	9:11:15	84
400	9:16:15	83
401	9:21:15	84
402	9:26:15	85
403	9:31:15	88
404	9:36:15	91
405	9:41:15	94
406	9:46:15	95
407	9:51:15	96
408	9:56:15	96
409	10:01:15	96
410	10:06:15	96
411	10:11:15	96
412	10:16:15	97
413	10:21:15	99
414	10:26:15	102
415	10:31:15	104
416	10:36:15	105
417	10:41:15	106
418	10:46:15	106
419	10:51:15	106
420	10:56:15	105
421	11:01:15	103
422	11:06:15	100
423	11:11:15	96
424	11:16:15	91
425	11:21:15	85
426	11:26:15	79
427	11:31:15	72
428	11:36:15	67
429	11:41:15	63
430	11:46:15	62
431	11:51:15	62
432	11:56:15	64
433	12:01:15	66
434	12:06:15	70
435	12:11:15	74
436	12:16:15	79
437	12:21:15	83
438	12:26:15	85
439	12:31:15	85
440	12:36:15	82
441	12:41:15	79
442	12:46:15	75
443	12:51:15	73
444	12:56:15	71
445	13:01:15	70
446	13:06:15	70
447	13:11:15	70
448	13:16:15	70
449	13:21:15	68
450	13:26:15	67
451	13:31:15	64
452	13:36:15	62
453	13:41:15	61
454	13:46:15	61
455	13:51:15	61
456	13:56:15	62
457	14:01:15	64
458	14:06:15	65
459	14:11:15	66
460	14:16:15	67
461	14:21:15	67
462	14:26:15	68
463	14:31:15	70
464	14:36:15	73
465	14:41:15	76
466	14:46:15	79
467	14:51:15	82
468	14:56:15	84
469	15:01:15	85
470	15:06:15	85
471	15:11:15	85
472	15:16:15	83
473	15:21:15	81
474	15:26:15	78
475	15:31:15	76
476	15:36:15	74
477	15:41:15	73
478	15:46:15	73
479	15:51:15	73
480	15:56:15	75
481	16:01:15	78
482	16:06:15	80
483	16:11:15	83
484	16:16:15	84
485	16:21:15	84
486	16:26:15	83
487	16:31:15	80
488	16:36:15	78
489	16:41:15	75
490	16:46:15	73
491	16:51:15	73
492	16:56:15	73
493	17:01:15	74
494	17:06:15	76
495	17:11:15	79
496	17:16:15	81
497	17:21:15	83
498	17:26:15	83
499	17:31:15	83
500	17:36:15	82
501	17:41:15	82
502	17:46:15	82
503	17:51:15	82
504	17:56:15	83
505	18:01:15	85
506	18:06:15	87
507	18:11:15	90
508	18:16:15	93
509	18:21:15	95
510	18:26:15	97
511	18:31:15	98
512	18:36:15	98
513	18:41:15	97
514	18:46:15	95
515	18:51:15	91
516	18:56:15	87
517	19:01:15	83
518	19:06:15	79
519	19:11:15	77
520	19:16:15	75
521	19:21:15	74
522	19:26:15	73
523	19:31:15	74
524	19:36:15	76
525	19:41:15	79
526	19:46:15	83
527	19:51:15	86
528	19:56:15	89
529	20:01:15	91
530	20:06:15	92
531	20:11:15	92
532	20:16:15	92
533	20:21:15	91
534	20:26:15	91
535	20:31:15	90
536	20:36:15	89
537	20:41:15	88
538	20:46:15	88
539	20:51:15	88
540	20:56:15	88
541	21:01:15	89
542	21:06:15	89
543	21:11:15	90
544	21:16:15	92
545	21:21:15	93
546	21:26:15	95
547	21:31:15	96
548	21:36:15	97
549	21:41:15	97
550	21:46:15	97
551	21:51:15	96
552	21:56:15	96
553	22:01:15	96
554	22:06:15	97
555	22:11:15	97
556	22:16:15	97
557	22:21:15	97
558	22:26:15	96
559	22:31:15	96
560	22:36:15	95
561	22:41:15	94
562	22:46:15	93
563	22:51:15	92
564	22:56:15	90
565	23:01:15	89
566	23:06:15	87
567	23:11:15	86
568	23:16:15	85
569	23:21:15	84
570	23:26:15	84
571	23:31:15	84
572	23:36:15	84
573	23:41:15	85
574	23:46:15	85
575	23:51:15	86
576	23:56:15	85
