# Supplementary material for: Detrended Fluctuation Analysis in the prediction of type 2 diabetes mellitus in patients at risk: Model optimization and comparison with other metrics
Source: PLoS One. 2019 Dec 18;14(12):e0225817. doi: 10.1371/journal.pone.0225817 (PMC6919578; doi:10.1371/journal.pone.0225817)
Supplement: S1 File — This file includes glucose time series from all patients included in the study and the database with clinical variables. (ZIP) [file pone.0225817.s001.zip › S1/case 38.csv]

	hora	glucemia
1	0:02:38	102
2	0:07:38	102
3	0:12:38	102
4	0:17:38	103
5	0:22:38	104
6	0:27:38	105
7	0:32:38	107
8	0:37:38	110
9	0:42:38	112
10	0:47:38	115
11	0:52:38	119
12	0:57:38	124
13	1:02:38	128
14	1:07:38	132
15	1:12:38	136
16	1:17:38	138
17	1:22:38	140
18	1:27:38	140
19	1:32:38	138
20	1:37:38	135
21	1:42:38	131
22	1:47:38	128
23	1:52:38	124
24	1:57:38	119
25	2:02:38	114
26	2:07:38	107
27	2:12:38	99
28	2:17:38	92
29	2:22:38	85
30	2:27:38	78
31	2:32:38	72
32	2:37:38	67
33	2:42:38	63
34	2:47:38	59
35	2:52:38	56
36	2:57:38	53
37	3:02:38	51
38	3:07:38	49
39	3:12:38	49
40	3:17:38	49
41	3:22:38	50
42	3:27:38	54
43	3:32:38	58
44	3:37:38	65
45	3:42:38	72
46	3:47:38	78
47	3:52:38	83
48	3:57:38	85
49	4:02:38	86
50	4:07:38	86
51	4:12:38	86
52	4:17:38	86
53	4:22:38	85
54	4:27:38	84
55	4:32:38	82
56	4:37:38	79
57	4:42:38	74
58	4:47:38	69
59	4:52:38	63
60	4:57:38	59
61	5:02:38	56
62	5:07:38	56
63	5:12:38	58
64	5:17:38	63
65	5:22:38	69
66	5:27:38	75
67	5:32:38	80
68	5:37:38	82
69	5:42:38	84
70	5:47:38	83
71	5:52:38	82
72	5:57:38	82
73	6:02:38	81
74	6:07:38	82
75	6:12:38	84
76	6:17:38	86
77	6:22:38	88
78	6:27:38	90
79	6:32:38	92
80	6:37:38	93
81	6:42:38	94
82	6:47:38	94
83	6:52:38	94
84	6:57:38	93
85	7:02:38	91
86	7:07:38	88
87	7:12:38	84
88	7:17:38	80
89	7:22:38	76
90	7:27:38	73
91	7:32:38	70
92	7:37:38	67
93	7:42:38	64
94	7:47:38	61
95	7:52:38	59
96	7:57:38	56
97	8:02:38	54
98	8:07:38	52
99	8:12:38	51
100	8:17:38	50
101	8:22:38	50
102	8:27:38	50
103	8:32:38	51
104	8:37:38	52
105	8:42:38	54
106	8:47:38	56
107	8:52:38	61
108	8:57:38	66
109	9:02:38	72
110	9:07:38	77
111	9:12:38	80
112	9:17:38	81
113	9:22:38	82
114	9:27:38	83
115	9:32:38	83
116	9:37:38	84
117	9:42:38	86
118	9:47:38	89
119	9:52:38	93
120	9:57:38	98
121	10:02:38	103
122	10:07:38	108
123	10:12:38	110
124	10:17:38	110
125	10:22:38	108
126	10:27:38	104
127	10:32:38	101
128	10:37:38	99
129	10:42:38	98
130	10:47:38	98
131	10:52:38	99
132	10:57:38	100
133	11:02:38	100
134	11:07:38	99
135	11:12:38	98
136	11:17:38	96
137	11:22:38	95
138	11:27:38	95
139	11:32:38	95
140	11:37:38	95
141	11:42:38	96
142	11:47:38	97
143	11:52:38	98
144	11:57:38	100
145	12:02:38	102
146	12:07:38	104
147	12:12:38	105
148	12:17:38	104
149	12:22:38	101
150	12:27:38	97
151	12:32:38	93
152	12:37:38	91
153	12:42:38	90
154	12:47:38	90
155	12:52:38	91
156	12:57:38	93
157	13:02:38	94
158	13:07:38	94
159	13:12:38	94
160	13:17:38	95
161	13:22:38	96
162	13:27:38	97
163	13:32:38	99
164	13:37:38	100
165	13:42:38	100
166	13:47:38	99
167	13:52:38	98
168	13:57:38	96
169	14:02:38	95
170	14:07:38	93
171	14:12:38	93
172	14:17:38	94
173	14:22:38	97
174	14:27:38	102
175	14:32:38	109
176	14:37:38	115
177	14:42:38	122
178	14:47:38	128
179	14:52:38	133
180	14:57:38	136
181	15:02:38	137
182	15:07:38	137
183	15:12:38	135
184	15:17:38	131
185	15:22:38	127
186	15:27:38	123
187	15:32:38	118
188	15:37:38	113
189	15:42:38	108
190	15:47:38	102
191	15:52:38	95
192	15:57:38	88
193	16:02:38	83
194	16:07:38	79
195	16:12:38	76
196	16:17:38	75
197	16:22:38	75
198	16:27:38	77
199	16:32:38	80
200	16:37:38	84
201	16:42:38	89
202	16:47:38	93
203	16:52:38	95
204	16:57:38	96
205	17:02:38	96
206	17:07:38	93
207	17:12:38	91
208	17:17:38	89
209	17:22:38	87
210	17:27:38	86
211	17:32:38	87
212	17:37:38	87
213	17:42:38	88
214	17:47:38	88
215	17:52:38	87
216	17:57:38	86
217	18:02:38	85
218	18:07:38	85
219	18:12:38	87
220	18:17:38	88
221	18:22:38	88
222	18:27:38	88
223	18:32:38	87
224	18:37:38	86
225	18:42:38	85
226	18:47:38	85
227	18:52:38	84
228	18:57:38	84
229	19:02:38	83
230	19:07:38	83
231	19:12:38	83
232	19:17:38	84
233	19:22:38	86
234	19:27:38	89
235	19:32:38	93
236	19:37:38	98
237	19:42:38	102
238	19:47:38	106
239	19:52:38	108
240	19:57:38	108
241	20:02:38	107
242	20:07:38	104
243	20:12:38	101
244	20:17:38	97
245	20:22:38	94
246	20:27:38	91
247	20:32:38	88
248	20:37:38	86
249	20:42:38	85
250	20:47:38	84
251	20:52:38	84
252	20:57:38	84
253	21:02:38	84
254	21:07:38	85
255	21:12:38	85
256	21:17:38	85
257	21:22:38	85
258	21:27:38	85
259	21:32:38	86
260	21:37:38	88
261	21:42:38	90
262	21:47:38	92
263	21:52:38	93
264	21:57:38	95
265	22:02:38	95
266	22:07:38	94
267	22:12:38	92
268	22:17:38	89
269	22:22:38	86
270	22:27:38	84
271	22:32:38	82
272	22:37:38	81
273	22:42:38	81
274	22:47:38	80
275	22:52:38	78
276	22:57:38	77
277	23:02:38	76
278	23:07:38	77
279	23:12:38	79
280	23:17:38	83
281	23:22:38	87
282	23:27:38	92
283	23:32:38	94
284	23:37:38	96
285	23:42:38	95
286	23:47:38	94
287	23:52:38	93
288	23:57:38	92
289	0:02:38	92
290	0:07:38	93
291	0:12:38	95
292	0:17:38	100
293	0:22:38	108
294	0:27:38	116
295	0:32:38	124
296	0:37:38	131
297	0:42:38	136
298	0:47:38	138
299	0:52:38	140
300	0:57:38	140
301	1:02:38	138
302	1:07:38	136
303	1:12:38	132
304	1:17:38	128
305	1:22:38	123
306	1:27:38	119
307	1:32:38	115
308	1:37:38	112
309	1:42:38	111
310	1:47:38	111
311	1:52:38	112
312	1:57:38	114
313	2:02:38	116
314	2:07:38	117
315	2:12:38	118
316	2:17:38	118
317	2:22:38	117
318	2:27:38	116
319	2:32:38	113
320	2:37:38	110
321	2:42:38	107
322	2:47:38	103
323	2:52:38	100
324	2:57:38	97
325	3:02:38	96
326	3:07:38	95
327	3:12:38	94
328	3:17:38	94
329	3:22:38	95
330	3:27:38	98
331	3:32:38	100
332	3:37:38	103
333	3:42:38	104
334	3:47:38	104
335	3:52:38	102
336	3:57:38	99
337	4:02:38	96
338	4:07:38	93
339	4:12:38	91
340	4:17:38	89
341	4:22:38	87
342	4:27:38	86
343	4:32:38	87
344	4:37:38	88
345	4:42:38	90
346	4:47:38	92
347	4:52:38	93
348	4:57:38	93
349	5:02:38	91
350	5:07:38	88
351	5:12:38	85
352	5:17:38	83
353	5:22:38	80
354	5:27:38	79
355	5:32:38	78
356	5:37:38	77
357	5:42:38	77
358	5:47:38	79
359	5:52:38	81
360	5:57:38	84
361	6:02:38	87
362	6:07:38	90
363	6:12:38	92
364	6:17:38	92
365	6:22:38	92
366	6:27:38	90
367	6:32:38	89
368	6:37:38	88
369	6:42:38	88
370	6:47:38	87
371	6:52:38	87
372	6:57:38	88
373	7:02:38	88
374	7:07:38	89
375	7:12:38	90
376	7:17:38	93
377	7:22:38	96
378	7:27:38	100
379	7:32:38	103
380	7:37:38	105
381	7:42:38	106
382	7:47:38	105
383	7:52:38	105
384	7:57:38	104
385	8:02:38	104
386	8:07:38	104
387	8:12:38	104
388	8:17:38	105
389	8:22:38	105
390	8:27:38	106
391	8:32:38	106
392	8:37:38	106
393	8:42:38	105
394	8:47:38	103
395	8:52:38	100
396	8:57:38	96
397	9:02:38	91
398	9:07:38	88
399	9:12:38	87
400	9:17:38	88
401	9:22:38	92
402	9:27:38	96
403	9:32:38	99
404	9:37:38	100
405	9:42:38	101
406	9:47:38	102
407	9:52:38	102
408	9:57:38	103
409	10:02:38	105
410	10:07:38	107
411	10:12:38	109
412	10:17:38	110
413	10:22:38	111
414	10:27:38	110
415	10:32:38	110
416	10:37:38	110
417	10:42:38	111
418	10:47:38	114
419	10:52:38	120
420	10:57:38	128
421	11:02:38	136
422	11:07:38	144
423	11:12:38	149
424	11:17:38	150
425	11:22:38	149
426	11:27:38	144
427	11:32:38	137
428	11:37:38	129
429	11:42:38	120
430	11:47:38	112
431	11:52:38	107
432	11:57:38	103
433	12:02:38	101
434	12:07:38	101
435	12:12:38	102
436	12:17:38	104
437	12:22:38	106
438	12:27:38	109
439	12:32:38	110
440	12:37:38	111
441	12:42:38	110
442	12:47:38	109
443	12:52:38	107
444	12:57:38	105
445	13:02:38	104
446	13:07:38	104
447	13:12:38	104
448	13:17:38	104
449	13:22:38	104
450	13:27:38	103
451	13:32:38	102
452	13:37:38	101
453	13:42:38	99
454	13:47:38	99
455	13:52:38	98
456	13:57:38	98
457	14:02:38	98
458	14:07:38	98
459	14:12:38	99
460	14:17:38	101
461	14:22:38	102
462	14:27:38	104
463	14:32:38	105
464	14:37:38	106
465	14:42:38	106
466	14:47:38	106
467	14:52:38	106
468	14:57:38	105
469	15:02:38	103
470	15:07:38	101
471	15:12:38	99
472	15:17:38	97
473	15:22:38	97
474	15:27:38	98
475	15:32:38	102
476	15:37:38	109
477	15:42:38	119
478	15:47:38	131
479	15:52:38	143
480	15:57:38	154
481	16:02:38	163
482	16:07:38	168
483	16:12:38	170
484	16:17:38	169
485	16:22:38	166
486	16:27:38	162
487	16:32:38	157
488	16:37:38	153
489	16:42:38	151
490	16:47:38	150
491	16:52:38	151
492	16:57:38	153
493	17:02:38	154
494	17:07:38	154
495	17:12:38	153
496	17:17:38	152
497	17:22:38	151
498	17:27:38	152
499	17:32:38	156
500	17:37:38	161
501	17:42:38	167
502	17:47:38	173
503	17:52:38	177
504	17:57:38	180
505	18:02:38	182
506	18:07:38	182
507	18:12:38	182
508	18:17:38	181
509	18:22:38	179
510	18:27:38	175
511	18:32:38	170
512	18:37:38	164
513	18:42:38	158
514	18:47:38	150
515	18:52:38	143
516	18:57:38	136
517	19:02:38	129
518	19:07:38	123
519	19:12:38	118
520	19:17:38	114
521	19:22:38	111
522	19:27:38	109
523	19:32:38	107
524	19:37:38	106
525	19:42:38	106
526	19:47:38	107
527	19:52:38	109
528	19:57:38	111
529	20:02:38	114
530	20:07:38	117
531	20:12:38	120
532	20:17:38	122
533	20:22:38	124
534	20:27:38	124
535	20:32:38	124
536	20:37:38	124
537	20:42:38	124
538	20:47:38	123
539	20:52:38	121
540	20:57:38	119
541	21:02:38	116
542	21:07:38	113
543	21:12:38	110
544	21:17:38	107
545	21:22:38	105
546	21:27:38	104
547	21:32:38	104
548	21:37:38	103
549	21:42:38	103
550	21:47:38	102
551	21:52:38	102
552	21:57:38	101
553	22:02:38	101
554	22:07:38	101
555	22:12:38	100
556	22:17:38	99
557	22:22:38	99
558	22:27:38	98
559	22:32:38	99
560	22:37:38	100
561	22:42:38	102
562	22:47:38	102
563	22:52:38	103
564	22:57:38	104
565	23:02:38	106
566	23:07:38	109
567	23:12:38	111
568	23:17:38	114
569	23:22:38	115
570	23:27:38	116
571	23:32:38	116
572	23:37:38	115
573	23:42:38	114
574	23:47:38	114
575	23:52:38	115
576	23:57:38	117
