# Supplementary material for: Detrended Fluctuation Analysis in the prediction of type 2 diabetes mellitus in patients at risk: Model optimization and comparison with other metrics
Source: PLoS One. 2019 Dec 18;14(12):e0225817. doi: 10.1371/journal.pone.0225817 (PMC6919578; doi:10.1371/journal.pone.0225817)
Supplement: S1 File — This file includes glucose time series from all patients included in the study and the database with clinical variables. (ZIP) [file pone.0225817.s001.zip › S1/case 39.csv]

	hora	glucemia
1	0:03:08	107
2	0:08:08	108
3	0:13:08	109
4	0:18:08	111
5	0:23:08	112
6	0:28:08	113
7	0:33:08	114
8	0:38:08	115
9	0:43:08	116
10	0:48:08	117
11	0:53:08	118
12	0:58:08	118
13	1:03:08	118
14	1:08:08	116
15	1:13:08	115
16	1:18:08	113
17	1:23:08	111
18	1:28:08	110
19	1:33:08	108
20	1:38:08	107
21	1:43:08	106
22	1:48:08	105
23	1:53:08	105
24	1:58:08	105
25	2:03:08	105
26	2:08:08	105
27	2:13:08	105
28	2:18:08	105
29	2:23:08	105
30	2:28:08	105
31	2:33:08	106
32	2:38:08	106
33	2:43:08	107
34	2:48:08	107
35	2:53:08	107
36	2:58:08	106
37	3:03:08	104
38	3:08:08	103
39	3:13:08	101
40	3:18:08	99
41	3:23:08	97
42	3:28:08	96
43	3:33:08	95
44	3:38:08	95
45	3:43:08	95
46	3:48:08	96
47	3:53:08	97
48	3:58:08	98
49	4:03:08	98
50	4:08:08	99
51	4:13:08	99
52	4:18:08	99
53	4:23:08	99
54	4:28:08	99
55	4:33:08	99
56	4:38:08	99
57	4:43:08	98
58	4:48:08	97
59	4:53:08	96
60	4:58:08	95
61	5:03:08	95
62	5:08:08	96
63	5:13:08	97
64	5:18:08	99
65	5:23:08	101
66	5:28:08	102
67	5:33:08	103
68	5:38:08	103
69	5:43:08	103
70	5:48:08	103
71	5:53:08	103
72	5:58:08	103
73	6:03:08	102
74	6:08:08	102
75	6:13:08	102
76	6:18:08	102
77	6:23:08	102
78	6:28:08	103
79	6:33:08	103
80	6:38:08	104
81	6:43:08	104
82	6:48:08	105
83	6:53:08	106
84	6:58:08	108
85	7:03:08	112
86	7:08:08	117
87	7:13:08	123
88	7:18:08	127
89	7:23:08	131
90	7:28:08	132
91	7:33:08	133
92	7:38:08	131
93	7:43:08	129
94	7:48:08	126
95	7:53:08	122
96	7:58:08	119
97	8:03:08	115
98	8:08:08	112
99	8:13:08	109
100	8:18:08	107
101	8:23:08	105
102	8:28:08	103
103	8:33:08	101
104	8:38:08	100
105	8:43:08	99
106	8:48:08	99
107	8:53:08	99
108	8:58:08	99
109	9:03:08	100
110	9:08:08	101
111	9:13:08	103
112	9:18:08	105
113	9:23:08	108
114	9:28:08	111
115	9:33:08	114
116	9:38:08	117
117	9:43:08	119
118	9:48:08	120
119	9:53:08	120
120	9:58:08	118
121	10:03:08	116
122	10:08:08	113
123	10:13:08	110
124	10:18:08	107
125	10:23:08	103
126	10:28:08	100
127	10:33:08	97
128	10:38:08	95
129	10:43:08	94
130	10:48:08	94
131	10:53:08	94
132	10:58:08	95
133	11:03:08	96
134	11:08:08	97
135	11:13:08	98
136	11:18:08	99
137	11:23:08	100
138	11:28:08	100
139	11:33:08	100
140	11:38:08	100
141	11:43:08	100
142	11:48:08	99
143	11:53:08	99
144	11:58:08	98
145	12:03:08	97
146	12:08:08	97
147	12:13:08	96
148	12:18:08	96
149	12:23:08	96
150	12:28:08	97
151	12:33:08	99
152	12:38:08	101
153	12:43:08	104
154	12:48:08	107
155	12:53:08	110
156	12:58:08	112
157	13:03:08	113
158	13:08:08	113
159	13:13:08	113
160	13:18:08	111
161	13:23:08	110
162	13:28:08	108
163	13:33:08	106
164	13:38:08	105
165	13:43:08	103
166	13:48:08	102
167	13:53:08	100
168	13:58:08	100
169	14:03:08	99
170	14:08:08	98
171	14:13:08	96
172	14:18:08	94
173	14:23:08	93
174	14:28:08	91
175	14:33:08	90
176	14:38:08	90
177	14:43:08	90
178	14:48:08	90
179	14:53:08	90
180	14:58:08	90
181	15:03:08	90
182	15:08:08	90
183	15:13:08	90
184	15:18:08	91
185	15:23:08	91
186	15:28:08	92
187	15:33:08	93
188	15:38:08	95
189	15:43:08	97
190	15:48:08	99
191	15:53:08	102
192	15:58:08	105
193	16:03:08	107
194	16:08:08	110
195	16:13:08	112
196	16:18:08	114
197	16:23:08	116
198	16:28:08	118
199	16:33:08	121
200	16:38:08	122
201	16:43:08	124
202	16:48:08	124
203	16:53:08	125
204	16:58:08	125
205	17:03:08	125
206	17:08:08	125
207	17:13:08	125
208	17:18:08	125
209	17:23:08	126
210	17:28:08	126
211	17:33:08	126
212	17:38:08	124
213	17:43:08	121
214	17:48:08	117
215	17:53:08	113
216	17:58:08	110
217	18:03:08	108
218	18:08:08	108
219	18:13:08	108
220	18:18:08	109
221	18:23:08	108
222	18:28:08	108
223	18:33:08	107
224	18:38:08	105
225	18:43:08	104
226	18:48:08	102
227	18:53:08	101
228	18:58:08	100
229	19:03:08	99
230	19:08:08	99
231	19:13:08	99
232	19:18:08	98
233	19:23:08	97
234	19:28:08	96
235	19:33:08	94
236	19:38:08	92
237	19:43:08	90
238	19:48:08	89
239	19:53:08	87
240	19:58:08	86
241	20:03:08	86
242	20:08:08	85
243	20:13:08	84
244	20:18:08	84
245	20:23:08	82
246	20:28:08	81
247	20:33:08	80
248	20:38:08	79
249	20:43:08	78
250	20:48:08	78
251	20:53:08	77
252	20:58:08	76
253	21:03:08	76
254	21:08:08	76
255	21:13:08	76
256	21:18:08	78
257	21:23:08	79
258	21:28:08	82
259	21:33:08	84
260	21:38:08	86
261	21:43:08	89
262	21:48:08	91
263	21:53:08	93
264	21:58:08	95
265	22:03:08	96
266	22:08:08	97
267	22:13:08	98
268	22:18:08	98
269	22:23:08	99
270	22:28:08	98
271	22:33:08	97
272	22:38:08	96
273	22:43:08	95
274	22:48:08	94
275	22:53:08	93
276	22:58:08	94
277	23:03:08	94
278	23:08:08	95
279	23:13:08	96
280	23:18:08	96
281	23:23:08	95
282	23:28:08	94
283	23:33:08	93
284	23:38:08	92
285	23:43:08	92
286	23:48:08	91
287	23:53:08	90
288	23:58:08	89
289	0:03:08	87
290	0:08:08	85
291	0:13:08	83
292	0:18:08	81
293	0:23:08	79
294	0:28:08	78
295	0:33:08	77
296	0:38:08	77
297	0:43:08	77
298	0:48:08	77
299	0:53:08	76
300	0:58:08	76
301	1:03:08	76
302	1:08:08	76
303	1:13:08	76
304	1:18:08	77
305	1:23:08	79
306	1:28:08	80
307	1:33:08	82
308	1:38:08	84
309	1:43:08	86
310	1:48:08	88
311	1:53:08	90
312	1:58:08	92
313	2:03:08	93
314	2:08:08	93
315	2:13:08	93
316	2:18:08	92
317	2:23:08	91
318	2:28:08	90
319	2:33:08	90
320	2:38:08	90
321	2:43:08	91
322	2:48:08	92
323	2:53:08	92
324	2:58:08	92
325	3:03:08	92
326	3:08:08	91
327	3:13:08	89
328	3:18:08	88
329	3:23:08	87
330	3:28:08	86
331	3:33:08	86
332	3:38:08	86
333	3:43:08	86
334	3:48:08	86
335	3:53:08	86
336	3:58:08	86
337	4:03:08	85
338	4:08:08	85
339	4:13:08	84
340	4:18:08	83
341	4:23:08	82
342	4:28:08	82
343	4:33:08	82
344	4:38:08	82
345	4:43:08	82
346	4:48:08	81
347	4:53:08	79
348	4:58:08	78
349	5:03:08	76
350	5:08:08	75
351	5:13:08	74
352	5:18:08	74
353	5:23:08	74
354	5:28:08	75
355	5:33:08	76
356	5:38:08	77
357	5:43:08	79
358	5:48:08	80
359	5:53:08	81
360	5:58:08	81
361	6:03:08	82
362	6:08:08	82
363	6:13:08	83
364	6:18:08	84
365	6:23:08	86
366	6:28:08	88
367	6:33:08	90
368	6:38:08	93
369	6:43:08	94
370	6:48:08	93
371	6:53:08	92
372	6:58:08	90
373	7:03:08	89
374	7:08:08	90
375	7:13:08	93
376	7:18:08	98
377	7:23:08	102
378	7:28:08	106
379	7:33:08	108
380	7:38:08	109
381	7:43:08	109
382	7:48:08	107
383	7:53:08	105
384	7:58:08	103
385	8:03:08	101
386	8:08:08	99
387	8:13:08	98
388	8:18:08	96
389	8:23:08	95
390	8:28:08	93
391	8:33:08	93
392	8:38:08	92
393	8:43:08	92
394	8:48:08	92
395	8:53:08	93
396	8:58:08	95
397	9:03:08	98
398	9:08:08	102
399	9:13:08	106
400	9:18:08	110
401	9:23:08	114
402	9:28:08	117
403	9:33:08	119
404	9:38:08	119
405	9:43:08	118
406	9:48:08	116
407	9:53:08	113
408	9:58:08	109
409	10:03:08	105
410	10:08:08	101
411	10:13:08	98
412	10:18:08	96
413	10:23:08	94
414	10:28:08	94
415	10:33:08	94
416	10:38:08	95
417	10:43:08	95
418	10:48:08	96
419	10:53:08	97
420	10:58:08	97
421	11:03:08	98
422	11:08:08	98
423	11:13:08	98
424	11:18:08	99
425	11:23:08	99
426	11:28:08	99
427	11:33:08	98
428	11:38:08	97
429	11:43:08	96
430	11:48:08	94
431	11:53:08	92
432	11:58:08	90
433	12:03:08	88
434	12:08:08	87
435	12:13:08	87
436	12:18:08	86
437	12:23:08	87
438	12:28:08	87
439	12:33:08	87
440	12:38:08	87
441	12:43:08	88
442	12:48:08	88
443	12:53:08	88
444	12:58:08	89
445	13:03:08	90
446	13:08:08	91
447	13:13:08	93
448	13:18:08	95
449	13:23:08	97
450	13:28:08	99
451	13:33:08	99
452	13:38:08	100
453	13:43:08	100
454	13:48:08	100
455	13:53:08	100
456	13:58:08	100
457	14:03:08	99
458	14:08:08	99
459	14:13:08	98
460	14:18:08	98
461	14:23:08	97
462	14:28:08	96
463	14:33:08	96
464	14:38:08	96
465	14:43:08	95
466	14:48:08	95
467	14:53:08	95
468	14:58:08	95
469	15:03:08	95
470	15:08:08	95
471	15:13:08	95
472	15:18:08	95
473	15:23:08	95
474	15:28:08	95
475	15:33:08	94
476	15:38:08	93
477	15:43:08	93
478	15:48:08	92
479	15:53:08	92
480	15:58:08	92
481	16:03:08	94
482	16:08:08	96
483	16:13:08	99
484	16:18:08	102
485	16:23:08	107
486	16:28:08	111
487	16:33:08	114
488	16:38:08	116
489	16:43:08	117
490	16:48:08	117
491	16:53:08	117
492	16:58:08	116
493	17:03:08	116
494	17:08:08	117
495	17:13:08	118
496	17:18:08	119
497	17:23:08	120
498	17:28:08	120
499	17:33:08	118
500	17:38:08	115
501	17:43:08	112
502	17:48:08	108
503	17:53:08	105
504	17:58:08	104
505	18:03:08	103
506	18:08:08	102
507	18:13:08	102
508	18:18:08	101
509	18:23:08	99
510	18:28:08	97
511	18:33:08	95
512	18:38:08	92
513	18:43:08	90
514	18:48:08	89
515	18:53:08	88
516	18:58:08	87
517	19:03:08	87
518	19:08:08	86
519	19:13:08	86
520	19:18:08	86
521	19:23:08	86
522	19:28:08	86
523	19:33:08	85
524	19:38:08	85
525	19:43:08	85
526	19:48:08	85
527	19:53:08	86
528	19:58:08	86
529	20:03:08	86
530	20:08:08	86
531	20:13:08	86
532	20:18:08	86
533	20:23:08	86
534	20:28:08	86
535	20:33:08	86
536	20:38:08	85
537	20:43:08	85
538	20:48:08	85
539	20:53:08	85
540	20:58:08	86
541	21:03:08	86
542	21:08:08	86
543	21:13:08	87
544	21:18:08	87
545	21:23:08	87
546	21:28:08	88
547	21:33:08	88
548	21:38:08	89
549	21:43:08	89
550	21:48:08	88
551	21:53:08	88
552	21:58:08	88
553	22:03:08	87
554	22:08:08	87
555	22:13:08	87
556	22:18:08	87
557	22:23:08	87
558	22:28:08	87
559	22:33:08	86
560	22:38:08	86
561	22:43:08	86
562	22:48:08	87
563	22:53:08	89
564	22:58:08	92
565	23:03:08	95
566	23:08:08	98
567	23:13:08	101
568	23:18:08	105
569	23:23:08	108
570	23:28:08	111
571	23:33:08	115
572	23:38:08	118
573	23:43:08	122
574	23:48:08	125
575	23:53:08	128
576	23:58:08	130
