# Supplementary material for: Detrended Fluctuation Analysis in the prediction of type 2 diabetes mellitus in patients at risk: Model optimization and comparison with other metrics
Source: PLoS One. 2019 Dec 18;14(12):e0225817. doi: 10.1371/journal.pone.0225817 (PMC6919578; doi:10.1371/journal.pone.0225817)
Supplement: S1 File — This file includes glucose time series from all patients included in the study and the database with clinical variables. (ZIP) [file pone.0225817.s001.zip › S1/case 4.csv]

	hora	glucemia
1	00:01:42	93
2	00:06:42	92
3	00:11:42	92
4	00:16:42	91
5	00:21:42	92
6	00:26:42	93
7	00:31:42	95
8	00:36:42	98
9	00:41:42	101
10	00:46:42	103
11	00:51:42	105
12	00:56:42	105
13	01:01:42	103
14	01:06:42	100
15	01:11:42	97
16	01:16:42	94
17	01:21:42	91
18	01:26:42	89
19	01:31:42	88
20	01:36:42	88
21	01:41:42	90
22	01:46:42	92
23	01:51:42	95
24	01:56:42	98
25	02:01:42	100
26	02:06:42	100
27	02:11:42	98
28	02:16:42	96
29	02:21:42	94
30	02:26:42	91
31	02:31:42	89
32	02:36:42	88
33	02:41:42	88
34	02:46:42	88
35	02:51:42	88
36	02:56:42	89
37	03:01:42	90
38	03:06:42	90
39	03:11:42	90
40	03:16:42	91
41	03:21:42	91
42	03:26:42	92
43	03:31:42	92
44	03:36:42	92
45	03:41:42	91
46	03:46:42	91
47	03:51:42	90
48	03:56:42	88
49	04:01:42	87
50	04:06:42	86
51	04:11:42	85
52	04:16:42	84
53	04:21:42	83
54	04:26:42	83
55	04:31:42	82
56	04:36:42	82
57	04:41:42	82
58	04:46:42	83
59	04:51:42	84
60	04:56:42	85
61	05:01:42	86
62	05:06:42	86
63	05:11:42	87
64	05:16:42	88
65	05:21:42	88
66	05:26:42	88
67	05:31:42	88
68	05:36:42	88
69	05:41:42	87
70	05:46:42	86
71	05:51:42	85
72	05:56:42	84
73	06:01:42	82
74	06:06:42	81
75	06:11:42	80
76	06:16:42	79
77	06:21:42	78
78	06:26:42	78
79	06:31:42	78
80	06:36:42	79
81	06:41:42	79
82	06:46:42	80
83	06:51:42	81
84	06:56:42	83
85	07:01:42	84
86	07:06:42	85
87	07:11:42	86
88	07:16:42	86
89	07:21:42	86
90	07:26:42	85
91	07:31:42	85
92	07:36:42	84
93	07:41:42	84
94	07:46:42	84
95	07:51:42	84
96	07:56:42	84
97	08:01:42	83
98	08:06:42	83
99	08:11:42	83
100	08:16:42	83
101	08:21:42	83
102	08:26:42	83
103	08:31:42	83
104	08:36:42	83
105	08:41:42	83
106	08:46:42	83
107	08:51:42	83
108	08:56:42	83
109	09:01:42	84
110	09:06:42	84
111	09:11:42	84
112	09:16:42	85
113	09:21:42	86
114	09:26:42	87
115	09:31:42	88
116	09:36:42	89
117	09:41:42	90
118	09:46:42	90
119	09:51:42	90
120	09:56:42	90
121	10:01:42	90
122	10:06:42	91
123	10:11:42	92
124	10:16:42	93
125	10:21:42	95
126	10:26:42	97
127	10:31:42	99
128	10:36:42	101
129	10:41:42	102
130	10:46:42	102
131	10:51:42	100
132	10:56:42	98
133	11:01:42	94
134	11:06:42	92
135	11:11:42	90
136	11:16:42	90
137	11:21:42	91
138	11:26:42	92
139	11:31:42	94
140	11:36:42	97
141	11:41:42	98
142	11:46:42	99
143	11:51:42	100
144	11:56:42	99
145	12:01:42	98
146	12:06:42	97
147	12:11:42	97
148	12:16:42	96
149	12:21:42	95
150	12:26:42	95
151	12:31:42	94
152	12:36:42	93
153	12:41:42	93
154	12:46:42	93
155	12:51:42	94
156	12:56:42	94
157	13:01:42	95
158	13:06:42	96
159	13:11:42	97
160	13:16:42	98
161	13:21:42	99
162	13:26:42	100
163	13:31:42	100
164	13:36:42	100
165	13:41:42	100
166	13:46:42	99
167	13:51:42	99
168	13:56:42	99
169	14:01:42	101
170	14:06:42	104
171	14:11:42	109
172	14:16:42	116
173	14:21:42	124
174	14:26:42	132
175	14:31:42	139
176	14:36:42	144
177	14:41:42	145
178	14:46:42	144
179	14:51:42	140
180	14:56:42	136
181	15:01:42	130
182	15:06:42	125
183	15:11:42	121
184	15:16:42	117
185	15:21:42	115
186	15:26:42	114
187	15:31:42	114
188	15:36:42	114
189	15:41:42	115
190	15:46:42	115
191	15:51:42	116
192	15:56:42	117
193	16:01:42	117
194	16:06:42	116
195	16:11:42	115
196	16:16:42	113
197	16:21:42	111
198	16:26:42	109
199	16:31:42	107
200	16:36:42	106
201	16:41:42	105
202	16:46:42	104
203	16:51:42	103
204	16:56:42	102
205	17:01:42	102
206	17:06:42	102
207	17:11:42	103
208	17:16:42	103
209	17:21:42	103
210	17:26:42	103
211	17:31:42	103
212	17:36:42	103
213	17:41:42	102
214	17:46:42	101
215	17:51:42	99
216	17:56:42	97
217	18:01:42	94
218	18:06:42	91
219	18:11:42	89
220	18:16:42	88
221	18:21:42	88
222	18:26:42	88
223	18:31:42	89
224	18:36:42	91
225	18:41:42	93
226	18:46:42	94
227	18:51:42	96
228	18:56:42	98
229	19:01:42	99
230	19:06:42	101
231	19:11:42	103
232	19:16:42	105
233	19:21:42	108
234	19:26:42	111
235	19:31:42	114
236	19:36:42	115
237	19:41:42	115
238	19:46:42	114
239	19:51:42	112
240	19:56:42	111
241	20:01:42	110
242	20:06:42	110
243	20:11:42	111
244	20:16:42	112
245	20:21:42	112
246	20:26:42	112
247	20:31:42	111
248	20:36:42	109
249	20:41:42	108
250	20:46:42	107
251	20:51:42	107
252	20:56:42	108
253	21:01:42	111
254	21:06:42	114
255	21:11:42	119
256	21:16:42	123
257	21:21:42	126
258	21:26:43	128
259	21:31:43	129
260	21:36:43	129
261	21:41:43	128
262	21:46:43	126
263	21:51:43	123
264	21:56:43	120
265	22:01:43	116
266	22:06:43	113
267	22:11:43	109
268	22:16:43	106
269	22:21:43	104
270	22:26:43	103
271	22:31:43	103
272	22:36:43	102
273	22:41:43	102
274	22:46:43	103
275	22:51:43	104
276	22:56:43	105
277	23:01:43	106
278	23:06:43	107
279	23:11:43	108
280	23:16:43	109
281	23:21:43	110
282	23:26:43	110
283	23:31:43	111
284	23:36:43	111
285	23:41:43	112
286	23:46:43	113
287	23:51:43	114
288	23:56:43	115
289	00:01:43	117
290	00:06:43	118
291	00:11:43	119
292	00:16:43	119
293	00:21:43	118
294	00:26:43	116
295	00:31:43	114
296	00:36:43	113
297	00:41:43	113
298	00:46:43	113
299	00:51:43	114
300	00:56:43	115
301	01:01:43	115
302	01:06:43	114
303	01:11:43	111
304	01:16:43	109
305	01:21:43	105
306	01:26:43	103
307	01:31:43	101
308	01:36:43	100
309	01:41:43	100
310	01:46:43	101
311	01:51:43	102
312	01:56:43	103
313	02:01:43	104
314	02:06:43	104
315	02:11:43	104
316	02:16:43	102
317	02:21:43	101
318	02:26:43	99
319	02:31:43	98
320	02:36:43	96
321	02:41:43	95
322	02:46:43	93
323	02:51:43	91
324	02:56:43	89
325	03:01:43	87
326	03:06:43	86
327	03:11:43	85
328	03:16:43	85
329	03:21:43	85
330	03:26:43	85
331	03:31:43	86
332	03:36:43	87
333	03:41:43	87
334	03:46:43	87
335	03:51:43	86
336	03:56:43	83
337	04:01:43	81
338	04:06:43	78
339	04:11:43	76
340	04:16:43	74
341	04:21:43	72
342	04:26:43	70
343	04:31:43	68
344	04:36:43	66
345	04:41:43	65
346	04:46:43	64
347	04:51:43	64
348	04:56:43	63
349	05:01:43	63
350	05:06:43	64
351	05:11:43	65
352	05:16:43	66
353	05:21:43	68
354	05:26:43	70
355	05:31:43	72
356	05:36:43	72
357	05:41:43	72
358	05:46:43	71
359	05:51:43	70
360	05:56:43	68
361	06:01:43	66
362	06:06:43	64
363	06:11:43	62
364	06:16:43	60
365	06:21:43	58
366	06:26:43	56
367	06:31:43	55
368	06:36:43	55
369	06:41:43	55
370	06:46:43	54
371	06:51:43	54
372	06:56:43	54
373	07:01:43	54
374	07:06:43	53
375	07:11:43	52
376	07:16:43	51
377	07:21:43	51
378	07:26:43	50
379	07:31:43	51
380	07:36:43	53
381	07:41:43	55
382	07:46:43	56
383	07:51:43	58
384	07:56:43	59
385	08:01:43	60
386	08:06:43	61
387	08:11:43	60
388	08:16:43	58
389	08:21:43	56
390	08:26:43	55
391	08:31:43	53
392	08:36:43	53
393	08:41:43	53
394	08:46:43	54
395	08:51:43	57
396	08:56:43	61
397	09:01:43	67
398	09:06:43	75
399	09:11:43	82
400	09:16:43	87
401	09:21:43	90
402	09:26:43	90
403	09:31:43	90
404	09:36:43	91
405	09:41:43	93
406	09:46:43	98
407	09:51:43	104
408	09:56:43	110
409	10:01:43	115
410	10:06:43	118
411	10:11:43	118
412	10:16:43	115
413	10:21:43	109
414	10:26:43	104
415	10:31:43	99
416	10:36:43	96
417	10:41:43	95
418	10:46:43	96
419	10:51:43	98
420	10:56:43	102
421	11:01:43	105
422	11:06:43	108
423	11:11:43	109
424	11:16:43	110
425	11:21:43	110
426	11:26:43	110
427	11:31:43	109
428	11:36:43	108
429	11:41:43	107
430	11:46:43	106
431	11:51:43	106
432	11:56:43	107
433	12:01:43	109
434	12:06:43	111
435	12:11:43	115
436	12:16:43	119
437	12:21:43	122
438	12:26:43	124
439	12:31:43	125
440	12:36:43	123
441	12:41:43	120
442	12:46:43	118
443	12:51:43	NA
444	12:56:43	NA
445	13:03:31	NA
446	13:08:31	NA
447	13:13:31	NA
448	13:18:31	NA
449	13:23:31	NA
450	13:28:31	NA
451	13:33:31	113
452	13:38:31	108
453	13:43:31	104
454	13:48:31	100
455	13:53:31	97
456	13:58:31	94
457	14:03:31	91
458	14:08:31	88
459	14:13:31	87
460	14:18:31	87
461	14:23:31	90
462	14:28:31	95
463	14:33:31	104
464	14:38:31	115
465	14:43:31	127
466	14:48:31	138
467	14:53:31	148
468	14:58:31	154
469	15:03:31	156
470	15:08:31	155
471	15:13:31	150
472	15:18:31	143
473	15:23:31	134
474	15:28:31	126
475	15:33:31	119
476	15:38:31	112
477	15:43:31	108
478	15:48:31	104
479	15:53:31	102
480	15:58:31	99
481	16:03:31	96
482	16:08:31	93
483	16:13:31	91
484	16:18:31	90
485	16:23:31	89
486	16:28:31	87
487	16:33:31	85
488	16:38:31	83
489	16:43:31	81
490	16:48:31	79
491	16:53:31	78
492	16:58:31	77
493	17:03:31	77
494	17:08:31	77
495	17:13:31	78
496	17:18:31	77
497	17:23:31	77
498	17:28:31	75
499	17:33:31	73
500	17:38:31	70
501	17:43:31	68
502	17:48:31	67
503	17:53:31	68
504	17:58:31	69
505	18:03:31	71
506	18:08:31	73
507	18:13:31	73
508	18:18:31	74
509	18:23:31	76
510	18:28:31	79
511	18:33:31	83
512	18:38:31	86
513	18:43:31	89
514	18:48:31	92
515	18:53:31	93
516	18:58:31	94
517	19:03:31	93
518	19:08:31	91
519	19:13:31	87
520	19:18:31	83
521	19:23:31	79
522	19:28:31	77
523	19:33:31	75
524	19:38:31	73
525	19:43:31	72
526	19:48:31	70
527	19:53:31	69
528	19:58:31	67
529	20:03:31	65
530	20:08:31	64
531	20:13:31	63
532	20:18:31	63
533	20:23:31	64
534	20:28:31	65
535	20:33:31	67
536	20:38:31	69
537	20:43:31	70
538	20:48:31	72
539	20:53:31	74
540	20:58:31	77
541	21:03:31	79
542	21:08:31	83
543	21:13:31	87
544	21:18:31	92
545	21:23:31	98
546	21:28:31	102
547	21:33:31	105
548	21:38:31	107
549	21:43:31	109
550	21:48:31	110
551	21:53:31	112
552	21:58:31	114
553	22:03:31	116
554	22:08:31	119
555	22:13:31	121
556	22:18:31	124
557	22:23:31	126
558	22:28:31	128
559	22:33:31	129
560	22:38:31	130
561	22:43:31	130
562	22:48:31	129
563	22:53:31	129
564	22:58:31	128
565	23:03:31	127
566	23:08:31	125
567	23:13:31	124
568	23:18:31	122
569	23:23:31	120
570	23:28:31	119
571	23:33:31	119
572	23:38:31	118
573	23:43:31	117
574	23:48:31	115
575	23:53:31	113
576	23:58:31	111
