# Supplementary material for: Detrended Fluctuation Analysis in the prediction of type 2 diabetes mellitus in patients at risk: Model optimization and comparison with other metrics
Source: PLoS One. 2019 Dec 18;14(12):e0225817. doi: 10.1371/journal.pone.0225817 (PMC6919578; doi:10.1371/journal.pone.0225817)
Supplement: S1 File — This file includes glucose time series from all patients included in the study and the database with clinical variables. (ZIP) [file pone.0225817.s001.zip › S1/case 40.csv]

	hora	glucemia
1	0:02:47	84
2	0:07:47	81
3	0:12:47	79
4	0:17:47	78
5	0:22:47	78
6	0:27:47	79
7	0:32:47	82
8	0:37:47	86
9	0:42:47	90
10	0:47:47	94
11	0:52:47	98
12	0:57:47	101
13	1:02:47	103
14	1:07:47	104
15	1:12:47	104
16	1:17:47	104
17	1:22:47	105
18	1:27:47	105
19	1:32:47	106
20	1:37:47	108
21	1:42:47	109
22	1:47:47	110
23	1:52:47	110
24	1:57:47	108
25	2:02:47	106
26	2:07:47	104
27	2:12:47	101
28	2:17:47	99
29	2:22:47	97
30	2:27:47	97
31	2:32:47	97
32	2:37:47	97
33	2:42:47	97
34	2:47:47	97
35	2:52:47	97
36	2:57:47	96
37	3:02:47	95
38	3:07:47	96
39	3:12:47	96
40	3:17:47	97
41	3:22:47	97
42	3:27:47	97
43	3:32:47	97
44	3:37:47	97
45	3:42:47	98
46	3:47:47	99
47	3:52:47	100
48	3:57:47	102
49	4:02:47	104
50	4:07:47	105
51	4:12:47	106
52	4:17:47	106
53	4:22:47	106
54	4:27:47	106
55	4:32:47	106
56	4:37:47	105
57	4:42:47	105
58	4:47:47	105
59	4:52:47	106
60	4:57:47	106
61	5:02:47	105
62	5:07:47	105
63	5:12:47	104
64	5:17:47	103
65	5:22:47	103
66	5:27:47	102
67	5:32:47	102
68	5:37:47	103
69	5:42:47	102
70	5:47:47	102
71	5:52:47	100
72	5:57:47	99
73	6:02:47	98
74	6:07:47	97
75	6:12:47	97
76	6:17:47	98
77	6:22:47	99
78	6:27:47	100
79	6:32:47	101
80	6:37:47	102
81	6:42:47	102
82	6:47:47	101
83	6:52:47	97
84	6:57:47	92
85	7:02:47	85
86	7:07:47	79
87	7:12:47	73
88	7:17:47	70
89	7:22:47	68
90	7:27:47	67
91	7:32:47	66
92	7:37:47	66
93	7:42:47	68
94	7:47:47	70
95	7:52:47	73
96	7:57:47	77
97	8:02:47	82
98	8:07:47	87
99	8:12:47	91
100	8:17:47	95
101	8:22:47	98
102	8:27:47	99
103	8:32:47	101
104	8:37:47	101
105	8:42:47	102
106	8:47:47	102
107	8:52:47	102
108	8:57:47	102
109	9:02:47	101
110	9:07:47	101
111	9:12:47	100
112	9:17:47	98
113	9:22:47	97
114	9:27:47	95
115	9:32:47	95
116	9:37:47	97
117	9:42:47	100
118	9:47:47	104
119	9:52:47	109
120	9:57:47	114
121	10:02:47	118
122	10:07:47	120
123	10:12:47	121
124	10:17:47	121
125	10:22:47	120
126	10:27:47	118
127	10:32:47	114
128	10:37:47	110
129	10:42:47	106
130	10:47:47	104
131	10:52:47	104
132	10:57:47	105
133	11:02:47	106
134	11:07:47	108
135	11:12:47	108
136	11:17:47	107
137	11:22:47	104
138	11:27:47	100
139	11:32:47	96
140	11:37:47	91
141	11:42:47	87
142	11:47:47	84
143	11:52:47	81
144	11:57:47	80
145	12:02:47	80
146	12:07:47	81
147	12:12:47	83
148	12:17:47	85
149	12:22:47	87
150	12:27:47	89
151	12:32:47	90
152	12:37:47	91
153	12:42:47	92
154	12:47:47	92
155	12:52:47	92
156	12:57:47	91
157	13:02:47	90
158	13:07:47	89
159	13:12:47	89
160	13:17:47	88
161	13:22:47	87
162	13:27:47	87
163	13:32:47	86
164	13:37:47	86
165	13:42:47	85
166	13:47:47	85
167	13:52:47	84
168	13:57:47	83
169	14:02:47	82
170	14:07:47	81
171	14:12:47	80
172	14:17:47	79
173	14:22:47	79
174	14:27:47	81
175	14:32:47	84
176	14:37:47	89
177	14:42:47	96
178	14:47:47	103
179	14:52:47	109
180	14:57:47	114
181	15:02:47	117
182	15:07:47	118
183	15:12:47	116
184	15:17:47	113
185	15:22:47	108
186	15:27:47	102
187	15:32:47	96
188	15:37:47	91
189	15:42:47	87
190	15:47:47	85
191	15:52:47	85
192	15:57:47	86
193	16:02:47	88
194	16:07:47	91
195	16:12:47	94
196	16:17:47	96
197	16:22:47	97
198	16:27:47	97
199	16:32:47	96
200	16:37:47	95
201	16:42:47	94
202	16:47:47	95
203	16:52:47	97
204	16:57:47	100
205	17:02:47	103
206	17:07:47	107
207	17:12:47	109
208	17:17:47	110
209	17:22:47	110
210	17:27:47	109
211	17:32:47	107
212	17:37:47	104
213	17:42:47	101
214	17:47:47	97
215	17:52:47	94
216	17:57:47	91
217	18:02:47	89
218	18:07:47	88
219	18:12:47	87
220	18:17:47	87
221	18:22:47	87
222	18:27:47	88
223	18:32:47	88
224	18:37:47	89
225	18:42:47	90
226	18:47:47	91
227	18:52:47	92
228	18:57:47	93
229	19:02:47	94
230	19:07:47	95
231	19:12:47	95
232	19:17:47	94
233	19:22:47	93
234	19:27:47	91
235	19:32:47	90
236	19:37:47	89
237	19:42:47	89
238	19:47:47	89
239	19:52:47	89
240	19:57:47	89
241	20:02:47	90
242	20:07:47	90
243	20:12:47	90
244	20:17:47	90
245	20:22:47	89
246	20:27:47	89
247	20:32:47	89
248	20:37:47	90
249	20:42:47	93
250	20:47:47	96
251	20:52:47	100
252	20:57:47	104
253	21:02:47	107
254	21:07:47	110
255	21:12:47	110
256	21:17:47	110
257	21:22:47	108
258	21:27:47	106
259	21:32:47	103
260	21:37:47	101
261	21:42:47	100
262	21:47:47	100
263	21:52:47	100
264	21:57:47	101
265	22:02:47	102
266	22:07:47	103
267	22:12:47	103
268	22:17:47	103
269	22:22:47	103
270	22:27:47	102
271	22:32:47	102
272	22:37:47	101
273	22:42:47	100
274	22:47:47	100
275	22:52:47	99
276	22:57:47	98
277	23:02:47	97
278	23:07:47	96
279	23:12:47	96
280	23:17:47	95
281	23:22:47	95
282	23:27:47	94
283	23:32:47	94
284	23:37:47	93
285	23:42:47	92
286	23:47:47	91
287	23:52:47	90
288	23:57:47	89
289	0:02:47	89
290	0:07:47	88
291	0:12:47	87
292	0:17:47	87
293	0:22:47	87
294	0:27:47	88
295	0:32:47	88
296	0:37:47	89
297	0:42:47	89
298	0:47:47	90
299	0:52:47	90
300	0:57:47	90
301	1:02:47	91
302	1:07:47	92
303	1:12:47	92
304	1:17:47	93
305	1:22:47	94
306	1:27:47	94
307	1:32:47	95
308	1:37:47	95
309	1:42:47	94
310	1:47:47	93
311	1:52:47	92
312	1:57:47	90
313	2:02:47	89
314	2:07:47	87
315	2:12:47	86
316	2:17:47	86
317	2:22:47	86
318	2:27:47	86
319	2:32:47	87
320	2:37:47	87
321	2:42:47	87
322	2:47:47	87
323	2:52:47	87
324	2:57:47	87
325	3:02:47	87
326	3:07:47	87
327	3:12:47	87
328	3:17:47	88
329	3:22:47	88
330	3:27:47	89
331	3:32:47	90
332	3:37:47	91
333	3:42:47	92
334	3:47:47	93
335	3:52:47	93
336	3:57:47	94
337	4:02:47	94
338	4:07:47	93
339	4:12:47	93
340	4:17:47	93
341	4:22:47	92
342	4:27:47	92
343	4:32:47	91
344	4:37:47	90
345	4:42:47	90
346	4:47:47	89
347	4:52:47	89
348	4:57:47	89
349	5:02:47	90
350	5:07:47	90
351	5:12:47	90
352	5:17:47	90
353	5:22:47	90
354	5:27:47	90
355	5:32:47	90
356	5:37:47	89
357	5:42:47	88
358	5:47:47	87
359	5:52:47	86
360	5:57:47	85
361	6:02:47	85
362	6:07:47	86
363	6:12:47	87
364	6:17:47	88
365	6:22:47	88
366	6:27:47	89
367	6:32:47	90
368	6:37:47	91
369	6:42:47	92
370	6:47:47	92
371	6:52:47	93
372	6:57:47	93
373	7:02:47	94
374	7:07:47	94
375	7:12:47	94
376	7:17:47	94
377	7:22:47	94
378	7:27:47	94
379	7:32:47	93
380	7:37:47	93
381	7:42:47	92
382	7:47:47	92
383	7:52:47	92
384	7:57:47	92
385	8:02:47	93
386	8:07:47	93
387	8:12:47	93
388	8:17:47	92
389	8:22:47	90
390	8:27:47	88
391	8:32:47	87
392	8:37:47	87
393	8:42:47	88
394	8:47:47	90
395	8:52:47	93
396	8:57:47	95
397	9:02:47	96
398	9:07:47	97
399	9:12:47	96
400	9:17:47	96
401	9:22:47	95
402	9:27:47	94
403	9:32:47	93
404	9:37:47	92
405	9:42:47	92
406	9:47:47	93
407	9:52:47	96
408	9:57:47	101
409	10:02:47	107
410	10:07:47	114
411	10:12:47	119
412	10:17:47	124
413	10:22:47	127
414	10:27:47	129
415	10:32:47	130
416	10:37:47	130
417	10:42:47	130
418	10:47:47	129
419	10:52:47	128
420	10:57:47	125
421	11:02:47	123
422	11:07:47	120
423	11:12:47	119
424	11:17:47	118
425	11:22:47	118
426	11:27:47	120
427	11:32:47	122
428	11:37:47	124
429	11:42:47	126
430	11:47:47	128
431	11:52:47	130
432	11:57:47	130
433	12:02:47	130
434	12:07:47	129
435	12:12:47	127
436	12:17:47	124
437	12:22:47	121
438	12:27:47	118
439	12:32:47	114
440	12:37:47	111
441	12:42:47	108
442	12:47:47	105
443	12:52:47	103
444	12:57:47	101
445	13:02:47	100
446	13:07:47	98
447	13:12:47	97
448	13:17:47	95
449	13:22:47	94
450	13:27:47	91
451	13:32:47	89
452	13:37:47	86
453	13:42:47	84
454	13:47:47	81
455	13:52:47	80
456	13:57:47	78
457	14:02:47	78
458	14:07:47	77
459	14:12:47	77
460	14:17:47	77
461	14:22:47	76
462	14:27:47	76
463	14:32:47	76
464	14:37:47	76
465	14:42:47	76
466	14:47:47	76
467	14:52:47	77
468	14:57:47	78
469	15:02:47	79
470	15:07:47	82
471	15:12:47	84
472	15:17:47	88
473	15:22:47	91
474	15:27:47	95
475	15:32:47	98
476	15:37:47	100
477	15:42:47	100
478	15:47:47	99
479	15:52:47	96
480	15:57:47	93
481	16:02:47	90
482	16:07:47	87
483	16:12:47	84
484	16:17:47	83
485	16:22:47	84
486	16:27:47	86
487	16:32:47	89
488	16:37:47	92
489	16:42:47	96
490	16:47:47	99
491	16:52:47	102
492	16:57:47	105
493	17:02:47	106
494	17:07:47	107
495	17:12:47	108
496	17:17:47	108
497	17:22:47	108
498	17:27:47	108
499	17:32:47	107
500	17:37:47	107
501	17:42:47	106
502	17:47:47	106
503	17:52:47	106
504	17:57:47	106
505	18:02:47	106
506	18:07:47	106
507	18:12:47	106
508	18:17:47	106
509	18:22:47	105
510	18:27:47	104
511	18:32:47	104
512	18:37:47	103
513	18:42:47	102
514	18:47:47	101
515	18:52:47	100
516	18:57:47	99
517	19:02:47	97
518	19:07:47	96
519	19:12:47	94
520	19:17:47	92
521	19:22:47	91
522	19:27:47	89
523	19:32:47	88
524	19:37:47	87
525	19:42:47	87
526	19:47:47	87
527	19:52:47	87
528	19:57:47	87
529	20:02:47	88
530	20:07:47	87
531	20:12:47	87
532	20:17:47	86
533	20:22:47	86
534	20:27:47	85
535	20:32:47	84
536	20:37:47	84
537	20:42:47	83
538	20:47:47	83
539	20:52:47	83
540	20:57:47	83
541	21:02:47	84
542	21:07:47	84
543	21:12:47	85
544	21:17:47	86
545	21:22:47	86
546	21:27:47	86
547	21:32:47	86
548	21:37:47	86
549	21:42:47	86
550	21:47:47	85
551	21:52:47	85
552	21:57:47	85
553	22:02:47	85
554	22:07:47	85
555	22:12:47	85
556	22:17:47	85
557	22:22:47	85
558	22:27:47	85
559	22:32:47	84
560	22:37:47	84
561	22:42:47	83
562	22:47:47	83
563	22:52:47	83
564	22:57:47	84
565	23:02:47	84
566	23:07:47	84
567	23:12:47	84
568	23:17:47	84
569	23:22:47	85
570	23:27:47	85
571	23:32:47	86
572	23:37:47	86
573	23:42:47	86
574	23:47:47	86
575	23:52:47	88
576	23:57:47	90
