# Supplementary material for: Detrended Fluctuation Analysis in the prediction of type 2 diabetes mellitus in patients at risk: Model optimization and comparison with other metrics
Source: PLoS One. 2019 Dec 18;14(12):e0225817. doi: 10.1371/journal.pone.0225817 (PMC6919578; doi:10.1371/journal.pone.0225817)
Supplement: S1 File — This file includes glucose time series from all patients included in the study and the database with clinical variables. (ZIP) [file pone.0225817.s001.zip › S1/case 41.csv]

	hora	glucemia
1	00:01:17	40
2	00:06:17	40
3	00:11:17	40
4	00:16:17	40
5	00:21:17	40
6	00:26:17	40
7	00:31:17	40
8	00:36:17	40
9	00:41:17	40
10	00:46:17	40
11	00:51:17	40
12	00:56:17	40
13	01:01:17	40
14	01:06:17	40
15	01:11:17	40
16	01:16:17	40
17	01:21:17	40
18	01:26:17	40
19	01:31:17	40
20	01:36:17	40
21	01:41:17	40
22	01:46:17	40
23	01:51:17	40
24	01:56:17	40
25	02:01:17	40
26	02:06:17	40
27	02:11:17	40
28	02:16:17	40
29	02:21:17	40
30	02:26:17	40
31	02:31:17	40
32	02:36:17	40
33	02:41:17	40
34	02:46:17	40
35	02:51:17	40
36	02:56:17	40
37	03:01:17	40
38	03:06:17	40
39	03:11:17	41
40	03:16:17	43
41	03:21:17	45
42	03:26:17	47
43	03:31:17	49
44	03:36:17	51
45	03:41:17	53
46	03:46:17	55
47	03:51:17	57
48	03:56:17	59
49	04:01:17	61
50	04:06:17	63
51	04:11:17	65
52	04:16:17	66
53	04:21:17	68
54	04:26:17	70
55	04:31:17	72
56	04:36:17	73
57	04:41:17	75
58	04:46:17	76
59	04:51:17	77
60	04:56:17	79
61	05:01:17	80
62	05:06:17	82
63	05:11:17	82
64	05:16:17	82
65	05:21:17	81
66	05:26:17	81
67	05:31:17	80
68	05:36:17	80
69	05:41:17	80
70	05:46:17	79
71	05:51:17	79
72	05:56:17	79
73	06:01:17	79
74	06:06:17	79
75	06:11:17	79
76	06:16:17	79
77	06:21:17	80
78	06:26:17	80
79	06:31:17	80
80	06:36:17	81
81	06:41:17	82
82	06:46:17	83
83	06:51:17	83
84	06:56:17	83
85	07:01:17	82
86	07:06:17	81
87	07:11:17	81
88	07:16:17	80
89	07:21:17	79
90	07:26:17	78
91	07:31:17	77
92	07:36:17	77
93	07:41:17	76
94	07:46:17	77
95	07:51:17	77
96	07:56:17	78
97	08:01:17	78
98	08:06:17	78
99	08:11:17	78
100	08:16:17	78
101	08:21:17	78
102	08:26:17	78
103	08:31:17	77
104	08:36:17	76
105	08:41:17	75
106	08:46:17	74
107	08:51:17	73
108	08:56:17	71
109	09:01:17	70
110	09:06:17	69
111	09:11:17	69
112	09:16:17	68
113	09:21:17	68
114	09:26:17	67
115	09:31:17	67
116	09:36:17	66
117	09:41:17	65
118	09:46:17	65
119	09:51:17	64
120	09:56:17	63
121	10:01:17	62
122	10:06:17	62
123	10:11:17	62
124	10:16:17	63
125	10:21:17	64
126	10:26:17	64
127	10:31:17	65
128	10:36:17	66
129	10:41:17	66
130	10:46:17	66
131	10:51:17	67
132	10:56:17	68
133	11:01:17	69
134	11:06:17	70
135	11:11:17	71
136	11:16:17	72
137	11:21:17	73
138	11:26:17	74
139	11:31:17	74
140	11:36:17	73
141	11:41:17	72
142	11:46:17	70
143	11:51:17	69
144	11:56:17	67
145	12:01:17	65
146	12:06:17	64
147	12:11:17	NA
148	12:16:17	NA
149	12:21:11	NA
150	12:26:29	NA
151	12:31:29	NA
152	12:36:29	NA
153	12:41:29	NA
154	12:46:29	NA
155	12:51:29	NA
156	12:56:29	68
157	13:01:29	67
158	13:06:29	66
159	13:11:29	66
160	13:16:29	66
161	13:21:29	66
162	13:26:29	67
163	13:31:29	68
164	13:36:29	69
165	13:41:29	70
166	13:46:29	70
167	13:51:29	71
168	13:56:29	70
169	14:01:29	70
170	14:06:29	69
171	14:11:29	69
172	14:16:29	69
173	14:21:29	69
174	14:26:29	70
175	14:31:29	71
176	14:36:29	73
177	14:41:29	75
178	14:46:29	76
179	14:51:29	78
180	14:56:29	80
181	15:01:29	83
182	15:06:29	85
183	15:11:29	88
184	15:16:29	90
185	15:21:29	91
186	15:26:29	90
187	15:31:29	88
188	15:36:29	86
189	15:41:29	83
190	15:46:29	80
191	15:51:29	78
192	15:56:29	77
193	16:01:29	76
194	16:06:29	77
195	16:11:29	78
196	16:16:29	78
197	16:21:29	79
198	16:26:29	79
199	16:31:29	79
200	16:36:29	78
201	16:41:29	78
202	16:46:29	77
203	16:51:29	75
204	16:56:29	73
205	17:01:29	72
206	17:06:29	70
207	17:11:29	68
208	17:16:29	67
209	17:21:29	66
210	17:26:29	65
211	17:31:29	66
212	17:36:29	66
213	17:41:29	68
214	17:46:29	68
215	17:51:29	69
216	17:56:29	69
217	18:01:29	69
218	18:06:29	69
219	18:11:29	69
220	18:16:29	69
221	18:21:29	68
222	18:26:29	68
223	18:31:29	68
224	18:36:29	67
225	18:41:29	68
226	18:46:29	68
227	18:51:29	69
228	18:56:29	69
229	19:01:29	70
230	19:06:29	70
231	19:11:29	71
232	19:16:29	72
233	19:21:29	74
234	19:26:29	77
235	19:31:29	80
236	19:36:29	83
237	19:41:29	84
238	19:46:29	85
239	19:51:29	86
240	19:56:29	85
241	20:01:29	84
242	20:06:29	83
243	20:11:29	82
244	20:16:29	80
245	20:21:29	78
246	20:26:29	77
247	20:31:29	75
248	20:36:29	75
249	20:41:29	74
250	20:46:29	74
251	20:51:29	74
252	20:56:29	74
253	21:01:29	74
254	21:06:29	73
255	21:11:29	73
256	21:16:29	72
257	21:21:29	71
258	21:26:29	71
259	21:31:29	72
260	21:36:29	73
261	21:41:29	75
262	21:46:29	77
263	21:51:29	79
264	21:56:29	81
265	22:01:29	84
266	22:06:29	86
267	22:11:29	89
268	22:16:29	91
269	22:21:29	93
270	22:26:29	93
271	22:31:29	92
272	22:36:29	90
273	22:41:29	88
274	22:46:29	85
275	22:51:29	83
276	22:56:29	80
277	23:01:29	78
278	23:06:29	76
279	23:11:29	74
280	23:16:29	72
281	23:21:29	71
282	23:26:29	69
283	23:31:29	68
284	23:36:29	66
285	23:41:29	65
286	23:46:29	65
287	23:51:29	64
288	23:56:29	64
