# Supplementary material for: Detrended Fluctuation Analysis in the prediction of type 2 diabetes mellitus in patients at risk: Model optimization and comparison with other metrics
Source: PLoS One. 2019 Dec 18;14(12):e0225817. doi: 10.1371/journal.pone.0225817 (PMC6919578; doi:10.1371/journal.pone.0225817)
Supplement: S1 File — This file includes glucose time series from all patients included in the study and the database with clinical variables. (ZIP) [file pone.0225817.s001.zip › S1/case 42.csv]

	hora	glucemia
1	0:03:44	118
2	0:08:44	108
3	0:13:44	99
4	0:18:44	93
5	0:23:44	88
6	0:28:44	85
7	0:33:44	83
8	0:38:44	81
9	0:43:44	80
10	0:48:44	78
11	0:53:44	77
12	0:58:44	76
13	1:03:44	75
14	1:08:44	74
15	1:13:44	74
16	1:18:44	74
17	1:23:44	73
18	1:28:44	71
19	1:33:44	70
20	1:38:44	69
21	1:43:44	69
22	1:48:44	68
23	1:53:44	68
24	1:58:44	68
25	2:03:44	68
26	2:08:44	68
27	2:13:44	68
28	2:18:44	69
29	2:23:44	69
30	2:28:44	70
31	2:33:44	71
32	2:38:44	72
33	2:43:44	72
34	2:48:44	72
35	2:53:44	72
36	2:58:44	71
37	3:03:44	70
38	3:08:44	70
39	3:13:44	69
40	3:18:44	69
41	3:23:44	69
42	3:28:44	68
43	3:33:44	68
44	3:38:44	67
45	3:43:44	67
46	3:48:44	66
47	3:53:44	66
48	3:58:44	65
49	4:03:44	65
50	4:08:44	65
51	4:13:44	64
52	4:18:44	64
53	4:23:44	64
54	4:28:44	64
55	4:33:44	63
56	4:38:44	63
57	4:43:44	63
58	4:48:44	63
59	4:53:44	63
60	4:58:44	63
61	5:03:44	63
62	5:08:44	64
63	5:13:44	64
64	5:18:44	64
65	5:23:44	64
66	5:28:44	64
67	5:33:44	64
68	5:38:44	64
69	5:43:44	64
70	5:48:44	64
71	5:53:44	64
72	5:58:44	64
73	6:03:44	63
74	6:08:44	63
75	6:13:44	63
76	6:18:44	63
77	6:23:44	63
78	6:28:44	63
79	6:33:44	63
80	6:38:44	63
81	6:43:44	63
82	6:48:44	63
83	6:53:44	63
84	6:58:44	63
85	7:03:44	63
86	7:08:44	63
87	7:13:44	63
88	7:18:44	63
89	7:23:44	63
90	7:28:44	63
91	7:33:44	62
92	7:38:44	62
93	7:43:44	62
94	7:48:44	61
95	7:53:44	61
96	7:58:44	61
97	8:03:44	61
98	8:08:44	60
99	8:13:44	60
100	8:18:44	60
101	8:23:44	60
102	8:28:44	61
103	8:33:44	61
104	8:38:44	61
105	8:43:44	61
106	8:48:44	61
107	8:53:44	61
108	8:58:44	61
109	9:03:44	61
110	9:08:44	62
111	9:13:44	62
112	9:18:44	62
113	9:23:44	63
114	9:28:44	63
115	9:33:44	63
116	9:38:44	63
117	9:43:44	63
118	9:48:44	63
119	9:53:44	63
120	9:58:44	63
121	10:03:44	63
122	10:08:44	63
123	10:13:44	63
124	10:18:44	63
125	10:23:44	63
126	10:28:44	63
127	10:33:44	63
128	10:38:44	64
129	10:43:44	64
130	10:48:44	64
131	10:53:44	63
132	10:58:44	63
133	11:03:44	63
134	11:08:44	63
135	11:13:44	62
136	11:18:44	62
137	11:23:44	62
138	11:28:44	62
139	11:33:44	62
140	11:38:44	62
141	11:43:44	62
142	11:48:44	62
143	11:53:44	62
144	11:58:44	61
145	12:03:44	61
146	12:08:44	61
147	12:13:44	61
148	12:18:44	61
149	12:23:44	61
150	12:28:44	61
151	12:33:44	60
152	12:38:44	60
153	12:43:44	60
154	12:48:44	60
155	12:53:44	60
156	12:58:44	59
157	13:03:44	59
158	13:08:44	59
159	13:13:44	59
160	13:18:44	59
161	13:23:44	60
162	13:28:44	60
163	13:33:44	60
164	13:38:44	59
165	13:43:44	59
166	13:48:44	59
167	13:53:44	59
168	13:58:44	59
169	14:03:44	59
170	14:08:44	59
171	14:13:44	60
172	14:18:44	60
173	14:23:44	61
174	14:28:44	61
175	14:33:44	62
176	14:38:44	62
177	14:43:44	63
178	14:48:44	63
179	14:53:44	63
180	14:58:44	64
181	15:03:44	64
182	15:08:44	64
183	15:13:44	65
184	15:18:44	65
185	15:23:44	66
186	15:28:44	66
187	15:33:44	67
188	15:38:44	66
189	15:43:44	66
190	15:48:44	66
191	15:53:44	65
192	15:58:44	66
193	16:03:44	67
194	16:08:44	70
195	16:13:44	73
196	16:18:44	76
197	16:23:44	79
198	16:28:44	80
199	16:33:44	79
200	16:38:44	78
201	16:43:44	77
202	16:48:44	75
203	16:53:44	75
204	16:58:44	75
205	17:03:44	75
206	17:08:44	75
207	17:13:44	75
208	17:18:44	75
209	17:23:44	75
210	17:28:44	75
211	17:33:44	76
212	17:38:44	77
213	17:43:44	78
214	17:48:44	79
215	17:53:44	80
216	17:58:44	80
217	18:03:44	80
218	18:08:44	80
219	18:13:44	79
220	18:18:44	77
221	18:23:44	76
222	18:28:44	75
223	18:33:44	74
224	18:38:44	74
225	18:43:44	74
226	18:48:44	74
227	18:53:44	74
228	18:58:44	74
229	19:03:44	74
230	19:08:44	74
231	19:13:44	74
232	19:18:44	74
233	19:23:44	74
234	19:28:44	74
235	19:33:44	73
236	19:38:44	73
237	19:43:44	73
238	19:48:44	74
239	19:53:44	75
240	19:58:44	77
241	20:03:44	79
242	20:08:44	80
243	20:13:44	81
244	20:18:44	80
245	20:23:44	78
246	20:28:44	76
247	20:33:44	74
248	20:38:44	72
249	20:43:44	71
250	20:48:44	70
251	20:53:44	70
252	20:58:44	71
253	21:03:44	72
254	21:08:44	76
255	21:13:44	82
256	21:18:44	90
257	21:23:44	100
258	21:28:44	110
259	21:33:44	119
260	21:38:44	126
261	21:43:44	131
262	21:48:44	134
263	21:53:44	134
264	21:58:44	132
265	22:03:44	129
266	22:08:44	127
267	22:13:44	125
268	22:18:44	123
269	22:23:44	121
270	22:28:44	118
271	22:33:44	115
272	22:38:44	113
273	22:43:44	111
274	22:48:44	112
275	22:53:44	114
276	22:58:44	118
277	23:03:44	123
278	23:08:44	127
279	23:13:44	130
280	23:18:44	132
281	23:23:44	131
282	23:28:44	127
283	23:33:44	122
284	23:38:44	115
285	23:43:44	109
286	23:48:44	103
287	23:53:44	99
288	23:58:44	95
289	0:03:44	92
290	0:08:44	90
291	0:13:44	90
292	0:18:44	91
293	0:23:44	92
294	0:28:44	94
295	0:33:44	95
296	0:38:44	95
297	0:43:44	93
298	0:48:44	91
299	0:53:44	88
300	0:58:44	86
301	1:03:44	85
302	1:08:44	85
303	1:13:44	86
304	1:18:44	87
305	1:23:44	87
306	1:28:44	85
307	1:33:44	82
308	1:38:44	77
309	1:43:44	73
310	1:48:44	70
311	1:53:44	67
312	1:58:44	65
313	2:03:44	64
314	2:08:44	63
315	2:13:44	63
316	2:18:44	64
317	2:23:44	65
318	2:28:44	66
319	2:33:44	68
320	2:38:44	69
321	2:43:44	70
322	2:48:44	71
323	2:53:44	72
324	2:58:44	72
325	3:03:44	72
326	3:08:44	72
327	3:13:44	72
328	3:18:44	72
329	3:23:44	72
330	3:28:44	72
331	3:33:44	72
332	3:38:44	71
333	3:43:44	70
334	3:48:44	69
335	3:53:44	66
336	3:58:44	63
337	4:03:44	60
338	4:08:44	59
339	4:13:44	58
340	4:18:44	59
341	4:23:44	60
342	4:28:44	62
343	4:33:44	64
344	4:38:44	66
345	4:43:44	68
346	4:48:44	69
347	4:53:44	70
348	4:58:44	70
349	5:03:44	69
350	5:08:44	68
351	5:13:44	66
352	5:18:44	65
353	5:23:44	64
354	5:28:44	63
355	5:33:44	62
356	5:38:44	62
357	5:43:44	61
358	5:48:44	61
359	5:53:44	60
360	5:58:44	60
361	6:03:44	60
362	6:08:44	60
363	6:13:44	60
364	6:18:44	60
365	6:23:44	60
366	6:28:44	59
367	6:33:44	59
368	6:38:44	59
369	6:43:44	59
370	6:48:44	60
371	6:53:44	60
372	6:58:44	61
373	7:03:44	63
374	7:08:44	64
375	7:13:44	66
376	7:18:44	67
377	7:23:44	67
378	7:28:44	68
379	7:33:44	67
380	7:38:44	67
381	7:43:44	66
382	7:48:44	66
383	7:53:44	66
384	7:58:44	66
385	8:03:44	66
386	8:08:44	67
387	8:13:44	67
388	8:18:44	67
389	8:23:44	67
390	8:28:44	68
391	8:33:44	68
392	8:38:44	69
393	8:43:44	71
394	8:48:44	73
395	8:53:44	74
396	8:58:44	75
397	9:03:44	75
398	9:08:44	75
399	9:13:44	75
400	9:18:44	76
401	9:23:44	78
402	9:28:44	80
403	9:33:44	83
404	9:38:44	86
405	9:43:44	89
406	9:48:44	92
407	9:53:44	94
408	9:58:44	94
409	10:03:44	93
410	10:08:44	92
411	10:13:44	89
412	10:18:44	87
413	10:23:44	85
414	10:28:44	83
415	10:33:44	81
416	10:38:44	81
417	10:43:44	80
418	10:48:44	80
419	10:53:44	79
420	10:58:44	79
421	11:03:44	79
422	11:08:44	79
423	11:13:44	79
424	11:18:44	79
425	11:23:44	80
426	11:28:44	80
427	11:33:44	80
428	11:38:44	79
429	11:43:44	78
430	11:48:44	77
431	11:53:44	76
432	11:58:44	74
433	12:03:44	73
434	12:08:44	71
435	12:13:44	71
436	12:18:44	72
437	12:23:44	74
438	12:28:44	77
439	12:33:44	81
440	12:38:44	85
441	12:43:44	88
442	12:48:44	89
443	12:53:44	89
444	12:58:44	87
445	13:03:44	84
446	13:08:44	80
447	13:13:44	77
448	13:18:44	73
449	13:23:44	71
450	13:28:44	69
451	13:33:44	67
452	13:38:44	66
453	13:43:44	65
454	13:48:44	64
455	13:53:44	64
456	13:58:44	63
457	14:03:44	62
458	14:08:44	62
459	14:13:44	62
460	14:18:44	62
461	14:23:44	63
462	14:28:44	65
463	14:33:44	67
464	14:38:44	71
465	14:43:44	75
466	14:48:44	81
467	14:53:44	86
468	14:58:44	92
469	15:03:44	96
470	15:08:44	100
471	15:13:44	102
472	15:18:44	103
473	15:23:44	104
474	15:28:44	105
475	15:33:44	107
476	15:38:44	109
477	15:43:44	111
478	15:48:44	112
479	15:53:44	113
480	15:58:44	113
481	16:03:44	113
482	16:08:44	112
483	16:13:44	111
484	16:18:44	111
485	16:23:44	111
486	16:28:44	111
487	16:33:44	111
488	16:38:44	110
489	16:43:44	109
490	16:48:44	107
491	16:53:44	104
492	16:58:44	102
493	17:03:44	99
494	17:08:44	97
495	17:13:44	95
496	17:18:44	94
497	17:23:44	94
498	17:28:44	96
499	17:33:44	98
500	17:38:44	100
501	17:43:44	103
502	17:48:44	105
503	17:53:44	106
504	17:58:44	107
505	18:03:44	107
506	18:08:44	107
507	18:13:44	106
508	18:18:44	104
509	18:23:44	103
510	18:28:44	102
511	18:33:44	101
512	18:38:44	101
513	18:43:44	102
514	18:48:44	102
515	18:53:44	103
516	18:58:44	103
517	19:03:44	102
518	19:08:44	102
519	19:13:44	101
520	19:18:44	100
521	19:23:44	99
522	19:28:44	98
523	19:33:44	97
524	19:38:44	97
525	19:43:44	97
526	19:48:44	97
527	19:53:44	97
528	19:58:44	97
529	20:03:44	97
530	20:08:44	95
531	20:13:44	94
532	20:18:44	92
533	20:23:44	90
534	20:28:44	88
535	20:33:44	87
536	20:38:44	86
537	20:43:44	86
538	20:48:44	86
539	20:53:44	86
540	20:58:44	86
541	21:03:44	87
542	21:08:44	87
543	21:13:44	88
544	21:18:44	90
545	21:23:44	92
546	21:28:44	94
547	21:33:44	97
548	21:38:44	100
549	21:43:44	104
550	21:48:44	108
551	21:53:44	112
552	21:58:44	116
553	22:03:44	121
554	22:08:44	126
555	22:13:44	131
556	22:18:44	136
557	22:23:44	140
558	22:28:44	144
559	22:33:44	146
560	22:38:44	148
561	22:43:44	148
562	22:48:44	149
563	22:53:44	149
564	22:58:44	149
565	23:03:44	148
566	23:08:44	147
567	23:13:44	144
568	23:18:44	141
569	23:23:44	136
570	23:28:44	132
571	23:33:44	128
572	23:38:44	127
573	23:43:44	126
574	23:48:44	126
575	23:53:44	126
576	23:58:44	126
