# Supplementary material for: Detrended Fluctuation Analysis in the prediction of type 2 diabetes mellitus in patients at risk: Model optimization and comparison with other metrics
Source: PLoS One. 2019 Dec 18;14(12):e0225817. doi: 10.1371/journal.pone.0225817 (PMC6919578; doi:10.1371/journal.pone.0225817)
Supplement: S1 File — This file includes glucose time series from all patients included in the study and the database with clinical variables. (ZIP) [file pone.0225817.s001.zip › S1/case 43.csv]

	hora	glucemia
1	00:02:44	88
2	00:07:44	87
3	00:12:44	87
4	00:17:44	86
5	00:22:44	87
6	00:27:44	88
7	00:32:44	89
8	00:37:44	90
9	00:42:44	90
10	00:47:44	90
11	00:52:44	90
12	00:57:44	89
13	01:02:44	89
14	01:07:44	90
15	01:12:44	91
16	01:17:44	94
17	01:22:44	97
18	01:27:44	101
19	01:32:44	104
20	01:37:44	106
21	01:42:44	107
22	01:47:44	106
23	01:52:44	104
24	01:57:44	101
25	02:02:44	99
26	02:07:44	98
27	02:12:44	98
28	02:17:44	99
29	02:22:44	99
30	02:27:44	100
31	02:32:44	100
32	02:37:44	99
33	02:42:44	98
34	02:47:44	97
35	02:52:44	95
36	02:57:44	93
37	03:02:44	91
38	03:07:44	89
39	03:12:44	88
40	03:17:44	87
41	03:22:44	88
42	03:27:44	89
43	03:32:44	91
44	03:37:44	93
45	03:42:44	93
46	03:47:44	93
47	03:52:44	93
48	03:57:44	92
49	04:02:44	91
50	04:07:44	90
51	04:12:44	88
52	04:17:44	87
53	04:22:44	86
54	04:27:44	85
55	04:32:44	85
56	04:37:44	85
57	04:42:44	85
58	04:47:44	85
59	04:52:44	85
60	04:57:44	84
61	05:02:44	82
62	05:07:44	81
63	05:12:44	80
64	05:17:44	79
65	05:22:44	79
66	05:27:44	78
67	05:32:44	77
68	05:37:44	77
69	05:42:44	77
70	05:47:44	78
71	05:52:44	78
72	05:57:44	79
73	06:02:44	80
74	06:07:44	80
75	06:12:44	80
76	06:17:44	80
77	06:22:44	79
78	06:27:44	79
79	06:32:44	79
80	06:37:44	79
81	06:42:44	80
82	06:47:44	80
83	06:52:44	79
84	06:57:44	79
85	07:02:44	78
86	07:07:44	77
87	07:12:44	77
88	07:17:44	77
89	07:22:44	76
90	07:27:44	76
91	07:32:44	75
92	07:37:44	74
93	07:42:44	74
94	07:47:44	74
95	07:52:44	75
96	07:57:44	76
97	08:02:44	78
98	08:07:44	81
99	08:12:44	83
100	08:17:44	85
101	08:22:44	86
102	08:27:44	85
103	08:32:44	84
104	08:37:44	83
105	08:42:44	81
106	08:47:44	80
107	08:52:44	78
108	08:57:44	77
109	09:02:44	77
110	09:07:44	78
111	09:12:44	79
112	09:17:44	80
113	09:22:44	81
114	09:27:44	83
115	09:32:44	85
116	09:37:44	88
117	09:42:44	92
118	09:47:44	96
119	09:52:44	100
120	09:57:44	104
121	10:02:44	107
122	10:07:44	111
123	10:12:44	115
124	10:17:44	120
125	10:22:44	124
126	10:27:44	128
127	10:32:44	130
128	10:37:44	NA
129	10:42:44	NA
130	10:46:10	NA
131	10:51:10	NA
132	10:56:10	NA
133	11:01:10	NA
134	11:06:10	NA
135	11:11:10	NA
136	11:16:10	NA
137	11:21:10	126
138	11:26:10	125
139	11:31:10	124
140	11:36:10	124
141	11:41:10	124
142	11:46:10	124
143	11:51:10	124
144	11:56:10	125
145	12:01:10	125
146	12:06:10	126
147	12:11:10	127
148	12:16:10	127
149	12:21:10	128
150	12:26:10	130
151	12:31:10	131
152	12:36:10	132
153	12:41:10	132
154	12:46:10	132
155	12:51:10	131
156	12:56:10	129
157	13:01:10	127
158	13:06:10	125
159	13:11:10	123
160	13:16:10	121
161	13:21:10	120
162	13:26:10	119
163	13:31:10	119
164	13:36:10	119
165	13:41:10	120
166	13:46:10	121
167	13:51:10	122
168	13:56:10	123
169	14:01:10	125
170	14:06:10	127
171	14:11:10	128
172	14:16:10	130
173	14:21:10	130
174	14:26:10	131
175	14:31:10	131
176	14:36:10	130
177	14:41:10	129
178	14:46:10	128
179	14:51:10	126
180	14:56:10	124
181	15:01:10	123
182	15:06:10	122
183	15:11:10	123
184	15:16:10	124
185	15:21:10	126
186	15:26:10	128
187	15:31:10	131
188	15:36:10	134
189	15:41:10	136
190	15:46:10	138
191	15:51:10	138
192	15:56:10	139
193	16:01:10	138
194	16:06:10	138
195	16:11:10	137
196	16:16:10	136
197	16:21:10	135
198	16:26:10	134
199	16:31:10	133
200	16:36:10	132
201	16:41:10	130
202	16:46:10	129
203	16:51:10	127
204	16:56:10	125
205	17:01:10	124
206	17:06:10	123
207	17:11:10	122
208	17:16:10	122
209	17:21:10	122
210	17:26:10	123
211	17:31:10	124
212	17:36:10	125
213	17:41:10	125
214	17:46:10	126
215	17:51:10	126
216	17:56:10	126
217	18:01:10	126
218	18:06:10	126
219	18:11:10	125
220	18:16:10	124
221	18:21:10	123
222	18:26:10	122
223	18:31:10	121
224	18:36:10	120
225	18:41:10	120
226	18:46:10	119
227	18:51:10	119
228	18:56:10	118
229	19:01:10	118
230	19:06:10	118
231	19:11:10	118
232	19:16:10	117
233	19:21:10	117
234	19:26:10	116
235	19:31:10	115
236	19:36:10	114
237	19:41:10	114
238	19:46:10	113
239	19:51:10	113
240	19:56:11	112
241	20:01:11	112
242	20:06:11	112
243	20:11:11	111
244	20:16:11	111
245	20:21:11	111
246	20:26:11	111
247	20:31:11	110
248	20:36:11	110
249	20:41:11	110
250	20:46:11	110
251	20:51:11	109
252	20:56:11	110
253	21:01:11	110
254	21:06:11	110
255	21:11:11	110
256	21:16:11	109
257	21:21:11	109
258	21:26:11	108
259	21:31:11	108
260	21:36:11	108
261	21:41:11	107
262	21:46:11	107
263	21:51:11	107
264	21:56:11	107
265	22:01:11	107
266	22:06:11	106
267	22:11:11	106
268	22:16:11	105
269	22:21:11	104
270	22:26:11	103
271	22:31:11	103
272	22:36:11	103
273	22:41:11	104
274	22:46:11	105
275	22:51:11	107
276	22:56:11	111
277	23:01:11	114
278	23:06:11	117
279	23:11:11	120
280	23:16:11	123
281	23:21:11	125
282	23:26:11	127
283	23:31:11	128
284	23:36:11	130
285	23:41:11	130
286	23:46:11	131
287	23:51:11	131
288	23:56:11	130
289	00:01:11	130
290	00:06:11	129
291	00:11:11	129
292	00:16:11	128
293	00:21:11	128
294	00:26:11	127
295	00:31:11	127
296	00:36:11	126
297	00:41:11	125
298	00:46:11	124
299	00:51:11	124
300	00:56:11	125
301	01:01:11	126
302	01:06:11	128
303	01:11:11	131
304	01:16:11	133
305	01:21:11	135
306	01:26:11	136
307	01:31:11	136
308	01:36:11	136
309	01:41:11	135
310	01:46:11	134
311	01:51:11	133
312	01:56:11	133
313	02:01:11	132
314	02:06:11	131
315	02:11:11	130
316	02:16:11	128
317	02:21:11	126
318	02:26:11	124
319	02:31:11	122
320	02:36:11	120
321	02:41:11	118
322	02:46:11	116
323	02:51:11	114
324	02:56:11	112
325	03:01:11	111
326	03:06:11	110
327	03:11:11	108
328	03:16:11	107
329	03:21:11	105
330	03:26:11	103
331	03:31:11	101
332	03:36:11	98
333	03:41:11	96
334	03:46:11	95
335	03:51:11	93
336	03:56:11	92
337	04:01:11	91
338	04:06:11	91
339	04:11:11	92
340	04:16:11	93
341	04:21:11	94
342	04:26:11	95
343	04:31:11	96
344	04:36:11	97
345	04:41:11	96
346	04:46:11	95
347	04:51:11	94
348	04:56:11	93
349	05:01:11	92
350	05:06:11	92
351	05:11:11	92
352	05:16:11	91
353	05:21:11	91
354	05:26:11	90
355	05:31:11	90
356	05:36:11	89
357	05:41:11	89
358	05:46:11	89
359	05:51:11	89
360	05:56:11	89
361	06:01:11	88
362	06:06:11	88
363	06:11:11	88
364	06:16:11	87
365	06:21:11	87
366	06:26:11	86
367	06:31:11	86
368	06:36:11	86
369	06:41:11	86
370	06:46:11	86
371	06:51:11	86
372	06:56:11	86
373	07:01:11	85
374	07:06:11	85
375	07:11:11	85
376	07:16:11	84
377	07:21:11	83
378	07:26:11	83
379	07:31:11	82
380	07:36:11	82
381	07:41:11	82
382	07:46:11	82
383	07:51:11	83
384	07:56:11	84
385	08:01:11	85
386	08:06:11	86
387	08:11:11	87
388	08:16:11	88
389	08:21:11	89
390	08:26:11	89
391	08:31:11	89
392	08:36:11	89
393	08:41:11	88
394	08:46:11	87
395	08:51:11	87
396	08:56:11	86
397	09:01:11	86
398	09:06:11	86
399	09:11:11	87
400	09:16:11	87
401	09:21:11	88
402	09:26:11	88
403	09:31:11	89
404	09:36:11	90
405	09:41:11	92
406	09:46:11	95
407	09:51:11	98
408	09:56:11	101
409	10:01:11	104
410	10:06:11	106
411	10:11:11	107
412	10:16:11	107
413	10:21:11	106
414	10:26:11	104
415	10:31:11	102
416	10:36:11	100
417	10:41:11	98
418	10:46:11	96
419	10:51:11	95
420	10:56:11	95
421	11:01:11	95
422	11:06:11	95
423	11:11:11	95
424	11:16:11	94
425	11:21:11	94
426	11:26:11	93
427	11:31:11	93
428	11:36:11	93
429	11:41:11	93
430	11:46:11	94
431	11:51:11	95
432	11:56:11	97
433	12:01:11	98
434	12:06:11	98
435	12:11:11	98
436	12:16:11	98
437	12:21:11	98
438	12:26:11	99
439	12:31:11	100
440	12:36:11	100
441	12:41:11	101
442	12:46:11	102
443	12:51:11	102
444	12:56:11	102
445	13:01:11	102
446	13:06:11	102
447	13:11:11	102
448	13:16:11	102
449	13:21:11	102
450	13:26:11	102
451	13:31:11	103
452	13:36:11	104
453	13:41:11	105
454	13:46:11	105
455	13:51:11	106
456	13:56:11	106
457	14:01:11	105
458	14:06:11	105
459	14:11:11	105
460	14:16:11	106
461	14:21:11	106
462	14:26:11	107
463	14:31:11	107
464	14:36:11	106
465	14:41:11	106
466	14:46:11	105
467	14:51:11	104
468	14:56:11	104
469	15:01:11	103
470	15:06:11	102
471	15:11:11	101
472	15:16:11	100
473	15:21:11	99
474	15:26:11	99
475	15:31:11	99
476	15:36:11	100
477	15:41:11	102
478	15:46:11	104
479	15:51:11	107
480	15:56:11	108
481	16:01:11	110
482	16:06:11	111
483	16:11:11	111
484	16:16:11	111
485	16:21:11	110
486	16:26:11	109
487	16:31:11	107
488	16:36:11	106
489	16:41:11	105
490	16:46:11	105
491	16:51:11	105
492	16:56:11	106
493	17:01:11	106
494	17:06:11	107
495	17:11:11	107
496	17:16:11	108
497	17:21:11	108
498	17:26:11	109
499	17:31:11	108
500	17:36:11	108
501	17:41:11	106
502	17:46:11	105
503	17:51:11	105
504	17:56:11	104
505	18:01:11	104
506	18:06:11	104
507	18:11:11	104
508	18:16:11	105
509	18:21:11	105
510	18:26:11	105
511	18:31:11	104
512	18:36:11	103
513	18:41:11	101
514	18:46:11	99
515	18:51:11	97
516	18:56:11	95
517	19:01:11	93
518	19:06:11	92
519	19:11:11	92
520	19:16:11	92
521	19:21:11	92
522	19:26:11	91
523	19:31:11	90
524	19:36:11	89
525	19:41:11	88
526	19:46:11	88
527	19:51:11	87
528	19:56:11	87
529	20:01:11	87
530	20:06:11	86
531	20:11:11	86
532	20:16:11	85
533	20:21:11	84
534	20:26:11	84
535	20:31:11	84
536	20:36:11	84
537	20:41:11	85
538	20:46:11	86
539	20:51:11	88
540	20:56:11	89
541	21:01:11	90
542	21:06:11	91
543	21:11:11	92
544	21:16:11	92
545	21:21:11	92
546	21:26:11	93
547	21:31:11	94
548	21:36:11	95
549	21:41:11	97
550	21:46:11	98
551	21:51:11	99
552	21:56:11	100
553	22:01:11	101
554	22:06:11	102
555	22:11:11	102
556	22:16:11	102
557	22:21:11	102
558	22:26:11	102
559	22:31:11	102
560	22:36:11	103
561	22:41:11	106
562	22:46:11	110
563	22:51:11	116
564	22:56:11	123
565	23:01:11	129
566	23:06:11	133
567	23:11:11	136
568	23:16:11	137
569	23:21:11	136
570	23:26:11	135
571	23:31:11	132
572	23:36:11	130
573	23:41:11	129
574	23:46:11	127
575	23:51:11	126
576	23:56:11	125
