# Supplementary material for: Detrended Fluctuation Analysis in the prediction of type 2 diabetes mellitus in patients at risk: Model optimization and comparison with other metrics
Source: PLoS One. 2019 Dec 18;14(12):e0225817. doi: 10.1371/journal.pone.0225817 (PMC6919578; doi:10.1371/journal.pone.0225817)
Supplement: S1 File — This file includes glucose time series from all patients included in the study and the database with clinical variables. (ZIP) [file pone.0225817.s001.zip › S1/case 44.csv]

	hora	glucemia
1	0:00:33	129
2	0:05:33	132
3	0:10:33	133
4	0:15:33	133
5	0:20:33	132
6	0:25:33	130
7	0:30:33	128
8	0:35:33	125
9	0:40:33	122
10	0:45:33	120
11	0:50:33	118
12	0:55:33	117
13	1:00:33	116
14	1:05:33	115
15	1:10:33	112
16	1:15:33	109
17	1:20:33	106
18	1:25:33	104
19	1:30:33	104
20	1:35:33	105
21	1:40:33	106
22	1:45:33	108
23	1:50:33	109
24	1:55:33	109
25	2:00:33	109
26	2:05:33	107
27	2:10:33	105
28	2:15:33	104
29	2:20:33	103
30	2:25:33	103
31	2:30:33	105
32	2:35:33	108
33	2:40:33	113
34	2:45:33	117
35	2:50:33	119
36	2:55:33	119
37	3:00:33	117
38	3:05:33	114
39	3:10:33	110
40	3:15:33	107
41	3:20:33	105
42	3:25:33	104
43	3:30:33	105
44	3:35:33	108
45	3:40:33	111
46	3:45:33	113
47	3:50:33	113
48	3:55:33	111
49	4:00:33	108
50	4:05:33	104
51	4:10:33	101
52	4:15:33	100
53	4:20:33	100
54	4:25:33	102
55	4:30:33	105
56	4:35:33	107
57	4:40:33	109
58	4:45:33	110
59	4:50:33	113
60	4:55:33	116
61	5:00:33	120
62	5:05:33	125
63	5:10:33	131
64	5:15:33	136
65	5:20:33	140
66	5:25:33	144
67	5:30:33	146
68	5:35:33	147
69	5:40:33	145
70	5:45:33	141
71	5:50:33	137
72	5:55:33	133
73	6:00:33	130
74	6:05:33	129
75	6:10:33	129
76	6:15:33	131
77	6:20:33	134
78	6:25:33	136
79	6:30:33	137
80	6:35:33	138
81	6:40:33	138
82	6:45:33	137
83	6:50:33	135
84	6:55:33	131
85	7:00:33	126
86	7:05:33	121
87	7:10:33	116
88	7:15:33	112
89	7:20:33	109
90	7:25:33	108
91	7:30:33	109
92	7:35:33	110
93	7:40:33	110
94	7:45:33	109
95	7:50:33	107
96	7:55:33	104
97	8:00:33	101
98	8:05:33	98
99	8:10:33	96
100	8:15:33	94
101	8:20:33	92
102	8:25:33	91
103	8:30:33	90
104	8:35:33	90
105	8:40:33	90
106	8:45:33	90
107	8:50:33	90
108	8:55:33	90
109	9:00:33	90
110	9:05:33	91
111	9:10:33	93
112	9:15:33	95
113	9:20:33	98
114	9:25:33	101
115	9:30:33	103
116	9:35:33	104
117	9:40:33	105
118	9:45:33	106
119	9:50:33	107
120	9:55:33	108
121	10:00:33	108
122	10:05:33	109
123	10:10:33	110
124	10:15:33	114
125	10:20:33	120
126	10:25:33	128
127	10:30:33	137
128	10:35:33	146
129	10:40:33	155
130	10:45:33	162
131	10:50:33	167
132	10:55:33	170
133	11:00:33	171
134	11:05:33	170
135	11:10:33	169
136	11:15:33	168
137	11:20:33	167
138	11:25:33	166
139	11:30:33	165
140	11:35:33	164
141	11:40:33	163
142	11:45:33	162
143	11:50:33	161
144	11:55:33	160
145	12:00:33	160
146	12:05:33	160
147	12:10:33	158
148	12:15:33	155
149	12:20:33	151
150	12:25:33	146
151	12:30:33	141
152	12:35:33	137
153	12:40:33	135
154	12:45:33	133
155	12:50:33	134
156	12:55:33	135
157	13:00:33	139
158	13:05:33	143
159	13:10:33	147
160	13:15:33	150
161	13:20:33	152
162	13:25:33	154
163	13:30:33	155
164	13:35:33	155
165	13:40:33	155
166	13:45:33	154
167	13:50:33	150
168	13:55:33	144
169	14:00:33	135
170	14:05:33	126
171	14:10:33	118
172	14:15:33	114
173	14:20:33	116
174	14:25:33	123
175	14:30:33	133
176	14:35:33	144
177	14:40:33	152
178	14:45:33	157
179	14:50:33	158
180	14:55:33	154
181	15:00:33	146
182	15:05:33	136
183	15:10:33	126
184	15:15:33	117
185	15:20:33	111
186	15:25:33	109
187	15:30:33	109
188	15:35:33	112
189	15:40:33	115
190	15:45:33	117
191	15:50:33	119
192	15:55:33	121
193	16:00:33	126
194	16:05:33	132
195	16:10:33	141
196	16:15:33	150
197	16:20:33	158
198	16:25:33	164
199	16:30:33	167
200	16:35:33	166
201	16:40:33	162
202	16:45:33	156
203	16:50:33	150
204	16:55:33	143
205	17:00:33	138
206	17:05:33	134
207	17:10:33	132
208	17:15:33	131
209	17:20:33	130
210	17:25:33	127
211	17:30:33	123
212	17:35:33	119
213	17:40:33	114
214	17:45:33	110
215	17:50:33	107
216	17:55:33	103
217	18:00:33	100
218	18:05:33	96
219	18:10:33	94
220	18:15:33	91
221	18:20:33	90
222	18:25:33	90
223	18:30:33	91
224	18:35:33	95
225	18:40:33	99
226	18:45:33	105
227	18:50:33	109
228	18:55:33	114
229	19:00:33	117
230	19:05:33	119
231	19:10:33	120
232	19:15:33	120
233	19:20:33	120
234	19:25:33	122
235	19:30:33	125
236	19:35:33	130
237	19:40:33	137
238	19:45:33	147
239	19:50:33	157
240	19:55:33	166
241	20:00:33	172
242	20:05:33	176
243	20:10:33	179
244	20:15:33	181
245	20:20:33	183
246	20:25:33	184
247	20:30:33	182
248	20:35:33	176
249	20:40:33	169
250	20:45:33	160
251	20:50:33	153
252	20:55:33	148
253	21:00:33	148
254	21:05:33	151
255	21:10:33	156
256	21:15:33	162
257	21:20:33	166
258	21:25:33	169
259	21:30:33	169
260	21:35:33	167
261	21:40:33	164
262	21:45:33	160
263	21:50:33	156
264	21:55:33	153
265	22:00:33	152
266	22:05:33	152
267	22:10:33	154
268	22:15:33	156
269	22:20:33	157
270	22:25:33	157
271	22:30:33	154
272	22:35:34	150
273	22:40:34	144
274	22:45:34	138
275	22:50:34	132
276	22:55:34	128
277	23:00:34	125
278	23:05:34	124
279	23:10:34	124
280	23:15:34	124
281	23:20:34	125
282	23:25:34	125
283	23:30:34	124
284	23:35:34	123
285	23:40:34	122
286	23:45:34	121
287	23:50:34	120
288	23:55:34	119
289	0:00:34	118
290	0:05:34	117
291	0:10:34	116
292	0:15:34	116
293	0:20:34	117
294	0:25:34	118
295	0:30:34	119
296	0:35:34	119
297	0:40:34	116
298	0:45:34	112
299	0:50:34	108
300	0:55:34	104
301	1:00:34	100
302	1:05:34	97
303	1:10:34	95
304	1:15:34	94
305	1:20:34	93
306	1:25:34	93
307	1:30:34	94
308	1:35:34	96
309	1:40:34	98
310	1:45:34	100
311	1:50:34	102
312	1:55:34	104
313	2:00:34	104
314	2:05:34	103
315	2:10:34	102
316	2:15:34	101
317	2:20:34	99
318	2:25:34	97
319	2:30:34	96
320	2:35:34	96
321	2:40:34	96
322	2:45:34	97
323	2:50:34	98
324	2:55:34	97
325	3:00:34	96
326	3:05:34	96
327	3:10:34	95
328	3:15:34	93
329	3:20:34	91
330	3:25:34	90
331	3:30:34	89
332	3:35:34	89
333	3:40:34	91
334	3:45:34	92
335	3:50:34	93
336	3:55:34	92
337	4:00:34	90
338	4:05:34	87
339	4:10:34	86
340	4:15:34	85
341	4:20:34	86
342	4:25:34	88
343	4:30:34	90
344	4:35:34	92
345	4:40:34	93
346	4:45:34	92
347	4:50:34	91
348	4:55:34	90
349	5:00:34	89
350	5:05:34	88
351	5:10:34	87
352	5:15:34	87
353	5:20:34	88
354	5:25:34	89
355	5:30:34	91
356	5:35:34	94
357	5:40:34	96
358	5:45:34	99
359	5:50:34	102
360	5:55:34	107
361	6:00:34	114
362	6:05:34	121
363	6:10:34	126
364	6:15:34	130
365	6:20:34	132
366	6:25:34	134
367	6:30:34	136
368	6:35:34	137
369	6:40:34	137
370	6:45:34	135
371	6:50:34	132
372	6:55:34	128
373	7:00:34	125
374	7:05:34	122
375	7:10:34	119
376	7:15:34	117
377	7:20:34	115
378	7:25:34	112
379	7:30:34	109
380	7:35:34	107
381	7:40:34	106
382	7:45:34	106
383	7:50:34	106
384	7:55:34	108
385	8:00:34	109
386	8:05:34	110
387	8:10:34	110
388	8:15:34	109
389	8:20:34	108
390	8:25:34	107
391	8:30:34	106
392	8:35:34	105
393	8:40:34	105
394	8:45:34	104
395	8:50:34	103
396	8:55:34	102
397	9:00:34	101
398	9:05:34	100
399	9:10:34	99
400	9:15:34	99
401	9:20:34	101
402	9:25:34	105
403	9:30:34	112
404	9:35:34	123
405	9:40:34	137
406	9:45:34	153
407	9:50:34	167
408	9:55:34	180
409	10:00:34	187
410	10:05:34	189
411	10:10:34	186
412	10:15:34	179
413	10:20:34	172
414	10:25:34	165
415	10:30:34	159
416	10:35:34	154
417	10:40:34	151
418	10:45:34	148
419	10:50:34	145
420	10:55:34	142
421	11:00:34	138
422	11:05:34	134
423	11:10:34	131
424	11:15:34	129
425	11:20:34	127
426	11:25:34	126
427	11:30:34	126
428	11:35:34	124
429	11:40:34	122
430	11:45:34	118
431	11:50:34	114
432	11:55:34	109
433	12:00:34	105
434	12:05:34	100
435	12:10:34	96
436	12:15:34	92
437	12:20:34	88
438	12:25:34	85
439	12:30:34	83
440	12:35:34	81
441	12:40:34	80
442	12:45:34	80
443	12:50:34	80
444	12:55:34	81
445	13:00:34	83
446	13:05:34	86
447	13:10:34	89
448	13:15:34	94
449	13:20:34	100
450	13:25:34	106
451	13:30:34	114
452	13:35:34	122
453	13:40:34	130
454	13:45:34	137
455	13:50:34	144
456	13:55:34	148
457	14:00:34	150
458	14:05:34	148
459	14:10:34	145
460	14:15:34	141
461	14:20:34	137
462	14:25:34	135
463	14:30:34	136
464	14:35:34	138
465	14:40:34	141
466	14:45:34	144
467	14:50:34	146
468	14:55:34	147
469	15:00:34	146
470	15:05:34	144
471	15:10:34	141
472	15:15:34	138
473	15:20:34	137
474	15:25:34	136
475	15:30:34	137
476	15:35:34	138
477	15:40:34	139
478	15:45:34	139
479	15:50:34	138
480	15:55:34	137
481	16:00:34	137
482	16:05:34	137
483	16:10:34	137
484	16:15:34	138
485	16:20:34	140
486	16:25:34	141
487	16:30:34	143
488	16:35:34	143
489	16:40:34	144
490	16:45:34	144
491	16:50:34	143
492	16:55:34	143
493	17:00:34	143
494	17:05:34	142
495	17:10:34	140
496	17:15:34	137
497	17:20:34	133
498	17:25:34	129
499	17:30:34	125
500	17:35:34	121
501	17:40:34	118
502	17:45:34	115
503	17:50:34	112
504	17:55:34	111
505	18:00:34	110
506	18:05:34	110
507	18:10:34	111
508	18:15:34	111
509	18:20:34	112
510	18:25:34	112
511	18:30:34	113
512	18:35:34	114
513	18:40:34	115
514	18:45:34	117
515	18:50:34	119
516	18:55:34	120
517	19:00:34	119
518	19:05:34	117
519	19:10:34	115
520	19:15:34	113
521	19:20:34	111
522	19:25:34	111
523	19:30:34	111
524	19:35:34	113
525	19:40:34	116
526	19:45:34	120
527	19:50:34	125
528	19:55:34	130
529	20:00:34	134
530	20:05:34	137
531	20:10:34	140
532	20:15:34	142
533	20:20:34	145
534	20:25:34	148
535	20:30:34	152
536	20:35:34	158
537	20:40:34	164
538	20:45:34	171
539	20:50:34	179
540	20:55:34	187
541	21:00:34	194
542	21:05:34	202
543	21:10:34	210
544	21:15:34	218
545	21:20:34	227
546	21:25:34	236
547	21:30:34	244
548	21:35:34	249
549	21:40:34	251
550	21:45:34	250
551	21:50:34	247
552	21:55:34	243
553	22:00:34	241
554	22:05:34	239
555	22:10:34	238
556	22:15:34	236
557	22:20:34	234
558	22:25:34	230
559	22:30:34	225
560	22:35:34	221
561	22:40:34	217
562	22:45:34	213
563	22:50:34	210
564	22:55:34	206
565	23:00:34	203
566	23:05:34	199
567	23:10:34	195
568	23:15:34	190
569	23:20:34	183
570	23:25:34	177
571	23:30:34	170
572	23:35:34	163
573	23:40:34	156
574	23:45:34	150
575	23:50:34	145
576	23:55:34	140
