# Supplementary material for: Detrended Fluctuation Analysis in the prediction of type 2 diabetes mellitus in patients at risk: Model optimization and comparison with other metrics
Source: PLoS One. 2019 Dec 18;14(12):e0225817. doi: 10.1371/journal.pone.0225817 (PMC6919578; doi:10.1371/journal.pone.0225817)
Supplement: S1 File — This file includes glucose time series from all patients included in the study and the database with clinical variables. (ZIP) [file pone.0225817.s001.zip › S1/case 45.csv]

	hora	glucemia
1	0:02:22	122
2	0:07:22	121
3	0:12:22	120
4	0:17:22	118
5	0:22:22	116
6	0:27:22	115
7	0:32:22	114
8	0:37:22	112
9	0:42:22	111
10	0:47:22	109
11	0:52:22	108
12	0:57:22	106
13	1:02:22	105
14	1:07:22	105
15	1:12:22	105
16	1:17:22	106
17	1:22:22	106
18	1:27:22	106
19	1:32:22	105
20	1:37:22	105
21	1:42:22	103
22	1:47:22	102
23	1:52:22	101
24	1:57:22	99
25	2:02:22	98
26	2:07:22	97
27	2:12:22	97
28	2:17:22	96
29	2:22:22	95
30	2:27:22	95
31	2:32:22	95
32	2:37:22	94
33	2:42:22	94
34	2:47:22	93
35	2:52:22	91
36	2:57:22	90
37	3:02:22	88
38	3:07:22	86
39	3:12:22	85
40	3:17:22	84
41	3:22:22	83
42	3:27:22	82
43	3:32:22	82
44	3:37:22	82
45	3:42:22	82
46	3:47:22	82
47	3:52:22	82
48	3:57:22	81
49	4:02:22	81
50	4:07:22	80
51	4:12:22	80
52	4:17:22	79
53	4:22:22	78
54	4:27:22	78
55	4:32:22	77
56	4:37:22	77
57	4:42:22	76
58	4:47:22	76
59	4:52:22	75
60	4:57:22	75
61	5:02:22	74
62	5:07:22	74
63	5:12:22	74
64	5:17:22	74
65	5:22:22	75
66	5:27:22	76
67	5:32:22	77
68	5:37:22	77
69	5:42:22	77
70	5:47:22	77
71	5:52:22	76
72	5:57:22	76
73	6:02:22	76
74	6:07:22	76
75	6:12:22	77
76	6:17:22	77
77	6:22:22	77
78	6:27:22	78
79	6:32:22	78
80	6:37:22	78
81	6:42:22	78
82	6:47:22	78
83	6:52:22	78
84	6:57:22	77
85	7:02:22	77
86	7:07:22	76
87	7:12:22	76
88	7:17:22	76
89	7:22:22	75
90	7:27:22	76
91	7:32:22	76
92	7:37:22	76
93	7:42:22	76
94	7:47:22	76
95	7:52:22	76
96	7:57:22	76
97	8:02:22	76
98	8:07:22	75
99	8:12:22	75
100	8:17:22	75
101	8:22:22	75
102	8:27:22	75
103	8:32:22	75
104	8:37:22	75
105	8:42:22	75
106	8:47:22	76
107	8:52:22	76
108	8:57:22	76
109	9:02:22	77
110	9:07:22	77
111	9:12:22	78
112	9:17:22	78
113	9:22:22	78
114	9:27:22	78
115	9:32:22	77
116	9:37:22	77
117	9:42:22	77
118	9:47:22	77
119	9:52:22	78
120	9:57:22	79
121	10:02:22	80
122	10:07:22	82
123	10:12:22	86
124	10:17:22	90
125	10:22:22	96
126	10:27:22	101
127	10:32:22	106
128	10:37:22	109
129	10:42:22	111
130	10:47:22	112
131	10:52:22	111
132	10:57:22	110
133	11:02:22	109
134	11:07:22	107
135	11:12:22	105
136	11:17:22	103
137	11:22:22	101
138	11:27:22	99
139	11:32:22	98
140	11:37:22	96
141	11:42:22	96
142	11:47:22	95
143	11:52:22	94
144	11:57:22	93
145	12:02:22	92
146	12:07:22	90
147	12:12:22	88
148	12:17:22	86
149	12:22:22	84
150	12:27:22	82
151	12:32:22	81
152	12:37:22	79
153	12:42:22	78
154	12:47:22	78
155	12:52:22	77
156	12:57:22	77
157	13:02:22	77
158	13:07:22	76
159	13:12:22	76
160	13:17:22	76
161	13:22:22	75
162	13:27:22	75
163	13:32:22	74
164	13:37:22	74
165	13:42:22	73
166	13:47:22	73
167	13:52:22	73
168	13:57:22	72
169	14:02:22	72
170	14:07:22	73
171	14:12:22	73
172	14:17:22	73
173	14:22:22	73
174	14:27:22	73
175	14:32:22	73
176	14:37:22	73
177	14:42:22	73
178	14:47:22	72
179	14:52:22	72
180	14:57:22	72
181	15:02:22	72
182	15:07:22	72
183	15:12:22	72
184	15:17:22	72
185	15:22:22	72
186	15:27:22	73
187	15:32:22	75
188	15:37:22	78
189	15:42:22	83
190	15:47:22	87
191	15:52:22	92
192	15:57:22	96
193	16:02:22	98
194	16:07:22	99
195	16:12:22	99
196	16:17:22	99
197	16:22:22	99
198	16:27:22	99
199	16:32:22	100
200	16:37:22	101
201	16:42:22	102
202	16:47:22	103
203	16:52:22	104
204	16:57:22	105
205	17:02:22	105
206	17:07:22	105
207	17:12:22	104
208	17:17:22	102
209	17:22:22	100
210	17:27:22	98
211	17:32:22	96
212	17:37:22	94
213	17:42:22	92
214	17:47:22	90
215	17:52:22	88
216	17:57:22	87
217	18:02:22	86
218	18:07:22	86
219	18:12:22	85
220	18:17:22	86
221	18:22:22	85
222	18:27:22	85
223	18:32:22	85
224	18:37:22	85
225	18:42:22	86
226	18:47:22	86
227	18:52:22	87
228	18:57:22	87
229	19:02:22	88
230	19:07:22	88
231	19:12:22	88
232	19:17:22	88
233	19:22:22	88
234	19:27:22	87
235	19:32:22	87
236	19:37:22	87
237	19:42:22	87
238	19:47:22	87
239	19:52:22	86
240	19:57:22	86
241	20:02:22	86
242	20:07:22	85
243	20:12:22	84
244	20:17:22	84
245	20:22:22	83
246	20:27:22	82
247	20:32:22	82
248	20:37:22	82
249	20:42:22	82
250	20:47:22	82
251	20:52:22	82
252	20:57:22	82
253	21:02:22	82
254	21:07:22	82
255	21:12:22	82
256	21:17:22	82
257	21:22:22	82
258	21:27:22	82
259	21:32:22	82
260	21:37:22	82
261	21:42:22	82
262	21:47:22	81
263	21:52:22	81
264	21:57:22	80
265	22:02:22	79
266	22:07:22	78
267	22:12:22	76
268	22:17:22	76
269	22:22:22	75
270	22:27:22	75
271	22:32:22	76
272	22:37:22	79
273	22:42:22	82
274	22:47:22	87
275	22:52:22	93
276	22:57:22	98
277	23:02:22	103
278	23:07:22	108
279	23:12:22	110
280	23:17:22	112
281	23:22:22	112
282	23:27:22	112
283	23:32:22	112
284	23:37:22	111
285	23:42:22	110
286	23:47:22	109
287	23:52:22	108
288	23:57:22	106
289	0:02:22	104
290	0:07:22	102
291	0:12:22	100
292	0:17:22	98
293	0:22:22	96
294	0:27:22	94
295	0:32:22	93
296	0:37:22	91
297	0:42:22	90
298	0:47:22	88
299	0:52:22	87
300	0:57:22	86
301	1:02:22	85
302	1:07:22	85
303	1:12:22	84
304	1:17:22	84
305	1:22:22	83
306	1:27:22	83
307	1:32:22	82
308	1:37:22	82
309	1:42:22	81
310	1:47:22	80
311	1:52:22	80
312	1:57:22	79
313	2:02:22	79
314	2:07:22	79
315	2:12:22	80
316	2:17:22	81
317	2:22:22	81
318	2:27:22	82
319	2:32:22	83
320	2:37:22	84
321	2:42:22	85
322	2:47:22	86
323	2:52:22	87
324	2:57:22	88
325	3:02:22	88
326	3:07:22	87
327	3:12:22	85
328	3:17:22	84
329	3:22:22	82
330	3:27:22	80
331	3:32:22	79
332	3:37:22	79
333	3:42:22	78
334	3:47:22	78
335	3:52:22	78
336	3:57:22	79
337	4:02:22	79
338	4:07:22	79
339	4:12:22	79
340	4:17:22	80
341	4:22:22	80
342	4:27:22	80
343	4:32:22	79
344	4:37:22	79
345	4:42:22	79
346	4:47:22	79
347	4:52:22	78
348	4:57:22	78
349	5:02:22	78
350	5:07:22	77
351	5:12:22	77
352	5:17:22	76
353	5:22:22	76
354	5:27:22	75
355	5:32:22	75
356	5:37:22	74
357	5:42:22	74
358	5:47:22	74
359	5:52:22	73
360	5:57:22	73
361	6:02:22	74
362	6:07:22	75
363	6:12:22	75
364	6:17:22	76
365	6:22:22	76
366	6:27:22	76
367	6:32:22	75
368	6:37:22	75
369	6:42:22	74
370	6:47:22	74
371	6:52:22	74
372	6:57:22	74
373	7:02:22	74
374	7:07:22	74
375	7:12:22	74
376	7:17:22	74
377	7:22:22	75
378	7:27:22	75
379	7:32:22	75
380	7:37:22	74
381	7:42:22	74
382	7:47:22	74
383	7:52:22	74
384	7:57:22	74
385	8:02:22	73
386	8:07:22	73
387	8:12:22	73
388	8:17:22	74
389	8:22:22	74
390	8:27:22	74
391	8:32:22	74
392	8:37:22	74
393	8:42:22	74
394	8:47:22	74
395	8:52:22	73
396	8:57:22	73
397	9:02:22	73
398	9:07:22	73
399	9:12:22	73
400	9:17:22	73
401	9:22:22	73
402	9:27:22	73
403	9:32:22	73
404	9:37:22	74
405	9:42:22	74
406	9:47:22	75
407	9:52:22	75
408	9:57:22	76
409	10:02:22	76
410	10:07:22	76
411	10:12:22	77
412	10:17:22	80
413	10:22:22	84
414	10:27:22	90
415	10:32:22	97
416	10:37:22	104
417	10:42:22	111
418	10:47:22	117
419	10:52:22	122
420	10:57:22	124
421	11:02:22	125
422	11:07:22	125
423	11:12:22	123
424	11:17:22	121
425	11:22:22	119
426	11:27:22	117
427	11:32:22	116
428	11:37:22	115
429	11:42:22	115
430	11:47:22	114
431	11:52:22	114
432	11:57:22	114
433	12:02:22	113
434	12:07:22	113
435	12:12:22	112
436	12:17:22	112
437	12:22:22	112
438	12:27:22	112
439	12:32:22	112
440	12:37:22	112
441	12:42:22	110
442	12:47:22	107
443	12:52:22	104
444	12:57:22	101
445	13:02:22	98
446	13:07:22	96
447	13:12:22	95
448	13:17:22	95
449	13:22:22	96
450	13:27:22	98
451	13:32:22	100
452	13:37:22	101
453	13:42:22	101
454	13:47:22	101
455	13:52:22	99
456	13:57:22	97
457	14:02:22	94
458	14:07:22	91
459	14:12:22	89
460	14:17:22	88
461	14:22:22	88
462	14:27:22	88
463	14:32:22	88
464	14:37:22	89
465	14:42:22	89
466	14:47:22	89
467	14:52:22	90
468	14:57:22	90
469	15:02:22	91
470	15:07:22	93
471	15:12:22	96
472	15:17:22	100
473	15:22:22	103
474	15:27:22	107
475	15:32:22	111
476	15:37:22	115
477	15:42:22	117
478	15:47:22	119
479	15:52:22	121
480	15:57:22	123
481	16:02:22	124
482	16:07:22	126
483	16:12:22	127
484	16:17:22	127
485	16:22:22	127
486	16:27:22	127
487	16:32:22	127
488	16:37:22	126
489	16:42:22	126
490	16:47:22	125
491	16:52:22	125
492	16:57:22	124
493	17:02:22	123
494	17:07:22	122
495	17:12:22	120
496	17:17:22	118
497	17:22:22	116
498	17:27:22	114
499	17:32:22	112
500	17:37:22	110
501	17:42:22	109
502	17:47:22	108
503	17:52:22	107
504	17:57:22	106
505	18:02:22	105
506	18:07:22	104
507	18:12:22	103
508	18:17:22	102
509	18:22:22	100
510	18:27:22	99
511	18:32:22	98
512	18:37:22	98
513	18:42:22	98
514	18:47:22	99
515	18:52:22	100
516	18:57:22	102
517	19:02:22	104
518	19:07:22	106
519	19:12:22	107
520	19:17:22	108
521	19:22:22	108
522	19:27:22	107
523	19:32:22	107
524	19:37:22	106
525	19:42:22	105
526	19:47:22	105
527	19:52:22	105
528	19:57:22	106
529	20:02:22	106
530	20:07:22	107
531	20:12:22	107
532	20:17:22	108
533	20:22:22	108
534	20:27:22	107
535	20:32:22	106
536	20:37:22	106
537	20:42:22	105
538	20:47:22	103
539	20:52:22	102
540	20:57:22	101
541	21:02:22	101
542	21:07:22	100
543	21:12:22	100
544	21:17:22	100
545	21:22:22	100
546	21:27:22	100
547	21:32:22	99
548	21:37:22	99
549	21:42:22	98
550	21:47:22	98
551	21:52:22	97
552	21:57:22	96
553	22:02:22	95
554	22:07:22	95
555	22:12:22	94
556	22:17:22	94
557	22:22:22	94
558	22:27:22	94
559	22:32:22	95
560	22:37:22	97
561	22:42:22	99
562	22:47:22	103
563	22:52:22	108
564	22:57:22	114
565	23:02:22	121
566	23:07:22	129
567	23:12:22	135
568	23:17:22	141
569	23:22:22	144
570	23:27:22	146
571	23:32:22	145
572	23:37:22	144
573	23:42:22	141
574	23:47:22	138
575	23:52:22	135
576	23:57:22	132
