# Supplementary material for: Detrended Fluctuation Analysis in the prediction of type 2 diabetes mellitus in patients at risk: Model optimization and comparison with other metrics
Source: PLoS One. 2019 Dec 18;14(12):e0225817. doi: 10.1371/journal.pone.0225817 (PMC6919578; doi:10.1371/journal.pone.0225817)
Supplement: S1 File — This file includes glucose time series from all patients included in the study and the database with clinical variables. (ZIP) [file pone.0225817.s001.zip › S1/case 46.csv]

	hora	glucemia
1	0:02:41	96
2	0:07:41	97
3	0:12:41	97
4	0:17:41	95
5	0:22:41	95
6	0:27:41	96
7	0:32:41	99
8	0:37:41	102
9	0:42:41	104
10	0:47:41	105
11	0:52:41	104
12	0:57:41	103
13	1:02:41	102
14	1:07:41	103
15	1:12:41	105
16	1:17:41	107
17	1:22:41	111
18	1:27:41	113
19	1:32:41	115
20	1:37:41	116
21	1:42:41	117
22	1:47:41	117
23	1:52:41	118
24	1:57:41	117
25	2:02:41	117
26	2:07:41	116
27	2:12:41	115
28	2:17:41	115
29	2:22:41	117
30	2:27:41	118
31	2:32:41	120
32	2:37:41	121
33	2:42:41	122
34	2:47:41	123
35	2:52:41	125
36	2:57:41	128
37	3:02:41	131
38	3:07:41	134
39	3:12:41	135
40	3:17:41	135
41	3:22:41	135
42	3:27:41	133
43	3:32:41	130
44	3:37:41	128
45	3:42:41	125
46	3:47:41	123
47	3:52:41	121
48	3:57:41	119
49	4:02:41	117
50	4:07:41	115
51	4:12:41	114
52	4:17:41	113
53	4:22:41	111
54	4:27:41	110
55	4:32:41	110
56	4:37:41	109
57	4:42:41	108
58	4:47:41	107
59	4:52:41	107
60	4:57:41	107
61	5:02:41	107
62	5:07:41	108
63	5:12:41	108
64	5:17:41	108
65	5:22:41	107
66	5:27:41	105
67	5:32:41	103
68	5:37:41	99
69	5:42:41	94
70	5:47:41	90
71	5:52:41	88
72	5:57:41	87
73	6:02:41	88
74	6:07:41	89
75	6:12:41	90
76	6:17:41	90
77	6:22:41	90
78	6:27:41	90
79	6:32:41	90
80	6:37:41	90
81	6:42:41	90
82	6:47:41	89
83	6:52:41	90
84	6:57:41	90
85	7:02:41	90
86	7:07:41	90
87	7:12:41	90
88	7:17:41	90
89	7:22:41	90
90	7:27:41	90
91	7:32:41	89
92	7:37:41	89
93	7:42:41	88
94	7:47:41	87
95	7:52:41	87
96	7:57:41	87
97	8:02:41	87
98	8:07:41	88
99	8:12:41	88
100	8:17:41	88
101	8:22:41	89
102	8:27:41	89
103	8:32:41	90
104	8:37:41	90
105	8:42:41	90
106	8:47:41	90
107	8:52:41	90
108	8:57:41	90
109	9:02:41	90
110	9:07:41	90
111	9:12:41	90
112	9:17:41	89
113	9:22:41	89
114	9:27:41	88
115	9:32:41	87
116	9:37:41	86
117	9:42:41	85
118	9:47:41	85
119	9:52:41	85
120	9:57:41	85
121	10:02:41	86
122	10:07:41	88
123	10:12:41	91
124	10:17:41	96
125	10:22:41	101
126	10:27:41	108
127	10:32:41	114
128	10:37:41	118
129	10:42:41	120
130	10:47:41	121
131	10:52:41	119
132	10:57:41	117
133	11:02:41	115
134	11:07:41	113
135	11:12:41	113
136	11:17:41	113
137	11:22:41	114
138	11:27:41	117
139	11:32:41	122
140	11:37:41	129
141	11:42:41	137
142	11:47:41	144
143	11:52:41	150
144	11:57:41	152
145	12:02:41	151
146	12:07:41	149
147	12:12:41	145
148	12:17:41	141
149	12:22:41	138
150	12:27:41	136
151	12:32:41	134
152	12:37:41	134
153	12:42:41	134
154	12:47:41	134
155	12:52:41	135
156	12:57:41	135
157	13:02:41	135
158	13:07:41	133
159	13:12:41	130
160	13:17:41	127
161	13:22:41	124
162	13:27:41	121
163	13:32:41	119
164	13:37:41	117
165	13:42:41	116
166	13:47:41	114
167	13:52:41	113
168	13:57:41	111
169	14:02:41	110
170	14:07:41	109
171	14:12:41	107
172	14:17:41	106
173	14:22:41	105
174	14:27:41	106
175	14:32:41	108
176	14:37:41	112
177	14:42:41	116
178	14:47:41	121
179	14:52:41	126
180	14:57:41	130
181	15:02:41	133
182	15:07:41	132
183	15:12:41	130
184	15:17:41	126
185	15:22:41	120
186	15:27:41	115
187	15:32:41	110
188	15:37:41	107
189	15:42:41	106
190	15:47:41	107
191	15:52:41	108
192	15:57:41	110
193	16:02:41	111
194	16:07:41	112
195	16:12:41	113
196	16:17:41	113
197	16:22:41	112
198	16:27:41	112
199	16:32:41	112
200	16:37:41	112
201	16:42:41	112
202	16:47:41	111
203	16:52:41	110
204	16:57:41	110
205	17:02:41	110
206	17:07:41	109
207	17:12:41	108
208	17:17:41	105
209	17:22:41	101
210	17:27:41	97
211	17:32:41	94
212	17:37:41	92
213	17:42:41	91
214	17:47:41	92
215	17:52:41	94
216	17:57:41	97
217	18:02:41	100
218	18:07:41	103
219	18:12:41	106
220	18:17:41	109
221	18:22:41	113
222	18:27:41	116
223	18:32:41	117
224	18:37:41	117
225	18:42:41	113
226	18:47:41	108
227	18:52:41	101
228	18:57:41	94
229	19:02:41	90
230	19:07:41	88
231	19:12:41	88
232	19:17:41	90
233	19:22:41	92
234	19:27:41	93
235	19:32:41	94
236	19:37:41	94
237	19:42:41	93
238	19:47:41	93
239	19:52:41	92
240	19:57:41	92
241	20:02:41	92
242	20:07:41	94
243	20:12:41	96
244	20:17:41	99
245	20:22:41	101
246	20:27:41	104
247	20:32:41	106
248	20:37:41	107
249	20:42:41	108
250	20:47:41	108
251	20:52:41	108
252	20:57:41	107
253	21:02:41	108
254	21:07:41	109
255	21:12:41	110
256	21:17:41	110
257	21:22:41	110
258	21:27:41	107
259	21:32:41	104
260	21:37:41	101
261	21:42:41	98
262	21:47:41	97
263	21:52:41	98
264	21:57:41	100
265	22:02:42	103
266	22:07:42	106
267	22:12:42	108
268	22:17:42	110
269	22:22:42	109
270	22:27:42	106
271	22:32:42	103
272	22:37:42	99
273	22:42:42	95
274	22:47:42	92
275	22:52:42	90
276	22:57:42	88
277	23:02:42	87
278	23:07:42	86
279	23:12:42	86
280	23:17:42	84
281	23:22:42	82
282	23:27:42	80
283	23:32:42	77
284	23:37:42	76
285	23:42:42	75
286	23:47:42	75
287	23:52:42	76
288	23:57:42	76
289	0:02:42	76
290	0:07:42	78
291	0:12:42	81
292	0:17:42	86
293	0:22:42	92
294	0:27:42	98
295	0:32:42	104
296	0:37:42	110
297	0:42:42	114
298	0:47:42	117
299	0:52:42	119
300	0:57:42	120
301	1:02:42	120
302	1:07:42	119
303	1:12:42	116
304	1:17:42	113
305	1:22:42	109
306	1:27:42	106
307	1:32:42	105
308	1:37:42	106
309	1:42:42	108
310	1:47:42	112
311	1:52:42	115
312	1:57:42	117
313	2:02:42	117
314	2:07:42	115
315	2:12:42	111
316	2:17:42	106
317	2:22:42	102
318	2:27:42	100
319	2:32:42	98
320	2:37:42	97
321	2:42:42	98
322	2:47:42	99
323	2:52:42	100
324	2:57:42	102
325	3:02:42	104
326	3:07:42	105
327	3:12:42	106
328	3:17:42	107
329	3:22:42	108
330	3:27:42	108
331	3:32:42	107
332	3:37:42	106
333	3:42:42	105
334	3:47:42	102
335	3:52:42	100
336	3:57:42	98
337	4:02:42	95
338	4:07:42	93
339	4:12:42	92
340	4:17:42	90
341	4:22:42	89
342	4:27:42	88
343	4:32:42	87
344	4:37:42	86
345	4:42:42	86
346	4:47:42	85
347	4:52:42	85
348	4:57:42	84
349	5:02:42	84
350	5:07:42	84
351	5:12:42	84
352	5:17:42	84
353	5:22:42	84
354	5:27:42	83
355	5:32:42	83
356	5:37:42	83
357	5:42:42	82
358	5:47:42	82
359	5:52:42	82
360	5:57:42	82
361	6:02:42	81
362	6:07:42	81
363	6:12:42	81
364	6:17:42	81
365	6:22:42	81
366	6:27:42	80
367	6:32:42	80
368	6:37:42	80
369	6:42:42	81
370	6:47:42	81
371	6:52:42	82
372	6:57:42	83
373	7:02:42	83
374	7:07:42	82
375	7:12:42	80
376	7:17:42	75
377	7:22:42	68
378	7:27:42	61
379	7:32:42	54
380	7:37:42	47
381	7:42:42	42
382	7:47:42	40
383	7:52:42	40
384	7:57:42	40
385	8:02:42	40
386	8:07:42	40
387	8:12:42	40
388	8:17:42	40
389	8:22:42	40
390	8:27:42	43
391	8:32:42	48
392	8:37:42	53
393	8:42:42	57
394	8:47:42	61
395	8:52:42	63
396	8:57:42	64
397	9:02:42	64
398	9:07:42	62
399	9:12:42	60
400	9:17:42	57
401	9:22:42	56
402	9:27:42	55
403	9:32:42	57
404	9:37:42	60
405	9:42:42	65
406	9:47:42	71
407	9:52:42	77
408	9:57:42	81
409	10:02:42	83
410	10:07:42	83
411	10:12:42	82
412	10:17:42	79
413	10:22:42	77
414	10:27:42	75
415	10:32:42	74
416	10:37:42	74
417	10:42:42	75
418	10:47:42	77
419	10:52:42	79
420	10:57:42	81
421	11:02:42	84
422	11:07:42	88
423	11:12:42	92
424	11:17:42	95
425	11:22:42	97
426	11:27:42	97
427	11:32:42	95
428	11:37:42	92
429	11:42:42	88
430	11:47:42	84
431	11:52:42	81
432	11:57:42	79
433	12:02:42	79
434	12:07:42	80
435	12:12:42	81
436	12:17:42	82
437	12:22:42	83
438	12:27:42	84
439	12:32:42	84
440	12:37:42	84
441	12:42:42	84
442	12:47:42	84
443	12:52:42	84
444	12:57:42	83
445	13:02:42	83
446	13:07:42	83
447	13:12:42	82
448	13:17:42	82
449	13:22:42	82
450	13:27:42	82
451	13:32:42	81
452	13:37:42	81
453	13:42:42	81
454	13:47:42	81
455	13:52:42	81
456	13:57:42	81
457	14:02:42	81
458	14:07:42	81
459	14:12:42	81
460	14:17:42	81
461	14:22:42	80
462	14:27:42	79
463	14:32:42	77
464	14:37:42	76
465	14:42:42	75
466	14:47:42	75
467	14:52:42	75
468	14:57:42	76
469	15:02:42	77
470	15:07:42	78
471	15:12:42	80
472	15:17:42	81
473	15:22:42	82
474	15:27:42	83
475	15:32:42	84
476	15:37:42	85
477	15:42:42	86
478	15:47:42	87
479	15:52:42	88
480	15:57:42	89
481	16:02:42	89
482	16:07:42	89
483	16:12:42	90
484	16:17:42	93
485	16:22:42	96
486	16:27:42	100
487	16:32:42	104
488	16:37:42	106
489	16:42:42	107
490	16:47:42	108
491	16:52:42	108
492	16:57:42	108
493	17:02:42	108
494	17:07:42	108
495	17:12:42	107
496	17:17:42	106
497	17:22:42	103
498	17:27:42	100
499	17:32:42	96
500	17:37:42	93
501	17:42:42	89
502	17:47:42	86
503	17:52:42	83
504	17:57:42	82
505	18:02:42	80
506	18:07:42	79
507	18:12:42	79
508	18:17:42	78
509	18:22:42	78
510	18:27:42	78
511	18:32:42	78
512	18:37:42	79
513	18:42:42	80
514	18:47:42	82
515	18:52:42	83
516	18:57:42	84
517	19:02:42	85
518	19:07:42	86
519	19:12:42	86
520	19:17:42	86
521	19:22:42	85
522	19:27:42	85
523	19:32:42	84
524	19:37:42	82
525	19:42:42	80
526	19:47:42	78
527	19:52:42	76
528	19:57:42	74
529	20:02:42	73
530	20:07:42	72
531	20:12:42	72
532	20:17:42	71
533	20:22:42	71
534	20:27:42	71
535	20:32:42	71
536	20:37:42	71
537	20:42:42	72
538	20:47:42	71
539	20:52:42	71
540	20:57:42	71
541	21:02:42	71
542	21:07:42	72
543	21:12:42	72
544	21:17:42	72
545	21:22:42	71
546	21:27:42	71
547	21:32:42	70
548	21:37:42	70
549	21:42:42	70
550	21:47:42	70
551	21:52:42	71
552	21:57:42	73
553	22:02:42	74
554	22:07:42	75
555	22:12:42	76
556	22:17:42	76
557	22:22:42	77
558	22:27:42	78
559	22:32:42	79
560	22:37:42	79
561	22:42:42	80
562	22:47:42	80
563	22:52:42	80
564	22:57:42	82
565	23:02:42	84
566	23:07:42	87
567	23:12:42	90
568	23:17:42	94
569	23:22:42	98
570	23:27:42	101
571	23:32:42	103
572	23:37:42	103
573	23:42:42	101
574	23:47:42	96
575	23:52:42	91
576	23:57:42	86
