# Supplementary material for: Detrended Fluctuation Analysis in the prediction of type 2 diabetes mellitus in patients at risk: Model optimization and comparison with other metrics
Source: PLoS One. 2019 Dec 18;14(12):e0225817. doi: 10.1371/journal.pone.0225817 (PMC6919578; doi:10.1371/journal.pone.0225817)
Supplement: S1 File — This file includes glucose time series from all patients included in the study and the database with clinical variables. (ZIP) [file pone.0225817.s001.zip › S1/case 47.csv]

	hora	glucemia
1	0:00:26	106
2	0:05:26	107
3	0:10:26	109
4	0:15:26	110
5	0:20:26	111
6	0:25:26	112
7	0:30:26	113
8	0:35:26	114
9	0:40:26	115
10	0:45:26	116
11	0:50:26	116
12	0:55:26	117
13	1:00:26	118
14	1:05:26	118
15	1:10:26	117
16	1:15:26	117
17	1:20:26	117
18	1:25:26	117
19	1:30:26	117
20	1:35:26	118
21	1:40:26	120
22	1:45:26	122
23	1:50:26	125
24	1:55:26	128
25	2:00:26	131
26	2:05:26	133
27	2:10:26	134
28	2:15:26	135
29	2:20:26	135
30	2:25:26	135
31	2:30:26	134
32	2:35:26	133
33	2:40:26	132
34	2:45:26	131
35	2:50:26	130
36	2:55:26	129
37	3:00:26	129
38	3:05:26	128
39	3:10:26	128
40	3:15:26	128
41	3:20:26	129
42	3:25:26	130
43	3:30:26	131
44	3:35:26	131
45	3:40:26	131
46	3:45:26	130
47	3:50:26	129
48	3:55:26	128
49	4:00:26	127
50	4:05:26	126
51	4:10:26	125
52	4:15:26	125
53	4:20:26	123
54	4:25:26	123
55	4:30:26	121
56	4:35:26	120
57	4:40:26	119
58	4:45:26	118
59	4:50:26	117
60	4:55:26	116
61	5:00:26	115
62	5:05:26	114
63	5:10:26	112
64	5:15:26	110
65	5:20:26	108
66	5:25:26	105
67	5:30:26	103
68	5:35:26	101
69	5:40:26	99
70	5:45:26	98
71	5:50:26	97
72	5:55:26	97
73	6:00:26	97
74	6:05:26	97
75	6:10:26	97
76	6:15:26	98
77	6:20:26	98
78	6:25:26	99
79	6:30:26	99
80	6:35:26	100
81	6:40:26	102
82	6:45:26	103
83	6:50:26	104
84	6:55:26	105
85	7:00:26	106
86	7:05:26	107
87	7:10:26	109
88	7:15:26	111
89	7:20:26	113
90	7:25:26	116
91	7:30:26	118
92	7:35:26	119
93	7:40:26	120
94	7:45:26	120
95	7:50:26	120
96	7:55:26	119
97	8:00:26	118
98	8:05:26	116
99	8:10:26	115
100	8:15:26	114
101	8:20:26	113
102	8:25:26	112
103	8:30:26	111
104	8:35:26	110
105	8:40:26	109
106	8:45:26	108
107	8:50:26	108
108	8:55:26	107
109	9:00:26	107
110	9:05:26	106
111	9:10:26	105
112	9:15:26	105
113	9:20:26	104
114	9:25:26	103
115	9:30:26	102
116	9:35:26	101
117	9:40:26	100
118	9:45:26	100
119	9:50:26	99
120	9:55:26	98
121	10:00:26	98
122	10:05:26	98
123	10:10:26	97
124	10:15:26	98
125	10:20:26	98
126	10:25:26	98
127	10:30:26	98
128	10:35:26	97
129	10:40:26	97
130	10:45:26	96
131	10:50:26	96
132	10:55:26	96
133	11:00:26	96
134	11:05:26	97
135	11:10:26	98
136	11:15:26	99
137	11:20:26	100
138	11:25:26	101
139	11:30:26	101
140	11:35:26	102
141	11:40:26	103
142	11:45:26	104
143	11:50:26	105
144	11:55:26	105
145	12:00:26	106
146	12:05:26	107
147	12:10:26	107
148	12:15:26	108
149	12:20:26	107
150	12:25:26	107
151	12:30:26	107
152	12:35:26	107
153	12:40:26	107
154	12:45:26	106
155	12:50:26	106
156	12:55:26	104
157	13:00:26	103
158	13:05:26	102
159	13:10:26	100
160	13:15:26	99
161	13:20:26	98
162	13:25:26	97
163	13:30:26	96
164	13:35:26	95
165	13:40:26	94
166	13:45:26	94
167	13:50:26	93
168	13:55:26	93
169	14:00:26	93
170	14:05:26	95
171	14:10:26	96
172	14:15:26	98
173	14:20:26	101
174	14:25:26	103
175	14:30:26	104
176	14:35:26	106
177	14:40:26	106
178	14:45:26	106
179	14:50:26	105
180	14:55:26	103
181	15:00:26	101
182	15:05:26	98
183	15:10:26	97
184	15:15:26	96
185	15:20:26	96
186	15:25:26	97
187	15:30:26	97
188	15:35:26	97
189	15:40:26	96
190	15:45:26	94
191	15:50:26	93
192	15:55:26	93
193	16:00:26	94
194	16:05:26	96
195	16:10:26	100
196	16:15:26	106
197	16:20:26	111
198	16:25:26	116
199	16:30:26	119
200	16:35:26	121
201	16:40:26	121
202	16:45:26	119
203	16:50:26	117
204	16:55:26	115
205	17:00:26	112
206	17:05:26	111
207	17:10:26	110
208	17:15:26	110
209	17:20:26	110
210	17:25:26	111
211	17:30:26	111
212	17:35:26	111
213	17:40:26	111
214	17:45:26	110
215	17:50:26	109
216	17:55:26	108
217	18:00:26	107
218	18:05:26	107
219	18:10:26	107
220	18:15:26	106
221	18:20:26	106
222	18:25:26	106
223	18:30:26	106
224	18:35:26	106
225	18:40:26	106
226	18:45:26	106
227	18:50:26	106
228	18:55:26	105
229	19:00:26	105
230	19:05:26	104
231	19:10:26	103
232	19:15:26	102
233	19:20:26	102
234	19:25:26	102
235	19:30:26	103
236	19:35:26	104
237	19:40:26	106
238	19:45:26	109
239	19:50:26	111
240	19:55:26	113
241	20:00:26	115
242	20:05:26	116
243	20:10:26	117
244	20:15:26	116
245	20:20:26	115
246	20:25:26	113
247	20:30:26	111
248	20:35:26	109
249	20:40:26	108
250	20:45:26	106
251	20:50:26	105
252	20:55:27	103
253	21:00:27	102
254	21:05:27	101
255	21:10:27	101
256	21:15:27	101
257	21:20:27	101
258	21:25:27	101
259	21:30:27	102
260	21:35:27	103
261	21:40:27	103
262	21:45:27	104
263	21:50:27	105
264	21:55:27	105
265	22:00:27	107
266	22:05:27	108
267	22:10:27	110
268	22:15:27	113
269	22:20:27	115
270	22:25:27	118
271	22:30:27	119
272	22:35:27	119
273	22:40:27	118
274	22:45:27	115
275	22:50:27	111
276	22:55:27	107
277	23:00:27	103
278	23:05:27	100
279	23:10:27	100
280	23:15:27	100
281	23:20:27	100
282	23:25:27	100
283	23:30:27	99
284	23:35:27	98
285	23:40:27	96
286	23:45:27	96
287	23:50:27	96
288	23:55:27	97
289	0:00:27	99
290	0:05:27	101
291	0:10:27	102
292	0:15:27	104
293	0:20:27	104
294	0:25:27	103
295	0:30:27	101
296	0:35:27	98
297	0:40:27	96
298	0:45:27	94
299	0:50:27	93
300	0:55:27	93
301	1:00:27	93
302	1:05:27	92
303	1:10:27	91
304	1:15:27	90
305	1:20:27	89
306	1:25:27	88
307	1:30:27	88
308	1:35:27	89
309	1:40:27	91
310	1:45:27	93
311	1:50:27	96
312	1:55:27	99
313	2:00:27	101
314	2:05:27	103
315	2:10:27	103
316	2:15:27	103
317	2:20:27	101
318	2:25:27	99
319	2:30:27	97
320	2:35:27	96
321	2:40:27	95
322	2:45:27	94
323	2:50:27	94
324	2:55:27	94
325	3:00:27	94
326	3:05:27	94
327	3:10:27	94
328	3:15:27	95
329	3:20:27	95
330	3:25:27	95
331	3:30:27	97
332	3:35:27	98
333	3:40:27	101
334	3:45:27	104
335	3:50:27	106
336	3:55:27	109
337	4:00:27	111
338	4:05:27	113
339	4:10:27	115
340	4:15:27	117
341	4:20:27	119
342	4:25:27	121
343	4:30:27	122
344	4:35:27	123
345	4:40:27	124
346	4:45:27	124
347	4:50:27	124
348	4:55:27	123
349	5:00:27	123
350	5:05:27	122
351	5:10:27	121
352	5:15:27	121
353	5:20:27	119
354	5:25:27	118
355	5:30:27	116
356	5:35:27	114
357	5:40:27	112
358	5:45:27	110
359	5:50:27	107
360	5:55:27	105
361	6:00:27	103
362	6:05:27	101
363	6:10:27	99
364	6:15:27	97
365	6:20:27	96
366	6:25:27	96
367	6:30:27	95
368	6:35:27	95
369	6:40:27	94
370	6:45:27	94
371	6:50:27	94
372	6:55:27	94
373	7:00:27	93
374	7:05:27	93
375	7:10:27	93
376	7:15:27	93
377	7:20:27	92
378	7:25:27	92
379	7:30:27	93
380	7:35:27	93
381	7:40:27	93
382	7:45:27	94
383	7:50:27	94
384	7:55:27	95
385	8:00:27	96
386	8:05:27	97
387	8:10:27	98
388	8:15:27	100
389	8:20:27	102
390	8:25:27	103
391	8:30:27	105
392	8:35:27	106
393	8:40:27	106
394	8:45:27	105
395	8:50:27	105
396	8:55:27	103
397	9:00:27	102
398	9:05:27	101
399	9:10:27	99
400	9:15:27	98
401	9:20:27	98
402	9:25:27	98
403	9:30:27	98
404	9:35:27	99
405	9:40:27	100
406	9:45:27	101
407	9:50:27	103
408	9:55:27	103
409	10:00:27	104
410	10:05:27	104
411	10:10:27	103
412	10:15:27	102
413	10:20:27	101
414	10:25:27	100
415	10:30:27	99
416	10:35:27	97
417	10:40:27	96
418	10:45:27	95
419	10:50:27	94
420	10:55:27	93
421	11:00:27	93
422	11:05:27	92
423	11:10:27	92
424	11:15:27	92
425	11:20:27	92
426	11:25:27	91
427	11:30:27	91
428	11:35:27	91
429	11:40:27	91
430	11:45:27	91
431	11:50:27	91
432	11:55:27	91
433	12:00:27	91
434	12:05:27	91
435	12:10:27	91
436	12:15:27	92
437	12:20:27	93
438	12:25:27	94
439	12:30:27	95
440	12:35:27	96
441	12:40:27	97
442	12:45:27	98
443	12:50:27	99
444	12:55:27	98
445	13:00:27	97
446	13:05:27	95
447	13:10:27	92
448	13:15:27	88
449	13:20:27	85
450	13:25:27	83
451	13:30:27	81
452	13:35:27	82
453	13:40:27	84
454	13:45:27	87
455	13:50:27	91
456	13:55:27	96
457	14:00:27	101
458	14:05:27	105
459	14:10:27	109
460	14:15:27	112
461	14:20:27	114
462	14:25:27	115
463	14:30:27	115
464	14:35:27	114
465	14:40:27	112
466	14:45:27	111
467	14:50:27	109
468	14:55:27	107
469	15:00:27	105
470	15:05:27	103
471	15:10:27	102
472	15:15:27	100
473	15:20:27	98
474	15:25:27	96
475	15:30:27	93
476	15:35:27	91
477	15:40:27	88
478	15:45:27	86
479	15:50:27	83
480	15:55:27	80
481	16:00:27	78
482	16:05:27	76
483	16:10:27	76
484	16:15:27	76
485	16:20:27	77
486	16:25:27	78
487	16:30:27	81
488	16:35:27	84
489	16:40:27	87
490	16:45:27	89
491	16:50:27	91
492	16:55:27	93
493	17:00:27	93
494	17:05:27	93
495	17:10:27	92
496	17:15:27	90
497	17:20:27	88
498	17:25:27	86
499	17:30:27	85
500	17:35:27	84
501	17:40:27	84
502	17:45:27	84
503	17:50:27	84
504	17:55:27	84
505	18:00:27	83
506	18:05:27	83
507	18:10:27	84
508	18:15:27	84
509	18:20:27	85
510	18:25:27	86
511	18:30:27	86
512	18:35:27	87
513	18:40:27	87
514	18:45:27	86
515	18:50:27	85
516	18:55:27	84
517	19:00:27	83
518	19:05:27	82
519	19:10:27	81
520	19:15:27	81
521	19:20:27	81
522	19:25:27	80
523	19:30:27	80
524	19:35:27	80
525	19:40:27	79
526	19:45:27	78
527	19:50:27	78
528	19:55:27	77
529	20:00:27	76
530	20:05:27	76
531	20:10:27	75
532	20:15:27	75
533	20:20:27	75
534	20:25:27	76
535	20:30:27	76
536	20:35:27	76
537	20:40:27	76
538	20:45:27	76
539	20:50:27	76
540	20:55:27	76
541	21:00:27	75
542	21:05:27	75
543	21:10:27	75
544	21:15:27	74
545	21:20:27	74
546	21:25:27	74
547	21:30:27	73
548	21:35:27	73
549	21:40:27	73
550	21:45:27	74
551	21:50:27	74
552	21:55:27	74
553	22:00:27	75
554	22:05:27	75
555	22:10:27	75
556	22:15:27	75
557	22:20:27	75
558	22:25:27	75
559	22:30:27	75
560	22:35:27	75
561	22:40:27	76
562	22:45:27	76
563	22:50:27	77
564	22:55:27	77
565	23:00:27	78
566	23:05:27	79
567	23:10:27	79
568	23:15:27	80
569	23:20:27	80
570	23:25:27	80
571	23:30:27	81
572	23:35:27	81
573	23:40:27	82
574	23:45:27	82
575	23:50:27	82
576	23:55:27	82
