# Supplementary material for: Detrended Fluctuation Analysis in the prediction of type 2 diabetes mellitus in patients at risk: Model optimization and comparison with other metrics
Source: PLoS One. 2019 Dec 18;14(12):e0225817. doi: 10.1371/journal.pone.0225817 (PMC6919578; doi:10.1371/journal.pone.0225817)
Supplement: S1 File — This file includes glucose time series from all patients included in the study and the database with clinical variables. (ZIP) [file pone.0225817.s001.zip › S1/case 48.csv]

	hora	glucemia
1	0:00:25	95
2	0:05:25	94
3	0:10:25	94
4	0:15:25	94
5	0:20:25	94
6	0:25:25	93
7	0:30:25	90
8	0:35:25	86
9	0:40:25	81
10	0:45:25	78
11	0:50:25	77
12	0:55:25	79
13	1:00:25	83
14	1:05:25	86
15	1:10:25	88
16	1:15:25	87
17	1:20:25	84
18	1:25:25	81
19	1:30:25	78
20	1:35:25	77
21	1:40:25	77
22	1:45:25	79
23	1:50:25	83
24	1:55:25	87
25	2:00:25	92
26	2:05:25	96
27	2:10:25	99
28	2:15:25	101
29	2:20:25	100
30	2:25:25	97
31	2:30:25	94
32	2:35:25	90
33	2:40:25	87
34	2:45:25	84
35	2:50:25	81
36	2:55:25	80
37	3:00:25	79
38	3:05:25	78
39	3:10:25	78
40	3:15:25	79
41	3:20:25	79
42	3:25:25	78
43	3:30:25	78
44	3:35:25	78
45	3:40:25	78
46	3:45:25	78
47	3:50:25	79
48	3:55:25	79
49	4:00:25	80
50	4:05:25	80
51	4:10:25	80
52	4:15:25	80
53	4:20:25	81
54	4:25:25	81
55	4:30:25	80
56	4:35:25	79
57	4:40:25	77
58	4:45:25	73
59	4:50:25	68
60	4:55:25	63
61	5:00:25	58
62	5:05:25	55
63	5:10:25	54
64	5:15:25	55
65	5:20:25	59
66	5:25:25	64
67	5:30:25	69
68	5:35:25	73
69	5:40:25	75
70	5:45:25	75
71	5:50:25	73
72	5:55:25	70
73	6:00:25	67
74	6:05:25	63
75	6:10:25	60
76	6:15:25	57
77	6:20:25	56
78	6:25:25	54
79	6:30:25	53
80	6:35:25	52
81	6:40:25	52
82	6:45:25	52
83	6:50:25	55
84	6:55:25	58
85	7:00:25	61
86	7:05:25	63
87	7:10:25	62
88	7:15:25	60
89	7:20:25	56
90	7:25:25	53
91	7:30:25	51
92	7:35:25	50
93	7:40:25	50
94	7:45:25	51
95	7:50:25	54
96	7:55:25	57
97	8:00:25	60
98	8:05:25	61
99	8:10:25	61
100	8:15:25	59
101	8:20:25	58
102	8:25:25	57
103	8:30:25	57
104	8:35:25	59
105	8:40:25	62
106	8:45:25	66
107	8:50:25	69
108	8:55:25	71
109	9:00:25	72
110	9:05:25	73
111	9:10:25	73
112	9:15:25	73
113	9:20:25	72
114	9:25:25	72
115	9:30:25	72
116	9:35:25	74
117	9:40:25	77
118	9:45:25	81
119	9:50:25	85
120	9:55:25	89
121	10:00:25	92
122	10:05:25	94
123	10:10:25	95
124	10:15:25	95
125	10:20:25	96
126	10:25:25	95
127	10:30:25	95
128	10:35:25	94
129	10:40:25	93
130	10:45:25	91
131	10:50:25	88
132	10:55:25	85
133	11:00:25	82
134	11:05:25	79
135	11:10:25	77
136	11:15:25	76
137	11:20:25	75
138	11:25:25	75
139	11:30:25	75
140	11:35:25	75
141	11:40:25	74
142	11:45:25	74
143	11:50:25	74
144	11:55:25	75
145	12:00:25	76
146	12:05:25	77
147	12:10:25	79
148	12:15:25	80
149	12:20:25	80
150	12:25:25	80
151	12:30:25	79
152	12:35:25	79
153	12:40:25	78
154	12:45:25	78
155	12:50:25	77
156	12:55:25	78
157	13:00:25	78
158	13:05:25	79
159	13:10:25	79
160	13:15:25	80
161	13:20:25	80
162	13:25:25	81
163	13:30:25	81
164	13:35:25	81
165	13:40:25	80
166	13:45:25	78
167	13:50:25	77
168	13:55:25	77
169	14:00:25	78
170	14:05:25	79
171	14:10:25	81
172	14:15:25	82
173	14:20:25	83
174	14:25:25	83
175	14:30:25	83
176	14:35:25	83
177	14:40:25	82
178	14:45:25	82
179	14:50:25	81
180	14:55:25	80
181	15:00:25	79
182	15:05:25	79
183	15:10:25	79
184	15:15:25	81
185	15:20:25	83
186	15:25:25	87
187	15:30:25	91
188	15:35:25	96
189	15:40:25	99
190	15:45:25	100
191	15:50:25	100
192	15:55:25	99
193	16:00:25	96
194	16:05:25	94
195	16:10:25	92
196	16:15:25	91
197	16:20:25	91
198	16:25:25	90
199	16:30:25	90
200	16:35:25	88
201	16:40:25	87
202	16:45:25	85
203	16:50:25	84
204	16:55:25	83
205	17:00:25	83
206	17:05:25	83
207	17:10:25	83
208	17:15:25	84
209	17:20:25	85
210	17:25:25	86
211	17:30:25	87
212	17:35:25	88
213	17:40:25	88
214	17:45:25	88
215	17:50:25	87
216	17:55:25	86
217	18:00:25	84
218	18:05:25	82
219	18:10:25	81
220	18:15:25	80
221	18:20:25	79
222	18:25:25	78
223	18:30:25	78
224	18:35:25	78
225	18:40:25	78
226	18:45:25	79
227	18:50:25	80
228	18:55:25	82
229	19:00:25	83
230	19:05:25	84
231	19:10:25	85
232	19:15:25	86
233	19:20:25	85
234	19:25:25	84
235	19:30:25	83
236	19:35:25	81
237	19:40:25	80
238	19:45:25	79
239	19:50:25	79
240	19:55:25	79
241	20:00:25	80
242	20:05:25	82
243	20:10:25	84
244	20:15:25	85
245	20:20:25	87
246	20:25:25	87
247	20:30:25	87
248	20:35:25	86
249	20:40:25	84
250	20:45:25	82
251	20:50:25	80
252	20:55:25	79
253	21:00:25	79
254	21:05:25	78
255	21:10:25	78
256	21:15:25	78
257	21:20:25	78
258	21:25:25	77
259	21:30:25	77
260	21:35:25	76
261	21:40:25	76
262	21:45:25	76
263	21:50:25	76
264	21:55:25	77
265	22:00:25	77
266	22:05:25	77
267	22:10:25	77
268	22:15:25	76
269	22:20:25	76
270	22:25:25	76
271	22:30:25	76
272	22:35:25	78
273	22:40:25	80
274	22:45:25	83
275	22:50:25	87
276	22:55:25	91
277	23:00:25	94
278	23:05:25	98
279	23:10:25	100
280	23:15:25	101
281	23:20:25	100
282	23:25:25	98
283	23:30:25	96
284	23:35:25	92
285	23:40:25	87
286	23:45:25	82
287	23:50:25	77
288	23:55:25	73
289	0:00:25	72
290	0:05:25	72
291	0:10:25	73
292	0:15:25	77
293	0:20:25	81
294	0:25:25	85
295	0:30:25	88
296	0:35:25	91
297	0:40:25	92
298	0:45:25	93
299	0:50:25	94
300	0:55:25	95
301	1:00:25	96
302	1:05:25	97
303	1:10:25	99
304	1:15:25	100
305	1:20:25	101
306	1:25:25	102
307	1:30:25	104
308	1:35:25	105
309	1:40:25	106
310	1:45:25	106
311	1:50:25	106
312	1:55:25	106
313	2:00:25	105
314	2:05:25	106
315	2:10:25	107
316	2:15:25	108
317	2:20:25	109
318	2:25:25	110
319	2:30:25	110
320	2:35:25	110
321	2:40:25	110
322	2:45:25	109
323	2:50:25	108
324	2:55:25	107
325	3:00:25	105
326	3:05:25	103
327	3:10:25	100
328	3:15:25	98
329	3:20:25	96
330	3:25:25	95
331	3:30:25	95
332	3:35:25	96
333	3:40:25	97
334	3:45:25	98
335	3:50:25	99
336	3:55:25	100
337	4:00:25	100
338	4:05:25	99
339	4:10:25	97
340	4:15:25	96
341	4:20:25	95
342	4:25:25	96
343	4:30:25	97
344	4:35:25	98
345	4:40:25	100
346	4:45:25	102
347	4:50:25	103
348	4:55:25	102
349	5:00:25	101
350	5:05:25	98
351	5:10:25	95
352	5:15:25	94
353	5:20:25	93
354	5:25:25	93
355	5:30:25	94
356	5:35:25	94
357	5:40:25	95
358	5:45:25	96
359	5:50:25	97
360	5:55:25	98
361	6:00:25	98
362	6:05:25	99
363	6:10:25	100
364	6:15:25	100
365	6:20:25	100
366	6:25:25	100
367	6:30:25	99
368	6:35:25	97
369	6:40:25	95
370	6:45:25	93
371	6:50:25	89
372	6:55:25	85
373	7:00:25	80
374	7:05:25	74
375	7:10:25	68
376	7:15:25	63
377	7:20:25	61
378	7:25:25	63
379	7:30:25	66
380	7:35:25	71
381	7:40:25	76
382	7:45:25	81
383	7:50:25	85
384	7:55:25	88
385	8:00:25	90
386	8:05:25	92
387	8:10:25	93
388	8:15:25	94
389	8:20:25	94
390	8:25:25	95
391	8:30:25	95
392	8:35:25	95
393	8:40:25	95
394	8:45:25	95
395	8:50:25	95
396	8:55:25	95
397	9:00:25	95
398	9:05:25	95
399	9:10:25	95
400	9:15:25	96
401	9:20:25	96
402	9:25:25	97
403	9:30:25	97
404	9:35:25	99
405	9:40:25	101
406	9:45:25	104
407	9:50:25	108
408	9:55:25	111
409	10:00:25	115
410	10:05:25	117
411	10:10:25	119
412	10:15:25	119
413	10:20:25	118
414	10:25:25	116
415	10:30:25	115
416	10:35:25	113
417	10:40:25	111
418	10:45:25	110
419	10:50:25	109
420	10:55:25	108
421	11:00:25	107
422	11:05:25	107
423	11:10:25	106
424	11:15:25	105
425	11:20:25	104
426	11:25:25	104
427	11:30:25	103
428	11:35:25	103
429	11:40:25	102
430	11:45:25	102
431	11:50:25	101
432	11:55:25	100
433	12:00:25	99
434	12:05:25	97
435	12:10:25	96
436	12:15:25	94
437	12:20:25	93
438	12:25:25	92
439	12:30:25	91
440	12:35:25	90
441	12:40:25	90
442	12:45:25	90
443	12:50:25	90
444	12:55:25	90
445	13:00:25	89
446	13:05:25	89
447	13:10:25	89
448	13:15:25	89
449	13:20:25	89
450	13:25:25	88
451	13:30:25	88
452	13:35:25	88
453	13:40:25	88
454	13:45:25	88
455	13:50:25	88
456	13:55:25	87
457	14:00:25	87
458	14:05:25	86
459	14:10:25	85
460	14:15:25	84
461	14:20:25	83
462	14:25:25	83
463	14:30:25	82
464	14:35:25	82
465	14:40:25	82
466	14:45:25	81
467	14:50:25	81
468	14:55:25	81
469	15:00:25	80
470	15:05:25	79
471	15:10:25	79
472	15:15:25	79
473	15:20:25	79
474	15:25:25	81
475	15:30:25	82
476	15:35:25	85
477	15:40:25	87
478	15:45:25	89
479	15:50:25	91
480	15:55:25	92
481	16:00:25	92
482	16:05:25	92
483	16:10:25	91
484	16:15:25	90
485	16:20:25	90
486	16:25:25	89
487	16:30:25	88
488	16:35:25	88
489	16:40:25	87
490	16:45:25	87
491	16:50:25	86
492	16:55:25	86
493	17:00:25	85
494	17:05:25	84
495	17:10:25	83
496	17:15:25	82
497	17:20:25	81
498	17:25:25	80
499	17:30:25	80
500	17:35:25	80
501	17:40:25	81
502	17:45:25	83
503	17:50:25	85
504	17:55:25	86
505	18:00:25	87
506	18:05:25	87
507	18:10:25	86
508	18:15:25	85
509	18:20:25	84
510	18:25:25	83
511	18:30:25	83
512	18:35:25	83
513	18:40:25	83
514	18:45:25	83
515	18:50:25	83
516	18:55:25	84
517	19:00:25	84
518	19:05:25	84
519	19:10:25	84
520	19:15:25	84
521	19:20:25	84
522	19:25:25	84
523	19:30:25	84
524	19:35:25	84
525	19:40:25	84
526	19:45:25	84
527	19:50:25	83
528	19:55:25	83
529	20:00:25	82
530	20:05:25	81
531	20:10:25	80
532	20:15:25	79
533	20:20:25	79
534	20:25:25	78
535	20:30:25	78
536	20:35:25	78
537	20:40:25	78
538	20:45:25	78
539	20:50:25	78
540	20:55:25	78
541	21:00:25	78
542	21:05:25	77
543	21:10:25	78
544	21:15:25	78
545	21:20:25	78
546	21:25:25	79
547	21:30:25	80
548	21:35:25	80
549	21:40:25	81
550	21:45:25	81
551	21:50:25	81
552	21:55:25	81
553	22:00:25	81
554	22:05:25	81
555	22:10:25	80
556	22:15:25	80
557	22:20:25	79
558	22:25:25	79
559	22:30:25	80
560	22:35:25	81
561	22:40:25	84
562	22:45:25	88
563	22:50:25	93
564	22:55:25	98
565	23:00:25	102
566	23:05:25	106
567	23:10:25	108
568	23:15:25	109
569	23:20:25	108
570	23:25:25	107
571	23:30:25	104
572	23:35:25	102
573	23:40:25	100
574	23:45:25	99
575	23:50:25	99
576	23:55:25	100
