# Supplementary material for: Detrended Fluctuation Analysis in the prediction of type 2 diabetes mellitus in patients at risk: Model optimization and comparison with other metrics
Source: PLoS One. 2019 Dec 18;14(12):e0225817. doi: 10.1371/journal.pone.0225817 (PMC6919578; doi:10.1371/journal.pone.0225817)
Supplement: S1 File — This file includes glucose time series from all patients included in the study and the database with clinical variables. (ZIP) [file pone.0225817.s001.zip › S1/case 49.csv]

	hora	glucemia
1	0:01:28	109
2	0:06:28	110
3	0:11:28	111
4	0:16:28	109
5	0:21:28	106
6	0:26:28	103
7	0:31:28	99
8	0:36:28	97
9	0:41:28	96
10	0:46:28	96
11	0:51:28	97
12	0:56:28	97
13	1:01:28	98
14	1:06:28	98
15	1:11:28	97
16	1:16:28	97
17	1:21:28	97
18	1:26:28	97
19	1:31:28	98
20	1:36:28	98
21	1:41:28	98
22	1:46:28	97
23	1:51:28	95
24	1:56:28	94
25	2:01:28	93
26	2:06:28	92
27	2:11:28	91
28	2:16:28	91
29	2:21:28	91
30	2:26:28	92
31	2:31:28	93
32	2:36:28	93
33	2:41:28	94
34	2:46:28	94
35	2:51:28	94
36	2:56:28	93
37	3:01:28	93
38	3:06:28	92
39	3:11:28	91
40	3:16:28	90
41	3:21:28	87
42	3:26:28	85
43	3:31:28	82
44	3:36:28	80
45	3:41:28	79
46	3:46:28	80
47	3:51:28	81
48	3:56:28	83
49	4:01:28	85
50	4:06:28	86
51	4:11:28	86
52	4:16:28	85
53	4:21:28	84
54	4:26:28	83
55	4:31:28	82
56	4:36:28	82
57	4:41:28	82
58	4:46:28	82
59	4:51:28	83
60	4:56:28	83
61	5:01:28	83
62	5:06:28	83
63	5:11:28	82
64	5:16:28	82
65	5:21:28	81
66	5:26:28	82
67	5:31:28	83
68	5:36:28	84
69	5:41:28	85
70	5:46:28	86
71	5:51:28	87
72	5:56:28	88
73	6:01:28	89
74	6:06:28	90
75	6:11:28	91
76	6:16:28	92
77	6:21:28	92
78	6:26:28	93
79	6:31:28	94
80	6:36:28	96
81	6:41:28	99
82	6:46:28	103
83	6:51:28	108
84	6:56:28	115
85	7:01:28	122
86	7:06:28	128
87	7:11:28	131
88	7:16:28	131
89	7:21:28	127
90	7:26:28	121
91	7:31:28	114
92	7:36:28	106
93	7:41:28	99
94	7:46:28	94
95	7:51:28	91
96	7:56:28	90
97	8:01:28	91
98	8:06:28	95
99	8:11:28	101
100	8:16:28	109
101	8:21:28	119
102	8:26:28	130
103	8:31:28	139
104	8:36:28	147
105	8:41:28	153
106	8:46:28	156
107	8:51:28	156
108	8:56:28	155
109	9:01:28	153
110	9:06:28	149
111	9:11:28	145
112	9:16:28	141
113	9:21:28	137
114	9:26:28	134
115	9:31:28	132
116	9:36:28	131
117	9:41:28	129
118	9:46:28	127
119	9:51:28	123
120	9:56:28	119
121	10:01:28	115
122	10:06:28	111
123	10:11:28	108
124	10:16:28	105
125	10:21:28	102
126	10:26:28	100
127	10:31:28	98
128	10:36:28	96
129	10:41:28	94
130	10:46:28	94
131	10:51:28	93
132	10:56:28	93
133	11:01:28	92
134	11:06:28	92
135	11:11:28	91
136	11:16:28	90
137	11:21:28	89
138	11:26:28	89
139	11:31:28	89
140	11:36:28	88
141	11:41:28	88
142	11:46:28	87
143	11:51:28	87
144	11:56:28	88
145	12:01:28	90
146	12:06:28	93
147	12:11:28	98
148	12:16:28	104
149	12:21:28	112
150	12:26:28	118
151	12:31:28	123
152	12:36:28	125
153	12:41:28	124
154	12:46:28	122
155	12:51:28	118
156	12:56:28	114
157	13:01:28	110
158	13:06:28	107
159	13:11:28	104
160	13:16:28	102
161	13:21:28	100
162	13:26:28	99
163	13:31:28	97
164	13:36:28	96
165	13:41:28	96
166	13:46:28	95
167	13:51:28	95
168	13:56:28	94
169	14:01:28	93
170	14:06:28	92
171	14:11:28	91
172	14:16:28	90
173	14:21:28	89
174	14:26:28	90
175	14:31:28	91
176	14:36:28	94
177	14:41:28	97
178	14:46:28	99
179	14:51:28	100
180	14:56:28	100
181	15:01:28	99
182	15:06:28	98
183	15:11:28	95
184	15:16:28	93
185	15:21:28	91
186	15:26:28	88
187	15:31:28	87
188	15:36:28	86
189	15:41:28	86
190	15:46:28	87
191	15:51:28	89
192	15:56:28	91
193	16:01:28	93
194	16:06:28	96
195	16:11:28	99
196	16:16:28	102
197	16:21:28	105
198	16:26:28	108
199	16:31:28	111
200	16:36:28	114
201	16:41:28	116
202	16:46:28	119
203	16:51:28	121
204	16:56:28	122
205	17:01:28	121
206	17:06:28	118
207	17:11:28	114
208	17:16:28	109
209	17:21:28	105
210	17:26:28	101
211	17:31:28	99
212	17:36:28	98
213	17:41:28	98
214	17:46:28	100
215	17:51:28	103
216	17:56:28	109
217	18:01:28	115
218	18:06:28	120
219	18:11:28	122
220	18:16:28	122
221	18:21:28	118
222	18:26:28	113
223	18:31:28	106
224	18:36:28	99
225	18:41:28	92
226	18:46:28	87
227	18:51:28	84
228	18:56:28	82
229	19:01:28	83
230	19:06:28	85
231	19:11:28	89
232	19:16:28	93
233	19:21:28	99
234	19:26:28	103
235	19:31:28	107
236	19:36:28	110
237	19:41:28	111
238	19:46:28	111
239	19:51:28	109
240	19:56:28	105
241	20:01:28	101
242	20:06:28	97
243	20:11:28	93
244	20:16:28	92
245	20:21:28	92
246	20:26:28	94
247	20:31:28	98
248	20:36:28	104
249	20:41:29	112
250	20:46:29	120
251	20:51:29	126
252	20:56:29	131
253	21:01:29	133
254	21:06:29	134
255	21:11:29	133
256	21:16:29	131
257	21:21:29	130
258	21:26:29	129
259	21:31:29	129
260	21:36:29	130
261	21:41:29	131
262	21:46:29	133
263	21:51:29	135
264	21:56:29	137
265	22:01:29	139
266	22:06:29	141
267	22:11:29	141
268	22:16:29	141
269	22:21:29	141
270	22:26:29	141
271	22:31:29	141
272	22:36:29	142
273	22:41:29	143
274	22:46:29	144
275	22:51:29	145
276	22:56:29	146
277	23:01:29	145
278	23:06:29	145
279	23:11:29	144
280	23:16:29	144
281	23:21:29	145
282	23:26:29	145
283	23:31:29	145
284	23:36:29	142
285	23:41:29	137
286	23:46:29	131
287	23:51:29	125
288	23:56:29	119
289	0:01:29	115
290	0:06:29	112
291	0:11:29	110
292	0:16:29	109
293	0:21:29	110
294	0:26:29	112
295	0:31:29	115
296	0:36:29	120
297	0:41:29	125
298	0:46:29	129
299	0:51:29	132
300	0:56:29	133
301	1:01:29	132
302	1:06:29	131
303	1:11:29	130
304	1:16:29	128
305	1:21:29	128
306	1:26:29	127
307	1:31:29	127
308	1:36:29	125
309	1:41:29	123
310	1:46:29	119
311	1:51:29	114
312	1:56:29	108
313	2:01:29	101
314	2:06:29	96
315	2:11:29	92
316	2:16:29	90
317	2:21:29	90
318	2:26:29	91
319	2:31:29	93
320	2:36:29	95
321	2:41:29	97
322	2:46:29	99
323	2:51:29	100
324	2:56:29	100
325	3:01:29	100
326	3:06:29	99
327	3:11:29	99
328	3:16:29	100
329	3:21:29	100
330	3:26:29	100
331	3:31:29	100
332	3:36:29	99
333	3:41:29	98
334	3:46:29	96
335	3:51:29	94
336	3:56:29	91
337	4:01:29	90
338	4:06:29	91
339	4:11:29	92
340	4:16:29	94
341	4:21:29	96
342	4:26:29	97
343	4:31:29	98
344	4:36:29	99
345	4:41:29	100
346	4:46:29	100
347	4:51:29	99
348	4:56:29	99
349	5:01:29	98
350	5:06:29	96
351	5:11:29	96
352	5:16:29	95
353	5:21:29	96
354	5:26:29	97
355	5:31:29	99
356	5:36:29	100
357	5:41:29	100
358	5:46:29	101
359	5:51:29	101
360	5:56:29	101
361	6:01:29	101
362	6:06:29	102
363	6:11:29	102
364	6:16:29	103
365	6:21:29	102
366	6:26:29	102
367	6:31:29	103
368	6:36:29	104
369	6:41:29	106
370	6:46:29	110
371	6:51:29	117
372	6:56:29	126
373	7:01:29	138
374	7:06:29	151
375	7:11:29	161
376	7:16:29	168
377	7:21:29	168
378	7:26:29	162
379	7:31:29	150
380	7:36:29	136
381	7:41:29	120
382	7:46:29	106
383	7:51:29	96
384	7:56:29	90
385	8:01:29	89
386	8:06:29	91
387	8:11:29	94
388	8:16:29	98
389	8:21:29	101
390	8:26:29	105
391	8:31:29	110
392	8:36:29	116
393	8:41:29	124
394	8:46:29	131
395	8:51:29	137
396	8:56:29	143
397	9:01:29	148
398	9:06:29	153
399	9:11:29	159
400	9:16:29	165
401	9:21:29	170
402	9:26:29	173
403	9:31:29	171
404	9:36:29	165
405	9:41:29	154
406	9:46:29	140
407	9:51:29	127
408	9:56:29	118
409	10:01:29	112
410	10:06:29	110
411	10:11:29	110
412	10:16:29	112
413	10:21:29	116
414	10:26:29	120
415	10:31:29	126
416	10:36:29	131
417	10:41:29	134
418	10:46:29	136
419	10:51:29	136
420	10:56:29	134
421	11:01:29	132
422	11:06:29	129
423	11:11:29	125
424	11:16:29	122
425	11:21:29	120
426	11:26:29	117
427	11:31:29	114
428	11:36:29	111
429	11:41:29	108
430	11:46:29	105
431	11:51:29	101
432	11:56:29	98
433	12:01:29	96
434	12:06:29	95
435	12:11:29	96
436	12:16:29	99
437	12:21:29	103
438	12:26:29	109
439	12:31:29	115
440	12:36:29	119
441	12:41:29	121
442	12:46:29	120
443	12:51:29	116
444	12:56:29	111
445	13:01:29	106
446	13:06:29	101
447	13:11:29	97
448	13:16:29	95
449	13:21:29	94
450	13:26:29	95
451	13:31:29	96
452	13:36:29	97
453	13:41:29	97
454	13:46:29	98
455	13:51:29	98
456	13:56:29	98
457	14:01:29	98
458	14:06:29	99
459	14:11:29	99
460	14:16:29	100
461	14:21:29	101
462	14:26:29	101
463	14:31:29	100
464	14:36:29	98
465	14:41:29	95
466	14:46:29	91
467	14:51:29	87
468	14:56:29	83
469	15:01:29	81
470	15:06:29	80
471	15:11:29	81
472	15:16:29	84
473	15:21:29	90
474	15:26:29	96
475	15:31:29	103
476	15:36:29	109
477	15:41:29	114
478	15:46:29	116
479	15:51:29	117
480	15:56:29	117
481	16:01:29	117
482	16:06:29	117
483	16:11:29	118
484	16:16:29	119
485	16:21:29	121
486	16:26:29	122
487	16:31:29	123
488	16:36:29	124
489	16:41:29	124
490	16:46:29	125
491	16:51:29	126
492	16:56:29	127
493	17:01:29	126
494	17:06:29	125
495	17:11:29	123
496	17:16:29	121
497	17:21:29	120
498	17:26:29	121
499	17:31:29	124
500	17:36:29	128
501	17:41:29	133
502	17:46:29	138
503	17:51:29	142
504	17:56:29	145
505	18:01:29	148
506	18:06:29	149
507	18:11:29	149
508	18:16:29	149
509	18:21:29	151
510	18:26:29	154
511	18:31:29	158
512	18:36:29	160
513	18:41:29	161
514	18:46:29	159
515	18:51:29	154
516	18:56:29	147
517	19:01:29	139
518	19:06:29	131
519	19:11:29	123
520	19:16:29	117
521	19:21:29	112
522	19:26:29	110
523	19:31:29	109
524	19:36:29	109
525	19:41:29	112
526	19:46:29	115
527	19:51:29	118
528	19:56:29	122
529	20:01:29	125
530	20:06:29	127
531	20:11:29	128
532	20:16:29	129
533	20:21:29	129
534	20:26:29	128
535	20:31:29	128
536	20:36:29	126
537	20:41:29	125
538	20:46:29	124
539	20:51:29	123
540	20:56:29	123
541	21:01:29	123
542	21:06:29	121
543	21:11:29	119
544	21:16:29	116
545	21:21:29	113
546	21:26:29	111
547	21:31:29	111
548	21:36:29	114
549	21:41:29	118
550	21:46:29	124
551	21:51:29	131
552	21:56:29	137
553	22:01:29	141
554	22:06:29	144
555	22:11:29	145
556	22:16:29	146
557	22:21:29	145
558	22:26:29	145
559	22:31:29	144
560	22:36:29	143
561	22:41:29	142
562	22:46:29	140
563	22:51:29	139
564	22:56:29	138
565	23:01:29	136
566	23:06:29	135
567	23:11:29	135
568	23:16:29	135
569	23:21:29	135
570	23:26:29	138
571	23:31:29	142
572	23:36:29	147
573	23:41:29	151
574	23:46:29	153
575	23:51:29	153
576	23:56:29	149
