# Supplementary material for: Detrended Fluctuation Analysis in the prediction of type 2 diabetes mellitus in patients at risk: Model optimization and comparison with other metrics
Source: PLoS One. 2019 Dec 18;14(12):e0225817. doi: 10.1371/journal.pone.0225817 (PMC6919578; doi:10.1371/journal.pone.0225817)
Supplement: S1 File — This file includes glucose time series from all patients included in the study and the database with clinical variables. (ZIP) [file pone.0225817.s001.zip › S1/case 5.csv]

	hora	glucemia
1	0:01:39	107
2	0:06:39	109
3	0:11:39	111
4	0:16:39	114
5	0:21:39	116
6	0:26:39	116
7	0:31:39	116
8	0:36:39	115
9	0:41:39	113
10	0:46:39	110
11	0:51:39	108
12	0:56:39	107
13	1:01:39	105
14	1:06:39	104
15	1:11:39	102
16	1:16:39	101
17	1:21:39	101
18	1:26:39	100
19	1:31:39	100
20	1:36:39	100
21	1:41:39	101
22	1:46:39	102
23	1:51:39	102
24	1:56:39	103
25	2:01:39	104
26	2:06:39	104
27	2:11:39	104
28	2:16:39	103
29	2:21:39	103
30	2:26:39	101
31	2:31:39	100
32	2:36:39	97
33	2:41:39	95
34	2:46:39	92
35	2:51:39	90
36	2:56:39	88
37	3:01:39	87
38	3:06:39	86
39	3:11:39	85
40	3:16:39	85
41	3:21:39	84
42	3:26:39	84
43	3:31:39	84
44	3:36:39	83
45	3:41:39	83
46	3:46:39	83
47	3:51:39	83
48	3:56:39	83
49	4:01:39	84
50	4:06:39	84
51	4:11:39	84
52	4:16:39	85
53	4:21:39	85
54	4:26:39	84
55	4:31:39	84
56	4:36:39	83
57	4:41:39	81
58	4:46:39	80
59	4:51:39	79
60	4:56:39	78
61	5:01:39	78
62	5:06:39	78
63	5:11:39	77
64	5:16:39	77
65	5:21:39	78
66	5:26:39	78
67	5:31:39	78
68	5:36:39	78
69	5:41:39	78
70	5:46:39	78
71	5:51:39	77
72	5:56:39	77
73	6:01:39	77
74	6:06:39	77
75	6:11:39	77
76	6:16:39	77
77	6:21:39	77
78	6:26:39	77
79	6:31:39	77
80	6:36:39	77
81	6:41:39	77
82	6:46:39	77
83	6:51:39	77
84	6:56:39	77
85	7:01:39	77
86	7:06:39	77
87	7:11:39	77
88	7:16:39	76
89	7:21:39	75
90	7:26:39	73
91	7:31:39	71
92	7:36:39	69
93	7:41:39	67
94	7:46:39	66
95	7:51:39	66
96	7:56:39	66
97	8:01:39	68
98	8:06:39	70
99	8:11:39	71
100	8:16:39	73
101	8:21:39	74
102	8:26:39	75
103	8:31:39	76
104	8:36:39	78
105	8:41:39	80
106	8:46:39	83
107	8:51:39	85
108	8:56:39	87
109	9:01:39	89
110	9:06:39	91
111	9:11:39	91
112	9:16:39	92
113	9:21:39	93
114	9:26:39	95
115	9:31:39	100
116	9:36:39	108
117	9:41:39	117
118	9:46:39	125
119	9:51:39	132
120	9:56:39	134
121	10:01:39	133
122	10:06:39	129
123	10:11:39	123
124	10:16:39	117
125	10:21:39	112
126	10:26:39	108
127	10:31:39	106
128	10:36:39	106
129	10:41:39	108
130	10:46:39	112
131	10:51:39	115
132	10:56:39	117
133	11:01:39	118
134	11:06:39	118
135	11:11:39	118
136	11:16:39	119
137	11:21:39	119
138	11:26:39	121
139	11:31:39	122
140	11:36:39	124
141	11:41:39	124
142	11:46:39	123
143	11:51:39	122
144	11:56:39	119
145	12:01:39	115
146	12:06:39	112
147	12:11:39	108
148	12:16:39	105
149	12:21:39	102
150	12:26:39	100
151	12:31:39	98
152	12:36:39	98
153	12:41:39	97
154	12:46:39	97
155	12:51:39	98
156	12:56:39	99
157	13:01:39	100
158	13:06:39	101
159	13:11:39	101
160	13:16:39	101
161	13:21:39	100
162	13:26:39	99
163	13:31:39	97
164	13:36:39	95
165	13:41:39	92
166	13:46:39	90
167	13:51:39	88
168	13:56:39	86
169	14:01:39	85
170	14:06:39	84
171	14:11:39	83
172	14:16:39	82
173	14:21:39	79
174	14:26:39	77
175	14:31:39	76
176	14:36:39	74
177	14:41:39	73
178	14:46:39	73
179	14:51:39	73
180	14:56:39	74
181	15:01:39	75
182	15:06:39	78
183	15:11:39	81
184	15:16:39	85
185	15:21:39	90
186	15:26:39	97
187	15:31:39	104
188	15:36:39	111
189	15:41:39	117
190	15:46:39	118
191	15:51:39	114
192	15:56:39	105
193	16:01:39	95
194	16:06:39	85
195	16:11:39	78
196	16:16:39	74
197	16:21:39	73
198	16:26:39	75
199	16:31:39	78
200	16:36:39	83
201	16:41:39	86
202	16:46:39	88
203	16:51:39	88
204	16:56:39	86
205	17:01:39	83
206	17:06:39	79
207	17:11:39	76
208	17:16:39	74
209	17:21:39	73
210	17:26:39	73
211	17:31:39	74
212	17:36:39	74
213	17:41:39	74
214	17:46:39	74
215	17:51:39	73
216	17:56:39	72
217	18:01:39	70
218	18:06:39	69
219	18:11:39	68
220	18:16:39	67
221	18:21:39	68
222	18:26:39	68
223	18:31:39	68
224	18:36:39	68
225	18:41:39	68
226	18:46:39	67
227	18:51:39	67
228	18:56:39	67
229	19:01:39	67
230	19:06:39	68
231	19:11:39	70
232	19:16:39	72
233	19:21:39	76
234	19:26:39	79
235	19:31:39	80
236	19:36:39	80
237	19:41:39	78
238	19:46:39	76
239	19:51:39	74
240	19:56:39	72
241	20:01:39	71
242	20:06:39	71
243	20:11:39	71
244	20:16:39	71
245	20:21:39	71
246	20:26:39	71
247	20:31:39	71
248	20:36:39	72
249	20:41:39	71
250	20:46:39	71
251	20:51:39	71
252	20:56:40	71
253	21:01:40	71
254	21:06:40	71
255	21:11:40	71
256	21:16:40	71
257	21:21:40	71
258	21:26:40	72
259	21:31:40	73
260	21:36:40	75
261	21:41:40	76
262	21:46:40	78
263	21:51:40	79
264	21:56:40	79
265	22:01:40	81
266	22:06:40	85
267	22:11:40	90
268	22:16:40	98
269	22:21:40	106
270	22:26:40	113
271	22:31:40	119
272	22:36:40	124
273	22:41:40	126
274	22:46:40	126
275	22:51:40	125
276	22:56:40	121
277	23:01:40	117
278	23:06:40	112
279	23:11:40	107
280	23:16:40	103
281	23:21:40	99
282	23:26:40	97
283	23:31:40	95
284	23:36:40	95
285	23:41:40	98
286	23:46:40	102
287	23:51:40	108
288	23:56:40	115
289	0:01:40	121
290	0:06:40	126
291	0:11:40	128
292	0:16:40	128
293	0:21:40	127
294	0:26:40	124
295	0:31:40	122
296	0:36:40	121
297	0:41:40	120
298	0:46:40	120
299	0:51:40	120
300	0:56:40	120
301	1:01:40	119
302	1:06:40	118
303	1:11:40	117
304	1:16:40	116
305	1:21:40	115
306	1:26:40	114
307	1:31:40	114
308	1:36:40	112
309	1:41:40	111
310	1:46:40	109
311	1:51:40	108
312	1:56:40	107
313	2:01:40	106
314	2:06:40	105
315	2:11:40	105
316	2:16:40	104
317	2:21:40	104
318	2:26:40	103
319	2:31:40	103
320	2:36:40	103
321	2:41:40	103
322	2:46:40	103
323	2:51:40	102
324	2:56:40	101
325	3:01:40	101
326	3:06:40	100
327	3:11:40	99
328	3:16:40	98
329	3:21:40	97
330	3:26:40	95
331	3:31:40	93
332	3:36:40	91
333	3:41:40	90
334	3:46:40	89
335	3:51:40	89
336	3:56:40	89
337	4:01:40	89
338	4:06:40	90
339	4:11:40	90
340	4:16:40	90
341	4:21:40	89
342	4:26:40	89
343	4:31:40	88
344	4:36:40	88
345	4:41:40	88
346	4:46:40	88
347	4:51:40	88
348	4:56:40	88
349	5:01:40	88
350	5:06:40	87
351	5:11:40	86
352	5:16:40	85
353	5:21:40	85
354	5:26:40	86
355	5:31:40	88
356	5:36:40	89
357	5:41:40	89
358	5:46:40	88
359	5:51:40	86
360	5:56:40	84
361	6:01:40	82
362	6:06:40	81
363	6:11:40	80
364	6:16:40	80
365	6:21:40	80
366	6:26:40	82
367	6:31:40	83
368	6:36:40	85
369	6:41:40	86
370	6:46:40	86
371	6:51:40	87
372	6:56:40	87
373	7:01:40	87
374	7:06:40	87
375	7:11:40	87
376	7:16:40	87
377	7:21:40	86
378	7:26:40	86
379	7:31:40	85
380	7:36:40	85
381	7:41:40	85
382	7:46:40	85
383	7:51:40	85
384	7:56:40	85
385	8:01:40	85
386	8:06:40	83
387	8:11:40	81
388	8:16:40	79
389	8:21:40	76
390	8:26:40	73
391	8:31:40	71
392	8:36:40	70
393	8:41:40	70
394	8:46:40	71
395	8:51:40	73
396	8:56:40	75
397	9:01:40	78
398	9:06:40	80
399	9:11:40	81
400	9:16:40	82
401	9:21:40	82
402	9:26:40	82
403	9:31:40	81
404	9:36:40	80
405	9:41:40	80
406	9:46:40	81
407	9:51:40	83
408	9:56:40	86
409	10:01:40	90
410	10:06:40	94
411	10:11:40	98
412	10:16:40	100
413	10:21:40	102
414	10:26:40	103
415	10:31:40	103
416	10:36:40	104
417	10:41:40	107
418	10:46:40	111
419	10:51:40	118
420	10:56:40	126
421	11:01:40	134
422	11:06:40	141
423	11:11:40	145
424	11:16:40	144
425	11:21:40	140
426	11:26:40	134
427	11:31:40	127
428	11:36:40	121
429	11:41:40	117
430	11:46:40	115
431	11:51:40	116
432	11:56:40	119
433	12:01:40	122
434	12:06:40	125
435	12:11:40	128
436	12:16:40	129
437	12:21:40	128
438	12:26:40	126
439	12:31:40	122
440	12:36:40	117
441	12:41:40	113
442	12:46:40	109
443	12:51:40	106
444	12:56:40	104
445	13:01:40	103
446	13:06:40	103
447	13:11:40	104
448	13:16:40	106
449	13:21:40	108
450	13:26:40	110
451	13:31:40	112
452	13:36:40	113
453	13:41:40	113
454	13:46:40	112
455	13:51:40	110
456	13:56:40	107
457	14:01:40	104
458	14:06:40	101
459	14:11:40	100
460	14:16:40	99
461	14:21:40	99
462	14:26:40	100
463	14:31:40	101
464	14:36:40	104
465	14:41:40	107
466	14:46:40	111
467	14:51:40	114
468	14:56:40	116
469	15:01:40	117
470	15:06:40	117
471	15:11:40	117
472	15:16:40	116
473	15:21:40	115
474	15:26:40	115
475	15:31:40	114
476	15:36:40	113
477	15:41:40	112
478	15:46:40	111
479	15:51:40	110
480	15:56:40	110
481	16:01:40	110
482	16:06:40	112
483	16:11:40	114
484	16:16:40	117
485	16:21:40	119
486	16:26:40	121
487	16:31:40	122
488	16:36:40	122
489	16:41:40	122
490	16:46:40	122
491	16:51:40	122
492	16:56:40	123
493	17:01:40	125
494	17:06:40	127
495	17:11:40	130
496	17:16:40	132
497	17:21:40	133
498	17:26:40	133
499	17:31:40	132
500	17:36:40	129
501	17:41:40	126
502	17:46:40	122
503	17:51:40	119
504	17:56:40	117
505	18:01:40	115
506	18:06:40	114
507	18:11:40	114
508	18:16:40	114
509	18:21:40	114
510	18:26:40	115
511	18:31:40	117
512	18:36:40	120
513	18:41:40	123
514	18:46:40	125
515	18:51:40	125
516	18:56:40	123
517	19:01:40	120
518	19:06:40	116
519	19:11:40	112
520	19:16:40	109
521	19:21:40	106
522	19:26:40	105
523	19:31:40	106
524	19:36:40	109
525	19:41:40	113
526	19:46:40	117
527	19:51:40	120
528	19:56:40	122
529	20:01:40	123
530	20:06:40	123
531	20:11:40	122
532	20:16:40	120
533	20:21:40	117
534	20:26:40	115
535	20:31:40	113
536	20:36:40	111
537	20:41:40	110
538	20:46:40	110
539	20:51:40	111
540	20:56:40	112
541	21:01:40	113
542	21:06:40	115
543	21:11:40	116
544	21:16:40	117
545	21:21:40	117
546	21:26:40	117
547	21:31:40	117
548	21:36:40	118
549	21:41:40	121
550	21:46:40	123
551	21:51:40	126
552	21:56:40	128
553	22:01:40	130
554	22:06:40	131
555	22:11:40	132
556	22:16:40	133
557	22:21:40	134
558	22:26:40	134
559	22:31:40	134
560	22:36:40	133
561	22:41:40	130
562	22:46:40	128
563	22:51:40	125
564	22:56:40	122
565	23:01:40	120
566	23:06:40	119
567	23:11:40	120
568	23:16:40	121
569	23:21:40	124
570	23:26:40	128
571	23:31:40	131
572	23:36:40	134
573	23:41:40	136
574	23:46:40	137
575	23:51:40	136
576	23:56:40	134
