# Supplementary material for: Detrended Fluctuation Analysis in the prediction of type 2 diabetes mellitus in patients at risk: Model optimization and comparison with other metrics
Source: PLoS One. 2019 Dec 18;14(12):e0225817. doi: 10.1371/journal.pone.0225817 (PMC6919578; doi:10.1371/journal.pone.0225817)
Supplement: S1 File — This file includes glucose time series from all patients included in the study and the database with clinical variables. (ZIP) [file pone.0225817.s001.zip › S1/case 50.csv]

	hora	glucemia
1	0:00:25	108
2	0:05:25	97
3	0:10:25	88
4	0:15:25	82
5	0:20:25	77
6	0:25:25	74
7	0:30:25	73
8	0:35:25	74
9	0:40:25	76
10	0:45:25	80
11	0:50:25	84
12	0:55:25	88
13	1:00:25	92
14	1:05:25	95
15	1:10:25	96
16	1:15:25	96
17	1:20:25	96
18	1:25:25	97
19	1:30:25	101
20	1:35:25	106
21	1:40:25	113
22	1:45:25	118
23	1:50:25	123
24	1:55:25	127
25	2:00:25	130
26	2:05:25	132
27	2:10:25	133
28	2:15:25	133
29	2:20:25	132
30	2:25:25	132
31	2:30:25	132
32	2:35:25	133
33	2:40:25	134
34	2:45:25	134
35	2:50:25	135
36	2:55:25	135
37	3:00:25	136
38	3:05:25	138
39	3:10:25	139
40	3:15:25	140
41	3:20:25	140
42	3:25:25	140
43	3:30:25	138
44	3:35:25	135
45	3:40:25	133
46	3:45:25	130
47	3:50:25	127
48	3:55:25	123
49	4:00:25	119
50	4:05:25	115
51	4:10:25	110
52	4:15:25	106
53	4:20:25	102
54	4:25:25	99
55	4:30:25	97
56	4:35:25	96
57	4:40:25	96
58	4:45:25	96
59	4:50:25	97
60	4:55:25	97
61	5:00:25	97
62	5:05:25	98
63	5:10:25	98
64	5:15:25	99
65	5:20:25	100
66	5:25:25	100
67	5:30:25	101
68	5:35:25	100
69	5:40:25	99
70	5:45:25	98
71	5:50:25	97
72	5:55:25	97
73	6:00:25	98
74	6:05:25	99
75	6:10:25	101
76	6:15:25	104
77	6:20:25	105
78	6:25:25	106
79	6:30:25	106
80	6:35:25	107
81	6:40:25	107
82	6:45:25	108
83	6:50:25	109
84	6:55:25	110
85	7:00:25	112
86	7:05:25	114
87	7:10:25	117
88	7:15:25	120
89	7:20:25	123
90	7:25:25	125
91	7:30:25	126
92	7:35:25	126
93	7:40:25	124
94	7:45:25	122
95	7:50:25	120
96	7:55:25	117
97	8:00:25	115
98	8:05:25	114
99	8:10:25	111
100	8:15:25	109
101	8:20:25	105
102	8:25:25	102
103	8:30:25	99
104	8:35:25	98
105	8:40:25	98
106	8:45:25	100
107	8:50:25	102
108	8:55:25	105
109	9:00:25	108
110	9:05:25	111
111	9:10:25	115
112	9:15:25	118
113	9:20:25	120
114	9:25:25	122
115	9:30:25	123
116	9:35:25	123
117	9:40:25	123
118	9:45:25	123
119	9:50:25	122
120	9:55:25	121
121	10:00:25	119
122	10:05:25	117
123	10:10:25	116
124	10:15:25	115
125	10:20:25	115
126	10:25:25	116
127	10:30:25	117
128	10:35:25	117
129	10:40:25	117
130	10:45:25	116
131	10:50:25	113
132	10:55:25	109
133	11:00:25	106
134	11:05:25	104
135	11:10:25	103
136	11:15:25	104
137	11:20:25	105
138	11:25:25	106
139	11:30:25	106
140	11:35:25	105
141	11:40:25	104
142	11:45:25	102
143	11:50:25	101
144	11:55:25	100
145	12:00:25	99
146	12:05:25	98
147	12:10:25	97
148	12:15:25	96
149	12:20:25	94
150	12:25:25	93
151	12:30:25	92
152	12:35:25	91
153	12:40:25	90
154	12:45:25	89
155	12:50:25	87
156	12:55:25	86
157	13:00:25	85
158	13:05:25	86
159	13:10:25	89
160	13:15:25	94
161	13:20:25	102
162	13:25:25	111
163	13:30:25	120
164	13:35:25	130
165	13:40:25	138
166	13:45:25	145
167	13:50:25	151
168	13:55:25	154
169	14:00:25	156
170	14:05:25	155
171	14:10:25	152
172	14:15:25	147
173	14:20:25	140
174	14:25:25	132
175	14:30:25	124
176	14:35:25	115
177	14:40:25	107
178	14:45:25	99
179	14:50:25	92
180	14:55:25	85
181	15:00:25	79
182	15:05:25	76
183	15:10:25	74
184	15:15:25	75
185	15:20:25	78
186	15:25:25	81
187	15:30:25	84
188	15:35:25	87
189	15:40:25	88
190	15:45:25	89
191	15:50:25	89
192	15:55:25	89
193	16:00:25	89
194	16:05:25	88
195	16:10:25	88
196	16:15:25	88
197	16:20:25	86
198	16:25:25	84
199	16:30:25	82
200	16:35:25	79
201	16:40:25	77
202	16:45:25	75
203	16:50:25	74
204	16:55:25	74
205	17:00:25	74
206	17:05:25	75
207	17:10:25	76
208	17:15:25	76
209	17:20:25	77
210	17:25:25	78
211	17:30:25	78
212	17:35:25	79
213	17:40:25	81
214	17:45:25	82
215	17:50:25	83
216	17:55:25	84
217	18:00:25	85
218	18:05:25	86
219	18:10:25	87
220	18:15:25	87
221	18:20:25	86
222	18:25:25	85
223	18:30:25	84
224	18:35:25	82
225	18:40:25	80
226	18:45:25	80
227	18:50:25	80
228	18:55:25	81
229	19:00:25	83
230	19:05:25	86
231	19:10:25	90
232	19:15:25	94
233	19:20:25	98
234	19:25:25	102
235	19:30:25	106
236	19:35:25	110
237	19:40:25	113
238	19:45:25	116
239	19:50:25	118
240	19:55:25	119
241	20:00:25	118
242	20:05:25	117
243	20:10:25	115
244	20:15:25	112
245	20:20:25	110
246	20:25:25	107
247	20:30:25	104
248	20:35:25	101
249	20:40:25	98
250	20:45:25	95
251	20:50:25	93
252	20:55:25	91
253	21:00:25	89
254	21:05:25	88
255	21:10:25	87
256	21:15:25	87
257	21:20:25	87
258	21:25:25	87
259	21:30:25	87
260	21:35:25	88
261	21:40:25	88
262	21:45:25	90
263	21:50:25	91
264	21:55:25	93
265	22:00:25	97
266	22:05:25	101
267	22:10:25	105
268	22:15:25	110
269	22:20:25	115
270	22:25:25	119
271	22:30:25	124
272	22:35:25	127
273	22:40:25	131
274	22:45:25	133
275	22:50:25	134
276	22:55:25	134
277	23:00:25	133
278	23:05:25	132
279	23:10:25	130
280	23:15:25	128
281	23:20:25	127
282	23:25:25	125
283	23:30:25	125
284	23:35:25	124
285	23:40:25	123
286	23:45:25	123
287	23:50:25	121
288	23:55:25	119
289	0:00:25	117
290	0:05:25	114
291	0:10:25	111
292	0:15:25	108
293	0:20:25	105
294	0:25:25	104
295	0:30:25	103
296	0:35:25	103
297	0:40:25	104
298	0:45:25	106
299	0:50:25	107
300	0:55:25	108
301	1:00:25	109
302	1:05:25	108
303	1:10:25	106
304	1:15:25	103
305	1:20:25	100
306	1:25:25	96
307	1:30:25	93
308	1:35:25	91
309	1:40:25	89
310	1:45:25	86
311	1:50:25	84
312	1:55:25	81
313	2:00:25	79
314	2:05:25	77
315	2:10:25	76
316	2:15:25	76
317	2:20:25	77
318	2:25:25	79
319	2:30:25	81
320	2:35:25	83
321	2:40:25	85
322	2:45:25	86
323	2:50:25	88
324	2:55:25	89
325	3:00:25	91
326	3:05:25	92
327	3:10:25	93
328	3:15:25	95
329	3:20:25	96
330	3:25:25	97
331	3:30:25	98
332	3:35:25	99
333	3:40:25	100
334	3:45:25	101
335	3:50:25	101
336	3:55:25	101
337	4:00:25	102
338	4:05:25	102
339	4:10:25	102
340	4:15:25	102
341	4:20:25	102
342	4:25:25	101
343	4:30:25	100
344	4:35:25	99
345	4:40:25	98
346	4:45:25	97
347	4:50:25	97
348	4:55:25	97
349	5:00:25	98
350	5:05:25	98
351	5:10:25	99
352	5:15:25	100
353	5:20:25	101
354	5:25:25	102
355	5:30:25	103
356	5:35:25	103
357	5:40:25	104
358	5:45:25	105
359	5:50:25	105
360	5:55:25	105
361	6:00:25	106
362	6:05:25	106
363	6:10:25	107
364	6:15:25	108
365	6:20:25	108
366	6:25:25	109
367	6:30:25	109
368	6:35:25	109
369	6:40:25	109
370	6:45:25	109
371	6:50:25	108
372	6:55:25	108
373	7:00:25	107
374	7:05:25	106
375	7:10:25	105
376	7:15:25	105
377	7:20:25	105
378	7:25:25	105
379	7:30:25	106
380	7:35:25	107
381	7:40:25	107
382	7:45:25	108
383	7:50:25	108
384	7:55:25	108
385	8:00:25	108
386	8:05:25	108
387	8:10:25	108
388	8:15:25	109
389	8:20:25	111
390	8:25:25	113
391	8:30:25	114
392	8:35:25	115
393	8:40:25	114
394	8:45:25	112
395	8:50:25	110
396	8:55:25	106
397	9:00:25	103
398	9:05:25	100
399	9:10:25	99
400	9:15:25	98
401	9:20:25	99
402	9:25:25	100
403	9:30:25	102
404	9:35:25	103
405	9:40:25	105
406	9:45:25	107
407	9:50:25	108
408	9:55:25	109
409	10:00:25	110
410	10:05:25	112
411	10:10:25	113
412	10:15:25	114
413	10:20:25	115
414	10:25:25	116
415	10:30:25	117
416	10:35:25	119
417	10:40:25	121
418	10:45:25	123
419	10:50:25	126
420	10:55:25	128
421	11:00:25	129
422	11:05:25	129
423	11:10:25	126
424	11:15:25	122
425	11:20:25	117
426	11:25:25	111
427	11:30:25	105
428	11:35:25	100
429	11:40:25	95
430	11:45:25	92
431	11:50:25	89
432	11:55:25	88
433	12:00:25	88
434	12:05:25	88
435	12:10:25	89
436	12:15:25	89
437	12:20:25	89
438	12:25:25	88
439	12:30:25	87
440	12:35:25	85
441	12:40:25	83
442	12:45:25	81
443	12:50:25	79
444	12:55:25	78
445	13:00:25	77
446	13:05:25	77
447	13:10:25	78
448	13:15:25	79
449	13:20:25	81
450	13:25:25	85
451	13:30:25	89
452	13:35:25	94
453	13:40:25	99
454	13:45:25	105
455	13:50:25	110
456	13:55:25	116
457	14:00:25	121
458	14:05:25	126
459	14:10:25	130
460	14:15:25	134
461	14:20:25	137
462	14:25:25	140
463	14:30:25	143
464	14:35:25	146
465	14:40:25	149
466	14:45:25	152
467	14:50:25	154
468	14:55:25	155
469	15:00:25	154
470	15:05:25	151
471	15:10:25	147
472	15:15:25	141
473	15:20:25	134
474	15:25:25	127
475	15:30:25	120
476	15:35:25	115
477	15:40:25	111
478	15:45:25	109
479	15:50:25	108
480	15:55:25	107
481	16:00:25	106
482	16:05:25	106
483	16:10:25	106
484	16:15:25	106
485	16:20:25	107
486	16:25:25	107
487	16:30:25	108
488	16:35:25	109
489	16:40:25	109
490	16:45:25	109
491	16:50:25	108
492	16:55:25	107
493	17:00:25	106
494	17:05:25	105
495	17:10:25	104
496	17:15:25	104
497	17:20:25	104
498	17:25:25	105
499	17:30:25	105
500	17:35:25	106
501	17:40:25	106
502	17:45:25	107
503	17:50:25	108
504	17:55:25	111
505	18:00:25	114
506	18:05:25	117
507	18:10:25	119
508	18:15:25	121
509	18:20:25	122
510	18:25:25	121
511	18:30:25	120
512	18:35:25	118
513	18:40:25	115
514	18:45:25	111
515	18:50:25	108
516	18:55:25	106
517	19:00:25	105
518	19:05:25	105
519	19:10:25	106
520	19:15:25	108
521	19:20:25	110
522	19:25:25	113
523	19:30:25	117
524	19:35:25	121
525	19:40:25	125
526	19:45:25	129
527	19:50:25	132
528	19:55:25	133
529	20:00:25	134
530	20:05:25	133
531	20:10:25	132
532	20:15:25	130
533	20:20:25	128
534	20:25:25	126
535	20:30:25	124
536	20:35:25	122
537	20:40:25	120
538	20:45:25	118
539	20:50:25	116
540	20:55:25	115
541	21:00:25	114
542	21:05:25	114
543	21:10:25	116
544	21:15:25	118
545	21:20:25	121
546	21:25:25	124
547	21:30:25	127
548	21:35:25	130
549	21:40:25	133
550	21:45:25	136
551	21:50:25	139
552	21:55:25	142
553	22:00:25	145
554	22:05:25	148
555	22:10:25	151
556	22:15:25	155
557	22:20:25	158
558	22:25:25	162
559	22:30:25	166
560	22:35:25	169
561	22:40:25	171
562	22:45:25	173
563	22:50:25	174
564	22:55:25	174
565	23:00:25	172
566	23:05:25	170
567	23:10:25	167
568	23:15:25	163
569	23:20:25	158
570	23:25:25	153
571	23:30:25	147
572	23:35:25	140
573	23:40:25	135
574	23:45:25	130
575	23:50:25	127
576	23:55:25	124
