# Supplementary material for: Detrended Fluctuation Analysis in the prediction of type 2 diabetes mellitus in patients at risk: Model optimization and comparison with other metrics
Source: PLoS One. 2019 Dec 18;14(12):e0225817. doi: 10.1371/journal.pone.0225817 (PMC6919578; doi:10.1371/journal.pone.0225817)
Supplement: S1 File — This file includes glucose time series from all patients included in the study and the database with clinical variables. (ZIP) [file pone.0225817.s001.zip › S1/case 51.csv]

	hora	glucemia
1	0:00:35	95
2	0:05:35	94
3	0:10:35	93
4	0:15:35	93
5	0:20:35	93
6	0:25:35	95
7	0:30:35	97
8	0:35:35	99
9	0:40:35	101
10	0:45:35	103
11	0:50:35	105
12	0:55:35	107
13	1:00:35	107
14	1:05:35	107
15	1:10:35	106
16	1:15:35	105
17	1:20:35	104
18	1:25:35	103
19	1:30:35	102
20	1:35:35	100
21	1:40:35	99
22	1:45:35	98
23	1:50:35	96
24	1:55:35	95
25	2:00:35	94
26	2:05:35	94
27	2:10:35	93
28	2:15:35	93
29	2:20:35	92
30	2:25:35	92
31	2:30:35	91
32	2:35:35	90
33	2:40:35	89
34	2:45:35	88
35	2:50:35	87
36	2:55:35	87
37	3:00:35	87
38	3:05:35	87
39	3:10:35	88
40	3:15:35	88
41	3:20:35	89
42	3:25:35	90
43	3:30:35	91
44	3:35:35	91
45	3:40:35	92
46	3:45:35	92
47	3:50:35	93
48	3:55:35	93
49	4:00:35	93
50	4:05:35	93
51	4:10:35	93
52	4:15:35	93
53	4:20:35	94
54	4:25:35	94
55	4:30:35	95
56	4:35:35	95
57	4:40:35	95
58	4:45:35	96
59	4:50:35	96
60	4:55:35	96
61	5:00:35	95
62	5:05:35	95
63	5:10:35	94
64	5:15:35	94
65	5:20:35	94
66	5:25:35	94
67	5:30:35	95
68	5:35:35	95
69	5:40:35	95
70	5:45:35	95
71	5:50:35	95
72	5:55:35	95
73	6:00:35	94
74	6:05:35	94
75	6:10:35	93
76	6:15:35	92
77	6:20:35	92
78	6:25:35	91
79	6:30:35	91
80	6:35:35	90
81	6:40:35	89
82	6:45:35	88
83	6:50:35	87
84	6:55:35	86
85	7:00:35	85
86	7:05:35	85
87	7:10:35	85
88	7:15:35	85
89	7:20:35	85
90	7:25:35	86
91	7:30:35	86
92	7:35:35	87
93	7:40:35	87
94	7:45:35	88
95	7:50:35	88
96	7:55:35	88
97	8:00:35	88
98	8:05:35	88
99	8:10:35	89
100	8:15:35	89
101	8:20:35	89
102	8:25:35	89
103	8:30:35	88
104	8:35:35	88
105	8:40:35	87
106	8:45:35	87
107	8:50:35	86
108	8:55:35	85
109	9:00:35	85
110	9:05:35	85
111	9:10:35	85
112	9:15:35	85
113	9:20:35	86
114	9:25:35	86
115	9:30:35	86
116	9:35:35	86
117	9:40:35	87
118	9:45:35	87
119	9:50:35	87
120	9:55:35	87
121	10:00:35	88
122	10:05:35	90
123	10:10:35	91
124	10:15:35	94
125	10:20:35	96
126	10:25:35	99
127	10:30:35	103
128	10:35:35	106
129	10:40:35	109
130	10:45:35	111
131	10:50:35	112
132	10:55:35	113
133	11:00:35	113
134	11:05:35	112
135	11:10:35	111
136	11:15:35	110
137	11:20:35	109
138	11:25:35	109
139	11:30:35	110
140	11:35:35	111
141	11:40:35	111
142	11:45:35	111
143	11:50:35	111
144	11:55:35	109
145	12:00:35	105
146	12:05:35	102
147	12:10:35	97
148	12:15:35	92
149	12:20:35	88
150	12:25:35	85
151	12:30:35	83
152	12:35:35	81
153	12:40:35	80
154	12:45:35	80
155	12:50:35	80
156	12:55:35	80
157	13:00:35	82
158	13:05:35	83
159	13:10:35	85
160	13:15:35	88
161	13:20:35	90
162	13:25:35	92
163	13:30:35	93
164	13:35:35	94
165	13:40:35	95
166	13:45:35	95
167	13:50:35	95
168	13:55:35	95
169	14:00:35	95
170	14:05:35	95
171	14:10:35	94
172	14:15:35	94
173	14:20:35	94
174	14:25:35	95
175	14:30:35	96
176	14:35:35	96
177	14:40:35	97
178	14:45:35	99
179	14:50:35	100
180	14:55:35	102
181	15:00:35	104
182	15:05:35	105
183	15:10:35	105
184	15:15:35	104
185	15:20:35	102
186	15:25:35	99
187	15:30:35	97
188	15:35:35	95
189	15:40:35	94
190	15:45:35	94
191	15:50:35	95
192	15:55:35	98
193	16:00:35	101
194	16:05:35	104
195	16:10:35	107
196	16:15:35	109
197	16:20:35	110
198	16:25:35	111
199	16:30:35	111
200	16:35:35	110
201	16:40:35	109
202	16:45:35	109
203	16:50:35	109
204	16:55:35	109
205	17:00:35	109
206	17:05:35	110
207	17:10:35	111
208	17:15:35	111
209	17:20:35	111
210	17:25:35	111
211	17:30:35	110
212	17:35:35	110
213	17:40:35	111
214	17:45:35	111
215	17:50:35	111
216	17:55:35	110
217	18:00:35	108
218	18:05:35	106
219	18:10:35	104
220	18:15:35	102
221	18:20:35	101
222	18:25:35	102
223	18:30:35	103
224	18:35:35	106
225	18:40:35	111
226	18:45:35	117
227	18:50:35	123
228	18:55:35	129
229	19:00:35	135
230	19:05:35	139
231	19:10:35	142
232	19:15:35	143
233	19:20:35	143
234	19:25:35	141
235	19:30:35	138
236	19:35:35	133
237	19:40:35	129
238	19:45:35	125
239	19:50:35	122
240	19:55:35	120
241	20:00:35	119
242	20:05:35	119
243	20:10:35	118
244	20:15:35	118
245	20:20:35	117
246	20:25:35	115
247	20:30:35	114
248	20:35:35	113
249	20:40:35	111
250	20:45:35	110
251	20:50:35	109
252	20:55:35	109
253	21:00:35	109
254	21:05:35	108
255	21:10:35	108
256	21:15:35	106
257	21:20:35	105
258	21:25:35	103
259	21:30:35	102
260	21:35:35	100
261	21:40:35	100
262	21:45:35	99
263	21:50:35	98
264	21:55:36	98
265	22:00:36	98
266	22:05:36	99
267	22:10:36	100
268	22:15:36	102
269	22:20:36	104
270	22:25:36	106
271	22:30:36	108
272	22:35:36	110
273	22:40:36	111
274	22:45:36	113
275	22:50:36	114
276	22:55:36	116
277	23:00:36	116
278	23:05:36	116
279	23:10:36	115
280	23:15:36	113
281	23:20:36	111
282	23:25:36	108
283	23:30:36	106
284	23:35:36	105
285	23:40:36	104
286	23:45:36	104
287	23:50:36	105
288	23:55:36	107
289	0:00:36	109
290	0:05:36	110
291	0:10:36	111
292	0:15:36	112
293	0:20:36	112
294	0:25:36	112
295	0:30:36	113
296	0:35:36	113
297	0:40:36	114
298	0:45:36	115
299	0:50:36	115
300	0:55:36	116
301	1:00:36	117
302	1:05:36	118
303	1:10:36	120
304	1:15:36	121
305	1:20:36	124
306	1:25:36	126
307	1:30:36	129
308	1:35:36	132
309	1:40:36	134
310	1:45:36	136
311	1:50:36	137
312	1:55:36	137
313	2:00:36	137
314	2:05:36	136
315	2:10:36	135
316	2:15:36	134
317	2:20:36	133
318	2:25:36	133
319	2:30:36	132
320	2:35:36	131
321	2:40:36	130
322	2:45:36	129
323	2:50:36	128
324	2:55:36	127
325	3:00:36	126
326	3:05:36	125
327	3:10:36	124
328	3:15:36	123
329	3:20:36	122
330	3:25:36	121
331	3:30:36	119
332	3:35:36	118
333	3:40:36	116
334	3:45:36	114
335	3:50:36	111
336	3:55:36	109
337	4:00:36	107
338	4:05:36	106
339	4:10:36	104
340	4:15:36	104
341	4:20:36	103
342	4:25:36	103
343	4:30:36	104
344	4:35:36	104
345	4:40:36	105
346	4:45:36	106
347	4:50:36	107
348	4:55:36	108
349	5:00:36	109
350	5:05:36	109
351	5:10:36	109
352	5:15:36	109
353	5:20:36	108
354	5:25:36	107
355	5:30:36	105
356	5:35:36	104
357	5:40:36	102
358	5:45:36	101
359	5:50:36	101
360	5:55:36	100
361	6:00:36	100
362	6:05:36	100
363	6:10:36	100
364	6:15:36	100
365	6:20:36	99
366	6:25:36	99
367	6:30:36	99
368	6:35:36	98
369	6:40:36	98
370	6:45:36	98
371	6:50:36	98
372	6:55:36	97
373	7:00:36	97
374	7:05:36	97
375	7:10:36	97
376	7:15:36	97
377	7:20:36	96
378	7:25:36	96
379	7:30:36	96
380	7:35:36	96
381	7:40:36	96
382	7:45:36	96
383	7:50:36	96
384	7:55:36	95
385	8:00:36	95
386	8:05:36	94
387	8:10:36	93
388	8:15:36	93
389	8:20:36	93
390	8:25:36	93
391	8:30:36	93
392	8:35:36	93
393	8:40:36	94
394	8:45:36	95
395	8:50:36	98
396	8:55:36	101
397	9:00:36	107
398	9:05:36	113
399	9:10:36	118
400	9:15:36	122
401	9:20:36	125
402	9:25:36	126
403	9:30:36	126
404	9:35:36	126
405	9:40:36	126
406	9:45:36	127
407	9:50:36	129
408	9:55:36	132
409	10:00:36	135
410	10:05:36	138
411	10:10:36	141
412	10:15:36	143
413	10:20:36	144
414	10:25:36	144
415	10:30:36	142
416	10:35:36	140
417	10:40:36	138
418	10:45:36	135
419	10:50:36	131
420	10:55:36	127
421	11:00:36	123
422	11:05:36	119
423	11:10:36	115
424	11:15:36	111
425	11:20:36	108
426	11:25:36	105
427	11:30:36	103
428	11:35:36	102
429	11:40:36	101
430	11:45:36	100
431	11:50:36	99
432	11:55:36	98
433	12:00:36	96
434	12:05:36	95
435	12:10:36	94
436	12:15:36	93
437	12:20:36	93
438	12:25:36	94
439	12:30:36	97
440	12:35:36	100
441	12:40:36	104
442	12:45:36	107
443	12:50:36	110
444	12:55:36	110
445	13:00:36	108
446	13:05:36	105
447	13:10:36	100
448	13:15:36	96
449	13:20:36	91
450	13:25:36	87
451	13:30:36	83
452	13:35:36	80
453	13:40:36	78
454	13:45:36	76
455	13:50:36	75
456	13:55:36	74
457	14:00:36	74
458	14:05:36	74
459	14:10:36	74
460	14:15:36	75
461	14:20:36	76
462	14:25:36	78
463	14:30:36	79
464	14:35:36	80
465	14:40:36	81
466	14:45:36	82
467	14:50:36	83
468	14:55:36	84
469	15:00:36	85
470	15:05:36	87
471	15:10:36	88
472	15:15:36	89
473	15:20:36	90
474	15:25:36	90
475	15:30:36	89
476	15:35:36	88
477	15:40:36	87
478	15:45:36	85
479	15:50:36	84
480	15:55:36	83
481	16:00:36	83
482	16:05:36	83
483	16:10:36	83
484	16:15:36	85
485	16:20:36	87
486	16:25:36	89
487	16:30:36	92
488	16:35:36	94
489	16:40:36	95
490	16:45:36	96
491	16:50:36	96
492	16:55:36	95
493	17:00:36	94
494	17:05:36	94
495	17:10:36	93
496	17:15:36	93
497	17:20:36	92
498	17:25:36	91
499	17:30:36	89
500	17:35:36	88
501	17:40:36	87
502	17:45:36	87
503	17:50:36	89
504	17:55:36	91
505	18:00:36	94
506	18:05:36	97
507	18:10:36	100
508	18:15:36	102
509	18:20:36	103
510	18:25:36	102
511	18:30:36	101
512	18:35:36	100
513	18:40:36	99
514	18:45:36	99
515	18:50:36	99
516	18:55:36	99
517	19:00:36	100
518	19:05:36	100
519	19:10:36	100
520	19:15:36	101
521	19:20:36	101
522	19:25:36	101
523	19:30:36	101
524	19:35:36	100
525	19:40:36	100
526	19:45:36	99
527	19:50:36	98
528	19:55:36	98
529	20:00:36	99
530	20:05:36	101
531	20:10:36	102
532	20:15:36	104
533	20:20:36	106
534	20:25:36	108
535	20:30:36	109
536	20:35:36	110
537	20:40:36	110
538	20:45:36	110
539	20:50:36	110
540	20:55:36	109
541	21:00:36	108
542	21:05:36	107
543	21:10:36	107
544	21:15:36	106
545	21:20:36	105
546	21:25:36	104
547	21:30:36	103
548	21:35:36	103
549	21:40:36	102
550	21:45:36	101
551	21:50:36	100
552	21:55:36	99
553	22:00:36	98
554	22:05:36	98
555	22:10:36	98
556	22:15:36	99
557	22:20:36	100
558	22:25:36	101
559	22:30:36	103
560	22:35:36	106
561	22:40:36	108
562	22:45:36	110
563	22:50:36	110
564	22:55:36	111
565	23:00:36	111
566	23:05:36	110
567	23:10:36	110
568	23:15:36	109
569	23:20:36	107
570	23:25:36	106
571	23:30:36	105
572	23:35:36	104
573	23:40:36	103
574	23:45:36	102
575	23:50:36	101
576	23:55:36	100
