# Supplementary material for: Detrended Fluctuation Analysis in the prediction of type 2 diabetes mellitus in patients at risk: Model optimization and comparison with other metrics
Source: PLoS One. 2019 Dec 18;14(12):e0225817. doi: 10.1371/journal.pone.0225817 (PMC6919578; doi:10.1371/journal.pone.0225817)
Supplement: S1 File — This file includes glucose time series from all patients included in the study and the database with clinical variables. (ZIP) [file pone.0225817.s001.zip › S1/case 52.csv]

	hora	glucemia
1	0:01:40	82
2	0:06:40	84
3	0:11:40	87
4	0:16:40	90
5	0:21:40	92
6	0:26:40	94
7	0:31:40	96
8	0:36:40	97
9	0:41:40	98
10	0:46:40	97
11	0:51:40	97
12	0:56:40	95
13	1:01:40	93
14	1:06:40	90
15	1:11:40	85
16	1:16:40	80
17	1:21:40	72
18	1:26:40	65
19	1:31:40	57
20	1:36:40	51
21	1:41:40	48
22	1:46:40	46
23	1:51:40	45
24	1:56:40	46
25	2:01:40	49
26	2:06:40	51
27	2:11:40	54
28	2:16:40	57
29	2:21:40	60
30	2:26:40	62
31	2:31:40	64
32	2:36:40	65
33	2:41:40	66
34	2:46:40	66
35	2:51:40	66
36	2:56:40	66
37	3:01:40	65
38	3:06:40	65
39	3:11:40	65
40	3:16:40	65
41	3:21:40	64
42	3:26:40	64
43	3:31:40	63
44	3:36:40	63
45	3:41:40	62
46	3:46:40	61
47	3:51:40	61
48	3:56:40	60
49	4:01:40	59
50	4:06:40	59
51	4:11:40	58
52	4:16:40	58
53	4:21:40	58
54	4:26:40	59
55	4:31:40	59
56	4:36:40	59
57	4:41:40	59
58	4:46:40	60
59	4:51:40	60
60	4:56:40	61
61	5:01:40	63
62	5:06:40	64
63	5:11:40	64
64	5:16:40	63
65	5:21:40	60
66	5:26:40	58
67	5:31:40	55
68	5:36:40	53
69	5:41:40	51
70	5:46:40	50
71	5:51:40	50
72	5:56:40	49
73	6:01:40	48
74	6:06:40	46
75	6:11:40	44
76	6:16:40	43
77	6:21:40	42
78	6:26:40	43
79	6:31:40	45
80	6:36:40	48
81	6:41:40	52
82	6:46:40	56
83	6:51:40	60
84	6:56:40	63
85	7:01:40	64
86	7:06:40	65
87	7:11:40	66
88	7:16:40	66
89	7:21:40	67
90	7:26:40	67
91	7:31:40	68
92	7:36:40	68
93	7:41:40	68
94	7:46:40	68
95	7:51:40	68
96	7:56:40	68
97	8:01:40	69
98	8:06:40	69
99	8:11:40	70
100	8:16:40	69
101	8:21:40	69
102	8:26:40	67
103	8:31:40	64
104	8:36:40	60
105	8:41:40	56
106	8:46:40	54
107	8:51:40	55
108	8:56:40	60
109	9:01:40	66
110	9:06:40	72
111	9:11:40	78
112	9:16:40	82
113	9:21:40	86
114	9:26:40	89
115	9:31:40	93
116	9:36:40	98
117	9:41:40	106
118	9:46:40	117
119	9:51:40	129
120	9:56:40	141
121	10:01:40	152
122	10:06:40	160
123	10:11:40	165
124	10:16:40	166
125	10:21:40	164
126	10:26:40	160
127	10:31:40	154
128	10:36:40	147
129	10:41:40	140
130	10:46:40	133
131	10:51:40	128
132	10:56:40	125
133	11:01:40	124
134	11:06:40	125
135	11:11:40	125
136	11:16:40	124
137	11:21:40	120
138	11:26:40	115
139	11:31:40	108
140	11:36:40	100
141	11:41:40	93
142	11:46:40	87
143	11:51:40	83
144	11:56:40	80
145	12:01:40	78
146	12:06:40	77
147	12:11:40	76
148	12:16:40	76
149	12:21:40	78
150	12:26:40	80
151	12:31:40	84
152	12:36:40	87
153	12:41:40	90
154	12:46:40	92
155	12:51:40	93
156	12:56:40	94
157	13:01:40	94
158	13:06:40	94
159	13:11:40	93
160	13:16:40	93
161	13:21:40	92
162	13:26:40	92
163	13:31:40	92
164	13:36:40	92
165	13:41:40	92
166	13:46:40	93
167	13:51:40	94
168	13:56:40	96
169	14:01:40	98
170	14:06:40	98
171	14:11:40	98
172	14:16:40	98
173	14:21:40	96
174	14:26:40	94
175	14:31:40	90
176	14:36:40	86
177	14:41:40	81
178	14:46:40	76
179	14:51:40	72
180	14:56:40	71
181	15:01:40	74
182	15:06:40	80
183	15:11:40	91
184	15:16:40	105
185	15:21:40	122
186	15:26:40	137
187	15:31:40	149
188	15:36:40	156
189	15:41:40	159
190	15:46:40	158
191	15:51:40	156
192	15:56:40	153
193	16:01:40	150
194	16:06:40	148
195	16:11:40	144
196	16:16:40	139
197	16:21:40	134
198	16:26:40	129
199	16:31:40	125
200	16:36:40	121
201	16:41:40	117
202	16:46:40	113
203	16:51:40	108
204	16:56:40	102
205	17:01:40	97
206	17:06:40	94
207	17:11:40	92
208	17:16:40	93
209	17:21:40	96
210	17:26:40	99
211	17:31:40	103
212	17:36:40	106
213	17:41:40	110
214	17:46:40	112
215	17:51:40	115
216	17:56:40	117
217	18:01:40	120
218	18:06:40	123
219	18:11:40	127
220	18:16:40	130
221	18:21:40	133
222	18:26:40	135
223	18:31:40	135
224	18:36:40	133
225	18:41:40	129
226	18:46:40	124
227	18:51:40	117
228	18:56:40	110
229	19:01:40	106
230	19:06:40	104
231	19:11:40	105
232	19:16:40	109
233	19:21:40	115
234	19:26:40	122
235	19:31:40	129
236	19:36:40	136
237	19:41:40	142
238	19:46:40	145
239	19:51:40	146
240	19:56:40	145
241	20:01:40	143
242	20:06:40	142
243	20:11:40	141
244	20:16:40	141
245	20:21:40	143
246	20:26:40	146
247	20:31:40	150
248	20:36:40	153
249	20:41:40	156
250	20:46:40	157
251	20:51:40	157
252	20:56:40	156
253	21:01:40	153
254	21:06:40	149
255	21:11:40	142
256	21:16:40	134
257	21:21:40	125
258	21:26:40	116
259	21:31:40	109
260	21:36:40	105
261	21:41:40	102
262	21:46:40	101
263	21:51:40	99
264	21:56:40	98
265	22:01:40	95
266	22:06:40	93
267	22:11:40	91
268	22:16:40	91
269	22:21:40	91
270	22:26:40	93
271	22:31:40	95
272	22:36:40	97
273	22:41:40	100
274	22:46:40	103
275	22:51:40	105
276	22:56:40	107
277	23:01:40	108
278	23:06:40	109
279	23:11:40	109
280	23:16:40	109
281	23:21:40	108
282	23:26:40	107
283	23:31:40	105
284	23:36:40	103
285	23:41:40	101
286	23:46:40	100
287	23:51:40	98
288	23:56:40	97
289	0:01:40	96
290	0:06:40	96
291	0:11:40	96
292	0:16:40	95
293	0:21:40	95
294	0:26:40	95
295	0:31:40	95
296	0:36:40	96
297	0:41:40	96
298	0:46:40	96
299	0:51:40	97
300	0:56:40	97
301	1:01:40	97
302	1:06:40	98
303	1:11:40	99
304	1:16:40	101
305	1:21:40	103
306	1:26:40	104
307	1:31:40	106
308	1:36:40	106
309	1:41:40	106
310	1:46:40	106
311	1:51:40	105
312	1:56:40	104
313	2:01:40	103
314	2:06:40	102
315	2:11:40	101
316	2:16:40	100
317	2:21:40	99
318	2:26:40	98
319	2:31:40	98
320	2:36:40	98
321	2:41:40	97
322	2:46:40	96
323	2:51:40	94
324	2:56:40	91
325	3:01:40	87
326	3:06:40	83
327	3:11:40	80
328	3:16:40	76
329	3:21:40	73
330	3:26:40	71
331	3:31:40	70
332	3:36:40	69
333	3:41:40	69
334	3:46:40	71
335	3:51:40	73
336	3:56:40	76
337	4:01:40	80
338	4:06:40	82
339	4:11:40	85
340	4:16:40	87
341	4:21:40	88
342	4:26:40	90
343	4:31:40	92
344	4:36:40	93
345	4:41:40	95
346	4:46:40	96
347	4:51:40	97
348	4:56:40	97
349	5:01:40	98
350	5:06:40	99
351	5:11:40	99
352	5:16:40	99
353	5:21:40	98
354	5:26:40	98
355	5:31:40	97
356	5:36:40	96
357	5:41:40	95
358	5:46:40	94
359	5:51:40	94
360	5:56:40	94
361	6:01:40	95
362	6:06:40	95
363	6:11:40	95
364	6:16:40	95
365	6:21:40	95
366	6:26:40	96
367	6:31:40	96
368	6:36:40	96
369	6:41:40	96
370	6:46:40	96
371	6:51:40	96
372	6:56:40	96
373	7:01:40	97
374	7:06:40	97
375	7:11:40	97
376	7:16:40	97
377	7:21:40	95
378	7:26:40	92
379	7:31:40	88
380	7:36:40	85
381	7:41:40	81
382	7:46:40	79
383	7:51:40	77
384	7:56:40	77
385	8:01:40	77
386	8:06:40	78
387	8:11:40	79
388	8:16:40	80
389	8:21:40	81
390	8:26:40	83
391	8:31:40	84
392	8:36:40	85
393	8:41:40	87
394	8:46:40	89
395	8:51:40	90
396	8:56:40	90
397	9:01:40	90
398	9:06:40	90
399	9:11:40	89
400	9:16:40	88
401	9:21:40	88
402	9:26:40	87
403	9:31:40	87
404	9:36:40	88
405	9:41:40	88
406	9:46:40	89
407	9:51:40	92
408	9:56:40	96
409	10:01:40	102
410	10:06:40	110
411	10:11:40	118
412	10:16:40	126
413	10:21:40	132
414	10:26:40	136
415	10:31:40	137
416	10:36:40	137
417	10:41:40	135
418	10:46:40	132
419	10:51:40	128
420	10:56:40	124
421	11:01:40	120
422	11:06:40	117
423	11:11:40	116
424	11:16:40	117
425	11:21:40	121
426	11:26:40	125
427	11:31:40	129
428	11:36:40	131
429	11:41:40	132
430	11:46:40	133
431	11:51:40	132
432	11:56:40	130
433	12:01:40	127
434	12:06:40	121
435	12:11:40	113
436	12:16:40	103
437	12:21:40	94
438	12:26:40	87
439	12:31:40	81
440	12:36:40	77
441	12:41:40	74
442	12:46:40	73
443	12:51:40	73
444	12:56:40	74
445	13:01:40	75
446	13:06:40	76
447	13:11:40	77
448	13:16:40	77
449	13:21:40	78
450	13:26:40	78
451	13:31:40	78
452	13:36:40	79
453	13:41:40	81
454	13:46:40	83
455	13:51:40	85
456	13:56:40	87
457	14:01:40	90
458	14:06:40	92
459	14:11:40	94
460	14:16:40	97
461	14:21:40	100
462	14:26:40	102
463	14:31:40	104
464	14:36:40	105
465	14:41:40	106
466	14:46:40	106
467	14:51:40	106
468	14:56:40	105
469	15:01:40	104
470	15:06:40	103
471	15:11:40	104
472	15:16:40	105
473	15:21:40	109
474	15:26:40	114
475	15:31:40	121
476	15:36:40	129
477	15:41:40	138
478	15:46:40	145
479	15:51:40	150
480	15:56:40	155
481	16:01:40	160
482	16:06:40	166
483	16:11:40	173
484	16:16:40	180
485	16:21:40	187
486	16:26:40	192
487	16:31:40	194
488	16:36:40	192
489	16:41:40	189
490	16:46:40	185
491	16:51:40	181
492	16:56:40	177
493	17:01:40	172
494	17:06:40	166
495	17:11:40	159
496	17:16:40	154
497	17:21:40	150
498	17:26:40	149
499	17:31:40	150
500	17:36:40	154
501	17:41:40	158
502	17:46:40	163
503	17:51:40	168
504	17:56:40	173
505	18:01:40	177
506	18:06:40	179
507	18:11:40	180
508	18:16:40	180
509	18:21:40	177
510	18:26:40	174
511	18:31:40	170
512	18:36:40	164
513	18:41:40	158
514	18:46:40	152
515	18:51:40	146
516	18:56:40	140
517	19:01:40	134
518	19:06:40	128
519	19:11:40	124
520	19:16:40	121
521	19:21:40	121
522	19:26:40	123
523	19:31:40	125
524	19:36:40	127
525	19:41:40	129
526	19:46:40	130
527	19:51:40	130
528	19:56:40	130
529	20:01:40	129
530	20:06:40	127
531	20:11:40	126
532	20:16:40	125
533	20:21:40	126
534	20:26:40	126
535	20:31:40	128
536	20:36:40	128
537	20:41:40	129
538	20:46:40	129
539	20:51:40	129
540	20:56:40	129
541	21:01:40	129
542	21:06:40	130
543	21:11:40	131
544	21:16:40	132
545	21:21:40	133
546	21:26:40	134
547	21:31:40	133
548	21:36:40	131
549	21:41:40	129
550	21:46:40	126
551	21:51:40	123
552	21:56:40	121
553	22:01:40	119
554	22:06:40	118
555	22:11:40	118
556	22:16:40	119
557	22:21:40	120
558	22:26:40	121
559	22:31:40	122
560	22:36:40	123
561	22:41:40	123
562	22:46:40	122
563	22:51:40	122
564	22:56:40	122
565	23:01:40	121
566	23:06:40	121
567	23:11:40	120
568	23:16:40	119
569	23:21:40	118
570	23:26:40	117
571	23:31:40	116
572	23:36:40	115
573	23:41:40	114
574	23:46:40	114
575	23:51:40	113
576	23:56:40	112
