# Supplementary material for: Detrended Fluctuation Analysis in the prediction of type 2 diabetes mellitus in patients at risk: Model optimization and comparison with other metrics
Source: PLoS One. 2019 Dec 18;14(12):e0225817. doi: 10.1371/journal.pone.0225817 (PMC6919578; doi:10.1371/journal.pone.0225817)
Supplement: S1 File — This file includes glucose time series from all patients included in the study and the database with clinical variables. (ZIP) [file pone.0225817.s001.zip › S1/case 53.csv]

	hora	glucemia
1	0:01:51	157
2	0:06:51	155
3	0:11:51	153
4	0:16:51	152
5	0:21:51	150
6	0:26:51	149
7	0:31:51	148
8	0:36:51	147
9	0:41:51	145
10	0:46:51	143
11	0:51:51	141
12	0:56:51	139
13	1:01:51	136
14	1:06:51	134
15	1:11:51	131
16	1:16:51	129
17	1:21:51	127
18	1:26:51	125
19	1:31:51	123
20	1:36:51	120
21	1:41:51	118
22	1:46:51	117
23	1:51:51	115
24	1:56:51	114
25	2:01:51	114
26	2:06:51	113
27	2:11:51	113
28	2:16:51	112
29	2:21:51	111
30	2:26:51	109
31	2:31:51	108
32	2:36:51	106
33	2:41:51	105
34	2:46:51	103
35	2:51:51	102
36	2:56:51	100
37	3:01:51	99
38	3:06:51	97
39	3:11:51	96
40	3:16:51	95
41	3:21:51	94
42	3:26:51	94
43	3:31:51	93
44	3:36:51	93
45	3:41:51	92
46	3:46:51	92
47	3:51:51	91
48	3:56:51	91
49	4:01:51	90
50	4:06:51	90
51	4:11:51	90
52	4:16:51	90
53	4:21:51	90
54	4:26:51	90
55	4:31:51	90
56	4:36:51	91
57	4:41:51	91
58	4:46:51	92
59	4:51:51	92
60	4:56:51	92
61	5:01:51	93
62	5:06:51	93
63	5:11:51	93
64	5:16:51	94
65	5:21:51	95
66	5:26:51	95
67	5:31:51	96
68	5:36:51	96
69	5:41:51	96
70	5:46:51	97
71	5:51:51	97
72	5:56:51	97
73	6:01:51	98
74	6:06:51	98
75	6:11:51	98
76	6:16:51	99
77	6:21:51	99
78	6:26:51	99
79	6:31:51	99
80	6:36:51	99
81	6:41:51	99
82	6:46:51	99
83	6:51:51	100
84	6:56:51	100
85	7:01:51	100
86	7:06:51	100
87	7:11:51	100
88	7:16:51	100
89	7:21:51	101
90	7:26:51	102
91	7:31:51	103
92	7:36:51	105
93	7:41:51	107
94	7:46:51	109
95	7:51:51	111
96	7:56:51	111
97	8:01:51	111
98	8:06:51	111
99	8:11:51	110
100	8:16:51	109
101	8:21:51	108
102	8:26:51	108
103	8:31:51	108
104	8:36:51	109
105	8:41:51	110
106	8:46:51	111
107	8:51:51	112
108	8:56:51	113
109	9:01:51	114
110	9:06:51	116
111	9:11:51	117
112	9:16:51	119
113	9:21:51	122
114	9:26:51	126
115	9:31:51	131
116	9:36:51	136
117	9:41:51	141
118	9:46:51	145
119	9:51:51	147
120	9:56:51	148
121	10:01:51	147
122	10:06:51	144
123	10:11:51	140
124	10:16:51	136
125	10:21:51	131
126	10:26:51	126
127	10:31:51	122
128	10:36:51	118
129	10:41:51	115
130	10:46:51	112
131	10:51:51	111
132	10:56:51	109
133	11:01:51	108
134	11:06:51	108
135	11:11:51	107
136	11:16:51	107
137	11:21:51	107
138	11:26:51	107
139	11:31:51	108
140	11:36:51	109
141	11:41:51	110
142	11:46:51	113
143	11:51:51	116
144	11:56:51	120
145	12:01:51	125
146	12:06:51	129
147	12:11:51	132
148	12:16:51	135
149	12:21:51	136
150	12:26:51	136
151	12:31:51	135
152	12:36:51	134
153	12:41:51	133
154	12:46:51	132
155	12:51:51	131
156	12:56:51	131
157	13:01:51	131
158	13:06:51	129
159	13:11:51	128
160	13:16:51	126
161	13:21:51	124
162	13:26:51	122
163	13:31:51	119
164	13:36:51	117
165	13:41:51	116
166	13:46:51	114
167	13:51:51	114
168	13:56:51	114
169	14:01:51	115
170	14:06:51	117
171	14:11:51	120
172	14:16:51	123
173	14:21:51	127
174	14:26:51	129
175	14:31:51	130
176	14:36:51	130
177	14:41:51	129
178	14:46:51	126
179	14:51:51	123
180	14:56:51	120
181	15:01:51	116
182	15:06:51	113
183	15:11:51	109
184	15:16:51	106
185	15:21:51	104
186	15:26:51	102
187	15:31:51	102
188	15:36:51	103
189	15:41:51	104
190	15:46:51	104
191	15:51:51	104
192	15:56:51	105
193	16:01:51	106
194	16:06:51	109
195	16:11:51	114
196	16:16:51	122
197	16:21:51	131
198	16:26:51	141
199	16:31:51	151
200	16:36:51	161
201	16:41:51	169
202	16:46:51	175
203	16:51:51	179
204	16:56:51	180
205	17:01:51	178
206	17:06:51	175
207	17:11:51	172
208	17:16:51	169
209	17:21:51	167
210	17:26:51	166
211	17:31:51	166
212	17:36:51	165
213	17:41:51	164
214	17:46:51	161
215	17:51:51	158
216	17:56:51	154
217	18:01:51	150
218	18:06:51	145
219	18:11:51	140
220	18:16:51	135
221	18:21:51	130
222	18:26:51	124
223	18:31:51	117
224	18:36:51	112
225	18:41:51	108
226	18:46:51	106
227	18:51:51	105
228	18:56:51	104
229	19:01:51	102
230	19:06:51	100
231	19:11:51	99
232	19:16:51	97
233	19:21:51	96
234	19:26:51	95
235	19:31:51	95
236	19:36:51	96
237	19:41:51	97
238	19:46:51	99
239	19:51:51	101
240	19:56:51	103
241	20:01:51	105
242	20:06:51	107
243	20:11:51	108
244	20:16:51	110
245	20:21:51	112
246	20:26:51	114
247	20:31:51	116
248	20:36:51	118
249	20:41:51	121
250	20:46:51	124
251	20:51:51	127
252	20:56:51	130
253	21:01:51	132
254	21:06:51	135
255	21:11:51	137
256	21:16:51	140
257	21:21:51	142
258	21:26:51	144
259	21:31:51	143
260	21:36:51	142
261	21:41:51	139
262	21:46:51	136
263	21:51:51	133
264	21:56:51	130
265	22:01:51	128
266	22:06:51	125
267	22:11:51	123
268	22:16:51	121
269	22:21:51	119
270	22:26:51	117
271	22:31:51	116
272	22:36:51	115
273	22:41:51	114
274	22:46:51	114
275	22:51:51	116
276	22:56:51	119
277	23:01:51	122
278	23:06:51	125
279	23:11:51	127
280	23:16:51	128
281	23:21:51	128
282	23:26:51	128
283	23:31:51	128
284	23:36:51	127
285	23:41:51	128
286	23:46:51	128
287	23:51:51	128
288	23:56:51	127
289	0:01:51	125
290	0:06:51	123
291	0:11:51	122
292	0:16:51	120
293	0:21:51	118
294	0:26:51	117
295	0:31:51	116
296	0:36:51	115
297	0:41:51	114
298	0:46:51	113
299	0:51:51	112
300	0:56:51	112
301	1:01:51	112
302	1:06:51	112
303	1:11:51	112
304	1:16:51	112
305	1:21:51	112
306	1:26:52	112
307	1:31:52	113
308	1:36:52	112
309	1:41:52	112
310	1:46:52	112
311	1:51:52	111
312	1:56:52	111
313	2:01:52	110
314	2:06:52	110
315	2:11:52	110
316	2:16:52	110
317	2:21:52	110
318	2:26:52	110
319	2:31:52	111
320	2:36:52	111
321	2:41:52	111
322	2:46:52	111
323	2:51:52	110
324	2:56:52	110
325	3:01:52	109
326	3:06:52	109
327	3:11:52	108
328	3:16:52	108
329	3:21:52	107
330	3:26:52	107
331	3:31:52	106
332	3:36:52	105
333	3:41:52	104
334	3:46:52	104
335	3:51:52	103
336	3:56:52	102
337	4:01:52	102
338	4:06:52	103
339	4:11:52	103
340	4:16:52	105
341	4:21:52	106
342	4:26:52	108
343	4:31:52	109
344	4:36:52	109
345	4:41:52	109
346	4:46:52	109
347	4:51:52	109
348	4:56:52	109
349	5:01:52	108
350	5:06:52	107
351	5:11:52	106
352	5:16:52	105
353	5:21:52	104
354	5:26:52	103
355	5:31:52	103
356	5:36:52	103
357	5:41:52	103
358	5:46:52	104
359	5:51:52	104
360	5:56:52	104
361	6:01:52	105
362	6:06:52	105
363	6:11:52	104
364	6:16:52	104
365	6:21:52	105
366	6:26:52	105
367	6:31:52	106
368	6:36:52	107
369	6:41:52	108
370	6:46:52	108
371	6:51:52	109
372	6:56:52	109
373	7:01:52	109
374	7:06:52	109
375	7:11:52	110
376	7:16:52	110
377	7:21:52	111
378	7:26:52	111
379	7:31:52	112
380	7:36:52	111
381	7:41:52	111
382	7:46:52	111
383	7:51:52	110
384	7:56:52	110
385	8:01:52	109
386	8:06:52	108
387	8:11:52	107
388	8:16:52	106
389	8:21:52	106
390	8:26:52	105
391	8:31:52	105
392	8:36:52	106
393	8:41:52	106
394	8:46:52	107
395	8:51:52	108
396	8:56:52	109
397	9:01:52	110
398	9:06:52	113
399	9:11:52	116
400	9:16:52	120
401	9:21:52	125
402	9:26:52	131
403	9:31:52	136
404	9:36:52	142
405	9:41:52	146
406	9:46:52	150
407	9:51:52	154
408	9:56:52	157
409	10:01:52	160
410	10:06:52	162
411	10:11:52	165
412	10:16:52	167
413	10:21:52	169
414	10:26:52	170
415	10:31:52	171
416	10:36:52	170
417	10:41:52	169
418	10:46:52	167
419	10:51:52	165
420	10:56:52	163
421	11:01:52	161
422	11:06:52	158
423	11:11:52	154
424	11:16:52	150
425	11:21:52	146
426	11:26:52	142
427	11:31:52	140
428	11:36:52	138
429	11:41:52	137
430	11:46:52	137
431	11:51:52	137
432	11:56:52	136
433	12:01:52	136
434	12:06:52	135
435	12:11:52	134
436	12:16:52	133
437	12:21:52	132
438	12:26:52	132
439	12:31:52	132
440	12:36:52	132
441	12:41:52	131
442	12:46:52	131
443	12:51:52	130
444	12:56:52	128
445	13:01:52	126
446	13:06:52	125
447	13:11:52	123
448	13:16:52	122
449	13:21:52	121
450	13:26:52	121
451	13:31:52	120
452	13:36:52	119
453	13:41:52	118
454	13:46:52	118
455	13:51:52	117
456	13:56:52	116
457	14:01:52	116
458	14:06:52	115
459	14:11:52	115
460	14:16:52	114
461	14:21:52	114
462	14:26:52	114
463	14:31:52	114
464	14:36:52	114
465	14:41:52	115
466	14:46:52	116
467	14:51:52	119
468	14:56:52	124
469	15:01:52	130
470	15:06:52	138
471	15:11:52	147
472	15:16:52	155
473	15:21:52	163
474	15:26:52	168
475	15:31:52	171
476	15:36:52	172
477	15:41:52	171
478	15:46:52	169
479	15:51:52	166
480	15:56:52	164
481	16:01:52	161
482	16:06:52	159
483	16:11:52	158
484	16:16:52	157
485	16:21:52	156
486	16:26:52	155
487	16:31:52	155
488	16:36:52	155
489	16:41:52	154
490	16:46:52	152
491	16:51:52	149
492	16:56:52	147
493	17:01:52	144
494	17:06:52	141
495	17:11:52	139
496	17:16:52	137
497	17:21:52	134
498	17:26:52	131
499	17:31:52	128
500	17:36:52	125
501	17:41:52	124
502	17:46:52	123
503	17:51:52	123
504	17:56:52	124
505	18:01:52	124
506	18:06:52	124
507	18:11:52	124
508	18:16:52	123
509	18:21:52	122
510	18:26:52	122
511	18:31:52	122
512	18:36:52	121
513	18:41:52	121
514	18:46:52	121
515	18:51:52	120
516	18:56:52	120
517	19:01:52	120
518	19:06:52	120
519	19:11:52	120
520	19:16:52	119
521	19:21:52	118
522	19:26:52	117
523	19:31:52	116
524	19:36:52	115
525	19:41:52	114
526	19:46:52	112
527	19:51:52	111
528	19:56:52	110
529	20:01:52	110
530	20:06:52	109
531	20:11:52	109
532	20:16:52	108
533	20:21:52	108
534	20:26:52	108
535	20:31:52	108
536	20:36:52	109
537	20:41:52	109
538	20:46:52	109
539	20:51:52	109
540	20:56:52	109
541	21:01:52	109
542	21:06:52	110
543	21:11:52	112
544	21:16:52	115
545	21:21:52	119
546	21:26:52	124
547	21:31:52	129
548	21:36:52	133
549	21:41:52	135
550	21:46:52	136
551	21:51:52	135
552	21:56:52	134
553	22:01:52	133
554	22:06:52	133
555	22:11:52	134
556	22:16:52	136
557	22:21:52	139
558	22:26:52	143
559	22:31:52	147
560	22:36:52	150
561	22:41:52	153
562	22:46:52	156
563	22:51:52	158
564	22:56:52	159
565	23:01:52	161
566	23:06:52	163
567	23:11:52	165
568	23:16:52	167
569	23:21:52	169
570	23:26:52	170
571	23:31:52	170
572	23:36:52	168
573	23:41:52	166
574	23:46:52	163
575	23:51:52	160
576	23:56:52	156
