# Supplementary material for: Detrended Fluctuation Analysis in the prediction of type 2 diabetes mellitus in patients at risk: Model optimization and comparison with other metrics
Source: PLoS One. 2019 Dec 18;14(12):e0225817. doi: 10.1371/journal.pone.0225817 (PMC6919578; doi:10.1371/journal.pone.0225817)
Supplement: S1 File — This file includes glucose time series from all patients included in the study and the database with clinical variables. (ZIP) [file pone.0225817.s001.zip › S1/case 54.csv]

	hora	glucemia
1	0:04:14	92
2	0:09:14	89
3	0:14:14	87
4	0:19:14	85
5	0:24:14	83
6	0:29:14	81
7	0:34:14	79
8	0:39:14	78
9	0:44:14	76
10	0:49:14	75
11	0:54:14	75
12	0:59:14	75
13	1:04:14	74
14	1:09:14	74
15	1:14:14	72
16	1:19:14	70
17	1:24:14	69
18	1:29:14	68
19	1:34:14	69
20	1:39:14	70
21	1:44:14	72
22	1:49:14	75
23	1:54:14	78
24	1:59:14	80
25	2:04:14	81
26	2:09:14	81
27	2:14:14	81
28	2:19:14	81
29	2:24:14	80
30	2:29:14	79
31	2:34:14	76
32	2:39:14	73
33	2:44:14	69
34	2:49:14	64
35	2:54:14	59
36	2:59:14	55
37	3:04:14	52
38	3:09:14	50
39	3:14:14	49
40	3:19:14	49
41	3:24:14	48
42	3:29:14	49
43	3:34:14	49
44	3:39:14	49
45	3:44:14	50
46	3:49:14	50
47	3:54:14	50
48	3:59:14	50
49	4:04:14	50
50	4:09:14	50
51	4:14:14	50
52	4:19:14	50
53	4:24:14	51
54	4:29:14	52
55	4:34:14	54
56	4:39:14	56
57	4:44:14	58
58	4:49:14	59
59	4:54:14	60
60	4:59:14	61
61	5:04:14	60
62	5:09:14	60
63	5:14:14	58
64	5:19:14	57
65	5:24:14	56
66	5:29:14	54
67	5:34:14	53
68	5:39:14	52
69	5:44:14	51
70	5:49:14	51
71	5:54:14	53
72	5:59:14	56
73	6:04:14	60
74	6:09:14	65
75	6:14:14	69
76	6:19:14	71
77	6:24:14	73
78	6:29:14	73
79	6:34:14	72
80	6:39:14	71
81	6:44:14	70
82	6:49:14	69
83	6:54:14	68
84	6:59:14	67
85	7:04:14	67
86	7:09:14	67
87	7:14:14	69
88	7:19:14	72
89	7:24:14	76
90	7:29:14	81
91	7:34:14	86
92	7:39:14	88
93	7:44:14	89
94	7:49:14	89
95	7:54:14	88
96	7:59:14	88
97	8:04:14	87
98	8:09:14	87
99	8:14:14	88
100	8:19:14	89
101	8:24:14	91
102	8:29:14	94
103	8:34:14	98
104	8:39:14	102
105	8:44:14	106
106	8:49:14	109
107	8:54:14	110
108	8:59:14	112
109	9:04:14	113
110	9:09:14	115
111	9:14:14	117
112	9:19:14	119
113	9:24:14	121
114	9:29:14	123
115	9:34:14	125
116	9:39:14	127
117	9:44:14	129
118	9:49:14	130
119	9:54:14	131
120	9:59:14	132
121	10:04:14	133
122	10:09:14	134
123	10:14:14	135
124	10:19:14	134
125	10:24:14	134
126	10:29:14	133
127	10:34:14	132
128	10:39:14	131
129	10:44:14	131
130	10:49:14	132
131	10:54:14	132
132	10:59:14	132
133	11:04:14	132
134	11:09:14	130
135	11:14:14	129
136	11:19:14	126
137	11:24:14	124
138	11:29:14	122
139	11:34:14	120
140	11:39:14	118
141	11:44:14	118
142	11:49:14	120
143	11:54:14	123
144	11:59:14	127
145	12:04:14	133
146	12:09:14	141
147	12:14:14	148
148	12:19:14	155
149	12:24:14	160
150	12:29:14	163
151	12:34:14	164
152	12:39:14	162
153	12:44:14	159
154	12:49:14	155
155	12:54:14	151
156	12:59:14	146
157	13:04:14	142
158	13:09:14	138
159	13:14:14	135
160	13:19:14	132
161	13:24:14	129
162	13:29:14	127
163	13:34:14	124
164	13:39:14	122
165	13:44:14	119
166	13:49:14	116
167	13:54:14	113
168	13:59:14	111
169	14:04:14	109
170	14:09:14	107
171	14:14:14	106
172	14:19:14	106
173	14:24:14	106
174	14:29:14	107
175	14:34:14	109
176	14:39:14	113
177	14:44:14	118
178	14:49:14	123
179	14:54:14	128
180	14:59:14	131
181	15:04:14	132
182	15:09:14	132
183	15:14:14	131
184	15:19:14	130
185	15:24:14	129
186	15:29:14	129
187	15:34:14	129
188	15:39:14	130
189	15:44:14	131
190	15:49:14	131
191	15:54:14	130
192	15:59:14	129
193	16:04:14	126
194	16:09:14	122
195	16:14:14	119
196	16:19:14	116
197	16:24:14	114
198	16:29:14	114
199	16:34:14	116
200	16:39:14	119
201	16:44:14	123
202	16:49:14	127
203	16:54:14	130
204	16:59:14	134
205	17:04:14	135
206	17:09:14	135
207	17:14:14	134
208	17:19:14	131
209	17:24:14	128
210	17:29:14	126
211	17:34:14	126
212	17:39:14	128
213	17:44:14	131
214	17:49:14	134
215	17:54:14	138
216	17:59:14	141
217	18:04:14	144
218	18:09:14	146
219	18:14:14	148
220	18:19:14	149
221	18:24:14	148
222	18:29:14	147
223	18:34:14	146
224	18:39:14	145
225	18:44:14	144
226	18:49:14	143
227	18:54:14	142
228	18:59:14	141
229	19:04:14	139
230	19:09:14	138
231	19:14:14	136
232	19:19:14	134
233	19:24:14	130
234	19:29:14	127
235	19:34:14	123
236	19:39:14	120
237	19:44:14	117
238	19:49:14	115
239	19:54:14	113
240	19:59:14	113
241	20:04:14	114
242	20:09:14	117
243	20:14:14	121
244	20:19:14	125
245	20:24:14	130
246	20:29:14	135
247	20:34:14	138
248	20:39:14	140
249	20:44:14	140
250	20:49:14	137
251	20:54:14	133
252	20:59:14	127
253	21:04:14	122
254	21:09:14	118
255	21:14:14	115
256	21:19:14	114
257	21:24:14	113
258	21:29:14	113
259	21:34:14	114
260	21:39:14	116
261	21:44:14	119
262	21:49:14	123
263	21:54:14	126
264	21:59:14	129
265	22:04:14	132
266	22:09:14	133
267	22:14:14	133
268	22:19:14	131
269	22:24:14	128
270	22:29:14	123
271	22:34:14	118
272	22:39:14	114
273	22:44:14	111
274	22:49:14	109
275	22:54:14	108
276	22:59:14	108
277	23:04:14	108
278	23:09:14	108
279	23:14:14	108
280	23:19:14	108
281	23:24:14	108
282	23:29:14	110
283	23:34:14	111
284	23:39:14	113
285	23:44:14	115
286	23:49:14	116
287	23:54:14	116
288	23:59:14	117
289	0:04:14	117
290	0:09:14	116
291	0:14:14	115
292	0:19:14	114
293	0:24:14	112
294	0:29:14	110
295	0:34:14	107
296	0:39:14	103
297	0:44:14	100
298	0:49:14	98
299	0:54:14	96
300	0:59:14	95
301	1:04:14	94
302	1:09:14	94
303	1:14:14	94
304	1:19:14	94
305	1:24:14	94
306	1:29:14	94
307	1:34:14	94
308	1:39:14	94
309	1:44:14	93
310	1:49:14	93
311	1:54:14	92
312	1:59:14	92
313	2:04:14	91
314	2:09:14	90
315	2:14:14	88
316	2:19:14	87
317	2:24:14	86
318	2:29:14	85
319	2:34:14	84
320	2:39:14	83
321	2:44:14	82
322	2:49:14	81
323	2:54:14	81
324	2:59:14	80
325	3:04:14	80
326	3:09:14	79
327	3:14:14	77
328	3:19:14	76
329	3:24:14	74
330	3:29:14	73
331	3:34:14	71
332	3:39:14	71
333	3:44:14	71
334	3:49:14	71
335	3:54:14	71
336	3:59:14	71
337	4:04:14	71
338	4:09:14	71
339	4:14:14	70
340	4:19:14	70
341	4:24:14	71
342	4:29:14	72
343	4:34:14	75
344	4:39:14	79
345	4:44:14	84
346	4:49:14	89
347	4:54:14	92
348	4:59:14	94
349	5:04:14	94
350	5:09:14	93
351	5:14:14	92
352	5:19:14	91
353	5:24:14	89
354	5:29:14	88
355	5:34:14	86
356	5:39:14	85
357	5:44:14	83
358	5:49:14	80
359	5:54:14	77
360	5:59:14	74
361	6:04:14	72
362	6:09:14	70
363	6:14:14	69
364	6:19:14	69
365	6:24:14	70
366	6:29:14	71
367	6:34:14	74
368	6:39:14	78
369	6:44:14	81
370	6:49:14	85
371	6:54:14	87
372	6:59:14	89
373	7:04:14	89
374	7:09:14	90
375	7:14:14	89
376	7:19:14	89
377	7:24:14	87
378	7:29:14	86
379	7:34:14	84
380	7:39:14	82
381	7:44:14	80
382	7:49:14	78
383	7:54:14	78
384	7:59:14	78
385	8:04:14	79
386	8:09:14	80
387	8:14:14	81
388	8:19:14	82
389	8:24:14	83
390	8:29:14	83
391	8:34:14	83
392	8:39:14	83
393	8:44:14	82
394	8:49:14	82
395	8:54:14	81
396	8:59:14	79
397	9:04:14	77
398	9:09:14	74
399	9:14:14	72
400	9:19:14	71
401	9:24:14	72
402	9:29:14	75
403	9:34:14	78
404	9:39:14	81
405	9:44:14	83
406	9:49:14	85
407	9:54:14	85
408	9:59:14	85
409	10:04:14	84
410	10:09:14	82
411	10:14:14	79
412	10:19:14	75
413	10:24:14	70
414	10:29:14	66
415	10:34:14	62
416	10:39:14	60
417	10:44:14	59
418	10:49:14	59
419	10:54:14	60
420	10:59:14	64
421	11:04:14	68
422	11:09:14	74
423	11:14:14	80
424	11:19:14	85
425	11:24:14	89
426	11:29:14	92
427	11:34:14	95
428	11:39:14	98
429	11:44:14	100
430	11:49:14	102
431	11:54:14	103
432	11:59:14	104
433	12:04:14	104
434	12:09:14	103
435	12:14:14	102
436	12:19:14	100
437	12:24:14	98
438	12:29:14	96
439	12:34:14	94
440	12:39:14	92
441	12:44:14	91
442	12:49:14	90
443	12:54:14	90
444	12:59:14	93
445	13:04:14	96
446	13:09:14	101
447	13:14:14	107
448	13:19:14	112
449	13:24:14	116
450	13:29:14	117
451	13:34:14	116
452	13:39:14	112
453	13:44:14	108
454	13:49:14	102
455	13:54:14	96
456	13:59:14	91
457	14:04:14	88
458	14:09:14	86
459	14:14:14	85
460	14:19:14	85
461	14:24:14	85
462	14:29:14	84
463	14:34:14	83
464	14:39:14	82
465	14:44:14	80
466	14:49:14	79
467	14:54:14	78
468	14:59:14	78
469	15:04:14	78
470	15:09:14	78
471	15:14:14	79
472	15:19:14	81
473	15:24:14	83
474	15:29:14	86
475	15:34:14	88
476	15:39:14	89
477	15:44:14	91
478	15:49:14	92
479	15:54:14	93
480	15:59:14	93
481	16:04:14	93
482	16:09:14	92
483	16:14:14	91
484	16:19:14	90
485	16:24:14	89
486	16:29:14	89
487	16:34:14	89
488	16:39:14	91
489	16:44:14	93
490	16:49:14	95
491	16:54:14	99
492	16:59:14	103
493	17:04:14	107
494	17:09:14	112
495	17:14:14	117
496	17:19:14	123
497	17:24:14	128
498	17:29:14	133
499	17:34:14	138
500	17:39:14	141
501	17:44:14	144
502	17:49:14	145
503	17:54:14	147
504	17:59:14	148
505	18:04:14	150
506	18:09:14	150
507	18:14:14	150
508	18:19:14	149
509	18:24:14	147
510	18:29:14	145
511	18:34:14	143
512	18:39:14	141
513	18:44:14	139
514	18:49:14	137
515	18:54:14	135
516	18:59:14	132
517	19:04:14	130
518	19:09:14	128
519	19:14:14	126
520	19:19:14	125
521	19:24:14	125
522	19:29:14	126
523	19:34:14	128
524	19:39:14	130
525	19:44:14	132
526	19:49:14	134
527	19:54:14	134
528	19:59:14	133
529	20:04:14	131
530	20:09:14	127
531	20:14:14	123
532	20:19:14	120
533	20:24:14	117
534	20:29:14	116
535	20:34:14	116
536	20:39:14	116
537	20:44:14	116
538	20:49:14	116
539	20:54:14	115
540	20:59:14	113
541	21:04:14	111
542	21:09:14	108
543	21:14:14	105
544	21:19:14	103
545	21:24:14	102
546	21:29:14	102
547	21:34:14	103
548	21:39:14	104
549	21:44:14	105
550	21:49:14	106
551	21:54:14	108
552	21:59:14	109
553	22:04:14	112
554	22:09:14	114
555	22:14:14	117
556	22:19:14	119
557	22:24:14	121
558	22:29:14	121
559	22:34:14	121
560	22:39:14	119
561	22:44:14	116
562	22:49:14	113
563	22:54:14	110
564	22:59:14	107
565	23:04:14	104
566	23:09:14	102
567	23:14:14	101
568	23:19:14	101
569	23:24:14	101
570	23:29:14	100
571	23:34:14	100
572	23:39:14	99
573	23:44:14	99
574	23:49:14	98
575	23:54:14	98
576	23:59:14	98
