# Supplementary material for: Detrended Fluctuation Analysis in the prediction of type 2 diabetes mellitus in patients at risk: Model optimization and comparison with other metrics
Source: PLoS One. 2019 Dec 18;14(12):e0225817. doi: 10.1371/journal.pone.0225817 (PMC6919578; doi:10.1371/journal.pone.0225817)
Supplement: S1 File — This file includes glucose time series from all patients included in the study and the database with clinical variables. (ZIP) [file pone.0225817.s001.zip › S1/case 55.csv]

	hora	glucemia
1	0:04:04	92
2	0:09:04	94
3	0:14:04	95
4	0:19:04	96
5	0:24:04	96
6	0:29:04	96
7	0:34:04	96
8	0:39:04	97
9	0:44:04	98
10	0:49:04	98
11	0:54:04	98
12	0:59:04	97
13	1:04:04	95
14	1:09:04	93
15	1:14:04	93
16	1:19:04	94
17	1:24:04	95
18	1:29:04	97
19	1:34:04	98
20	1:39:04	98
21	1:44:04	98
22	1:49:04	98
23	1:54:04	98
24	1:59:04	98
25	2:04:04	98
26	2:09:04	97
27	2:14:04	96
28	2:19:04	95
29	2:24:04	93
30	2:29:04	90
31	2:34:04	87
32	2:39:04	83
33	2:44:04	81
34	2:49:04	80
35	2:54:04	79
36	2:59:04	77
37	3:04:04	76
38	3:09:04	75
39	3:14:04	75
40	3:19:04	74
41	3:24:04	73
42	3:29:04	73
43	3:34:04	72
44	3:39:04	72
45	3:44:04	71
46	3:49:04	71
47	3:54:04	70
48	3:59:04	69
49	4:04:04	69
50	4:09:04	69
51	4:14:04	69
52	4:19:04	70
53	4:24:04	71
54	4:29:04	73
55	4:34:04	76
56	4:39:04	79
57	4:44:04	83
58	4:49:04	85
59	4:54:04	87
60	4:59:04	88
61	5:04:04	88
62	5:09:04	88
63	5:14:04	88
64	5:19:04	88
65	5:24:04	88
66	5:29:04	89
67	5:34:04	90
68	5:39:04	90
69	5:44:04	91
70	5:49:04	92
71	5:54:04	92
72	5:59:04	92
73	6:04:04	92
74	6:09:04	92
75	6:14:04	91
76	6:19:04	90
77	6:24:04	88
78	6:29:04	87
79	6:34:04	86
80	6:39:04	86
81	6:44:04	86
82	6:49:04	87
83	6:54:04	87
84	6:59:04	87
85	7:04:04	88
86	7:09:04	88
87	7:14:04	88
88	7:19:04	87
89	7:24:04	86
90	7:29:04	85
91	7:34:04	83
92	7:39:04	82
93	7:44:04	80
94	7:49:04	79
95	7:54:04	78
96	7:59:04	77
97	8:04:04	77
98	8:09:04	77
99	8:14:04	77
100	8:19:04	78
101	8:24:04	79
102	8:29:04	80
103	8:34:04	81
104	8:39:04	81
105	8:44:04	81
106	8:49:04	80
107	8:54:04	80
108	8:59:04	81
109	9:04:04	82
110	9:09:04	82
111	9:14:04	83
112	9:19:04	84
113	9:24:04	84
114	9:29:04	83
115	9:34:04	83
116	9:39:04	83
117	9:44:04	83
118	9:49:04	83
119	9:54:04	84
120	9:59:04	85
121	10:04:04	86
122	10:09:04	87
123	10:14:04	88
124	10:19:04	90
125	10:24:04	92
126	10:29:04	94
127	10:34:04	96
128	10:39:04	97
129	10:44:04	99
130	10:49:04	101
131	10:54:04	103
132	10:59:04	105
133	11:04:04	106
134	11:09:04	107
135	11:14:04	106
136	11:19:04	104
137	11:24:04	101
138	11:29:04	99
139	11:34:04	98
140	11:39:04	98
141	11:44:04	97
142	11:49:04	97
143	11:54:04	97
144	11:59:04	97
145	12:04:04	97
146	12:09:04	96
147	12:14:04	95
148	12:19:04	94
149	12:24:04	93
150	12:29:04	92
151	12:34:04	91
152	12:39:04	91
153	12:44:04	91
154	12:49:04	91
155	12:54:04	90
156	12:59:04	90
157	13:04:04	90
158	13:09:04	89
159	13:14:04	89
160	13:19:04	89
161	13:24:04	89
162	13:29:04	90
163	13:34:04	92
164	13:39:04	94
165	13:44:04	96
166	13:49:04	99
167	13:54:04	100
168	13:59:04	101
169	14:04:04	101
170	14:09:04	100
171	14:14:04	98
172	14:19:04	96
173	14:24:04	94
174	14:29:04	92
175	14:34:04	90
176	14:39:04	89
177	14:44:04	88
178	14:49:04	87
179	14:54:04	86
180	14:59:04	84
181	15:04:04	82
182	15:09:04	81
183	15:14:04	81
184	15:19:04	81
185	15:24:04	82
186	15:29:04	85
187	15:34:04	89
188	15:39:04	94
189	15:44:04	98
190	15:49:04	102
191	15:54:04	105
192	15:59:04	108
193	16:04:04	109
194	16:09:04	110
195	16:14:04	110
196	16:19:04	110
197	16:24:04	109
198	16:29:04	108
199	16:34:04	107
200	16:39:04	106
201	16:44:04	105
202	16:49:04	104
203	16:54:04	102
204	16:59:04	101
205	17:04:04	98
206	17:09:04	95
207	17:14:04	92
208	17:19:04	90
209	17:24:04	88
210	17:29:04	88
211	17:34:04	89
212	17:39:04	91
213	17:44:04	92
214	17:49:04	93
215	17:54:04	93
216	17:59:04	93
217	18:04:04	92
218	18:09:04	92
219	18:14:04	91
220	18:19:04	90
221	18:24:04	89
222	18:29:04	89
223	18:34:04	89
224	18:39:04	89
225	18:44:04	88
226	18:49:04	87
227	18:54:04	87
228	18:59:04	86
229	19:04:04	86
230	19:09:04	86
231	19:14:04	86
232	19:19:04	85
233	19:24:04	85
234	19:29:04	85
235	19:34:04	84
236	19:39:04	83
237	19:44:04	83
238	19:49:04	82
239	19:54:04	82
240	19:59:04	82
241	20:04:04	82
242	20:09:04	82
243	20:14:04	82
244	20:19:04	83
245	20:24:04	83
246	20:29:04	84
247	20:34:04	85
248	20:39:04	86
249	20:44:04	87
250	20:49:04	87
251	20:54:04	86
252	20:59:04	85
253	21:04:04	83
254	21:09:04	81
255	21:14:04	80
256	21:19:04	79
257	21:24:04	79
258	21:29:04	79
259	21:34:04	79
260	21:39:04	79
261	21:44:04	79
262	21:49:04	79
263	21:54:04	80
264	21:59:04	80
265	22:04:04	81
266	22:09:04	81
267	22:14:04	82
268	22:19:04	83
269	22:24:04	85
270	22:29:04	87
271	22:34:04	89
272	22:39:04	91
273	22:44:04	93
274	22:49:04	95
275	22:54:04	97
276	22:59:04	98
277	23:04:04	99
278	23:09:04	99
279	23:14:04	98
280	23:19:04	96
281	23:24:04	93
282	23:29:04	90
283	23:34:04	87
284	23:39:04	84
285	23:44:04	82
286	23:49:04	80
287	23:54:04	79
288	23:59:04	79
289	0:04:04	79
290	0:09:04	79
291	0:14:04	81
292	0:19:04	83
293	0:24:04	84
294	0:29:04	86
295	0:34:04	88
296	0:39:04	89
297	0:44:04	89
298	0:49:04	88
299	0:54:04	88
300	0:59:04	86
301	1:04:04	85
302	1:09:04	84
303	1:14:04	83
304	1:19:04	81
305	1:24:04	80
306	1:29:04	79
307	1:34:04	79
308	1:39:04	79
309	1:44:04	78
310	1:49:04	79
311	1:54:04	79
312	1:59:04	79
313	2:04:04	79
314	2:09:04	79
315	2:14:04	78
316	2:19:04	78
317	2:24:04	78
318	2:29:04	78
319	2:34:04	78
320	2:39:04	78
321	2:44:04	79
322	2:49:04	80
323	2:54:04	80
324	2:59:04	81
325	3:04:04	81
326	3:09:04	81
327	3:14:04	81
328	3:19:04	80
329	3:24:04	79
330	3:29:04	79
331	3:34:04	79
332	3:39:04	79
333	3:44:04	80
334	3:49:04	82
335	3:54:04	83
336	3:59:04	84
337	4:04:04	85
338	4:09:04	85
339	4:14:04	86
340	4:19:04	86
341	4:24:04	86
342	4:29:04	86
343	4:34:04	86
344	4:39:04	86
345	4:44:04	86
346	4:49:04	86
347	4:54:04	85
348	4:59:04	84
349	5:04:04	84
350	5:09:04	83
351	5:14:04	82
352	5:19:04	82
353	5:24:04	81
354	5:29:04	81
355	5:34:04	82
356	5:39:04	83
357	5:44:04	85
358	5:49:04	86
359	5:54:04	87
360	5:59:04	88
361	6:04:04	88
362	6:09:04	88
363	6:14:04	88
364	6:19:04	87
365	6:24:04	87
366	6:29:04	86
367	6:34:04	86
368	6:39:04	85
369	6:44:04	84
370	6:49:04	84
371	6:54:04	83
372	6:59:04	83
373	7:04:04	84
374	7:09:04	84
375	7:14:04	86
376	7:19:04	87
377	7:24:04	89
378	7:29:04	90
379	7:34:04	92
380	7:39:04	93
381	7:44:04	95
382	7:49:04	96
383	7:54:04	97
384	7:59:04	98
385	8:04:04	99
386	8:09:04	98
387	8:14:04	98
388	8:19:04	97
389	8:24:04	96
390	8:29:04	95
391	8:34:04	95
392	8:39:04	95
393	8:44:04	96
394	8:49:04	97
395	8:54:04	98
396	8:59:04	99
397	9:04:04	100
398	9:09:04	100
399	9:14:04	100
400	9:19:04	101
401	9:24:04	102
402	9:29:04	105
403	9:34:04	108
404	9:39:04	111
405	9:44:04	114
406	9:49:04	117
407	9:54:04	118
408	9:59:04	118
409	10:04:04	116
410	10:09:04	113
411	10:14:04	110
412	10:19:04	107
413	10:24:04	105
414	10:29:04	104
415	10:34:04	103
416	10:39:04	103
417	10:44:04	103
418	10:49:04	103
419	10:54:04	103
420	10:59:04	102
421	11:04:04	101
422	11:09:04	100
423	11:14:04	99
424	11:19:04	98
425	11:24:04	96
426	11:29:04	95
427	11:34:04	94
428	11:39:04	93
429	11:44:04	92
430	11:49:04	91
431	11:54:04	91
432	11:59:04	90
433	12:04:04	90
434	12:09:04	89
435	12:14:04	89
436	12:19:04	90
437	12:24:04	92
438	12:29:04	93
439	12:34:04	95
440	12:39:04	97
441	12:44:04	99
442	12:49:04	100
443	12:54:04	100
444	12:59:04	99
445	13:04:04	98
446	13:09:04	96
447	13:14:04	94
448	13:19:04	92
449	13:24:04	90
450	13:29:04	89
451	13:34:04	88
452	13:39:04	87
453	13:44:04	87
454	13:49:04	87
455	13:54:04	87
456	13:59:04	87
457	14:04:04	87
458	14:09:04	86
459	14:14:04	86
460	14:19:04	85
461	14:24:04	85
462	14:29:04	85
463	14:34:04	85
464	14:39:04	85
465	14:44:04	86
466	14:49:04	87
467	14:54:04	89
468	14:59:04	93
469	15:04:04	97
470	15:09:04	103
471	15:14:04	109
472	15:19:04	115
473	15:24:04	120
474	15:29:04	125
475	15:34:04	128
476	15:39:04	130
477	15:44:04	132
478	15:49:04	133
479	15:54:04	133
480	15:59:04	132
481	16:04:04	130
482	16:09:04	128
483	16:14:04	126
484	16:19:04	123
485	16:24:04	119
486	16:29:04	116
487	16:34:04	112
488	16:39:04	108
489	16:44:04	104
490	16:49:04	101
491	16:54:04	99
492	16:59:04	97
493	17:04:04	97
494	17:09:04	96
495	17:14:04	96
496	17:19:04	96
497	17:24:04	95
498	17:29:04	94
499	17:34:04	94
500	17:39:04	93
501	17:44:04	93
502	17:49:04	93
503	17:54:04	92
504	17:59:04	91
505	18:04:04	90
506	18:09:04	90
507	18:14:04	89
508	18:19:04	89
509	18:24:04	88
510	18:29:04	88
511	18:34:04	88
512	18:39:04	88
513	18:44:04	87
514	18:49:04	87
515	18:54:04	87
516	18:59:04	86
517	19:04:04	86
518	19:09:04	86
519	19:14:04	86
520	19:19:04	86
521	19:24:04	86
522	19:29:04	86
523	19:34:04	87
524	19:39:04	87
525	19:44:04	87
526	19:49:04	87
527	19:54:04	87
528	19:59:04	86
529	20:04:04	85
530	20:09:04	84
531	20:14:04	83
532	20:19:04	83
533	20:24:04	82
534	20:29:04	83
535	20:34:04	83
536	20:39:04	84
537	20:44:04	84
538	20:49:04	84
539	20:54:04	84
540	20:59:04	84
541	21:04:04	83
542	21:09:04	83
543	21:14:04	84
544	21:19:04	85
545	21:24:04	88
546	21:29:04	92
547	21:34:04	96
548	21:39:04	100
549	21:44:04	104
550	21:49:04	106
551	21:54:04	108
552	21:59:04	109
553	22:04:04	109
554	22:09:04	109
555	22:14:04	108
556	22:19:04	106
557	22:24:04	103
558	22:29:04	101
559	22:34:04	98
560	22:39:04	95
561	22:44:04	93
562	22:49:04	92
563	22:54:04	91
564	22:59:04	91
565	23:04:04	91
566	23:09:04	91
567	23:14:04	90
568	23:19:04	90
569	23:24:04	91
570	23:29:04	91
571	23:34:04	92
572	23:39:04	92
573	23:44:04	93
574	23:49:04	94
575	23:54:04	94
576	23:59:04	94
