# Supplementary material for: Detrended Fluctuation Analysis in the prediction of type 2 diabetes mellitus in patients at risk: Model optimization and comparison with other metrics
Source: PLoS One. 2019 Dec 18;14(12):e0225817. doi: 10.1371/journal.pone.0225817 (PMC6919578; doi:10.1371/journal.pone.0225817)
Supplement: S1 File — This file includes glucose time series from all patients included in the study and the database with clinical variables. (ZIP) [file pone.0225817.s001.zip › S1/case 56.csv]

	hora	glucemia
1	0:04:22	100
2	0:09:22	99
3	0:14:22	99
4	0:19:22	99
5	0:24:22	99
6	0:29:22	99
7	0:34:22	99
8	0:39:22	99
9	0:44:22	100
10	0:49:22	101
11	0:54:22	102
12	0:59:22	102
13	1:04:22	103
14	1:09:22	103
15	1:14:22	104
16	1:19:22	104
17	1:24:22	103
18	1:29:22	103
19	1:34:22	103
20	1:39:22	103
21	1:44:22	102
22	1:49:22	102
23	1:54:22	102
24	1:59:22	101
25	2:04:22	101
26	2:09:22	101
27	2:14:22	101
28	2:19:22	101
29	2:24:22	101
30	2:29:22	101
31	2:34:22	101
32	2:39:22	100
33	2:44:22	100
34	2:49:22	100
35	2:54:22	100
36	2:59:22	100
37	3:04:22	101
38	3:09:22	101
39	3:14:22	101
40	3:19:22	101
41	3:24:22	102
42	3:29:22	102
43	3:34:22	102
44	3:39:22	101
45	3:44:22	101
46	3:49:22	101
47	3:54:22	100
48	3:59:22	100
49	4:04:22	99
50	4:09:22	98
51	4:14:22	97
52	4:19:22	96
53	4:24:22	96
54	4:29:22	96
55	4:34:22	97
56	4:39:22	97
57	4:44:22	98
58	4:49:22	98
59	4:54:22	99
60	4:59:22	99
61	5:04:22	100
62	5:09:22	100
63	5:14:22	100
64	5:19:22	100
65	5:24:22	101
66	5:29:22	101
67	5:34:22	102
68	5:39:22	102
69	5:44:22	102
70	5:49:22	103
71	5:54:22	103
72	5:59:22	103
73	6:04:22	104
74	6:09:22	104
75	6:14:22	105
76	6:19:22	105
77	6:24:22	105
78	6:29:22	106
79	6:34:22	106
80	6:39:22	106
81	6:44:22	106
82	6:49:22	106
83	6:54:22	106
84	6:59:22	106
85	7:04:22	106
86	7:09:22	105
87	7:14:22	105
88	7:19:22	105
89	7:24:22	105
90	7:29:22	104
91	7:34:22	104
92	7:39:22	104
93	7:44:22	104
94	7:49:22	104
95	7:54:22	104
96	7:59:22	104
97	8:04:22	105
98	8:09:22	106
99	8:14:22	106
100	8:19:22	107
101	8:24:22	109
102	8:29:22	110
103	8:34:22	113
104	8:39:22	117
105	8:44:22	123
106	8:49:22	129
107	8:54:22	136
108	8:59:22	142
109	9:04:22	147
110	9:09:22	150
111	9:14:22	152
112	9:19:22	152
113	9:24:22	151
114	9:29:22	149
115	9:34:22	148
116	9:39:22	146
117	9:44:22	144
118	9:49:22	143
119	9:54:22	142
120	9:59:22	140
121	10:04:22	139
122	10:09:22	137
123	10:14:22	135
124	10:19:22	133
125	10:24:22	130
126	10:29:22	128
127	10:34:22	125
128	10:39:22	124
129	10:44:22	123
130	10:49:22	123
131	10:54:22	124
132	10:59:22	125
133	11:04:22	127
134	11:09:22	128
135	11:14:22	130
136	11:19:22	132
137	11:24:22	134
138	11:29:22	134
139	11:34:22	134
140	11:39:22	134
141	11:44:22	132
142	11:49:22	130
143	11:54:22	128
144	11:59:22	126
145	12:04:22	124
146	12:09:22	122
147	12:14:22	120
148	12:19:22	118
149	12:24:22	117
150	12:29:22	115
151	12:34:22	114
152	12:39:22	113
153	12:44:22	112
154	12:49:22	111
155	12:54:22	110
156	12:59:22	109
157	13:04:22	108
158	13:09:22	108
159	13:14:22	108
160	13:19:22	109
161	13:24:22	111
162	13:29:22	113
163	13:34:22	115
164	13:39:22	117
165	13:44:22	118
166	13:49:22	119
167	13:54:22	118
168	13:59:22	117
169	14:04:22	115
170	14:09:22	113
171	14:14:22	111
172	14:19:22	109
173	14:24:22	108
174	14:29:22	109
175	14:34:22	111
176	14:39:22	115
177	14:44:22	119
178	14:49:22	124
179	14:54:22	128
180	14:59:22	132
181	15:04:22	134
182	15:09:22	136
183	15:14:22	137
184	15:19:22	137
185	15:24:22	137
186	15:29:22	135
187	15:34:22	133
188	15:39:22	131
189	15:44:22	129
190	15:49:22	128
191	15:54:22	126
192	15:59:22	125
193	16:04:22	124
194	16:09:22	124
195	16:14:22	123
196	16:19:22	122
197	16:24:22	121
198	16:29:22	120
199	16:34:22	118
200	16:39:22	117
201	16:44:22	114
202	16:49:22	112
203	16:54:22	110
204	16:59:22	107
205	17:04:22	105
206	17:09:22	103
207	17:14:22	102
208	17:19:22	101
209	17:24:22	100
210	17:29:22	100
211	17:34:22	99
212	17:39:22	99
213	17:44:22	99
214	17:49:22	99
215	17:54:22	100
216	17:59:22	101
217	18:04:22	102
218	18:09:22	103
219	18:14:22	104
220	18:19:22	105
221	18:24:22	106
222	18:29:22	106
223	18:34:22	106
224	18:39:22	105
225	18:44:22	105
226	18:49:22	104
227	18:54:22	103
228	18:59:22	101
229	19:04:22	100
230	19:09:22	99
231	19:14:22	98
232	19:19:22	97
233	19:24:22	97
234	19:29:22	97
235	19:34:22	97
236	19:39:22	98
237	19:44:22	98
238	19:49:22	99
239	19:54:22	100
240	19:59:22	101
241	20:04:22	103
242	20:09:22	104
243	20:14:22	106
244	20:19:22	108
245	20:24:22	110
246	20:29:22	111
247	20:34:22	112
248	20:39:22	112
249	20:44:22	112
250	20:49:22	112
251	20:54:22	111
252	20:59:22	110
253	21:04:22	109
254	21:09:22	108
255	21:14:22	108
256	21:19:22	108
257	21:24:22	109
258	21:29:22	110
259	21:34:22	113
260	21:39:22	115
261	21:44:22	118
262	21:49:22	121
263	21:54:22	122
264	21:59:22	123
265	22:04:22	123
266	22:09:22	123
267	22:14:22	122
268	22:19:22	121
269	22:24:22	119
270	22:29:22	118
271	22:34:22	116
272	22:39:22	115
273	22:44:22	114
274	22:49:22	113
275	22:54:22	112
276	22:59:23	111
277	23:04:23	111
278	23:09:23	110
279	23:14:23	109
280	23:19:23	109
281	23:24:23	108
282	23:29:23	108
283	23:34:23	107
284	23:39:23	107
285	23:44:23	107
286	23:49:23	107
287	23:54:23	107
288	23:59:23	107
289	0:04:23	108
290	0:09:23	108
291	0:14:23	109
292	0:19:23	109
293	0:24:23	109
294	0:29:23	110
295	0:34:23	110
296	0:39:23	110
297	0:44:23	111
298	0:49:23	111
299	0:54:23	112
300	0:59:23	112
301	1:04:23	113
302	1:09:23	113
303	1:14:23	113
304	1:19:23	112
305	1:24:23	112
306	1:29:23	112
307	1:34:23	112
308	1:39:23	112
309	1:44:23	111
310	1:49:23	111
311	1:54:23	111
312	1:59:23	110
313	2:04:23	110
314	2:09:23	110
315	2:14:23	110
316	2:19:23	109
317	2:24:23	109
318	2:29:23	109
319	2:34:23	109
320	2:39:23	109
321	2:44:23	109
322	2:49:23	108
323	2:54:23	108
324	2:59:23	108
325	3:04:23	108
326	3:09:23	108
327	3:14:23	108
328	3:19:23	107
329	3:24:23	107
330	3:29:23	107
331	3:34:23	106
332	3:39:23	106
333	3:44:23	106
334	3:49:23	105
335	3:54:23	105
336	3:59:23	105
337	4:04:23	105
338	4:09:23	105
339	4:14:23	105
340	4:19:23	106
341	4:24:23	106
342	4:29:23	107
343	4:34:23	107
344	4:39:23	108
345	4:44:23	108
346	4:49:23	109
347	4:54:23	109
348	4:59:23	109
349	5:04:23	110
350	5:09:23	110
351	5:14:23	110
352	5:19:23	111
353	5:24:23	111
354	5:29:23	112
355	5:34:23	112
356	5:39:23	112
357	5:44:23	112
358	5:49:23	112
359	5:54:23	112
360	5:59:23	112
361	6:04:23	111
362	6:09:23	111
363	6:14:23	111
364	6:19:23	111
365	6:24:23	111
366	6:29:23	111
367	6:34:23	111
368	6:39:23	112
369	6:44:23	112
370	6:49:23	112
371	6:54:23	112
372	6:59:23	112
373	7:04:23	112
374	7:09:23	112
375	7:14:23	112
376	7:19:23	112
377	7:24:23	112
378	7:29:23	111
379	7:34:23	111
380	7:39:23	111
381	7:44:23	110
382	7:49:23	110
383	7:54:23	110
384	7:59:23	110
385	8:04:23	111
386	8:09:23	111
387	8:14:23	112
388	8:19:23	113
389	8:24:23	115
390	8:29:23	118
391	8:34:23	121
392	8:39:23	125
393	8:44:23	129
394	8:49:23	133
395	8:54:23	137
396	8:59:23	141
397	9:04:23	145
398	9:09:23	148
399	9:14:23	150
400	9:19:23	150
401	9:24:23	149
402	9:29:23	148
403	9:34:23	145
404	9:39:23	142
405	9:44:23	139
406	9:49:23	136
407	9:54:23	133
408	9:59:23	131
409	10:04:23	128
410	10:09:23	126
411	10:14:23	124
412	10:19:23	123
413	10:24:23	122
414	10:29:23	122
415	10:34:23	122
416	10:39:23	123
417	10:44:23	124
418	10:49:23	126
419	10:54:23	127
420	10:59:23	127
421	11:04:23	127
422	11:09:23	127
423	11:14:23	126
424	11:19:23	125
425	11:24:23	123
426	11:29:23	121
427	11:34:23	120
428	11:39:23	118
429	11:44:23	117
430	11:49:23	115
431	11:54:23	113
432	11:59:23	112
433	12:04:23	110
434	12:09:23	108
435	12:14:23	106
436	12:19:23	105
437	12:24:23	104
438	12:29:23	104
439	12:34:23	105
440	12:39:23	107
441	12:44:23	110
442	12:49:23	113
443	12:54:23	117
444	12:59:23	120
445	13:04:23	123
446	13:09:23	124
447	13:14:23	124
448	13:19:23	123
449	13:24:23	122
450	13:29:23	120
451	13:34:23	118
452	13:39:23	116
453	13:44:23	114
454	13:49:23	112
455	13:54:23	111
456	13:59:23	110
457	14:04:23	108
458	14:09:23	107
459	14:14:23	107
460	14:19:23	106
461	14:24:23	107
462	14:29:23	108
463	14:34:23	110
464	14:39:23	113
465	14:44:23	116
466	14:49:23	120
467	14:54:23	124
468	14:59:23	127
469	15:04:23	129
470	15:09:23	130
471	15:14:23	130
472	15:19:23	129
473	15:24:23	128
474	15:29:23	125
475	15:34:23	123
476	15:39:23	120
477	15:44:23	117
478	15:49:23	114
479	15:54:23	113
480	15:59:23	111
481	16:04:23	110
482	16:09:23	110
483	16:14:23	109
484	16:19:23	109
485	16:24:23	108
486	16:29:23	107
487	16:34:23	106
488	16:39:23	105
489	16:44:23	104
490	16:49:23	103
491	16:54:23	102
492	16:59:23	100
493	17:04:23	98
494	17:09:23	97
495	17:14:23	95
496	17:19:23	94
497	17:24:23	93
498	17:29:23	93
499	17:34:23	93
500	17:39:23	93
501	17:44:23	93
502	17:49:23	93
503	17:54:23	94
504	17:59:23	94
505	18:04:23	94
506	18:09:23	95
507	18:14:23	95
508	18:19:23	95
509	18:24:23	95
510	18:29:23	95
511	18:34:23	95
512	18:39:23	95
513	18:44:23	95
514	18:49:23	95
515	18:54:23	95
516	18:59:23	95
517	19:04:23	95
518	19:09:23	94
519	19:14:23	94
520	19:19:23	94
521	19:24:23	94
522	19:29:23	94
523	19:34:23	94
524	19:39:23	94
525	19:44:23	94
526	19:49:23	94
527	19:54:23	94
528	19:59:23	94
529	20:04:23	95
530	20:09:23	97
531	20:14:23	99
532	20:19:23	101
533	20:24:23	104
534	20:29:23	107
535	20:34:23	110
536	20:39:23	112
537	20:44:23	114
538	20:49:23	115
539	20:54:23	116
540	20:59:23	117
541	21:04:23	117
542	21:09:23	117
543	21:14:23	117
544	21:19:23	117
545	21:24:23	116
546	21:29:23	115
547	21:34:23	115
548	21:39:23	115
549	21:44:23	114
550	21:49:23	115
551	21:54:23	115
552	21:59:23	116
553	22:04:23	117
554	22:09:23	119
555	22:14:23	120
556	22:19:23	121
557	22:24:23	123
558	22:29:23	124
559	22:34:23	125
560	22:39:23	126
561	22:44:23	126
562	22:49:23	127
563	22:54:23	127
564	22:59:23	126
565	23:04:23	126
566	23:09:23	126
567	23:14:23	125
568	23:19:23	125
569	23:24:23	125
570	23:29:23	124
571	23:34:23	124
572	23:39:23	123
573	23:44:23	123
574	23:49:23	123
575	23:54:23	124
576	23:59:23	124
