# Supplementary material for: Detrended Fluctuation Analysis in the prediction of type 2 diabetes mellitus in patients at risk: Model optimization and comparison with other metrics
Source: PLoS One. 2019 Dec 18;14(12):e0225817. doi: 10.1371/journal.pone.0225817 (PMC6919578; doi:10.1371/journal.pone.0225817)
Supplement: S1 File — This file includes glucose time series from all patients included in the study and the database with clinical variables. (ZIP) [file pone.0225817.s001.zip › S1/case 57.csv]

	hora	glucemia
1	0:02:33	79
2	0:07:33	80
3	0:12:33	81
4	0:17:33	81
5	0:22:33	82
6	0:27:33	82
7	0:32:33	83
8	0:37:33	83
9	0:42:33	84
10	0:47:33	84
11	0:52:33	85
12	0:57:33	85
13	1:02:33	85
14	1:07:33	84
15	1:12:33	83
16	1:17:33	82
17	1:22:33	82
18	1:27:33	81
19	1:32:33	82
20	1:37:33	82
21	1:42:33	82
22	1:47:33	83
23	1:52:33	83
24	1:57:33	84
25	2:02:33	84
26	2:07:33	85
27	2:12:33	85
28	2:17:33	85
29	2:22:33	86
30	2:27:33	86
31	2:32:33	87
32	2:37:33	87
33	2:42:33	88
34	2:47:33	89
35	2:52:33	89
36	2:57:33	89
37	3:02:33	89
38	3:07:33	90
39	3:12:33	91
40	3:17:33	91
41	3:22:33	92
42	3:27:33	93
43	3:32:33	93
44	3:37:33	93
45	3:42:33	94
46	3:47:33	94
47	3:52:33	94
48	3:57:33	95
49	4:02:33	96
50	4:07:33	96
51	4:12:33	97
52	4:17:33	98
53	4:22:33	98
54	4:27:33	97
55	4:32:33	97
56	4:37:33	97
57	4:42:33	96
58	4:47:33	96
59	4:52:33	96
60	4:57:33	96
61	5:02:33	95
62	5:07:33	95
63	5:12:33	95
64	5:17:33	94
65	5:22:33	94
66	5:27:33	94
67	5:32:33	94
68	5:37:33	94
69	5:42:33	93
70	5:47:33	93
71	5:52:33	93
72	5:57:33	92
73	6:02:33	92
74	6:07:33	91
75	6:12:33	90
76	6:17:33	90
77	6:22:33	90
78	6:27:33	89
79	6:32:33	89
80	6:37:33	89
81	6:42:33	88
82	6:47:33	87
83	6:52:33	86
84	6:57:33	85
85	7:02:33	85
86	7:07:33	85
87	7:12:33	85
88	7:17:33	86
89	7:22:33	88
90	7:27:33	89
91	7:32:33	90
92	7:37:33	91
93	7:42:33	92
94	7:47:33	92
95	7:52:33	93
96	7:57:33	93
97	8:02:33	94
98	8:07:33	94
99	8:12:33	94
100	8:17:33	93
101	8:22:33	92
102	8:27:33	90
103	8:32:33	88
104	8:37:33	86
105	8:42:33	86
106	8:47:33	86
107	8:52:33	88
108	8:57:33	91
109	9:02:33	94
110	9:07:33	96
111	9:12:33	99
112	9:17:33	100
113	9:22:33	101
114	9:27:33	101
115	9:32:33	100
116	9:37:33	99
117	9:42:33	98
118	9:47:33	97
119	9:52:33	96
120	9:57:33	95
121	10:02:33	94
122	10:07:33	94
123	10:12:33	94
124	10:17:33	94
125	10:22:33	93
126	10:27:33	93
127	10:32:33	93
128	10:37:33	92
129	10:42:33	92
130	10:47:33	92
131	10:52:33	93
132	10:57:33	94
133	11:02:33	95
134	11:07:33	96
135	11:12:33	97
136	11:17:33	98
137	11:22:33	98
138	11:27:33	98
139	11:32:33	98
140	11:37:33	98
141	11:42:33	98
142	11:47:33	97
143	11:52:33	97
144	11:57:33	96
145	12:02:33	96
146	12:07:33	95
147	12:12:33	95
148	12:17:33	94
149	12:22:33	93
150	12:27:33	92
151	12:32:33	92
152	12:37:33	91
153	12:42:33	90
154	12:47:33	89
155	12:52:33	89
156	12:57:33	88
157	13:02:33	87
158	13:07:33	86
159	13:12:33	85
160	13:17:33	84
161	13:22:33	83
162	13:27:33	83
163	13:32:33	83
164	13:37:33	83
165	13:42:33	83
166	13:47:33	83
167	13:52:33	83
168	13:57:33	83
169	14:02:33	83
170	14:07:33	82
171	14:12:33	82
172	14:17:33	81
173	14:22:33	80
174	14:27:33	80
175	14:32:33	79
176	14:37:33	79
177	14:42:33	79
178	14:47:33	80
179	14:52:33	80
180	14:57:33	81
181	15:02:33	81
182	15:07:33	81
183	15:12:33	81
184	15:17:33	81
185	15:22:33	81
186	15:27:33	81
187	15:32:33	80
188	15:37:33	80
189	15:42:33	80
190	15:47:33	81
191	15:52:33	81
192	15:57:33	82
193	16:02:33	83
194	16:07:33	83
195	16:12:33	83
196	16:17:33	83
197	16:22:33	83
198	16:27:33	84
199	16:32:33	84
200	16:37:33	85
201	16:42:33	85
202	16:47:33	86
203	16:52:33	86
204	16:57:33	86
205	17:02:33	86
206	17:07:33	86
207	17:12:33	85
208	17:17:33	85
209	17:22:33	85
210	17:27:33	84
211	17:32:33	84
212	17:37:33	84
213	17:42:33	83
214	17:47:33	83
215	17:52:33	83
216	17:57:33	83
217	18:02:33	82
218	18:07:33	83
219	18:12:33	83
220	18:17:33	85
221	18:22:33	89
222	18:27:33	93
223	18:32:33	98
224	18:37:33	102
225	18:42:33	106
226	18:47:33	108
227	18:52:33	107
228	18:57:33	104
229	19:02:33	100
230	19:07:33	97
231	19:12:33	94
232	19:17:33	93
233	19:22:33	92
234	19:27:33	91
235	19:32:33	91
236	19:37:33	90
237	19:42:33	89
238	19:47:33	88
239	19:52:33	87
240	19:57:33	86
241	20:02:33	85
242	20:07:33	86
243	20:12:33	88
244	20:17:33	91
245	20:22:33	94
246	20:27:33	97
247	20:32:33	100
248	20:37:33	102
249	20:42:33	103
250	20:47:33	103
251	20:52:33	103
252	20:57:33	104
253	21:02:33	104
254	21:07:33	106
255	21:12:33	107
256	21:17:33	109
257	21:22:33	110
258	21:27:33	111
259	21:32:33	111
260	21:37:33	111
261	21:42:33	109
262	21:47:33	107
263	21:52:33	105
264	21:57:33	102
265	22:02:33	99
266	22:07:33	97
267	22:12:33	95
268	22:17:33	94
269	22:22:33	94
270	22:27:33	95
271	22:32:33	96
272	22:37:33	97
273	22:42:33	98
274	22:47:33	99
275	22:52:33	100
276	22:57:33	100
277	23:02:33	100
278	23:07:33	100
279	23:12:33	100
280	23:17:33	99
281	23:22:33	99
282	23:27:33	97
283	23:32:33	96
284	23:37:33	94
285	23:42:33	93
286	23:47:33	92
287	23:52:33	93
288	23:57:33	97
289	0:02:33	102
290	0:07:33	108
291	0:12:33	115
292	0:17:33	122
293	0:22:33	127
294	0:27:33	130
295	0:32:33	132
296	0:37:33	133
297	0:42:33	132
298	0:47:33	130
299	0:52:33	126
300	0:57:33	122
301	1:02:33	116
302	1:07:33	111
303	1:12:33	107
304	1:17:33	104
305	1:22:33	102
306	1:27:33	102
307	1:32:33	102
308	1:37:33	103
309	1:42:33	102
310	1:47:33	101
311	1:52:33	100
312	1:57:33	98
313	2:02:33	97
314	2:07:33	95
315	2:12:33	95
316	2:17:33	94
317	2:22:33	94
318	2:27:33	94
319	2:32:33	94
320	2:37:33	95
321	2:42:33	96
322	2:47:33	97
323	2:52:33	99
324	2:57:33	101
325	3:02:33	103
326	3:07:33	106
327	3:12:33	108
328	3:17:33	110
329	3:22:33	110
330	3:27:33	110
331	3:32:33	108
332	3:37:33	107
333	3:42:33	106
334	3:47:33	106
335	3:52:33	107
336	3:57:33	107
337	4:02:33	108
338	4:07:33	108
339	4:12:33	107
340	4:17:33	105
341	4:22:33	102
342	4:27:33	98
343	4:32:33	93
344	4:37:33	89
345	4:42:33	85
346	4:47:33	82
347	4:52:33	80
348	4:57:33	80
349	5:02:33	80
350	5:07:33	81
351	5:12:33	83
352	5:17:33	86
353	5:22:33	88
354	5:27:33	90
355	5:32:33	91
356	5:37:33	91
357	5:42:33	90
358	5:47:33	89
359	5:52:33	88
360	5:57:33	87
361	6:02:33	86
362	6:07:33	85
363	6:12:33	84
364	6:17:33	84
365	6:22:33	84
366	6:27:33	85
367	6:32:33	86
368	6:37:33	88
369	6:42:33	89
370	6:47:33	90
371	6:52:33	89
372	6:57:33	88
373	7:02:33	87
374	7:07:33	86
375	7:12:33	85
376	7:17:33	84
377	7:22:33	84
378	7:27:33	84
379	7:32:33	85
380	7:37:33	85
381	7:42:33	85
382	7:47:33	84
383	7:52:33	83
384	7:57:33	83
385	8:02:33	85
386	8:07:33	87
387	8:12:33	91
388	8:17:33	96
389	8:22:33	101
390	8:27:33	106
391	8:32:33	110
392	8:37:33	112
393	8:42:33	113
394	8:47:33	111
395	8:52:33	108
396	8:57:33	103
397	9:02:33	99
398	9:07:33	94
399	9:12:33	91
400	9:17:33	89
401	9:22:33	89
402	9:27:33	88
403	9:32:33	89
404	9:37:33	89
405	9:42:33	89
406	9:47:33	90
407	9:52:33	90
408	9:57:33	90
409	10:02:33	89
410	10:07:33	89
411	10:12:33	89
412	10:17:33	89
413	10:22:33	89
414	10:27:33	90
415	10:32:33	91
416	10:37:33	92
417	10:42:33	92
418	10:47:33	92
419	10:52:33	92
420	10:57:33	91
421	11:02:33	91
422	11:07:33	92
423	11:12:33	94
424	11:17:33	97
425	11:22:33	103
426	11:27:33	111
427	11:32:33	121
428	11:37:33	131
429	11:42:33	140
430	11:47:33	147
431	11:52:33	151
432	11:57:33	153
433	12:02:33	153
434	12:07:33	150
435	12:12:33	147
436	12:17:33	143
437	12:22:33	139
438	12:27:33	135
439	12:32:33	132
440	12:37:33	130
441	12:42:33	129
442	12:47:33	128
443	12:52:33	127
444	12:57:33	126
445	13:02:33	125
446	13:07:33	124
447	13:12:33	124
448	13:17:33	124
449	13:22:33	125
450	13:27:33	124
451	13:32:33	123
452	13:37:33	122
453	13:42:33	122
454	13:47:33	121
455	13:52:33	122
456	13:57:33	123
457	14:02:33	125
458	14:07:33	126
459	14:12:33	127
460	14:17:33	127
461	14:22:33	126
462	14:27:33	125
463	14:32:33	122
464	14:37:33	118
465	14:42:33	112
466	14:47:33	105
467	14:52:33	98
468	14:57:33	92
469	15:02:33	87
470	15:07:33	84
471	15:12:33	84
472	15:17:33	86
473	15:22:33	88
474	15:27:33	91
475	15:32:33	94
476	15:37:33	97
477	15:42:33	101
478	15:47:33	105
479	15:52:33	108
480	15:57:33	112
481	16:02:33	114
482	16:07:33	114
483	16:12:33	114
484	16:17:33	111
485	16:22:33	108
486	16:27:33	104
487	16:32:33	101
488	16:37:33	98
489	16:42:33	97
490	16:47:33	97
491	16:52:33	97
492	16:57:33	99
493	17:02:33	100
494	17:07:33	101
495	17:12:33	101
496	17:17:33	100
497	17:22:33	99
498	17:27:33	98
499	17:32:33	97
500	17:37:33	96
501	17:42:33	96
502	17:47:33	97
503	17:52:33	98
504	17:57:33	102
505	18:02:33	106
506	18:07:33	110
507	18:12:33	114
508	18:17:33	117
509	18:22:33	120
510	18:27:33	123
511	18:32:33	125
512	18:37:33	127
513	18:42:33	129
514	18:47:33	128
515	18:52:33	126
516	18:57:33	123
517	19:02:33	120
518	19:07:33	117
519	19:12:33	114
520	19:17:33	112
521	19:22:33	110
522	19:27:33	108
523	19:32:33	106
524	19:37:33	105
525	19:42:33	105
526	19:47:33	104
527	19:52:33	104
528	19:57:33	104
529	20:02:33	104
530	20:07:33	103
531	20:12:33	102
532	20:17:33	100
533	20:22:33	99
534	20:27:33	98
535	20:32:33	99
536	20:37:33	101
537	20:42:33	105
538	20:47:33	108
539	20:52:33	112
540	20:57:33	115
541	21:02:33	117
542	21:07:33	120
543	21:12:33	121
544	21:17:33	123
545	21:22:33	125
546	21:27:33	126
547	21:32:33	127
548	21:37:33	127
549	21:42:33	126
550	21:47:33	123
551	21:52:33	120
552	21:57:33	115
553	22:02:33	110
554	22:07:33	106
555	22:12:33	103
556	22:17:33	101
557	22:22:33	101
558	22:27:33	102
559	22:32:33	102
560	22:37:33	102
561	22:42:33	102
562	22:47:33	101
563	22:52:33	100
564	22:57:33	100
565	23:02:33	99
566	23:07:33	99
567	23:12:33	99
568	23:17:33	101
569	23:22:33	104
570	23:27:33	107
571	23:32:33	111
572	23:37:33	114
573	23:42:33	116
574	23:47:33	117
575	23:52:33	117
576	23:57:33	118
