# Supplementary material for: Detrended Fluctuation Analysis in the prediction of type 2 diabetes mellitus in patients at risk: Model optimization and comparison with other metrics
Source: PLoS One. 2019 Dec 18;14(12):e0225817. doi: 10.1371/journal.pone.0225817 (PMC6919578; doi:10.1371/journal.pone.0225817)
Supplement: S1 File — This file includes glucose time series from all patients included in the study and the database with clinical variables. (ZIP) [file pone.0225817.s001.zip › S1/case 58.csv]

	hora	glucemia
1	0:02:20	159
2	0:07:20	156
3	0:12:20	152
4	0:17:20	149
5	0:22:20	148
6	0:27:20	147
7	0:32:20	147
8	0:37:20	147
9	0:42:20	146
10	0:47:20	146
11	0:52:20	144
12	0:57:20	143
13	1:02:20	141
14	1:07:20	140
15	1:12:20	139
16	1:17:20	137
17	1:22:20	136
18	1:27:20	135
19	1:32:20	134
20	1:37:20	133
21	1:42:20	132
22	1:47:20	132
23	1:52:20	132
24	1:57:20	132
25	2:02:20	132
26	2:07:20	133
27	2:12:20	133
28	2:17:20	133
29	2:22:20	133
30	2:27:20	132
31	2:32:20	131
32	2:37:20	130
33	2:42:20	129
34	2:47:20	128
35	2:52:20	127
36	2:57:20	127
37	3:02:20	127
38	3:07:20	128
39	3:12:20	128
40	3:17:20	129
41	3:22:20	129
42	3:27:20	128
43	3:32:20	128
44	3:37:20	128
45	3:42:20	128
46	3:47:20	127
47	3:52:20	126
48	3:57:20	125
49	4:02:20	124
50	4:07:20	124
51	4:12:20	123
52	4:17:20	121
53	4:22:20	119
54	4:27:20	117
55	4:32:20	116
56	4:37:20	114
57	4:42:20	113
58	4:47:20	113
59	4:52:20	112
60	4:57:20	112
61	5:02:20	112
62	5:07:20	112
63	5:12:20	112
64	5:17:20	112
65	5:22:20	112
66	5:27:20	112
67	5:32:20	111
68	5:37:20	111
69	5:42:20	111
70	5:47:20	112
71	5:52:20	113
72	5:57:20	114
73	6:02:20	115
74	6:07:20	115
75	6:12:20	115
76	6:17:20	115
77	6:22:20	114
78	6:27:20	113
79	6:32:20	112
80	6:37:20	111
81	6:42:20	111
82	6:47:20	111
83	6:52:20	111
84	6:57:20	111
85	7:02:20	112
86	7:07:20	114
87	7:12:20	115
88	7:17:20	117
89	7:22:20	118
90	7:27:20	119
91	7:32:20	119
92	7:37:20	119
93	7:42:20	120
94	7:47:20	121
95	7:52:20	121
96	7:57:20	121
97	8:02:20	121
98	8:07:20	120
99	8:12:20	120
100	8:17:20	119
101	8:22:20	118
102	8:27:20	118
103	8:32:20	117
104	8:37:20	117
105	8:42:20	115
106	8:47:20	114
107	8:52:20	113
108	8:57:20	113
109	9:02:20	113
110	9:07:20	114
111	9:12:20	114
112	9:17:20	115
113	9:22:20	115
114	9:27:20	114
115	9:32:20	113
116	9:37:20	111
117	9:42:20	109
118	9:47:20	106
119	9:52:20	104
120	9:57:20	103
121	10:02:20	104
122	10:07:20	105
123	10:12:20	107
124	10:17:20	109
125	10:22:20	110
126	10:27:20	110
127	10:32:20	110
128	10:37:20	109
129	10:42:20	109
130	10:47:20	109
131	10:52:20	110
132	10:57:20	111
133	11:02:20	112
134	11:07:20	113
135	11:12:20	113
136	11:17:20	112
137	11:22:20	112
138	11:27:20	111
139	11:32:20	110
140	11:37:20	110
141	11:42:20	110
142	11:47:20	109
143	11:52:20	108
144	11:57:20	107
145	12:02:20	106
146	12:07:20	106
147	12:12:20	106
148	12:17:20	106
149	12:22:20	107
150	12:27:20	107
151	12:32:20	107
152	12:37:20	106
153	12:42:20	105
154	12:47:20	104
155	12:52:20	102
156	12:57:20	99
157	13:02:20	96
158	13:07:20	94
159	13:12:20	92
160	13:17:20	91
161	13:22:20	91
162	13:27:20	91
163	13:32:20	91
164	13:37:20	91
165	13:42:20	91
166	13:47:20	91
167	13:52:20	91
168	13:57:20	92
169	14:02:20	92
170	14:07:20	91
171	14:12:20	89
172	14:17:20	87
173	14:22:20	85
174	14:27:20	83
175	14:32:20	82
176	14:37:20	82
177	14:42:20	84
178	14:47:20	86
179	14:52:20	87
180	14:57:20	88
181	15:02:20	88
182	15:07:20	88
183	15:12:20	87
184	15:17:20	87
185	15:22:20	87
186	15:27:20	86
187	15:32:20	86
188	15:37:20	87
189	15:42:20	87
190	15:47:20	89
191	15:52:20	91
192	15:57:20	93
193	16:02:20	95
194	16:07:20	98
195	16:12:20	100
196	16:17:20	102
197	16:22:20	103
198	16:27:20	103
199	16:32:20	103
200	16:37:20	102
201	16:42:20	100
202	16:47:20	98
203	16:52:20	96
204	16:57:20	95
205	17:02:20	93
206	17:07:20	92
207	17:12:20	92
208	17:17:20	92
209	17:22:20	92
210	17:27:20	93
211	17:32:20	93
212	17:37:20	94
213	17:42:20	95
214	17:47:20	95
215	17:52:20	94
216	17:57:20	93
217	18:02:20	91
218	18:07:20	89
219	18:12:20	89
220	18:17:20	89
221	18:22:20	90
222	18:27:20	92
223	18:32:20	94
224	18:37:20	95
225	18:42:20	96
226	18:47:20	97
227	18:52:20	97
228	18:57:20	97
229	19:02:20	97
230	19:07:20	96
231	19:12:20	95
232	19:17:20	95
233	19:22:20	95
234	19:27:20	95
235	19:32:20	96
236	19:37:20	96
237	19:42:20	97
238	19:47:20	97
239	19:52:20	97
240	19:57:20	97
241	20:02:20	97
242	20:07:20	97
243	20:12:20	98
244	20:17:20	98
245	20:22:20	99
246	20:27:20	100
247	20:32:20	100
248	20:37:20	100
249	20:42:20	99
250	20:47:20	98
251	20:52:20	96
252	20:57:20	95
253	21:02:20	94
254	21:07:20	95
255	21:12:20	96
256	21:17:20	98
257	21:22:20	98
258	21:27:20	99
259	21:32:20	99
260	21:37:20	99
261	21:42:20	100
262	21:47:20	101
263	21:52:20	102
264	21:57:20	102
265	22:02:20	102
266	22:07:20	101
267	22:12:20	101
268	22:17:20	100
269	22:22:20	100
270	22:27:20	99
271	22:32:20	98
272	22:37:20	97
273	22:42:20	96
274	22:47:20	95
275	22:52:20	95
276	22:57:20	96
277	23:02:20	97
278	23:07:20	99
279	23:12:20	101
280	23:17:20	103
281	23:22:20	105
282	23:27:20	106
283	23:32:20	106
284	23:37:20	105
285	23:42:20	104
286	23:47:20	104
287	23:52:20	103
288	23:57:20	103
289	0:02:20	102
290	0:07:20	102
291	0:12:20	102
292	0:17:20	100
293	0:22:20	98
294	0:27:20	96
295	0:32:20	93
296	0:37:20	91
297	0:42:20	89
298	0:47:20	87
299	0:52:20	87
300	0:57:20	87
301	1:02:20	87
302	1:07:20	88
303	1:12:20	89
304	1:17:20	90
305	1:22:20	90
306	1:27:20	91
307	1:32:20	91
308	1:37:20	91
309	1:42:20	91
310	1:47:20	92
311	1:52:20	93
312	1:57:20	94
313	2:02:20	95
314	2:07:20	97
315	2:12:20	98
316	2:17:20	98
317	2:22:20	99
318	2:27:20	99
319	2:32:20	100
320	2:37:20	100
321	2:42:20	101
322	2:47:20	101
323	2:52:20	101
324	2:57:20	102
325	3:02:20	102
326	3:07:20	103
327	3:12:20	103
328	3:17:20	103
329	3:22:20	104
330	3:27:20	105
331	3:32:20	106
332	3:37:20	107
333	3:42:20	108
334	3:47:20	109
335	3:52:20	109
336	3:57:20	110
337	4:02:20	110
338	4:07:20	110
339	4:12:20	108
340	4:17:20	107
341	4:22:20	105
342	4:27:20	104
343	4:32:20	103
344	4:37:20	103
345	4:42:20	103
346	4:47:20	104
347	4:52:20	104
348	4:57:20	105
349	5:02:20	105
350	5:07:20	105
351	5:12:20	105
352	5:17:20	105
353	5:22:20	104
354	5:27:20	103
355	5:32:20	102
356	5:37:20	100
357	5:42:20	99
358	5:47:20	98
359	5:52:20	99
360	5:57:20	100
361	6:02:20	101
362	6:07:20	102
363	6:12:20	103
364	6:17:20	103
365	6:22:20	103
366	6:27:20	103
367	6:32:20	103
368	6:37:20	102
369	6:42:20	101
370	6:47:20	100
371	6:52:20	99
372	6:57:20	98
373	7:02:20	98
374	7:07:20	98
375	7:12:20	100
376	7:17:20	102
377	7:22:20	104
378	7:27:20	107
379	7:32:20	109
380	7:37:20	109
381	7:42:20	109
382	7:47:20	107
383	7:52:20	105
384	7:57:20	103
385	8:02:20	100
386	8:07:20	98
387	8:12:20	95
388	8:17:20	93
389	8:22:20	90
390	8:27:20	88
391	8:32:20	87
392	8:37:20	87
393	8:42:20	87
394	8:47:20	88
395	8:52:20	89
396	8:57:20	90
397	9:02:20	90
398	9:07:20	90
399	9:12:20	89
400	9:17:20	88
401	9:22:20	87
402	9:27:20	86
403	9:32:20	86
404	9:37:20	87
405	9:42:20	89
406	9:47:20	91
407	9:52:20	92
408	9:57:20	94
409	10:02:20	94
410	10:07:20	94
411	10:12:20	93
412	10:17:20	92
413	10:22:20	91
414	10:27:20	91
415	10:32:20	91
416	10:37:20	91
417	10:42:20	91
418	10:47:20	91
419	10:52:20	92
420	10:57:20	93
421	11:02:20	95
422	11:07:20	97
423	11:12:20	99
424	11:17:20	100
425	11:22:20	101
426	11:27:20	102
427	11:32:20	103
428	11:37:20	103
429	11:42:20	103
430	11:47:20	103
431	11:52:20	103
432	11:57:20	102
433	12:02:20	102
434	12:07:20	103
435	12:12:20	104
436	12:17:20	106
437	12:22:20	108
438	12:27:20	110
439	12:32:20	112
440	12:37:20	114
441	12:42:20	115
442	12:47:20	115
443	12:52:20	115
444	12:57:20	114
445	13:02:20	114
446	13:07:20	113
447	13:12:20	113
448	13:17:20	113
449	13:22:20	113
450	13:27:20	113
451	13:32:20	113
452	13:37:20	113
453	13:42:20	113
454	13:47:20	112
455	13:52:20	111
456	13:57:20	110
457	14:02:20	109
458	14:07:20	108
459	14:12:20	107
460	14:17:20	106
461	14:22:20	106
462	14:27:20	107
463	14:32:20	108
464	14:37:20	109
465	14:42:20	111
466	14:47:20	113
467	14:52:20	114
468	14:57:20	115
469	15:02:20	115
470	15:07:20	115
471	15:12:20	115
472	15:17:20	115
473	15:22:20	116
474	15:27:20	116
475	15:32:20	117
476	15:37:20	118
477	15:42:20	118
478	15:47:20	118
479	15:52:20	117
480	15:57:20	116
481	16:02:20	114
482	16:07:20	113
483	16:12:20	112
484	16:17:20	111
485	16:22:20	110
486	16:27:20	110
487	16:32:20	110
488	16:37:20	109
489	16:42:20	109
490	16:47:20	108
491	16:52:20	108
492	16:57:20	107
493	17:02:20	107
494	17:07:20	106
495	17:12:20	107
496	17:17:20	107
497	17:22:20	108
498	17:27:20	109
499	17:32:20	109
500	17:37:20	109
501	17:42:20	109
502	17:47:20	109
503	17:52:20	109
504	17:57:20	110
505	18:02:20	110
506	18:07:20	110
507	18:12:20	110
508	18:17:20	109
509	18:22:20	109
510	18:27:20	109
511	18:32:20	110
512	18:37:20	111
513	18:42:20	112
514	18:47:20	113
515	18:52:20	113
516	18:57:20	113
517	19:02:20	113
518	19:07:20	112
519	19:12:20	112
520	19:17:20	112
521	19:22:20	111
522	19:27:20	112
523	19:32:20	112
524	19:37:20	113
525	19:42:20	113
526	19:47:20	113
527	19:52:20	113
528	19:57:20	112
529	20:02:20	111
530	20:07:20	110
531	20:12:20	110
532	20:17:20	110
533	20:22:20	109
534	20:27:20	109
535	20:32:20	108
536	20:37:20	106
537	20:42:20	105
538	20:47:20	104
539	20:52:20	104
540	20:57:20	104
541	21:02:20	104
542	21:07:20	105
543	21:12:20	106
544	21:17:20	107
545	21:22:20	108
546	21:27:20	110
547	21:32:20	112
548	21:37:20	114
549	21:42:20	114
550	21:47:20	115
551	21:52:20	115
552	21:57:20	115
553	22:02:20	116
554	22:07:20	116
555	22:12:20	116
556	22:17:20	115
557	22:22:20	114
558	22:27:20	113
559	22:32:20	111
560	22:37:20	110
561	22:42:20	109
562	22:47:20	108
563	22:52:20	108
564	22:57:20	108
565	23:02:20	108
566	23:07:20	108
567	23:12:20	109
568	23:17:20	111
569	23:22:20	113
570	23:27:20	115
571	23:32:20	117
572	23:37:20	119
573	23:42:20	120
574	23:47:20	120
575	23:52:20	120
576	23:57:20	119
