# Supplementary material for: Detrended Fluctuation Analysis in the prediction of type 2 diabetes mellitus in patients at risk: Model optimization and comparison with other metrics
Source: PLoS One. 2019 Dec 18;14(12):e0225817. doi: 10.1371/journal.pone.0225817 (PMC6919578; doi:10.1371/journal.pone.0225817)
Supplement: S1 File — This file includes glucose time series from all patients included in the study and the database with clinical variables. (ZIP) [file pone.0225817.s001.zip › S1/case 59.csv]

	hora	glucemia
1	00:01:02	132
2	00:06:02	131
3	00:11:02	131
4	00:16:02	131
5	00:21:02	130
6	00:26:02	130
7	00:31:02	129
8	00:36:02	128
9	00:41:02	128
10	00:46:02	128
11	00:51:02	129
12	00:56:02	130
13	01:01:02	132
14	01:06:02	133
15	01:11:02	134
16	01:16:02	134
17	01:21:02	133
18	01:26:02	132
19	01:31:02	130
20	01:36:02	128
21	01:41:02	126
22	01:46:02	123
23	01:51:02	119
24	01:56:02	115
25	02:01:02	110
26	02:06:02	107
27	02:11:02	105
28	02:16:02	104
29	02:21:02	104
30	02:26:02	106
31	02:31:02	109
32	02:36:02	111
33	02:41:02	113
34	02:46:02	114
35	02:51:02	114
36	02:56:02	114
37	03:01:02	114
38	03:06:02	114
39	03:11:02	113
40	03:16:02	112
41	03:21:02	112
42	03:26:02	112
43	03:31:02	112
44	03:36:02	113
45	03:41:02	115
46	03:46:02	116
47	03:51:02	118
48	03:56:02	121
49	04:01:02	122
50	04:06:02	124
51	04:11:02	124
52	04:16:02	125
53	04:21:02	125
54	04:26:02	125
55	04:31:02	125
56	04:36:02	125
57	04:41:02	126
58	04:46:02	126
59	04:51:02	126
60	04:56:02	126
61	05:01:02	125
62	05:06:02	125
63	05:11:02	125
64	05:16:02	124
65	05:21:02	124
66	05:26:02	124
67	05:31:02	124
68	05:36:02	124
69	05:41:02	124
70	05:46:02	124
71	05:51:02	125
72	05:56:02	124
73	06:01:02	124
74	06:06:02	123
75	06:11:02	123
76	06:16:02	123
77	06:21:02	123
78	06:26:02	125
79	06:31:02	128
80	06:36:02	133
81	06:41:02	139
82	06:46:02	146
83	06:51:02	152
84	06:56:02	156
85	07:01:02	158
86	07:06:02	157
87	07:11:02	155
88	07:16:02	153
89	07:21:02	149
90	07:26:02	146
91	07:31:02	142
92	07:36:02	137
93	07:41:02	133
94	07:46:02	130
95	07:51:02	126
96	07:56:02	123
97	08:01:02	121
98	08:06:02	119
99	08:11:02	117
100	08:16:02	116
101	08:21:02	115
102	08:26:02	114
103	08:31:02	114
104	08:36:02	114
105	08:41:02	113
106	08:46:02	114
107	08:51:02	114
108	08:56:02	114
109	09:01:02	114
110	09:06:02	115
111	09:11:02	117
112	09:16:02	119
113	09:21:02	122
114	09:26:02	123
115	09:31:02	125
116	09:36:02	126
117	09:41:02	127
118	09:46:02	129
119	09:51:02	131
120	09:56:02	132
121	10:01:02	133
122	10:06:02	132
123	10:11:02	130
124	10:16:02	126
125	10:21:02	121
126	10:26:02	116
127	10:31:02	113
128	10:36:02	110
129	10:41:02	108
130	10:46:02	108
131	10:51:02	107
132	10:56:02	106
133	11:01:02	106
134	11:06:02	105
135	11:11:02	105
136	11:16:02	104
137	11:21:02	104
138	11:26:02	103
139	11:31:02	102
140	11:36:02	101
141	11:41:02	100
142	11:46:02	100
143	11:51:02	99
144	11:56:02	100
145	12:01:02	100
146	12:06:02	101
147	12:11:02	102
148	12:16:02	104
149	12:21:02	107
150	12:26:02	111
151	12:31:02	115
152	12:36:02	119
153	12:41:02	120
154	12:46:02	120
155	12:51:02	119
156	12:56:02	117
157	13:01:02	114
158	13:06:02	111
159	13:11:02	108
160	13:16:02	105
161	13:21:02	102
162	13:26:02	100
163	13:31:02	99
164	13:36:02	98
165	13:41:02	97
166	13:46:02	97
167	13:51:02	96
168	13:56:02	96
169	14:01:02	96
170	14:06:02	95
171	14:11:02	95
172	14:16:02	95
173	14:21:02	95
174	14:26:02	95
175	14:31:02	96
176	14:36:02	96
177	14:41:02	97
178	14:46:02	97
179	14:51:02	98
180	14:56:02	98
181	15:01:02	97
182	15:06:02	97
183	15:11:02	96
184	15:16:02	96
185	15:21:02	96
186	15:26:02	98
187	15:31:02	101
188	15:36:02	106
189	15:41:02	111
190	15:46:02	116
191	15:51:02	121
192	15:56:02	124
193	16:01:02	125
194	16:06:02	125
195	16:11:02	125
196	16:16:02	124
197	16:21:02	124
198	16:26:02	124
199	16:31:02	124
200	16:36:02	124
201	16:41:02	124
202	16:46:02	124
203	16:51:02	125
204	16:56:02	124
205	17:01:02	124
206	17:06:02	123
207	17:11:02	123
208	17:16:02	123
209	17:21:02	122
210	17:26:02	120
211	17:31:02	118
212	17:36:02	115
213	17:41:02	114
214	17:46:02	113
215	17:51:02	113
216	17:56:02	113
217	18:01:02	115
218	18:06:02	117
219	18:11:02	118
220	18:16:02	119
221	18:21:02	120
222	18:26:02	119
223	18:31:02	118
224	18:36:02	117
225	18:41:02	115
226	18:46:02	114
227	18:51:02	114
228	18:56:02	113
229	19:01:02	113
230	19:06:02	114
231	19:11:02	114
232	19:16:02	114
233	19:21:02	114
234	19:26:02	114
235	19:31:02	114
236	19:36:02	113
237	19:41:02	111
238	19:46:02	109
239	19:51:02	106
240	19:56:02	104
241	20:01:02	101
242	20:06:02	100
243	20:11:02	99
244	20:16:02	99
245	20:21:02	100
246	20:26:02	102
247	20:31:02	104
248	20:36:02	106
249	20:41:02	109
250	20:46:02	111
251	20:51:02	113
252	20:56:02	113
253	21:01:02	113
254	21:06:02	111
255	21:11:02	107
256	21:16:02	103
257	21:21:02	99
258	21:26:02	96
259	21:31:02	93
260	21:36:02	91
261	21:41:02	91
262	21:46:02	91
263	21:51:02	91
264	21:56:02	92
265	22:01:02	94
266	22:06:02	96
267	22:11:02	98
268	22:16:02	101
269	22:21:02	104
270	22:26:02	106
271	22:31:02	108
272	22:36:02	110
273	22:41:02	110
274	22:46:02	109
275	22:51:02	108
276	22:56:02	106
277	23:01:02	105
278	23:06:02	104
279	23:11:02	103
280	23:16:02	102
281	23:21:02	101
282	23:26:02	100
283	23:31:02	99
284	23:36:02	99
285	23:41:02	100
286	23:46:02	101
287	23:51:02	102
288	23:56:02	104
289	00:01:02	106
290	00:06:02	107
291	00:11:02	109
292	00:16:02	110
293	00:21:02	112
294	00:26:02	114
295	00:31:02	116
296	00:36:02	118
297	00:41:02	119
298	00:46:02	121
299	00:51:02	123
300	00:56:02	123
301	01:01:02	124
302	01:06:02	123
303	01:11:02	122
304	01:16:02	120
305	01:21:02	118
306	01:26:02	116
307	01:31:02	115
308	01:36:02	114
309	01:41:02	115
310	01:46:02	115
311	01:51:02	117
312	01:56:02	118
313	02:01:02	119
314	02:06:02	119
315	02:11:02	119
316	02:16:02	118
317	02:21:02	117
318	02:26:02	114
319	02:31:02	112
320	02:36:02	109
321	02:41:02	106
322	02:46:02	105
323	02:51:02	104
324	02:56:02	103
325	03:01:02	102
326	03:06:02	101
327	03:11:02	99
328	03:16:02	96
329	03:21:02	94
330	03:26:02	92
331	03:31:02	91
332	03:36:02	91
333	03:41:02	92
334	03:46:02	93
335	03:51:02	94
336	03:56:02	95
337	04:01:02	95
338	04:06:02	95
339	04:11:02	96
340	04:16:02	96
341	04:21:02	96
342	04:26:02	96
343	04:31:02	96
344	04:36:02	96
345	04:41:02	95
346	04:46:02	94
347	04:51:02	93
348	04:56:02	93
349	05:01:02	93
350	05:06:02	94
351	05:11:02	95
352	05:16:02	96
353	05:21:02	97
354	05:26:02	98
355	05:31:02	99
356	05:36:02	100
357	05:41:02	100
358	05:46:02	101
359	05:51:02	101
360	05:56:02	101
361	06:01:02	100
362	06:06:02	100
363	06:11:02	101
364	06:16:02	103
365	06:21:02	108
366	06:26:02	114
367	06:31:02	122
368	06:36:02	130
369	06:41:02	139
370	06:46:02	147
371	06:51:02	154
372	06:56:02	159
373	07:01:02	162
374	07:06:02	164
375	07:11:02	163
376	07:16:02	162
377	07:21:02	161
378	07:26:02	160
379	07:31:02	159
380	07:36:02	158
381	07:41:02	157
382	07:46:02	157
383	07:51:02	156
384	07:56:02	156
385	08:01:02	155
386	08:06:02	154
387	08:11:02	153
388	08:16:02	152
389	08:21:02	151
390	08:26:02	150
391	08:31:02	149
392	08:36:02	148
393	08:41:02	147
394	08:46:02	145
395	08:51:02	143
396	08:56:02	141
397	09:01:02	138
398	09:06:02	137
399	09:11:02	135
400	09:16:02	134
401	09:21:02	133
402	09:26:02	132
403	09:31:02	130
404	09:36:02	127
405	09:41:02	124
406	09:46:02	122
407	09:51:02	121
408	09:56:02	120
409	10:01:02	119
410	10:06:02	118
411	10:11:02	117
412	10:16:02	115
413	10:21:02	113
414	10:26:02	110
415	10:31:02	108
416	10:36:02	105
417	10:41:02	102
418	10:46:02	99
419	10:51:02	98
420	10:56:02	96
421	11:01:02	95
422	11:06:02	93
423	11:11:02	92
424	11:16:02	91
425	11:21:02	89
426	11:26:02	88
427	11:31:02	86
428	11:36:02	85
429	11:41:02	84
430	11:46:02	85
431	11:51:02	86
432	11:56:02	88
433	12:01:02	89
434	12:06:02	91
435	12:11:02	94
436	12:16:02	98
437	12:21:02	102
438	12:26:02	106
439	12:31:02	109
440	12:36:02	111
441	12:41:02	112
442	12:46:02	112
443	12:51:02	111
444	12:56:02	109
445	13:01:02	107
446	13:06:02	106
447	13:11:02	105
448	13:16:02	105
449	13:21:02	106
450	13:26:02	107
451	13:31:02	108
452	13:36:02	108
453	13:41:02	108
454	13:46:02	106
455	13:51:02	103
456	13:56:02	101
457	14:01:02	100
458	14:06:02	NA
459	14:11:02	NA
460	14:18:55	NA
461	14:23:55	NA
462	14:28:55	NA
463	14:33:55	NA
464	14:38:55	NA
465	14:43:55	NA
466	14:48:55	90
467	14:53:55	89
468	14:58:55	89
469	15:03:55	89
470	15:08:55	91
471	15:13:55	92
472	15:18:55	92
473	15:23:55	92
474	15:28:55	92
475	15:33:55	92
476	15:38:55	92
477	15:43:55	94
478	15:48:55	96
479	15:53:55	100
480	15:58:55	104
481	16:03:55	107
482	16:08:55	110
483	16:13:55	111
484	16:18:55	111
485	16:23:55	109
486	16:28:55	106
487	16:33:55	103
488	16:38:55	100
489	16:43:55	96
490	16:48:55	NA
491	16:53:55	NA
492	16:57:20	NA
493	17:02:41	NA
494	17:07:41	NA
495	17:12:41	NA
496	17:17:41	NA
497	17:22:41	NA
498	17:27:41	NA
499	17:32:41	95
500	17:37:41	97
501	17:42:41	99
502	17:47:41	103
503	17:52:41	106
504	17:57:41	110
505	18:02:41	112
506	18:07:41	113
507	18:12:41	113
508	18:17:41	112
509	18:22:41	110
510	18:27:41	109
511	18:32:41	108
512	18:37:41	107
513	18:42:41	106
514	18:47:41	106
515	18:52:41	105
516	18:57:41	104
517	19:02:41	102
518	19:07:41	101
519	19:12:41	100
520	19:17:41	100
521	19:22:41	100
522	19:27:41	99
523	19:32:41	99
524	19:37:41	99
525	19:42:41	98
526	19:47:41	98
527	19:52:41	97
528	19:57:41	97
529	20:02:41	97
530	20:07:41	97
531	20:12:41	98
532	20:17:41	98
533	20:22:41	98
534	20:27:41	97
535	20:32:41	96
536	20:37:41	95
537	20:42:41	94
538	20:47:41	93
539	20:52:41	92
540	20:57:41	92
541	21:02:41	92
542	21:07:41	92
543	21:12:41	93
544	21:17:41	95
545	21:22:41	96
546	21:27:41	98
547	21:32:42	100
548	21:37:42	101
549	21:42:42	103
550	21:47:42	104
551	21:52:42	105
552	21:57:42	107
553	22:02:42	108
554	22:07:42	109
555	22:12:42	110
556	22:17:42	111
557	22:22:42	112
558	22:27:42	113
559	22:32:42	113
560	22:37:42	113
561	22:42:42	112
562	22:47:42	112
563	22:52:42	111
564	22:57:42	111
565	23:02:42	110
566	23:07:42	110
567	23:12:42	110
568	23:17:42	111
569	23:22:42	111
570	23:27:42	112
571	23:32:42	113
572	23:37:42	114
573	23:42:42	115
574	23:47:42	116
575	23:52:42	116
576	23:57:42	115
