# Supplementary material for: Detrended Fluctuation Analysis in the prediction of type 2 diabetes mellitus in patients at risk: Model optimization and comparison with other metrics
Source: PLoS One. 2019 Dec 18;14(12):e0225817. doi: 10.1371/journal.pone.0225817 (PMC6919578; doi:10.1371/journal.pone.0225817)
Supplement: S1 File — This file includes glucose time series from all patients included in the study and the database with clinical variables. (ZIP) [file pone.0225817.s001.zip › S1/case 6.csv]

	hora	glucemia
1	00:02:29	127
2	00:07:29	122
3	00:12:29	117
4	00:17:29	113
5	00:22:29	109
6	00:27:29	107
7	00:32:29	106
8	00:37:29	105
9	00:42:29	105
10	00:47:29	104
11	00:52:29	102
12	00:57:29	101
13	01:02:29	99
14	01:07:29	96
15	01:12:29	94
16	01:17:29	91
17	01:22:29	89
18	01:27:29	89
19	01:32:29	89
20	01:37:29	89
21	01:42:29	90
22	01:47:29	91
23	01:52:29	93
24	01:57:29	94
25	02:02:29	95
26	02:07:29	96
27	02:12:29	97
28	02:17:29	98
29	02:22:29	98
30	02:27:29	98
31	02:32:29	98
32	02:37:29	99
33	02:42:29	99
34	02:47:29	100
35	02:52:29	101
36	02:57:29	101
37	03:02:29	102
38	03:07:29	102
39	03:12:29	101
40	03:17:29	101
41	03:22:29	101
42	03:27:29	100
43	03:32:29	100
44	03:37:29	101
45	03:42:29	101
46	03:47:29	102
47	03:52:29	102
48	03:57:29	103
49	04:02:29	103
50	04:07:29	104
51	04:12:29	104
52	04:17:29	105
53	04:22:29	106
54	04:27:29	107
55	04:32:29	107
56	04:37:29	108
57	04:42:29	109
58	04:47:29	109
59	04:52:29	110
60	04:57:29	110
61	05:02:29	110
62	05:07:29	110
63	05:12:29	110
64	05:17:29	110
65	05:22:29	110
66	05:27:29	110
67	05:32:29	110
68	05:37:29	110
69	05:42:29	109
70	05:47:29	109
71	05:52:29	108
72	05:57:29	107
73	06:02:29	107
74	06:07:29	107
75	06:12:29	106
76	06:17:29	106
77	06:22:29	106
78	06:27:29	106
79	06:32:29	105
80	06:37:29	106
81	06:42:29	106
82	06:47:29	106
83	06:52:29	107
84	06:57:29	107
85	07:02:29	108
86	07:07:29	108
87	07:12:29	109
88	07:17:29	109
89	07:22:29	110
90	07:27:29	110
91	07:32:29	110
92	07:37:29	111
93	07:42:29	111
94	07:47:29	111
95	07:52:29	111
96	07:57:29	112
97	08:02:29	112
98	08:07:29	113
99	08:12:29	114
100	08:17:29	115
101	08:22:29	116
102	08:27:29	116
103	08:32:29	117
104	08:37:29	117
105	08:42:29	117
106	08:47:29	116
107	08:52:29	116
108	08:57:29	116
109	09:02:29	117
110	09:07:29	118
111	09:12:29	119
112	09:17:29	121
113	09:22:29	122
114	09:27:29	122
115	09:32:29	123
116	09:37:29	125
117	09:42:29	128
118	09:47:29	133
119	09:52:29	139
120	09:57:29	144
121	10:02:29	147
122	10:07:29	147
123	10:12:29	145
124	10:17:29	140
125	10:22:29	133
126	10:27:29	127
127	10:32:29	120
128	10:37:29	115
129	10:42:29	112
130	10:47:29	110
131	10:52:29	109
132	10:57:29	109
133	11:02:29	109
134	11:07:29	110
135	11:12:29	110
136	11:17:29	109
137	11:22:29	109
138	11:27:29	108
139	11:32:29	107
140	11:37:29	107
141	11:42:29	107
142	11:47:29	107
143	11:52:29	107
144	11:57:29	108
145	12:02:29	109
146	12:07:29	110
147	12:12:29	110
148	12:17:29	110
149	12:22:29	110
150	12:27:29	109
151	12:32:29	109
152	12:37:29	109
153	12:42:29	108
154	12:47:29	108
155	12:52:29	108
156	12:57:29	108
157	13:02:29	108
158	13:07:29	109
159	13:12:29	109
160	13:17:29	109
161	13:22:29	109
162	13:27:29	108
163	13:32:29	107
164	13:37:29	106
165	13:42:29	105
166	13:47:29	105
167	13:52:29	106
168	13:57:29	106
169	14:02:29	106
170	14:07:29	105
171	14:12:29	105
172	14:17:29	107
173	14:22:29	110
174	14:27:29	114
175	14:32:29	120
176	14:37:29	127
177	14:42:29	134
178	14:47:29	140
179	14:52:29	145
180	14:57:29	148
181	15:02:29	150
182	15:07:29	150
183	15:12:29	149
184	15:17:29	148
185	15:22:29	147
186	15:27:29	146
187	15:32:29	147
188	15:37:29	147
189	15:42:29	147
190	15:47:29	147
191	15:52:29	145
192	15:57:29	143
193	16:02:29	139
194	16:07:29	135
195	16:12:29	131
196	16:17:29	128
197	16:22:29	126
198	16:27:29	124
199	16:32:29	122
200	16:37:29	121
201	16:42:29	120
202	16:47:29	118
203	16:52:29	117
204	16:57:29	115
205	17:02:29	114
206	17:07:29	112
207	17:12:29	109
208	17:17:29	107
209	17:22:29	105
210	17:27:29	103
211	17:32:29	101
212	17:37:29	99
213	17:42:29	97
214	17:47:29	96
215	17:52:29	95
216	17:57:29	96
217	18:02:29	97
218	18:07:29	100
219	18:12:29	104
220	18:17:29	109
221	18:22:29	112
222	18:27:29	115
223	18:32:29	116
224	18:37:29	116
225	18:42:29	116
226	18:47:29	114
227	18:52:29	112
228	18:57:29	111
229	19:02:29	109
230	19:07:29	107
231	19:12:29	105
232	19:17:29	103
233	19:22:29	101
234	19:27:29	99
235	19:32:29	97
236	19:37:29	95
237	19:42:29	NA
238	19:47:29	NA
239	19:51:07	NA
240	19:56:08	NA
241	20:01:08	NA
242	20:06:08	NA
243	20:11:08	NA
244	20:16:08	NA
245	20:19:46	NA
246	20:24:46	NA
247	20:29:46	NA
248	20:34:46	NA
249	20:39:46	NA
250	20:44:46	NA
251	20:49:46	NA
252	20:54:46	104
253	20:59:46	105
254	21:04:46	107
255	21:09:46	109
256	21:14:46	111
257	21:19:46	114
258	21:24:46	118
259	21:29:46	121
260	21:34:46	125
261	21:39:46	130
262	21:44:46	133
263	21:49:46	136
264	21:54:46	138
265	21:59:46	139
266	22:04:46	139
267	22:09:46	137
268	22:14:46	135
269	22:19:46	132
270	22:24:46	129
271	22:29:46	126
272	22:34:46	124
273	22:39:46	123
274	22:44:46	123
275	22:49:46	125
276	22:54:46	128
277	22:59:46	131
278	23:04:46	133
279	23:09:46	135
280	23:14:46	137
281	23:19:46	137
282	23:24:46	137
283	23:29:46	136
284	23:34:46	134
285	23:39:46	131
286	23:44:46	127
287	23:49:46	124
288	23:54:46	123
289	23:59:46	122
290	00:05:21	NA
291	00:10:21	NA
292	00:15:21	NA
293	00:20:21	NA
294	00:25:21	NA
295	00:30:21	NA
296	00:35:21	109
297	00:40:21	104
298	00:45:21	100
299	00:50:21	98
300	00:55:21	97
301	01:00:21	96
302	01:05:21	97
303	01:10:21	98
304	01:15:21	99
305	01:20:21	101
306	01:25:21	103
307	01:30:21	105
308	01:35:21	106
309	01:40:21	106
310	01:45:21	107
311	01:50:21	107
312	01:55:21	106
313	02:00:21	106
314	02:05:21	105
315	02:10:21	105
316	02:15:21	105
317	02:20:21	105
318	02:25:21	106
319	02:30:21	106
320	02:35:21	106
321	02:40:21	106
322	02:45:21	107
323	02:50:21	106
324	02:55:21	106
325	03:00:21	106
326	03:05:21	106
327	03:10:21	105
328	03:15:21	105
329	03:20:21	104
330	03:25:21	104
331	03:30:21	103
332	03:35:21	103
333	03:40:21	103
334	03:45:21	103
335	03:50:21	104
336	03:55:21	104
337	04:00:21	105
338	04:05:21	106
339	04:10:21	106
340	04:15:21	106
341	04:20:21	106
342	04:25:21	107
343	04:30:21	107
344	04:35:21	107
345	04:40:21	107
346	04:45:21	108
347	04:50:21	108
348	04:55:21	109
349	05:00:21	109
350	05:05:21	109
351	05:10:21	110
352	05:15:21	110
353	05:20:21	110
354	05:25:21	109
355	05:30:21	109
356	05:35:21	109
357	05:40:21	108
358	05:45:21	107
359	05:50:21	107
360	05:55:21	107
361	06:00:21	107
362	06:05:21	108
363	06:10:21	109
364	06:15:21	109
365	06:20:21	108
366	06:25:21	108
367	06:30:21	108
368	06:35:21	109
369	06:40:21	110
370	06:45:21	111
371	06:50:21	112
372	06:55:21	111
373	07:00:21	110
374	07:05:21	109
375	07:10:21	109
376	07:15:21	109
377	07:20:21	110
378	07:25:21	112
379	07:30:21	113
380	07:35:21	114
381	07:40:21	114
382	07:45:21	113
383	07:50:21	111
384	07:55:21	110
385	08:00:21	110
386	08:05:21	109
387	08:10:21	109
388	08:15:21	109
389	08:20:21	109
390	08:25:21	110
391	08:30:21	110
392	08:35:21	111
393	08:40:21	111
394	08:45:21	111
395	08:50:21	110
396	08:55:21	110
397	09:00:21	110
398	09:05:21	110
399	09:10:21	110
400	09:15:21	110
401	09:20:21	111
402	09:25:21	113
403	09:30:21	116
404	09:35:21	120
405	09:40:21	124
406	09:45:21	129
407	09:50:21	134
408	09:55:21	138
409	10:00:21	142
410	10:05:21	145
411	10:10:21	146
412	10:15:21	146
413	10:20:21	144
414	10:25:21	141
415	10:30:21	137
416	10:35:21	132
417	10:40:21	126
418	10:45:21	120
419	10:50:21	113
420	10:55:21	107
421	11:00:21	102
422	11:05:21	98
423	11:10:21	95
424	11:15:21	94
425	11:20:21	93
426	11:25:21	93
427	11:30:21	94
428	11:35:21	95
429	11:40:21	96
430	11:45:21	95
431	11:50:21	94
432	11:55:21	92
433	12:00:21	90
434	12:05:21	NA
435	12:10:21	NA
436	12:15:08	NA
437	12:20:25	NA
438	12:25:25	NA
439	12:30:25	NA
440	12:35:25	NA
441	12:40:25	NA
442	12:45:25	NA
443	12:50:25	96
444	12:55:25	96
445	13:00:25	97
446	13:05:25	97
447	13:10:25	97
448	13:15:25	97
449	13:20:25	97
450	13:25:25	97
451	13:30:25	97
452	13:35:25	97
453	13:40:25	97
454	13:45:25	97
455	13:50:25	97
456	13:55:25	96
457	14:00:25	96
458	14:05:25	96
459	14:10:25	95
460	14:15:25	95
461	14:20:25	96
462	14:25:25	98
463	14:30:25	101
464	14:35:25	105
465	14:40:25	110
466	14:45:25	115
467	14:50:25	120
468	14:55:25	126
469	15:00:25	132
470	15:05:25	138
471	15:10:25	143
472	15:15:25	149
473	15:20:25	154
474	15:25:25	159
475	15:30:25	163
476	15:35:25	167
477	15:40:25	171
478	15:45:25	174
479	15:50:25	176
480	15:55:25	177
481	16:00:25	177
482	16:05:25	177
483	16:10:25	176
484	16:15:25	176
485	16:20:25	175
486	16:25:25	173
487	16:30:25	172
488	16:35:25	169
489	16:40:25	166
490	16:45:25	162
491	16:50:25	157
492	16:55:25	151
493	17:00:25	145
494	17:05:25	138
495	17:10:25	133
496	17:15:25	127
497	17:20:25	122
498	17:25:25	116
499	17:30:25	110
500	17:35:25	106
501	17:40:25	103
502	17:45:25	102
503	17:50:25	102
504	17:55:25	101
505	18:00:25	100
506	18:05:25	98
507	18:10:25	96
508	18:15:25	94
509	18:20:25	93
510	18:25:25	94
511	18:30:25	96
512	18:35:25	98
513	18:40:25	102
514	18:45:25	107
515	18:50:25	111
516	18:55:25	115
517	19:00:25	119
518	19:05:25	122
519	19:10:25	123
520	19:15:25	122
521	19:20:25	120
522	19:25:25	118
523	19:30:25	115
524	19:35:25	113
525	19:40:25	111
526	19:45:25	110
527	19:50:25	109
528	19:55:25	108
529	20:00:25	108
530	20:05:25	108
531	20:10:25	108
532	20:15:25	109
533	20:20:25	110
534	20:25:25	110
535	20:30:25	110
536	20:35:25	110
537	20:40:25	109
538	20:45:25	107
539	20:50:25	107
540	20:55:25	107
541	21:00:25	108
542	21:05:25	111
543	21:10:25	114
544	21:15:25	119
545	21:20:25	124
546	21:25:26	130
547	21:30:26	134
548	21:35:26	137
549	21:40:26	138
550	21:45:26	137
551	21:50:26	133
552	21:55:26	129
553	22:00:26	124
554	22:05:26	120
555	22:10:26	116
556	22:15:26	112
557	22:20:26	108
558	22:25:26	105
559	22:30:26	103
560	22:35:26	101
561	22:40:26	101
562	22:45:26	101
563	22:50:26	102
564	22:55:26	103
565	23:00:26	104
566	23:05:26	104
567	23:10:26	104
568	23:15:26	104
569	23:20:26	103
570	23:25:26	102
571	23:30:26	101
572	23:35:26	101
573	23:40:26	101
574	23:45:26	101
575	23:50:26	101
576	23:55:26	101
