# Supplementary material for: Detrended Fluctuation Analysis in the prediction of type 2 diabetes mellitus in patients at risk: Model optimization and comparison with other metrics
Source: PLoS One. 2019 Dec 18;14(12):e0225817. doi: 10.1371/journal.pone.0225817 (PMC6919578; doi:10.1371/journal.pone.0225817)
Supplement: S1 File — This file includes glucose time series from all patients included in the study and the database with clinical variables. (ZIP) [file pone.0225817.s001.zip › S1/case 60.csv]

	hora	glucemia
1	0:04:30	118
2	0:09:30	119
3	0:14:30	120
4	0:19:30	121
5	0:24:30	122
6	0:29:30	121
7	0:34:30	120
8	0:39:30	119
9	0:44:30	118
10	0:49:30	116
11	0:54:30	115
12	0:59:30	115
13	1:04:30	115
14	1:09:30	116
15	1:14:30	116
16	1:19:30	116
17	1:24:30	115
18	1:29:30	115
19	1:34:30	115
20	1:39:30	115
21	1:44:30	115
22	1:49:30	116
23	1:54:30	116
24	1:59:30	116
25	2:04:30	116
26	2:09:30	115
27	2:14:30	113
28	2:19:30	111
29	2:24:30	109
30	2:29:30	105
31	2:34:30	102
32	2:39:30	99
33	2:44:30	96
34	2:49:30	95
35	2:54:30	94
36	2:59:30	93
37	3:04:30	93
38	3:09:30	93
39	3:14:30	93
40	3:19:30	94
41	3:24:30	95
42	3:29:30	96
43	3:34:30	98
44	3:39:30	99
45	3:44:30	100
46	3:49:30	100
47	3:54:30	101
48	3:59:30	101
49	4:04:30	101
50	4:09:30	102
51	4:14:30	102
52	4:19:30	102
53	4:24:30	103
54	4:29:30	104
55	4:34:30	104
56	4:39:30	104
57	4:44:30	104
58	4:49:30	104
59	4:54:30	104
60	4:59:30	104
61	5:04:30	104
62	5:09:30	105
63	5:14:30	105
64	5:19:30	105
65	5:24:30	105
66	5:29:30	104
67	5:34:30	104
68	5:39:30	103
69	5:44:30	102
70	5:49:30	101
71	5:54:30	101
72	5:59:30	101
73	6:04:30	102
74	6:09:30	101
75	6:14:30	101
76	6:19:30	101
77	6:24:30	101
78	6:29:30	102
79	6:34:30	103
80	6:39:30	104
81	6:44:30	106
82	6:49:30	107
83	6:54:30	108
84	6:59:30	108
85	7:04:30	107
86	7:09:30	108
87	7:14:30	110
88	7:19:30	114
89	7:24:30	118
90	7:29:30	124
91	7:34:30	129
92	7:39:30	134
93	7:44:30	139
94	7:49:30	142
95	7:54:30	145
96	7:59:30	148
97	8:04:30	150
98	8:09:30	151
99	8:14:30	152
100	8:19:30	151
101	8:24:30	148
102	8:29:30	144
103	8:34:30	139
104	8:39:30	134
105	8:44:30	129
106	8:49:30	124
107	8:54:30	121
108	8:59:30	118
109	9:04:30	117
110	9:09:30	117
111	9:14:30	117
112	9:19:30	118
113	9:24:30	118
114	9:29:30	119
115	9:34:30	119
116	9:39:30	119
117	9:44:30	119
118	9:49:30	118
119	9:54:30	117
120	9:59:30	116
121	10:04:30	115
122	10:09:30	114
123	10:14:30	112
124	10:19:30	111
125	10:24:30	111
126	10:29:30	111
127	10:34:30	111
128	10:39:30	111
129	10:44:30	112
130	10:49:30	113
131	10:54:30	113
132	10:59:30	114
133	11:04:30	114
134	11:09:30	113
135	11:14:30	113
136	11:19:30	112
137	11:24:30	111
138	11:29:30	110
139	11:34:30	109
140	11:39:30	109
141	11:44:30	108
142	11:49:30	108
143	11:54:30	108
144	11:59:30	108
145	12:04:30	108
146	12:09:30	109
147	12:14:30	109
148	12:19:30	110
149	12:24:30	110
150	12:29:30	109
151	12:34:30	109
152	12:39:30	108
153	12:44:30	107
154	12:49:30	107
155	12:54:30	106
156	12:59:30	106
157	13:04:30	105
158	13:09:30	105
159	13:14:30	105
160	13:19:30	105
161	13:24:30	105
162	13:29:30	105
163	13:34:30	104
164	13:39:30	104
165	13:44:30	104
166	13:49:30	103
167	13:54:30	103
168	13:59:30	102
169	14:04:30	102
170	14:09:30	102
171	14:14:30	101
172	14:19:30	101
173	14:24:30	101
174	14:29:30	101
175	14:34:30	101
176	14:39:30	102
177	14:44:30	103
178	14:49:30	104
179	14:54:30	105
180	14:59:30	106
181	15:04:30	107
182	15:09:30	108
183	15:14:30	108
184	15:19:30	108
185	15:24:30	107
186	15:29:30	106
187	15:34:30	105
188	15:39:30	104
189	15:44:30	103
190	15:49:30	102
191	15:54:30	101
192	15:59:30	100
193	16:04:30	99
194	16:09:30	98
195	16:14:30	97
196	16:19:30	96
197	16:24:30	96
198	16:29:30	96
199	16:34:30	96
200	16:39:30	96
201	16:44:30	97
202	16:49:30	97
203	16:54:30	97
204	16:59:30	98
205	17:04:30	97
206	17:09:30	97
207	17:14:30	97
208	17:19:30	96
209	17:24:30	96
210	17:29:30	95
211	17:34:30	95
212	17:39:30	95
213	17:44:30	95
214	17:49:30	96
215	17:54:30	96
216	17:59:30	97
217	18:04:30	97
218	18:09:30	97
219	18:14:30	97
220	18:19:30	97
221	18:24:30	97
222	18:29:30	96
223	18:34:30	96
224	18:39:30	96
225	18:44:30	96
226	18:49:30	96
227	18:54:30	97
228	18:59:30	97
229	19:04:30	98
230	19:09:30	99
231	19:14:30	99
232	19:19:30	100
233	19:24:30	100
234	19:29:30	101
235	19:34:30	101
236	19:39:30	102
237	19:44:30	102
238	19:49:30	103
239	19:54:30	103
240	19:59:30	104
241	20:04:30	106
242	20:09:30	107
243	20:14:30	109
244	20:19:30	110
245	20:24:30	110
246	20:29:30	109
247	20:34:30	108
248	20:39:30	105
249	20:44:30	103
250	20:49:30	102
251	20:54:30	101
252	20:59:30	101
253	21:04:30	102
254	21:09:30	103
255	21:14:30	104
256	21:19:30	105
257	21:24:30	106
258	21:29:30	108
259	21:34:30	110
260	21:39:30	113
261	21:44:30	115
262	21:49:30	117
263	21:54:30	118
264	21:59:30	118
265	22:04:30	116
266	22:09:30	114
267	22:14:30	111
268	22:19:30	108
269	22:24:30	105
270	22:29:30	102
271	22:34:30	100
272	22:39:30	99
273	22:44:30	98
274	22:49:30	100
275	22:54:30	102
276	22:59:30	106
277	23:04:30	110
278	23:09:30	114
279	23:14:30	117
280	23:19:30	119
281	23:24:30	120
282	23:29:30	119
283	23:34:30	118
284	23:39:30	116
285	23:44:30	114
286	23:49:30	111
287	23:54:30	110
288	23:59:30	109
289	0:04:30	108
290	0:09:30	108
291	0:14:30	109
292	0:19:30	109
293	0:24:30	110
294	0:29:30	111
295	0:34:30	111
296	0:39:30	110
297	0:44:30	109
298	0:49:30	108
299	0:54:30	107
300	0:59:30	105
301	1:04:30	103
302	1:09:30	101
303	1:14:30	100
304	1:19:30	100
305	1:24:30	102
306	1:29:30	104
307	1:34:30	107
308	1:39:30	110
309	1:44:30	113
310	1:49:30	114
311	1:54:30	116
312	1:59:30	117
313	2:04:30	118
314	2:09:30	120
315	2:14:30	120
316	2:19:30	120
317	2:24:30	119
318	2:29:30	116
319	2:34:30	113
320	2:39:30	110
321	2:44:30	107
322	2:49:30	105
323	2:54:30	105
324	2:59:30	106
325	3:04:30	108
326	3:09:30	110
327	3:14:30	112
328	3:19:30	113
329	3:24:30	114
330	3:29:30	115
331	3:34:30	118
332	3:39:30	120
333	3:44:30	123
334	3:49:30	126
335	3:54:30	127
336	3:59:30	126
337	4:04:30	124
338	4:09:30	121
339	4:14:30	118
340	4:19:30	114
341	4:24:30	111
342	4:29:30	108
343	4:34:30	105
344	4:39:30	102
345	4:44:30	99
346	4:49:30	98
347	4:54:30	97
348	4:59:30	96
349	5:04:30	96
350	5:09:30	96
351	5:14:30	97
352	5:19:30	98
353	5:24:30	99
354	5:29:30	99
355	5:34:30	100
356	5:39:30	101
357	5:44:30	101
358	5:49:30	101
359	5:54:30	101
360	5:59:30	100
361	6:04:30	100
362	6:09:30	99
363	6:14:30	99
364	6:19:30	99
365	6:24:30	100
366	6:29:30	101
367	6:34:30	102
368	6:39:30	104
369	6:44:30	105
370	6:49:30	106
371	6:54:30	107
372	6:59:30	108
373	7:04:30	110
374	7:09:30	114
375	7:14:30	119
376	7:19:30	125
377	7:24:30	132
378	7:29:30	137
379	7:34:30	142
380	7:39:30	145
381	7:44:30	146
382	7:49:30	147
383	7:54:30	148
384	7:59:30	149
385	8:04:30	148
386	8:09:30	147
387	8:14:30	143
388	8:19:30	138
389	8:24:30	132
390	8:29:30	126
391	8:34:30	120
392	8:39:30	114
393	8:44:30	110
394	8:49:30	107
395	8:54:30	106
396	8:59:30	105
397	9:04:30	105
398	9:09:30	105
399	9:14:30	106
400	9:19:30	106
401	9:24:30	106
402	9:29:30	106
403	9:34:30	107
404	9:39:30	107
405	9:44:30	108
406	9:49:30	109
407	9:54:30	109
408	9:59:30	110
409	10:04:30	110
410	10:09:30	110
411	10:14:30	110
412	10:19:30	110
413	10:24:30	109
414	10:29:30	109
415	10:34:30	108
416	10:39:30	108
417	10:44:30	108
418	10:49:30	108
419	10:54:30	110
420	10:59:30	112
421	11:04:30	116
422	11:09:30	120
423	11:14:30	124
424	11:19:30	128
425	11:24:30	130
426	11:29:30	132
427	11:34:30	132
428	11:39:30	132
429	11:44:30	132
430	11:49:30	131
431	11:54:30	130
432	11:59:30	129
433	12:04:30	127
434	12:09:30	124
435	12:14:30	121
436	12:19:30	118
437	12:24:30	116
438	12:29:30	113
439	12:34:30	111
440	12:39:30	109
441	12:44:30	107
442	12:49:30	106
443	12:54:30	106
444	12:59:30	105
445	13:04:30	105
446	13:09:30	105
447	13:14:30	104
448	13:19:30	104
449	13:24:30	103
450	13:29:30	103
451	13:34:30	103
452	13:39:30	103
453	13:44:30	103
454	13:49:30	103
455	13:54:30	104
456	13:59:30	104
457	14:04:30	104
458	14:09:30	105
459	14:14:30	105
460	14:19:30	105
461	14:24:30	106
462	14:29:30	108
463	14:34:30	110
464	14:39:30	112
465	14:44:30	113
466	14:49:30	114
467	14:54:30	115
468	14:59:30	115
469	15:04:30	116
470	15:09:30	117
471	15:14:30	118
472	15:19:30	118
473	15:24:30	118
474	15:29:30	117
475	15:34:30	114
476	15:39:30	111
477	15:44:30	108
478	15:49:30	104
479	15:54:30	102
480	15:59:30	102
481	16:04:30	102
482	16:09:30	104
483	16:14:30	106
484	16:19:30	108
485	16:24:30	112
486	16:29:30	116
487	16:34:30	120
488	16:39:30	125
489	16:44:30	129
490	16:49:30	131
491	16:54:30	131
492	16:59:30	128
493	17:04:30	122
494	17:09:30	115
495	17:14:30	108
496	17:19:30	102
497	17:24:30	100
498	17:29:30	100
499	17:34:30	102
500	17:39:30	105
501	17:44:30	108
502	17:49:30	110
503	17:54:30	110
504	17:59:30	108
505	18:04:30	105
506	18:09:30	102
507	18:14:30	99
508	18:19:30	98
509	18:24:30	97
510	18:29:30	98
511	18:34:30	98
512	18:39:30	98
513	18:44:30	99
514	18:49:30	99
515	18:54:30	99
516	18:59:30	98
517	19:04:30	98
518	19:09:30	97
519	19:14:30	96
520	19:19:30	95
521	19:24:30	94
522	19:29:30	93
523	19:34:30	93
524	19:39:30	92
525	19:44:30	92
526	19:49:30	92
527	19:54:30	92
528	19:59:30	92
529	20:04:30	92
530	20:09:30	92
531	20:14:30	92
532	20:19:30	92
533	20:24:30	92
534	20:29:30	92
535	20:34:30	92
536	20:39:30	93
537	20:44:30	94
538	20:49:30	97
539	20:54:30	101
540	20:59:30	105
541	21:04:30	108
542	21:09:30	111
543	21:14:30	113
544	21:19:30	114
545	21:24:30	116
546	21:29:30	117
547	21:34:30	118
548	21:39:30	119
549	21:44:30	118
550	21:49:30	116
551	21:54:30	112
552	21:59:30	107
553	22:04:30	102
554	22:09:30	96
555	22:14:30	91
556	22:19:30	86
557	22:24:30	82
558	22:29:30	79
559	22:34:30	77
560	22:39:30	76
561	22:44:30	75
562	22:49:30	76
563	22:54:30	77
564	22:59:30	79
565	23:04:30	80
566	23:09:30	82
567	23:14:30	83
568	23:19:30	85
569	23:24:30	86
570	23:29:30	88
571	23:34:30	88
572	23:39:30	88
573	23:44:30	87
574	23:49:30	86
575	23:54:30	85
576	23:59:30	85
