# Supplementary material for: Detrended Fluctuation Analysis in the prediction of type 2 diabetes mellitus in patients at risk: Model optimization and comparison with other metrics
Source: PLoS One. 2019 Dec 18;14(12):e0225817. doi: 10.1371/journal.pone.0225817 (PMC6919578; doi:10.1371/journal.pone.0225817)
Supplement: S1 File — This file includes glucose time series from all patients included in the study and the database with clinical variables. (ZIP) [file pone.0225817.s001.zip › S1/case 61.csv]

	hora	glucemia
1	0:01:10	99
2	0:06:10	98
3	0:11:10	98
4	0:16:10	98
5	0:21:10	99
6	0:26:10	99
7	0:31:10	100
8	0:36:10	101
9	0:41:10	101
10	0:46:10	102
11	0:51:10	103
12	0:56:10	104
13	1:01:10	104
14	1:06:10	105
15	1:11:10	105
16	1:16:10	104
17	1:21:10	103
18	1:26:10	102
19	1:31:10	100
20	1:36:10	98
21	1:41:10	96
22	1:46:10	94
23	1:51:10	94
24	1:56:10	93
25	2:01:10	92
26	2:06:10	91
27	2:11:10	90
28	2:16:10	88
29	2:21:10	86
30	2:26:10	85
31	2:31:10	83
32	2:36:10	83
33	2:41:10	82
34	2:46:10	82
35	2:51:10	82
36	2:56:10	83
37	3:01:10	84
38	3:06:10	85
39	3:11:10	86
40	3:16:10	88
41	3:21:10	89
42	3:26:10	89
43	3:31:10	89
44	3:36:10	88
45	3:41:10	87
46	3:46:10	85
47	3:51:10	84
48	3:56:10	84
49	4:01:10	84
50	4:06:10	86
51	4:11:10	88
52	4:16:10	90
53	4:21:10	91
54	4:26:10	92
55	4:31:10	92
56	4:36:10	92
57	4:41:10	92
58	4:46:10	92
59	4:51:10	92
60	4:56:10	92
61	5:01:10	93
62	5:06:10	93
63	5:11:10	94
64	5:16:10	94
65	5:21:10	94
66	5:26:10	94
67	5:31:10	93
68	5:36:10	92
69	5:41:10	91
70	5:46:10	90
71	5:51:10	89
72	5:56:10	89
73	6:01:10	90
74	6:06:10	90
75	6:11:10	90
76	6:16:10	91
77	6:21:10	91
78	6:26:10	90
79	6:31:10	90
80	6:36:10	89
81	6:41:10	88
82	6:46:10	87
83	6:51:10	85
84	6:56:10	84
85	7:01:10	83
86	7:06:10	82
87	7:11:10	81
88	7:16:10	80
89	7:21:10	79
90	7:26:10	78
91	7:31:10	78
92	7:36:10	77
93	7:41:10	77
94	7:46:10	78
95	7:51:10	79
96	7:56:10	81
97	8:01:10	83
98	8:06:10	85
99	8:11:10	87
100	8:16:10	88
101	8:21:10	88
102	8:26:10	89
103	8:31:10	89
104	8:36:10	89
105	8:41:10	89
106	8:46:10	89
107	8:51:10	89
108	8:56:10	88
109	9:01:10	87
110	9:06:10	86
111	9:11:10	85
112	9:16:10	83
113	9:21:10	83
114	9:26:10	82
115	9:31:10	82
116	9:36:10	83
117	9:41:10	84
118	9:46:10	84
119	9:51:10	83
120	9:56:10	82
121	10:01:10	80
122	10:06:10	77
123	10:11:10	74
124	10:16:10	72
125	10:21:10	70
126	10:26:10	69
127	10:31:10	70
128	10:36:10	72
129	10:41:10	75
130	10:46:10	79
131	10:51:10	82
132	10:56:10	85
133	11:01:10	88
134	11:06:10	91
135	11:11:10	94
136	11:16:10	97
137	11:21:10	99
138	11:26:10	99
139	11:31:10	97
140	11:36:10	96
141	11:41:10	94
142	11:46:10	94
143	11:51:10	94
144	11:56:10	95
145	12:01:10	95
146	12:06:10	96
147	12:11:10	95
148	12:16:10	93
149	12:21:10	91
150	12:26:10	90
151	12:31:10	89
152	12:36:10	90
153	12:41:10	92
154	12:46:10	93
155	12:51:10	93
156	12:56:10	92
157	13:01:10	90
158	13:06:10	89
159	13:11:10	88
160	13:16:10	88
161	13:21:10	89
162	13:26:10	90
163	13:31:10	91
164	13:36:10	92
165	13:41:10	92
166	13:46:10	91
167	13:51:10	90
168	13:56:10	90
169	14:01:10	89
170	14:06:10	88
171	14:11:10	87
172	14:16:10	86
173	14:21:10	85
174	14:26:10	85
175	14:31:10	85
176	14:36:10	85
177	14:41:10	85
178	14:46:10	86
179	14:51:10	88
180	14:56:10	91
181	15:01:10	94
182	15:06:10	98
183	15:11:10	102
184	15:16:10	105
185	15:21:10	107
186	15:26:10	107
187	15:31:10	106
188	15:36:10	103
189	15:41:10	100
190	15:46:10	98
191	15:51:10	96
192	15:56:10	95
193	16:01:10	95
194	16:06:10	96
195	16:11:10	97
196	16:16:10	99
197	16:21:10	102
198	16:26:10	104
199	16:31:10	107
200	16:36:10	109
201	16:41:10	111
202	16:46:10	113
203	16:51:10	115
204	16:56:10	117
205	17:01:10	118
206	17:06:10	118
207	17:11:10	117
208	17:16:10	115
209	17:21:10	112
210	17:26:10	108
211	17:31:10	104
212	17:36:10	101
213	17:41:10	98
214	17:46:10	97
215	17:51:10	98
216	17:56:10	100
217	18:01:10	103
218	18:06:10	105
219	18:11:10	106
220	18:16:10	106
221	18:21:10	104
222	18:26:10	101
223	18:31:10	99
224	18:36:10	98
225	18:41:10	98
226	18:46:10	100
227	18:51:10	103
228	18:56:10	106
229	19:01:10	108
230	19:06:10	110
231	19:11:10	111
232	19:16:10	112
233	19:21:10	113
234	19:26:10	114
235	19:31:10	115
236	19:36:10	116
237	19:41:10	117
238	19:46:10	117
239	19:51:10	116
240	19:56:10	115
241	20:01:10	115
242	20:06:10	115
243	20:11:10	115
244	20:16:10	116
245	20:21:10	117
246	20:26:10	116
247	20:31:10	114
248	20:36:10	111
249	20:41:10	106
250	20:46:10	101
251	20:51:10	97
252	20:56:10	93
253	21:01:10	92
254	21:06:10	92
255	21:11:10	93
256	21:16:10	94
257	21:21:10	96
258	21:26:10	97
259	21:31:10	97
260	21:36:10	98
261	21:41:10	98
262	21:46:10	98
263	21:51:10	98
264	21:56:10	99
265	22:01:10	101
266	22:06:10	103
267	22:11:10	105
268	22:16:10	107
269	22:21:10	109
270	22:26:10	110
271	22:31:10	109
272	22:36:10	108
273	22:41:10	107
274	22:46:10	106
275	22:51:10	105
276	22:56:10	105
277	23:01:10	104
278	23:06:10	104
279	23:11:10	104
280	23:16:10	104
281	23:21:10	104
282	23:26:10	103
283	23:31:10	103
284	23:36:10	102
285	23:41:10	103
286	23:46:10	104
287	23:51:10	105
288	23:56:10	107
289	0:01:10	109
290	0:06:10	111
291	0:11:10	113
292	0:16:10	114
293	0:21:10	115
294	0:26:10	114
295	0:31:10	113
296	0:36:10	111
297	0:41:10	109
298	0:46:10	108
299	0:51:10	106
300	0:56:10	105
301	1:01:10	104
302	1:06:10	103
303	1:11:10	102
304	1:16:10	101
305	1:21:10	100
306	1:26:10	99
307	1:31:10	98
308	1:36:10	98
309	1:41:10	97
310	1:46:10	97
311	1:51:10	97
312	1:56:10	97
313	2:01:10	98
314	2:06:10	100
315	2:11:10	101
316	2:16:10	102
317	2:21:10	103
318	2:26:10	104
319	2:31:10	103
320	2:36:10	103
321	2:41:10	102
322	2:46:10	100
323	2:51:10	99
324	2:56:10	97
325	3:01:10	96
326	3:06:10	95
327	3:11:10	94
328	3:16:10	94
329	3:21:10	94
330	3:26:10	94
331	3:31:10	95
332	3:36:10	95
333	3:41:10	95
334	3:46:10	95
335	3:51:10	95
336	3:56:10	95
337	4:01:10	94
338	4:06:10	94
339	4:11:10	94
340	4:16:10	93
341	4:21:10	93
342	4:26:10	93
343	4:31:10	93
344	4:36:10	93
345	4:41:10	93
346	4:46:10	93
347	4:51:10	93
348	4:56:10	93
349	5:01:10	93
350	5:06:10	92
351	5:11:10	92
352	5:16:10	92
353	5:21:10	92
354	5:26:10	91
355	5:31:10	91
356	5:36:10	91
357	5:41:10	91
358	5:46:10	92
359	5:51:10	92
360	5:56:10	92
361	6:01:10	91
362	6:06:10	91
363	6:11:10	90
364	6:16:10	89
365	6:21:10	89
366	6:26:10	88
367	6:31:10	88
368	6:36:10	88
369	6:41:10	88
370	6:46:10	87
371	6:51:10	88
372	6:56:10	88
373	7:01:10	88
374	7:06:10	88
375	7:11:10	89
376	7:16:10	89
377	7:21:10	89
378	7:26:10	89
379	7:31:10	89
380	7:36:10	89
381	7:41:10	89
382	7:46:10	89
383	7:51:10	89
384	7:56:10	89
385	8:01:10	89
386	8:06:10	89
387	8:11:10	89
388	8:16:10	90
389	8:21:10	90
390	8:26:10	90
391	8:31:10	90
392	8:36:10	90
393	8:41:10	90
394	8:46:10	89
395	8:51:10	89
396	8:56:10	89
397	9:01:10	89
398	9:06:10	89
399	9:11:10	89
400	9:16:10	88
401	9:21:10	88
402	9:26:10	88
403	9:31:10	88
404	9:36:10	88
405	9:41:10	88
406	9:46:10	88
407	9:51:10	87
408	9:56:10	87
409	10:01:10	86
410	10:06:10	86
411	10:11:10	86
412	10:16:10	86
413	10:21:10	88
414	10:26:10	91
415	10:31:10	94
416	10:36:10	98
417	10:41:10	102
418	10:46:10	105
419	10:51:10	106
420	10:56:10	106
421	11:01:10	105
422	11:06:10	102
423	11:11:10	98
424	11:16:10	95
425	11:21:10	92
426	11:26:10	89
427	11:31:10	87
428	11:36:10	86
429	11:41:10	85
430	11:46:10	84
431	11:51:10	84
432	11:56:10	85
433	12:01:10	86
434	12:06:10	88
435	12:11:10	90
436	12:16:10	92
437	12:21:10	92
438	12:26:10	92
439	12:31:10	92
440	12:36:10	91
441	12:41:10	90
442	12:46:10	90
443	12:51:10	90
444	12:56:10	90
445	13:01:10	90
446	13:06:10	90
447	13:11:10	90
448	13:16:10	89
449	13:21:10	89
450	13:26:10	89
451	13:31:10	88
452	13:36:10	87
453	13:41:10	86
454	13:46:10	85
455	13:51:10	83
456	13:56:10	82
457	14:01:10	82
458	14:06:10	82
459	14:11:10	82
460	14:16:10	82
461	14:21:10	82
462	14:26:10	83
463	14:31:10	83
464	14:36:10	83
465	14:41:10	82
466	14:46:10	82
467	14:51:10	81
468	14:56:10	81
469	15:01:10	80
470	15:06:10	79
471	15:11:10	78
472	15:16:10	78
473	15:21:10	79
474	15:26:10	81
475	15:31:10	84
476	15:36:10	87
477	15:41:10	90
478	15:46:10	92
479	15:51:10	93
480	15:56:10	93
481	16:01:10	92
482	16:06:10	90
483	16:11:10	89
484	16:16:10	87
485	16:21:10	86
486	16:26:10	86
487	16:31:10	86
488	16:36:10	87
489	16:41:10	90
490	16:46:10	93
491	16:51:10	96
492	16:56:10	99
493	17:01:10	102
494	17:06:10	104
495	17:11:10	107
496	17:16:10	110
497	17:21:10	113
498	17:26:10	115
499	17:31:10	118
500	17:36:10	120
501	17:41:10	121
502	17:46:10	121
503	17:51:10	119
504	17:56:10	115
505	18:01:10	110
506	18:06:10	104
507	18:11:10	98
508	18:16:10	94
509	18:21:10	92
510	18:26:10	91
511	18:31:10	93
512	18:36:10	97
513	18:41:10	102
514	18:46:10	108
515	18:51:10	113
516	18:56:10	117
517	19:01:10	120
518	19:06:10	122
519	19:11:10	123
520	19:16:10	123
521	19:21:10	124
522	19:26:10	124
523	19:31:10	125
524	19:36:10	125
525	19:41:10	124
526	19:46:10	122
527	19:51:10	117
528	19:56:10	111
529	20:01:10	103
530	20:06:10	94
531	20:11:10	86
532	20:16:10	80
533	20:21:10	76
534	20:26:10	74
535	20:31:10	74
536	20:36:10	75
537	20:41:10	77
538	20:46:10	78
539	20:51:10	80
540	20:56:10	81
541	21:01:10	82
542	21:06:10	82
543	21:11:10	82
544	21:16:10	82
545	21:21:10	81
546	21:26:10	82
547	21:31:10	83
548	21:36:10	84
549	21:41:10	86
550	21:46:10	88
551	21:51:10	89
552	21:56:10	90
553	22:01:10	91
554	22:06:10	92
555	22:11:10	94
556	22:16:10	95
557	22:21:10	96
558	22:26:10	98
559	22:31:10	99
560	22:36:10	100
561	22:41:10	100
562	22:46:10	100
563	22:51:10	99
564	22:56:10	97
565	23:01:10	96
566	23:06:10	95
567	23:11:10	94
568	23:16:10	94
569	23:21:10	95
570	23:26:10	96
571	23:31:10	98
572	23:36:10	99
573	23:41:10	100
574	23:46:10	101
575	23:51:10	101
576	23:56:10	100
