# Supplementary material for: Detrended Fluctuation Analysis in the prediction of type 2 diabetes mellitus in patients at risk: Model optimization and comparison with other metrics
Source: PLoS One. 2019 Dec 18;14(12):e0225817. doi: 10.1371/journal.pone.0225817 (PMC6919578; doi:10.1371/journal.pone.0225817)
Supplement: S1 File — This file includes glucose time series from all patients included in the study and the database with clinical variables. (ZIP) [file pone.0225817.s001.zip › S1/case 62.csv]

	hora	glucemia
1	0:01:05	108
2	0:06:05	112
3	0:11:05	116
4	0:16:05	119
5	0:21:05	122
6	0:26:05	123
7	0:31:05	123
8	0:36:05	122
9	0:41:05	120
10	0:46:05	118
11	0:51:05	116
12	0:56:05	114
13	1:01:05	113
14	1:06:05	112
15	1:11:05	111
16	1:16:05	111
17	1:21:05	112
18	1:26:05	112
19	1:31:05	113
20	1:36:05	113
21	1:41:05	113
22	1:46:05	113
23	1:51:05	113
24	1:56:05	113
25	2:01:05	113
26	2:06:05	112
27	2:11:05	112
28	2:16:05	110
29	2:21:05	109
30	2:26:05	108
31	2:31:05	106
32	2:36:05	105
33	2:41:05	105
34	2:46:05	105
35	2:51:05	105
36	2:56:05	105
37	3:01:05	106
38	3:06:05	106
39	3:11:05	107
40	3:16:05	107
41	3:21:05	108
42	3:26:05	109
43	3:31:05	109
44	3:36:05	110
45	3:41:05	110
46	3:46:05	110
47	3:51:05	109
48	3:56:05	108
49	4:01:05	106
50	4:06:05	105
51	4:11:05	104
52	4:16:05	103
53	4:21:05	102
54	4:26:05	101
55	4:31:05	100
56	4:36:05	99
57	4:41:05	98
58	4:46:05	96
59	4:51:05	95
60	4:56:05	95
61	5:01:05	94
62	5:06:05	94
63	5:11:05	95
64	5:16:05	95
65	5:21:05	96
66	5:26:05	97
67	5:31:05	97
68	5:36:05	98
69	5:41:05	97
70	5:46:05	96
71	5:51:05	94
72	5:56:05	93
73	6:01:05	91
74	6:06:05	90
75	6:11:05	90
76	6:16:05	90
77	6:21:05	90
78	6:26:05	91
79	6:31:05	93
80	6:36:05	94
81	6:41:05	95
82	6:46:05	97
83	6:51:05	98
84	6:56:05	99
85	7:01:05	100
86	7:06:05	101
87	7:11:05	102
88	7:16:05	103
89	7:21:05	103
90	7:26:05	103
91	7:31:05	103
92	7:36:05	103
93	7:41:05	102
94	7:46:05	102
95	7:51:05	102
96	7:56:05	102
97	8:01:05	102
98	8:06:05	102
99	8:11:05	102
100	8:16:05	101
101	8:21:05	101
102	8:26:05	101
103	8:31:05	102
104	8:36:05	103
105	8:41:05	103
106	8:46:05	104
107	8:51:05	105
108	8:56:05	105
109	9:01:05	106
110	9:06:05	106
111	9:11:05	106
112	9:16:05	106
113	9:21:05	106
114	9:26:05	106
115	9:31:05	106
116	9:36:05	105
117	9:41:05	105
118	9:46:05	105
119	9:51:05	106
120	9:56:05	107
121	10:01:05	109
122	10:06:05	112
123	10:11:05	115
124	10:16:05	117
125	10:21:05	119
126	10:26:05	120
127	10:31:05	120
128	10:36:05	119
129	10:41:05	118
130	10:46:05	117
131	10:51:05	115
132	10:56:05	114
133	11:01:05	112
134	11:06:05	111
135	11:11:05	110
136	11:16:05	110
137	11:21:05	110
138	11:26:05	111
139	11:31:05	111
140	11:36:05	112
141	11:41:05	112
142	11:46:05	111
143	11:51:05	109
144	11:56:05	107
145	12:01:05	104
146	12:06:05	102
147	12:11:05	100
148	12:16:05	98
149	12:21:05	97
150	12:26:05	97
151	12:31:05	98
152	12:36:05	98
153	12:41:05	98
154	12:46:05	97
155	12:51:05	96
156	12:56:05	95
157	13:01:05	94
158	13:06:05	92
159	13:11:05	91
160	13:16:05	91
161	13:21:05	90
162	13:26:05	90
163	13:31:05	91
164	13:36:05	91
165	13:41:05	92
166	13:46:05	92
167	13:51:05	93
168	13:56:05	93
169	14:01:05	94
170	14:06:05	95
171	14:11:05	97
172	14:16:05	100
173	14:21:05	103
174	14:26:05	105
175	14:31:05	106
176	14:36:05	106
177	14:41:05	105
178	14:46:05	103
179	14:51:05	100
180	14:56:05	97
181	15:01:05	95
182	15:06:05	93
183	15:11:05	93
184	15:16:05	93
185	15:21:05	95
186	15:26:05	98
187	15:31:05	101
188	15:36:05	104
189	15:41:05	106
190	15:46:05	107
191	15:51:05	107
192	15:56:05	105
193	16:01:05	103
194	16:06:05	101
195	16:11:05	98
196	16:16:05	97
197	16:21:05	96
198	16:26:05	96
199	16:31:05	96
200	16:36:05	97
201	16:41:05	98
202	16:46:05	98
203	16:51:05	99
204	16:56:05	100
205	17:01:05	101
206	17:06:05	102
207	17:11:05	103
208	17:16:05	104
209	17:21:05	104
210	17:26:05	105
211	17:31:05	104
212	17:36:05	103
213	17:41:05	102
214	17:46:05	101
215	17:51:05	99
216	17:56:05	98
217	18:01:05	98
218	18:06:05	98
219	18:11:05	99
220	18:16:05	99
221	18:21:05	100
222	18:26:05	99
223	18:31:05	98
224	18:36:05	97
225	18:41:05	96
226	18:46:05	96
227	18:51:05	96
228	18:56:05	96
229	19:01:05	96
230	19:06:05	97
231	19:11:05	98
232	19:16:05	98
233	19:21:05	98
234	19:26:05	98
235	19:31:05	97
236	19:36:05	96
237	19:41:05	95
238	19:46:05	94
239	19:51:05	93
240	19:56:05	92
241	20:01:05	91
242	20:06:05	91
243	20:11:05	91
244	20:16:05	92
245	20:21:05	93
246	20:26:05	94
247	20:31:05	95
248	20:36:05	96
249	20:41:05	96
250	20:46:05	96
251	20:51:05	96
252	20:56:05	95
253	21:01:05	94
254	21:06:05	94
255	21:11:05	95
256	21:16:05	97
257	21:21:05	98
258	21:26:05	100
259	21:31:05	100
260	21:36:05	100
261	21:41:05	99
262	21:46:05	97
263	21:51:05	97
264	21:56:05	96
265	22:01:05	97
266	22:06:05	98
267	22:11:05	100
268	22:16:05	104
269	22:21:05	107
270	22:26:05	110
271	22:31:05	111
272	22:36:05	112
273	22:41:05	111
274	22:46:05	110
275	22:51:05	109
276	22:56:05	107
277	23:01:05	106
278	23:06:05	105
279	23:11:05	104
280	23:16:05	103
281	23:21:05	102
282	23:26:05	100
283	23:31:05	98
284	23:36:05	97
285	23:41:05	96
286	23:46:05	96
287	23:51:05	97
288	23:56:05	98
289	0:01:05	99
290	0:06:05	99
291	0:11:05	100
292	0:16:05	99
293	0:21:05	99
294	0:26:05	99
295	0:31:05	98
296	0:36:05	99
297	0:41:05	99
298	0:46:05	98
299	0:51:05	98
300	0:56:05	98
301	1:01:05	98
302	1:06:05	98
303	1:11:05	98
304	1:16:05	98
305	1:21:05	97
306	1:26:05	97
307	1:31:05	96
308	1:36:05	96
309	1:41:05	95
310	1:46:05	95
311	1:51:05	95
312	1:56:05	94
313	2:01:05	94
314	2:06:05	94
315	2:11:06	94
316	2:16:06	94
317	2:21:06	94
318	2:26:06	95
319	2:31:06	95
320	2:36:06	95
321	2:41:06	95
322	2:46:06	95
323	2:51:06	94
324	2:56:06	93
325	3:01:06	93
326	3:06:06	92
327	3:11:06	92
328	3:16:06	93
329	3:21:06	93
330	3:26:06	93
331	3:31:06	94
332	3:36:06	94
333	3:41:06	94
334	3:46:06	94
335	3:51:06	94
336	3:56:06	94
337	4:01:06	94
338	4:06:06	95
339	4:11:06	95
340	4:16:06	96
341	4:21:06	96
342	4:26:06	96
343	4:31:06	97
344	4:36:06	97
345	4:41:06	97
346	4:46:06	97
347	4:51:06	98
348	4:56:06	98
349	5:01:06	98
350	5:06:06	98
351	5:11:06	98
352	5:16:06	98
353	5:21:06	97
354	5:26:06	97
355	5:31:06	98
356	5:36:06	98
357	5:41:06	98
358	5:46:06	98
359	5:51:06	99
360	5:56:06	99
361	6:01:06	99
362	6:06:06	99
363	6:11:06	99
364	6:16:06	100
365	6:21:06	100
366	6:26:06	101
367	6:31:06	101
368	6:36:06	101
369	6:41:06	102
370	6:46:06	101
371	6:51:06	101
372	6:56:06	100
373	7:01:06	100
374	7:06:06	99
375	7:11:06	99
376	7:16:06	99
377	7:21:06	100
378	7:26:06	100
379	7:31:06	101
380	7:36:06	102
381	7:41:06	102
382	7:46:06	102
383	7:51:06	101
384	7:56:06	101
385	8:01:06	101
386	8:06:06	100
387	8:11:06	100
388	8:16:06	100
389	8:21:06	100
390	8:26:06	100
391	8:31:06	101
392	8:36:06	101
393	8:41:06	101
394	8:46:06	101
395	8:51:06	101
396	8:56:06	101
397	9:01:06	101
398	9:06:06	100
399	9:11:06	100
400	9:16:06	100
401	9:21:06	100
402	9:26:06	100
403	9:31:06	101
404	9:36:06	102
405	9:41:06	103
406	9:46:06	104
407	9:51:06	105
408	9:56:06	106
409	10:01:06	107
410	10:06:06	107
411	10:11:06	108
412	10:16:06	108
413	10:21:06	109
414	10:26:06	109
415	10:31:06	109
416	10:36:06	109
417	10:41:06	109
418	10:46:06	109
419	10:51:06	109
420	10:56:06	110
421	11:01:06	110
422	11:06:06	111
423	11:11:06	111
424	11:16:06	111
425	11:21:06	110
426	11:26:06	110
427	11:31:06	110
428	11:36:06	110
429	11:41:06	110
430	11:46:06	111
431	11:51:06	112
432	11:56:06	114
433	12:01:06	116
434	12:06:06	118
435	12:11:06	120
436	12:16:06	121
437	12:21:06	122
438	12:26:06	123
439	12:31:06	123
440	12:36:06	124
441	12:41:06	125
442	12:46:06	125
443	12:51:06	125
444	12:56:06	124
445	13:01:06	123
446	13:06:06	122
447	13:11:06	120
448	13:16:06	119
449	13:21:06	119
450	13:26:06	120
451	13:31:06	122
452	13:36:06	124
453	13:41:06	126
454	13:46:06	127
455	13:51:06	127
456	13:56:06	126
457	14:01:06	125
458	14:06:06	122
459	14:11:06	120
460	14:16:06	118
461	14:21:06	116
462	14:26:06	115
463	14:31:06	114
464	14:36:06	113
465	14:41:06	113
466	14:46:06	113
467	14:51:06	112
468	14:56:06	112
469	15:01:06	112
470	15:06:06	112
471	15:11:06	112
472	15:16:06	113
473	15:21:06	114
474	15:26:06	117
475	15:31:06	120
476	15:36:06	125
477	15:41:06	128
478	15:46:06	130
479	15:51:06	129
480	15:56:06	125
481	16:01:06	119
482	16:06:06	113
483	16:11:06	108
484	16:16:06	105
485	16:21:06	103
486	16:26:06	102
487	16:31:06	102
488	16:36:06	103
489	16:41:06	104
490	16:46:06	104
491	16:51:06	105
492	16:56:06	104
493	17:01:06	104
494	17:06:06	103
495	17:11:06	101
496	17:16:06	100
497	17:21:06	99
498	17:26:06	99
499	17:31:06	99
500	17:36:06	100
501	17:41:06	100
502	17:46:06	101
503	17:51:06	102
504	17:56:06	102
505	18:01:06	101
506	18:06:06	100
507	18:11:06	99
508	18:16:06	98
509	18:21:06	97
510	18:26:06	96
511	18:31:06	96
512	18:36:06	98
513	18:41:06	100
514	18:46:06	102
515	18:51:06	104
516	18:56:06	104
517	19:01:06	104
518	19:06:06	102
519	19:11:06	101
520	19:16:06	99
521	19:21:06	97
522	19:26:06	97
523	19:31:06	96
524	19:36:06	97
525	19:41:06	97
526	19:46:06	98
527	19:51:06	99
528	19:56:06	100
529	20:01:06	100
530	20:06:06	100
531	20:11:06	100
532	20:16:06	98
533	20:21:06	97
534	20:26:06	95
535	20:31:06	94
536	20:36:06	93
537	20:41:06	93
538	20:46:06	94
539	20:51:06	95
540	20:56:06	98
541	21:01:06	101
542	21:06:06	105
543	21:11:06	108
544	21:16:06	110
545	21:21:06	111
546	21:26:06	112
547	21:31:06	111
548	21:36:06	108
549	21:41:06	105
550	21:46:06	102
551	21:51:06	98
552	21:56:06	94
553	22:01:06	92
554	22:06:06	89
555	22:11:06	87
556	22:16:06	86
557	22:21:06	85
558	22:26:06	86
559	22:31:06	86
560	22:36:06	87
561	22:41:06	88
562	22:46:06	88
563	22:51:06	89
564	22:56:06	89
565	23:01:06	89
566	23:06:06	89
567	23:11:06	89
568	23:16:06	90
569	23:21:06	90
570	23:26:06	91
571	23:31:06	92
572	23:36:06	93
573	23:41:06	93
574	23:46:06	93
575	23:51:06	94
576	23:56:06	94
