# Supplementary material for: Detrended Fluctuation Analysis in the prediction of type 2 diabetes mellitus in patients at risk: Model optimization and comparison with other metrics
Source: PLoS One. 2019 Dec 18;14(12):e0225817. doi: 10.1371/journal.pone.0225817 (PMC6919578; doi:10.1371/journal.pone.0225817)
Supplement: S1 File — This file includes glucose time series from all patients included in the study and the database with clinical variables. (ZIP) [file pone.0225817.s001.zip › S1/case 63.csv]

	hora	glucemia
1	0:03:04	151
2	0:08:04	151
3	0:13:04	151
4	0:18:04	151
5	0:23:04	150
6	0:28:04	150
7	0:33:04	149
8	0:38:04	147
9	0:43:04	146
10	0:48:04	144
11	0:53:04	142
12	0:58:04	140
13	1:03:04	137
14	1:08:04	136
15	1:13:04	136
16	1:18:04	136
17	1:23:04	137
18	1:28:04	137
19	1:33:04	138
20	1:38:04	138
21	1:43:04	137
22	1:48:04	135
23	1:53:04	133
24	1:58:04	130
25	2:03:04	128
26	2:08:04	126
27	2:13:04	125
28	2:18:04	125
29	2:23:04	124
30	2:28:04	124
31	2:33:04	123
32	2:38:04	122
33	2:43:04	120
34	2:48:04	118
35	2:53:04	116
36	2:58:04	114
37	3:03:04	111
38	3:08:04	108
39	3:13:04	106
40	3:18:04	105
41	3:23:04	106
42	3:28:04	107
43	3:33:04	108
44	3:38:04	108
45	3:43:04	108
46	3:48:04	108
47	3:53:04	108
48	3:58:04	108
49	4:03:04	109
50	4:08:04	109
51	4:13:04	110
52	4:18:04	110
53	4:23:04	110
54	4:28:04	109
55	4:33:04	110
56	4:38:04	110
57	4:43:04	110
58	4:48:04	111
59	4:53:04	111
60	4:58:04	110
61	5:03:04	110
62	5:08:04	110
63	5:13:04	110
64	5:18:04	110
65	5:23:04	110
66	5:28:04	110
67	5:33:04	110
68	5:38:04	110
69	5:43:04	111
70	5:48:04	111
71	5:53:04	111
72	5:58:04	112
73	6:03:04	112
74	6:08:04	112
75	6:13:04	111
76	6:18:04	111
77	6:23:04	110
78	6:28:04	110
79	6:33:04	109
80	6:38:04	109
81	6:43:04	108
82	6:48:04	108
83	6:53:04	108
84	6:58:04	108
85	7:03:04	108
86	7:08:04	109
87	7:13:04	109
88	7:18:04	110
89	7:23:04	112
90	7:28:04	113
91	7:33:04	114
92	7:38:04	115
93	7:43:04	115
94	7:48:04	115
95	7:53:04	115
96	7:58:04	114
97	8:03:04	114
98	8:08:04	114
99	8:13:04	114
100	8:18:04	114
101	8:23:04	114
102	8:28:04	114
103	8:33:04	114
104	8:38:04	114
105	8:43:04	113
106	8:48:04	113
107	8:53:04	112
108	8:58:04	112
109	9:03:04	111
110	9:08:04	111
111	9:13:04	111
112	9:18:04	111
113	9:23:04	111
114	9:28:04	112
115	9:33:04	112
116	9:38:04	112
117	9:43:04	113
118	9:48:04	114
119	9:53:04	115
120	9:58:04	117
121	10:03:04	118
122	10:08:04	120
123	10:13:04	122
124	10:18:04	125
125	10:23:04	129
126	10:28:04	134
127	10:33:04	141
128	10:38:04	148
129	10:43:04	156
130	10:48:04	162
131	10:53:04	166
132	10:58:04	167
133	11:03:04	166
134	11:08:04	162
135	11:13:04	158
136	11:18:04	153
137	11:23:04	148
138	11:28:04	144
139	11:33:04	140
140	11:38:04	137
141	11:43:04	134
142	11:48:04	131
143	11:53:04	130
144	11:58:04	128
145	12:03:04	128
146	12:08:04	128
147	12:13:04	128
148	12:18:04	130
149	12:23:04	131
150	12:28:04	132
151	12:33:04	134
152	12:38:04	135
153	12:43:04	137
154	12:48:04	138
155	12:53:04	138
156	12:58:04	139
157	13:03:04	140
158	13:08:04	141
159	13:13:04	142
160	13:18:04	143
161	13:23:04	143
162	13:28:04	143
163	13:33:04	144
164	13:38:04	144
165	13:43:04	145
166	13:48:04	147
167	13:53:04	149
168	13:58:04	150
169	14:03:04	149
170	14:08:04	148
171	14:13:04	144
172	14:18:04	140
173	14:23:04	136
174	14:28:04	132
175	14:33:04	129
176	14:38:04	129
177	14:43:04	131
178	14:48:04	134
179	14:53:04	139
180	14:58:04	143
181	15:03:04	147
182	15:08:04	150
183	15:13:04	151
184	15:18:04	151
185	15:23:04	151
186	15:28:04	150
187	15:33:04	149
188	15:38:04	148
189	15:43:04	147
190	15:48:04	147
191	15:53:04	146
192	15:58:04	146
193	16:03:04	145
194	16:08:04	144
195	16:13:04	144
196	16:18:04	143
197	16:23:04	142
198	16:28:04	141
199	16:33:04	138
200	16:38:04	136
201	16:43:04	133
202	16:48:04	130
203	16:53:04	128
204	16:58:04	125
205	17:03:04	123
206	17:08:04	122
207	17:13:04	120
208	17:18:04	120
209	17:23:04	119
210	17:28:04	118
211	17:33:04	119
212	17:38:04	120
213	17:43:04	122
214	17:48:04	125
215	17:53:04	130
216	17:58:04	135
217	18:03:04	140
218	18:08:04	142
219	18:13:04	142
220	18:18:04	140
221	18:23:04	137
222	18:28:04	134
223	18:33:04	132
224	18:38:04	131
225	18:43:04	130
226	18:48:04	129
227	18:53:04	128
228	18:58:04	126
229	19:03:04	123
230	19:08:04	121
231	19:13:04	119
232	19:18:04	117
233	19:23:04	116
234	19:28:04	116
235	19:33:04	116
236	19:38:04	115
237	19:43:04	115
238	19:48:04	115
239	19:53:04	114
240	19:58:04	114
241	20:03:04	115
242	20:08:04	115
243	20:13:04	115
244	20:18:04	115
245	20:23:04	116
246	20:28:04	117
247	20:33:04	118
248	20:38:04	119
249	20:43:04	120
250	20:48:04	121
251	20:53:04	122
252	20:58:04	123
253	21:03:04	123
254	21:08:04	124
255	21:13:04	124
256	21:18:04	123
257	21:23:04	122
258	21:28:04	121
259	21:33:05	119
260	21:38:05	117
261	21:43:05	116
262	21:48:05	115
263	21:53:05	115
264	21:58:05	117
265	22:03:05	119
266	22:08:05	122
267	22:13:05	125
268	22:18:05	128
269	22:23:05	130
270	22:28:05	132
271	22:33:05	133
272	22:38:05	134
273	22:43:05	135
274	22:48:05	136
275	22:53:05	139
276	22:58:05	142
277	23:03:05	146
278	23:08:05	151
279	23:13:05	156
280	23:18:05	160
281	23:23:05	164
282	23:28:05	167
283	23:33:05	168
284	23:38:05	169
285	23:43:05	169
286	23:48:05	169
287	23:53:05	168
288	23:58:05	167
289	0:03:05	165
290	0:08:05	163
291	0:13:05	161
292	0:18:05	160
293	0:23:05	158
294	0:28:05	156
295	0:33:05	154
296	0:38:05	151
297	0:43:05	148
298	0:48:05	146
299	0:53:05	143
300	0:58:05	141
301	1:03:05	139
302	1:08:05	137
303	1:13:05	135
304	1:18:05	134
305	1:23:05	133
306	1:28:05	132
307	1:33:05	131
308	1:38:05	131
309	1:43:05	130
310	1:48:05	129
311	1:53:05	128
312	1:58:05	127
313	2:03:05	125
314	2:08:05	125
315	2:13:05	124
316	2:18:05	123
317	2:23:05	123
318	2:28:05	122
319	2:33:05	120
320	2:38:05	119
321	2:43:05	117
322	2:48:05	115
323	2:53:05	113
324	2:58:05	112
325	3:03:05	111
326	3:08:05	111
327	3:13:05	111
328	3:18:05	111
329	3:23:05	112
330	3:28:05	112
331	3:33:05	112
332	3:38:05	112
333	3:43:05	112
334	3:48:05	112
335	3:53:05	112
336	3:58:05	111
337	4:03:05	111
338	4:08:05	110
339	4:13:05	110
340	4:18:05	110
341	4:23:05	109
342	4:28:05	109
343	4:33:05	109
344	4:38:05	108
345	4:43:05	107
346	4:48:05	107
347	4:53:05	106
348	4:58:05	106
349	5:03:05	106
350	5:08:05	106
351	5:13:05	106
352	5:18:05	106
353	5:23:05	107
354	5:28:05	107
355	5:33:05	108
356	5:38:05	108
357	5:43:05	108
358	5:48:05	108
359	5:53:05	108
360	5:58:05	107
361	6:03:05	105
362	6:08:05	103
363	6:13:05	102
364	6:18:05	101
365	6:23:05	100
366	6:28:05	98
367	6:33:05	97
368	6:38:05	96
369	6:43:05	96
370	6:48:05	96
371	6:53:05	96
372	6:58:05	97
373	7:03:05	97
374	7:08:05	97
375	7:13:05	97
376	7:18:05	97
377	7:23:05	98
378	7:28:05	98
379	7:33:05	97
380	7:38:05	96
381	7:43:05	95
382	7:48:05	92
383	7:53:05	90
384	7:58:05	88
385	8:03:05	87
386	8:08:05	86
387	8:13:05	87
388	8:18:05	88
389	8:23:05	90
390	8:28:05	92
391	8:33:05	95
392	8:38:05	97
393	8:43:05	99
394	8:48:05	101
395	8:53:05	102
396	8:58:05	102
397	9:03:05	102
398	9:08:05	101
399	9:13:05	101
400	9:18:05	100
401	9:23:05	100
402	9:28:05	100
403	9:33:05	101
404	9:38:05	103
405	9:43:05	105
406	9:48:05	109
407	9:53:05	113
408	9:58:05	119
409	10:03:05	126
410	10:08:05	134
411	10:13:05	141
412	10:18:05	148
413	10:23:05	154
414	10:28:05	158
415	10:33:05	161
416	10:38:05	162
417	10:43:05	161
418	10:48:05	158
419	10:53:05	153
420	10:58:05	148
421	11:03:05	143
422	11:08:05	138
423	11:13:05	134
424	11:18:05	131
425	11:23:05	129
426	11:28:05	126
427	11:33:05	124
428	11:38:05	121
429	11:43:05	119
430	11:48:05	117
431	11:53:05	116
432	11:58:05	116
433	12:03:05	116
434	12:08:05	115
435	12:13:05	115
436	12:18:05	114
437	12:23:05	113
438	12:28:05	113
439	12:33:05	113
440	12:38:05	112
441	12:43:05	112
442	12:48:05	111
443	12:53:05	109
444	12:58:05	108
445	13:03:05	105
446	13:08:05	103
447	13:13:05	101
448	13:18:05	98
449	13:23:05	96
450	13:28:05	94
451	13:33:05	92
452	13:38:05	91
453	13:43:05	90
454	13:48:05	89
455	13:53:05	88
456	13:58:05	87
457	14:03:05	88
458	14:08:05	88
459	14:13:05	90
460	14:18:05	93
461	14:23:05	96
462	14:28:05	101
463	14:33:05	106
464	14:38:05	111
465	14:43:05	116
466	14:48:05	121
467	14:53:05	126
468	14:58:05	131
469	15:03:05	135
470	15:08:05	140
471	15:13:05	145
472	15:18:05	149
473	15:23:05	153
474	15:28:05	156
475	15:33:05	158
476	15:38:05	160
477	15:43:05	161
478	15:48:05	161
479	15:53:05	161
480	15:58:05	161
481	16:03:05	160
482	16:08:05	160
483	16:13:05	159
484	16:18:05	158
485	16:23:05	158
486	16:28:05	157
487	16:33:05	158
488	16:38:05	159
489	16:43:05	160
490	16:48:05	162
491	16:53:05	163
492	16:58:05	164
493	17:03:05	163
494	17:08:05	161
495	17:13:05	158
496	17:18:05	154
497	17:23:05	150
498	17:28:05	146
499	17:33:05	142
500	17:38:05	139
501	17:43:05	135
502	17:48:05	132
503	17:53:05	129
504	17:58:05	126
505	18:03:05	125
506	18:08:05	125
507	18:13:05	125
508	18:18:05	127
509	18:23:05	130
510	18:28:05	133
511	18:33:05	137
512	18:38:05	142
513	18:43:05	148
514	18:48:05	153
515	18:53:05	158
516	18:58:05	162
517	19:03:05	165
518	19:08:05	168
519	19:13:05	169
520	19:18:05	169
521	19:23:05	168
522	19:28:05	167
523	19:33:05	165
524	19:38:05	163
525	19:43:05	161
526	19:48:05	159
527	19:53:05	157
528	19:58:05	155
529	20:03:05	151
530	20:08:05	147
531	20:13:05	142
532	20:18:05	137
533	20:23:05	132
534	20:28:05	127
535	20:33:05	123
536	20:38:05	120
537	20:43:05	118
538	20:48:05	117
539	20:53:05	116
540	20:58:05	116
541	21:03:05	116
542	21:08:05	117
543	21:13:05	117
544	21:18:05	118
545	21:23:05	118
546	21:28:05	119
547	21:33:05	120
548	21:38:05	120
549	21:43:05	120
550	21:48:05	119
551	21:53:05	118
552	21:58:05	117
553	22:03:05	116
554	22:08:05	115
555	22:13:05	115
556	22:18:05	116
557	22:23:05	117
558	22:28:05	119
559	22:33:05	121
560	22:38:05	123
561	22:43:05	124
562	22:48:05	125
563	22:53:05	125
564	22:58:05	124
565	23:03:05	124
566	23:08:05	123
567	23:13:05	123
568	23:18:05	123
569	23:23:05	123
570	23:28:05	123
571	23:33:05	122
572	23:38:05	121
573	23:43:05	120
574	23:48:05	118
575	23:53:05	117
576	23:58:05	115
