# Supplementary material for: Detrended Fluctuation Analysis in the prediction of type 2 diabetes mellitus in patients at risk: Model optimization and comparison with other metrics
Source: PLoS One. 2019 Dec 18;14(12):e0225817. doi: 10.1371/journal.pone.0225817 (PMC6919578; doi:10.1371/journal.pone.0225817)
Supplement: S1 File — This file includes glucose time series from all patients included in the study and the database with clinical variables. (ZIP) [file pone.0225817.s001.zip › S1/case 64.csv]

	hora	glucemia
1	0:04:18	85
2	0:09:18	88
3	0:14:18	89
4	0:19:18	88
5	0:24:18	87
6	0:29:18	86
7	0:34:18	86
8	0:39:18	86
9	0:44:18	87
10	0:49:18	88
11	0:54:18	90
12	0:59:18	90
13	1:04:18	89
14	1:09:18	87
15	1:14:18	85
16	1:19:18	82
17	1:24:18	79
18	1:29:18	78
19	1:34:18	77
20	1:39:18	77
21	1:44:18	77
22	1:49:18	78
23	1:54:18	79
24	1:59:18	80
25	2:04:18	81
26	2:09:18	81
27	2:14:18	80
28	2:19:18	79
29	2:24:18	77
30	2:29:18	74
31	2:34:18	73
32	2:39:18	72
33	2:44:18	71
34	2:49:18	71
35	2:54:18	71
36	2:59:18	72
37	3:04:18	73
38	3:09:18	73
39	3:14:18	74
40	3:19:18	75
41	3:24:18	76
42	3:29:18	77
43	3:34:18	79
44	3:39:18	80
45	3:44:18	81
46	3:49:18	82
47	3:54:18	83
48	3:59:18	83
49	4:04:18	83
50	4:09:18	82
51	4:14:18	80
52	4:19:18	78
53	4:24:18	76
54	4:29:18	74
55	4:34:18	72
56	4:39:18	71
57	4:44:18	70
58	4:49:18	71
59	4:54:18	72
60	4:59:18	74
61	5:04:18	76
62	5:09:18	78
63	5:14:18	81
64	5:19:18	83
65	5:24:18	85
66	5:29:18	86
67	5:34:18	87
68	5:39:18	88
69	5:44:18	87
70	5:49:18	86
71	5:54:18	84
72	5:59:18	82
73	6:04:18	80
74	6:09:18	79
75	6:14:18	78
76	6:19:18	78
77	6:24:18	78
78	6:29:18	78
79	6:34:18	79
80	6:39:18	79
81	6:44:18	79
82	6:49:18	79
83	6:54:18	79
84	6:59:18	79
85	7:04:18	78
86	7:09:18	78
87	7:14:18	77
88	7:19:18	76
89	7:24:18	75
90	7:29:18	75
91	7:34:18	74
92	7:39:18	74
93	7:44:18	74
94	7:49:18	75
95	7:54:18	74
96	7:59:18	73
97	8:04:18	71
98	8:09:18	69
99	8:14:18	68
100	8:19:18	67
101	8:24:18	67
102	8:29:18	68
103	8:34:18	69
104	8:39:18	71
105	8:44:18	74
106	8:49:18	77
107	8:54:18	80
108	8:59:18	84
109	9:04:18	88
110	9:09:18	91
111	9:14:18	94
112	9:19:18	96
113	9:24:18	97
114	9:29:18	98
115	9:34:18	98
116	9:39:18	99
117	9:44:18	101
118	9:49:18	104
119	9:54:18	109
120	9:59:18	115
121	10:04:18	120
122	10:09:18	125
123	10:14:18	130
124	10:19:18	135
125	10:24:18	143
126	10:29:18	152
127	10:34:18	164
128	10:39:18	175
129	10:44:18	185
130	10:49:18	192
131	10:54:18	196
132	10:59:18	196
133	11:04:18	195
134	11:09:18	191
135	11:14:18	187
136	11:19:18	181
137	11:24:18	176
138	11:29:18	173
139	11:34:18	170
140	11:39:18	167
141	11:44:18	165
142	11:49:18	162
143	11:54:18	156
144	11:59:18	150
145	12:04:18	142
146	12:09:18	134
147	12:14:18	126
148	12:19:18	119
149	12:24:18	112
150	12:29:18	106
151	12:34:18	100
152	12:39:18	96
153	12:44:18	92
154	12:49:18	90
155	12:54:18	88
156	12:59:18	87
157	13:04:18	86
158	13:09:18	85
159	13:14:18	84
160	13:19:18	83
161	13:24:18	83
162	13:29:18	83
163	13:34:18	83
164	13:39:18	85
165	13:44:18	86
166	13:49:18	88
167	13:54:18	90
168	13:59:18	91
169	14:04:18	92
170	14:09:18	94
171	14:14:18	96
172	14:19:18	98
173	14:24:18	101
174	14:29:18	103
175	14:34:18	106
176	14:39:18	109
177	14:44:18	111
178	14:49:18	112
179	14:54:18	112
180	14:59:18	111
181	15:04:18	110
182	15:09:18	109
183	15:14:18	108
184	15:19:18	109
185	15:24:18	111
186	15:29:18	114
187	15:34:18	119
188	15:39:18	126
189	15:44:18	134
190	15:49:18	141
191	15:54:18	146
192	15:59:18	148
193	16:04:18	147
194	16:09:18	145
195	16:14:18	142
196	16:19:18	139
197	16:24:18	136
198	16:29:18	135
199	16:34:18	134
200	16:39:18	135
201	16:44:18	136
202	16:49:18	138
203	16:54:18	141
204	16:59:18	143
205	17:04:18	144
206	17:09:18	145
207	17:14:18	146
208	17:19:18	145
209	17:24:18	144
210	17:29:18	143
211	17:34:18	141
212	17:39:18	139
213	17:44:18	137
214	17:49:18	135
215	17:54:18	133
216	17:59:18	131
217	18:04:18	128
218	18:09:18	124
219	18:14:18	121
220	18:19:18	119
221	18:24:18	118
222	18:29:18	118
223	18:34:18	118
224	18:39:18	118
225	18:44:18	118
226	18:49:18	117
227	18:54:18	115
228	18:59:18	114
229	19:04:18	113
230	19:09:18	113
231	19:14:18	113
232	19:19:18	112
233	19:24:18	112
234	19:29:18	111
235	19:34:18	111
236	19:39:18	111
237	19:44:18	111
238	19:49:18	111
239	19:54:18	111
240	19:59:18	111
241	20:04:18	110
242	20:09:18	110
243	20:14:18	110
244	20:19:18	110
245	20:24:18	110
246	20:29:18	111
247	20:34:18	111
248	20:39:18	110
249	20:44:18	110
250	20:49:18	109
251	20:54:18	109
252	20:59:18	110
253	21:04:18	110
254	21:09:19	110
255	21:14:19	110
256	21:19:19	110
257	21:24:19	110
258	21:29:19	110
259	21:34:19	110
260	21:39:19	110
261	21:44:19	110
262	21:49:19	110
263	21:54:19	110
264	21:59:19	111
265	22:04:19	111
266	22:09:19	113
267	22:14:19	115
268	22:19:19	118
269	22:24:19	121
270	22:29:19	124
271	22:34:19	127
272	22:39:19	130
273	22:44:19	134
274	22:49:19	137
275	22:54:19	139
276	22:59:19	140
277	23:04:19	140
278	23:09:19	139
279	23:14:19	138
280	23:19:19	137
281	23:24:19	135
282	23:29:19	135
283	23:34:19	134
284	23:39:19	133
285	23:44:19	132
286	23:49:19	131
287	23:54:19	131
288	23:59:19	131
289	0:04:19	132
290	0:09:19	133
291	0:14:19	134
292	0:19:19	136
293	0:24:19	138
294	0:29:19	140
295	0:34:19	142
296	0:39:19	143
297	0:44:19	143
298	0:49:19	142
299	0:54:19	141
300	0:59:19	138
301	1:04:19	136
302	1:09:19	135
303	1:14:19	135
304	1:19:19	136
305	1:24:19	138
306	1:29:19	141
307	1:34:19	145
308	1:39:19	149
309	1:44:19	152
310	1:49:19	156
311	1:54:19	159
312	1:59:19	162
313	2:04:19	163
314	2:09:19	163
315	2:14:19	162
316	2:19:19	159
317	2:24:19	156
318	2:29:19	153
319	2:34:19	149
320	2:39:19	145
321	2:44:19	142
322	2:49:19	138
323	2:54:19	134
324	2:59:19	131
325	3:04:19	127
326	3:09:19	125
327	3:14:19	122
328	3:19:19	121
329	3:24:19	120
330	3:29:19	120
331	3:34:19	119
332	3:39:19	118
333	3:44:19	116
334	3:49:19	114
335	3:54:19	112
336	3:59:19	110
337	4:04:19	108
338	4:09:19	108
339	4:14:19	108
340	4:19:19	109
341	4:24:19	109
342	4:29:19	110
343	4:34:19	110
344	4:39:19	111
345	4:44:19	111
346	4:49:19	112
347	4:54:19	114
348	4:59:19	115
349	5:04:19	115
350	5:09:19	114
351	5:14:19	113
352	5:19:19	112
353	5:24:19	112
354	5:29:19	112
355	5:34:19	112
356	5:39:19	113
357	5:44:19	115
358	5:49:19	117
359	5:54:19	119
360	5:59:19	121
361	6:04:19	122
362	6:09:19	123
363	6:14:19	123
364	6:19:19	123
365	6:24:19	123
366	6:29:19	123
367	6:34:19	123
368	6:39:19	123
369	6:44:19	122
370	6:49:19	122
371	6:54:19	121
372	6:59:19	120
373	7:04:19	118
374	7:09:19	116
375	7:14:19	114
376	7:19:19	112
377	7:24:19	112
378	7:29:19	112
379	7:34:19	113
380	7:39:19	115
381	7:44:19	118
382	7:49:19	120
383	7:54:19	122
384	7:59:19	124
385	8:04:19	125
386	8:09:19	126
387	8:14:19	126
388	8:19:19	128
389	8:24:19	130
390	8:29:19	132
391	8:34:19	135
392	8:39:19	137
393	8:44:19	138
394	8:49:19	139
395	8:54:19	139
396	8:59:19	139
397	9:04:19	138
398	9:09:19	136
399	9:14:19	134
400	9:19:19	132
401	9:24:19	130
402	9:29:19	129
403	9:34:19	127
404	9:39:19	126
405	9:44:19	126
406	9:49:19	126
407	9:54:19	127
408	9:59:19	127
409	10:04:19	128
410	10:09:19	128
411	10:14:19	128
412	10:19:19	127
413	10:24:19	125
414	10:29:19	124
415	10:34:19	123
416	10:39:19	123
417	10:44:19	124
418	10:49:19	125
419	10:54:19	126
420	10:59:19	127
421	11:04:19	128
422	11:09:19	128
423	11:14:19	128
424	11:19:19	127
425	11:24:19	126
426	11:29:19	124
427	11:34:19	121
428	11:39:19	117
429	11:44:19	114
430	11:49:19	111
431	11:54:19	109
432	11:59:19	108
433	12:04:19	107
434	12:09:19	107
435	12:14:19	107
436	12:19:19	107
437	12:24:19	107
438	12:29:19	107
439	12:34:19	106
440	12:39:19	106
441	12:44:19	105
442	12:49:19	105
443	12:54:19	104
444	12:59:19	104
445	13:04:19	104
446	13:09:19	104
447	13:14:19	103
448	13:19:19	103
449	13:24:19	103
450	13:29:19	104
451	13:34:19	105
452	13:39:19	107
453	13:44:19	110
454	13:49:19	113
455	13:54:19	114
456	13:59:19	114
457	14:04:19	112
458	14:09:19	108
459	14:14:19	103
460	14:19:19	99
461	14:24:19	95
462	14:29:19	93
463	14:34:19	92
464	14:39:19	92
465	14:44:19	92
466	14:49:19	93
467	14:54:19	94
468	14:59:19	94
469	15:04:19	94
470	15:09:19	94
471	15:14:19	94
472	15:19:19	94
473	15:24:19	94
474	15:29:19	95
475	15:34:19	97
476	15:39:19	99
477	15:44:19	102
478	15:49:19	104
479	15:54:19	105
480	15:59:19	104
481	16:04:19	103
482	16:09:19	101
483	16:14:19	99
484	16:19:19	99
485	16:24:19	100
486	16:29:19	102
487	16:34:19	105
488	16:39:19	108
489	16:44:19	112
490	16:49:19	114
491	16:54:19	116
492	16:59:19	117
493	17:04:19	117
494	17:09:19	116
495	17:14:19	114
496	17:19:19	111
497	17:24:19	108
498	17:29:19	106
499	17:34:19	104
500	17:39:19	102
501	17:44:19	102
502	17:49:19	102
503	17:54:19	103
504	17:59:19	104
505	18:04:19	105
506	18:09:19	106
507	18:14:19	106
508	18:19:19	106
509	18:24:19	106
510	18:29:19	106
511	18:34:19	105
512	18:39:19	105
513	18:44:19	105
514	18:49:19	105
515	18:54:19	105
516	18:59:19	105
517	19:04:19	105
518	19:09:19	106
519	19:14:19	106
520	19:19:19	107
521	19:24:19	107
522	19:29:19	107
523	19:34:19	107
524	19:39:19	107
525	19:44:19	108
526	19:49:19	108
527	19:54:19	109
528	19:59:19	109
529	20:04:19	108
530	20:09:19	107
531	20:14:19	106
532	20:19:19	105
533	20:24:19	104
534	20:29:19	104
535	20:34:19	104
536	20:39:19	106
537	20:44:19	108
538	20:49:19	110
539	20:54:19	112
540	20:59:19	114
541	21:04:19	115
542	21:09:19	114
543	21:14:19	113
544	21:19:19	110
545	21:24:19	107
546	21:29:19	104
547	21:34:19	101
548	21:39:19	99
549	21:44:19	98
550	21:49:19	98
551	21:54:19	98
552	21:59:19	99
553	22:04:19	100
554	22:09:19	101
555	22:14:19	102
556	22:19:19	104
557	22:24:19	106
558	22:29:19	108
559	22:34:19	111
560	22:39:19	113
561	22:44:19	116
562	22:49:19	118
563	22:54:19	119
564	22:59:19	118
565	23:04:19	117
566	23:09:19	115
567	23:14:19	113
568	23:19:19	112
569	23:24:19	110
570	23:29:19	109
571	23:34:19	108
572	23:39:19	107
573	23:44:19	105
574	23:49:19	105
575	23:54:19	104
576	23:59:19	104
