# Supplementary material for: Detrended Fluctuation Analysis in the prediction of type 2 diabetes mellitus in patients at risk: Model optimization and comparison with other metrics
Source: PLoS One. 2019 Dec 18;14(12):e0225817. doi: 10.1371/journal.pone.0225817 (PMC6919578; doi:10.1371/journal.pone.0225817)
Supplement: S1 File — This file includes glucose time series from all patients included in the study and the database with clinical variables. (ZIP) [file pone.0225817.s001.zip › S1/case 65.csv]

	hora	glucemia
1	0:04:32	94
2	0:09:32	95
3	0:14:32	96
4	0:19:32	98
5	0:24:32	100
6	0:29:32	103
7	0:34:32	107
8	0:39:32	110
9	0:44:32	114
10	0:49:32	117
11	0:54:32	119
12	0:59:32	120
13	1:04:32	120
14	1:09:32	119
15	1:14:32	117
16	1:19:32	114
17	1:24:32	111
18	1:29:32	108
19	1:34:32	106
20	1:39:32	105
21	1:44:32	104
22	1:49:32	105
23	1:54:32	107
24	1:59:32	108
25	2:04:32	109
26	2:09:32	109
27	2:14:32	108
28	2:19:32	107
29	2:24:32	107
30	2:29:32	107
31	2:34:33	107
32	2:39:33	108
33	2:44:33	108
34	2:49:33	108
35	2:54:33	107
36	2:59:33	105
37	3:04:33	103
38	3:09:33	101
39	3:14:33	99
40	3:19:33	98
41	3:24:33	97
42	3:29:33	96
43	3:34:33	96
44	3:39:33	96
45	3:44:33	95
46	3:49:33	95
47	3:54:33	94
48	3:59:33	94
49	4:04:33	93
50	4:09:33	93
51	4:14:33	92
52	4:19:33	92
53	4:24:33	91
54	4:29:33	91
55	4:34:33	90
56	4:39:33	89
57	4:44:33	89
58	4:49:33	89
59	4:54:33	89
60	4:59:33	89
61	5:04:33	90
62	5:09:33	90
63	5:14:33	90
64	5:19:33	90
65	5:24:33	91
66	5:29:33	91
67	5:34:33	91
68	5:39:33	91
69	5:44:33	92
70	5:49:33	92
71	5:54:33	92
72	5:59:33	92
73	6:04:33	93
74	6:09:33	94
75	6:14:33	94
76	6:19:33	94
77	6:24:33	94
78	6:29:33	94
79	6:34:33	93
80	6:39:33	92
81	6:44:33	91
82	6:49:33	91
83	6:54:33	90
84	6:59:33	90
85	7:04:33	90
86	7:09:33	90
87	7:14:33	91
88	7:19:33	91
89	7:24:33	91
90	7:29:33	92
91	7:34:33	92
92	7:39:33	92
93	7:44:33	92
94	7:49:33	92
95	7:54:33	91
96	7:59:33	91
97	8:04:33	91
98	8:09:33	91
99	8:14:33	91
100	8:19:33	90
101	8:24:33	90
102	8:29:33	90
103	8:34:33	90
104	8:39:33	90
105	8:44:33	90
106	8:49:33	90
107	8:54:33	91
108	8:59:33	92
109	9:04:33	94
110	9:09:33	98
111	9:14:33	103
112	9:19:33	111
113	9:24:33	119
114	9:29:33	129
115	9:34:33	138
116	9:39:33	147
117	9:44:33	154
118	9:49:33	161
119	9:54:33	167
120	9:59:33	172
121	10:04:33	177
122	10:09:33	181
123	10:14:33	184
124	10:19:33	185
125	10:24:33	185
126	10:29:33	183
127	10:34:33	180
128	10:39:33	175
129	10:44:33	170
130	10:49:33	163
131	10:54:33	158
132	10:59:33	152
133	11:04:33	148
134	11:09:33	145
135	11:14:33	141
136	11:19:33	138
137	11:24:33	135
138	11:29:33	133
139	11:34:33	130
140	11:39:33	128
141	11:44:33	125
142	11:49:33	121
143	11:54:33	116
144	11:59:33	110
145	12:04:33	103
146	12:09:33	97
147	12:14:33	92
148	12:19:33	90
149	12:24:33	90
150	12:29:33	91
151	12:34:33	93
152	12:39:33	95
153	12:44:33	96
154	12:49:33	97
155	12:54:33	99
156	12:59:33	100
157	13:04:33	101
158	13:09:33	102
159	13:14:33	101
160	13:19:33	100
161	13:24:33	98
162	13:29:33	96
163	13:34:33	95
164	13:39:33	94
165	13:44:33	95
166	13:49:33	98
167	13:54:33	101
168	13:59:33	104
169	14:04:33	106
170	14:09:33	107
171	14:14:33	107
172	14:19:33	105
173	14:24:33	103
174	14:29:33	100
175	14:34:33	98
176	14:39:33	96
177	14:44:33	94
178	14:49:33	93
179	14:54:33	92
180	14:59:33	91
181	15:04:33	91
182	15:09:33	91
183	15:14:33	91
184	15:19:33	92
185	15:24:33	93
186	15:29:33	94
187	15:34:33	95
188	15:39:33	96
189	15:44:33	97
190	15:49:33	98
191	15:54:33	100
192	15:59:33	102
193	16:04:33	103
194	16:09:33	104
195	16:14:33	104
196	16:19:33	103
197	16:24:33	102
198	16:29:33	101
199	16:34:33	100
200	16:39:33	100
201	16:44:33	101
202	16:49:33	102
203	16:54:33	103
204	16:59:33	104
205	17:04:33	106
206	17:09:33	109
207	17:14:33	113
208	17:19:33	118
209	17:24:33	122
210	17:29:33	126
211	17:34:33	127
212	17:39:33	126
213	17:44:33	124
214	17:49:33	119
215	17:54:33	114
216	17:59:33	109
217	18:04:33	105
218	18:09:33	102
219	18:14:33	100
220	18:19:33	101
221	18:24:33	104
222	18:29:33	108
223	18:34:33	112
224	18:39:33	115
225	18:44:33	116
226	18:49:33	115
227	18:54:33	112
228	18:59:33	108
229	19:04:33	104
230	19:09:33	100
231	19:14:33	98
232	19:19:33	96
233	19:24:33	97
234	19:29:33	98
235	19:34:33	101
236	19:39:33	103
237	19:44:33	105
238	19:49:33	106
239	19:54:33	105
240	19:59:33	104
241	20:04:33	103
242	20:09:33	103
243	20:14:33	104
244	20:19:33	106
245	20:24:33	108
246	20:29:33	110
247	20:34:33	112
248	20:39:33	114
249	20:44:33	115
250	20:49:33	114
251	20:54:33	113
252	20:59:33	110
253	21:04:33	108
254	21:09:33	105
255	21:14:33	102
256	21:19:33	99
257	21:24:33	98
258	21:29:33	96
259	21:34:33	96
260	21:39:33	97
261	21:44:33	98
262	21:49:33	100
263	21:54:33	101
264	21:59:33	102
265	22:04:33	102
266	22:09:33	102
267	22:14:33	100
268	22:19:33	99
269	22:24:33	98
270	22:29:33	98
271	22:34:33	97
272	22:39:33	97
273	22:44:33	96
274	22:49:33	96
275	22:54:33	95
276	22:59:33	94
277	23:04:33	93
278	23:09:33	92
279	23:14:33	91
280	23:19:33	89
281	23:24:33	88
282	23:29:33	87
283	23:34:33	87
284	23:39:33	88
285	23:44:33	88
286	23:49:33	89
287	23:54:33	90
288	23:59:33	91
289	0:04:33	94
290	0:09:33	97
291	0:14:33	99
292	0:19:33	101
293	0:24:33	102
294	0:29:33	101
295	0:34:33	100
296	0:39:33	98
297	0:44:33	97
298	0:49:33	95
299	0:54:33	94
300	0:59:33	92
301	1:04:33	90
302	1:09:33	88
303	1:14:33	86
304	1:19:33	84
305	1:24:33	83
306	1:29:33	83
307	1:34:33	83
308	1:39:33	83
309	1:44:33	84
310	1:49:33	84
311	1:54:33	84
312	1:59:33	85
313	2:04:33	85
314	2:09:33	85
315	2:14:33	86
316	2:19:33	86
317	2:24:33	86
318	2:29:33	86
319	2:34:33	86
320	2:39:33	86
321	2:44:33	87
322	2:49:33	87
323	2:54:33	88
324	2:59:33	89
325	3:04:33	90
326	3:09:33	90
327	3:14:33	90
328	3:19:33	89
329	3:24:33	89
330	3:29:33	88
331	3:34:33	89
332	3:39:33	89
333	3:44:33	90
334	3:49:33	92
335	3:54:33	95
336	3:59:33	98
337	4:04:33	101
338	4:09:33	102
339	4:14:33	103
340	4:19:33	101
341	4:24:33	99
342	4:29:33	97
343	4:34:33	95
344	4:39:33	93
345	4:44:33	92
346	4:49:33	91
347	4:54:33	90
348	4:59:33	89
349	5:04:33	89
350	5:09:33	89
351	5:14:33	89
352	5:19:33	88
353	5:24:33	87
354	5:29:33	86
355	5:34:33	85
356	5:39:33	84
357	5:44:33	84
358	5:49:33	83
359	5:54:33	83
360	5:59:33	83
361	6:04:33	83
362	6:09:33	84
363	6:14:33	84
364	6:19:33	85
365	6:24:33	86
366	6:29:33	87
367	6:34:33	87
368	6:39:33	89
369	6:44:33	89
370	6:49:33	90
371	6:54:33	91
372	6:59:33	91
373	7:04:33	92
374	7:09:33	92
375	7:14:33	93
376	7:19:33	94
377	7:24:33	95
378	7:29:33	97
379	7:34:33	98
380	7:39:33	99
381	7:44:33	101
382	7:49:33	102
383	7:54:33	102
384	7:59:33	102
385	8:04:33	102
386	8:09:33	101
387	8:14:33	100
388	8:19:33	99
389	8:24:33	100
390	8:29:33	103
391	8:34:33	109
392	8:39:33	116
393	8:44:33	125
394	8:49:33	134
395	8:54:33	142
396	8:59:33	149
397	9:04:33	154
398	9:09:33	160
399	9:14:33	166
400	9:19:33	173
401	9:24:33	180
402	9:29:33	187
403	9:34:33	193
404	9:39:33	199
405	9:44:33	202
406	9:49:33	204
407	9:54:33	205
408	9:59:33	204
409	10:04:33	204
410	10:09:33	205
411	10:14:33	206
412	10:19:33	206
413	10:24:33	205
414	10:29:33	201
415	10:34:33	196
416	10:39:33	188
417	10:44:33	180
418	10:49:33	172
419	10:54:33	165
420	10:59:33	159
421	11:04:33	153
422	11:09:33	148
423	11:14:33	143
424	11:19:33	139
425	11:24:33	135
426	11:29:33	132
427	11:34:33	129
428	11:39:33	125
429	11:44:33	122
430	11:49:33	119
431	11:54:33	117
432	11:59:33	116
433	12:04:33	116
434	12:09:33	118
435	12:14:33	120
436	12:19:33	123
437	12:24:33	125
438	12:29:33	126
439	12:34:33	126
440	12:39:33	125
441	12:44:33	123
442	12:49:33	120
443	12:54:33	116
444	12:59:33	112
445	13:04:33	109
446	13:09:33	106
447	13:14:33	103
448	13:19:33	100
449	13:24:33	98
450	13:29:33	96
451	13:34:33	95
452	13:39:33	95
453	13:44:33	95
454	13:49:33	97
455	13:54:33	98
456	13:59:33	98
457	14:04:33	98
458	14:09:33	97
459	14:14:33	97
460	14:19:33	97
461	14:24:33	98
462	14:29:33	100
463	14:34:33	101
464	14:39:33	103
465	14:44:33	104
466	14:49:33	104
467	14:54:33	104
468	14:59:33	103
469	15:04:33	104
470	15:09:33	107
471	15:14:33	113
472	15:19:33	120
473	15:24:33	127
474	15:29:33	134
475	15:34:33	140
476	15:39:33	147
477	15:44:33	154
478	15:49:33	160
479	15:54:33	164
480	15:59:33	166
481	16:04:33	165
482	16:09:33	161
483	16:14:33	156
484	16:19:33	151
485	16:24:33	147
486	16:29:33	143
487	16:34:33	141
488	16:39:33	140
489	16:44:33	140
490	16:49:33	140
491	16:54:33	140
492	16:59:33	139
493	17:04:33	137
494	17:09:33	135
495	17:14:33	133
496	17:19:33	131
497	17:24:33	129
498	17:29:33	126
499	17:34:33	124
500	17:39:33	121
501	17:44:33	119
502	17:49:33	116
503	17:54:33	113
504	17:59:33	111
505	18:04:33	109
506	18:09:33	106
507	18:14:33	104
508	18:19:33	102
509	18:24:33	100
510	18:29:33	99
511	18:34:33	98
512	18:39:33	98
513	18:44:33	98
514	18:49:33	97
515	18:54:33	96
516	18:59:33	96
517	19:04:33	96
518	19:09:33	97
519	19:14:33	100
520	19:19:33	104
521	19:24:33	109
522	19:29:33	113
523	19:34:33	115
524	19:39:33	117
525	19:44:33	117
526	19:49:33	116
527	19:54:33	115
528	19:59:33	113
529	20:04:33	113
530	20:09:33	114
531	20:14:33	117
532	20:19:33	122
533	20:24:33	130
534	20:29:33	140
535	20:34:33	151
536	20:39:33	161
537	20:44:33	169
538	20:49:33	175
539	20:54:33	179
540	20:59:33	179
541	21:04:33	176
542	21:09:33	171
543	21:14:33	165
544	21:19:33	159
545	21:24:33	153
546	21:29:33	149
547	21:34:33	146
548	21:39:33	143
549	21:44:33	140
550	21:49:33	137
551	21:54:33	132
552	21:59:33	128
553	22:04:33	124
554	22:09:33	121
555	22:14:33	119
556	22:19:33	118
557	22:24:33	117
558	22:29:33	117
559	22:34:33	116
560	22:39:33	115
561	22:44:33	114
562	22:49:33	112
563	22:54:33	110
564	22:59:33	108
565	23:04:33	106
566	23:09:33	103
567	23:14:33	99
568	23:19:33	95
569	23:24:33	92
570	23:29:33	89
571	23:34:33	87
572	23:39:33	86
573	23:44:33	85
574	23:49:33	85
575	23:54:33	86
576	23:59:33	87
