# Supplementary material for: Detrended Fluctuation Analysis in the prediction of type 2 diabetes mellitus in patients at risk: Model optimization and comparison with other metrics
Source: PLoS One. 2019 Dec 18;14(12):e0225817. doi: 10.1371/journal.pone.0225817 (PMC6919578; doi:10.1371/journal.pone.0225817)
Supplement: S1 File — This file includes glucose time series from all patients included in the study and the database with clinical variables. (ZIP) [file pone.0225817.s001.zip › S1/case 66.csv]

	hora	glucemia
1	0:02:43	83
2	0:07:43	84
3	0:12:43	84
4	0:17:43	85
5	0:22:43	85
6	0:27:43	85
7	0:32:43	85
8	0:37:43	85
9	0:42:43	84
10	0:47:43	84
11	0:52:43	84
12	0:57:43	84
13	1:02:43	84
14	1:07:43	84
15	1:12:43	83
16	1:17:43	83
17	1:22:43	82
18	1:27:43	81
19	1:32:43	80
20	1:37:43	79
21	1:42:43	79
22	1:47:43	79
23	1:52:43	79
24	1:57:43	78
25	2:02:43	79
26	2:07:43	79
27	2:12:43	79
28	2:17:43	80
29	2:22:43	80
30	2:27:43	81
31	2:32:43	81
32	2:37:43	81
33	2:42:43	81
34	2:47:43	81
35	2:52:43	80
36	2:57:43	80
37	3:02:43	80
38	3:07:43	79
39	3:12:43	78
40	3:17:43	77
41	3:22:43	76
42	3:27:43	75
43	3:32:43	75
44	3:37:43	75
45	3:42:43	76
46	3:47:43	77
47	3:52:43	77
48	3:57:43	78
49	4:02:43	79
50	4:07:43	79
51	4:12:43	79
52	4:17:43	79
53	4:22:43	78
54	4:27:43	78
55	4:32:43	77
56	4:37:43	77
57	4:42:43	77
58	4:47:43	77
59	4:52:43	77
60	4:57:43	77
61	5:02:43	77
62	5:07:43	77
63	5:12:43	77
64	5:17:43	77
65	5:22:43	78
66	5:27:43	78
67	5:32:43	78
68	5:37:43	78
69	5:42:43	78
70	5:47:43	77
71	5:52:43	77
72	5:57:43	76
73	6:02:43	75
74	6:07:43	74
75	6:12:43	73
76	6:17:43	72
77	6:22:43	71
78	6:27:43	70
79	6:32:43	70
80	6:37:43	69
81	6:42:43	69
82	6:47:43	69
83	6:52:43	70
84	6:57:43	71
85	7:02:43	72
86	7:07:43	73
87	7:12:43	75
88	7:17:43	75
89	7:22:43	75
90	7:27:43	75
91	7:32:43	75
92	7:37:43	76
93	7:42:43	76
94	7:47:43	77
95	7:52:43	78
96	7:57:43	79
97	8:02:43	81
98	8:07:43	83
99	8:12:43	88
100	8:17:43	95
101	8:22:43	104
102	8:27:43	114
103	8:32:43	123
104	8:37:43	130
105	8:42:43	133
106	8:47:43	136
107	8:52:43	138
108	8:57:43	139
109	9:02:43	139
110	9:07:43	138
111	9:12:43	136
112	9:17:43	134
113	9:22:43	132
114	9:27:43	131
115	9:32:43	130
116	9:37:43	131
117	9:42:43	131
118	9:47:43	132
119	9:52:43	133
120	9:57:43	135
121	10:02:43	136
122	10:07:43	136
123	10:12:43	136
124	10:17:43	134
125	10:22:43	132
126	10:27:43	129
127	10:32:43	127
128	10:37:43	123
129	10:42:43	120
130	10:47:43	117
131	10:52:43	116
132	10:57:43	116
133	11:02:43	117
134	11:07:43	118
135	11:12:43	118
136	11:17:43	117
137	11:22:43	116
138	11:27:43	115
139	11:32:43	113
140	11:37:43	112
141	11:42:43	112
142	11:47:43	111
143	11:52:43	111
144	11:57:43	110
145	12:02:43	110
146	12:07:43	109
147	12:12:43	108
148	12:17:43	107
149	12:22:43	105
150	12:27:43	102
151	12:32:43	100
152	12:37:43	97
153	12:42:43	95
154	12:47:43	93
155	12:52:43	92
156	12:57:43	89
157	13:02:43	87
158	13:07:43	85
159	13:12:43	85
160	13:17:43	86
161	13:22:43	90
162	13:27:43	94
163	13:32:43	100
164	13:37:43	106
165	13:42:43	112
166	13:47:43	115
167	13:52:43	118
168	13:57:43	120
169	14:02:43	122
170	14:07:43	126
171	14:12:43	130
172	14:17:43	135
173	14:22:43	139
174	14:27:43	142
175	14:32:43	143
176	14:37:43	143
177	14:42:43	141
178	14:47:43	138
179	14:52:43	134
180	14:57:43	130
181	15:02:43	126
182	15:07:43	122
183	15:12:43	119
184	15:17:43	117
185	15:22:43	116
186	15:27:43	117
187	15:32:43	120
188	15:37:43	123
189	15:42:43	126
190	15:47:43	129
191	15:52:43	132
192	15:57:43	135
193	16:02:43	138
194	16:07:43	140
195	16:12:43	140
196	16:17:43	137
197	16:22:43	130
198	16:27:43	123
199	16:32:43	116
200	16:37:43	112
201	16:42:43	108
202	16:47:43	106
203	16:52:43	105
204	16:57:43	104
205	17:02:43	102
206	17:07:43	101
207	17:12:43	99
208	17:17:43	98
209	17:22:43	98
210	17:27:43	98
211	17:32:43	98
212	17:37:43	98
213	17:42:43	98
214	17:47:43	98
215	17:52:43	97
216	17:57:43	97
217	18:02:43	97
218	18:07:43	97
219	18:12:43	98
220	18:17:43	98
221	18:22:43	97
222	18:27:43	95
223	18:32:43	94
224	18:37:43	92
225	18:42:43	91
226	18:47:43	90
227	18:52:43	88
228	18:57:43	87
229	19:02:43	85
230	19:07:43	83
231	19:12:43	81
232	19:17:43	80
233	19:22:43	80
234	19:27:43	79
235	19:32:43	79
236	19:37:43	80
237	19:42:43	82
238	19:47:43	83
239	19:52:43	84
240	19:57:43	84
241	20:02:43	84
242	20:07:43	83
243	20:12:43	84
244	20:17:43	86
245	20:22:43	91
246	20:27:43	99
247	20:32:43	107
248	20:37:43	114
249	20:42:44	117
250	20:47:44	118
251	20:52:44	116
252	20:57:44	113
253	21:02:44	109
254	21:07:44	106
255	21:12:44	104
256	21:17:44	102
257	21:22:44	100
258	21:27:44	98
259	21:32:44	97
260	21:37:44	95
261	21:42:44	94
262	21:47:44	93
263	21:52:44	91
264	21:57:44	91
265	22:02:44	91
266	22:07:44	92
267	22:12:44	93
268	22:17:44	94
269	22:22:44	96
270	22:27:44	98
271	22:32:44	100
272	22:37:44	101
273	22:42:44	103
274	22:47:44	104
275	22:52:44	104
276	22:57:44	104
277	23:02:44	104
278	23:07:44	104
279	23:12:44	104
280	23:17:44	104
281	23:22:44	104
282	23:27:44	104
283	23:32:44	103
284	23:37:44	102
285	23:42:44	100
286	23:47:44	98
287	23:52:44	97
288	23:57:44	95
289	0:02:44	95
290	0:07:44	94
291	0:12:44	94
292	0:17:44	95
293	0:22:44	96
294	0:27:44	96
295	0:32:44	97
296	0:37:44	97
297	0:42:44	97
298	0:47:44	96
299	0:52:44	95
300	0:57:44	94
301	1:02:44	94
302	1:07:44	93
303	1:12:44	92
304	1:17:44	91
305	1:22:44	89
306	1:27:44	88
307	1:32:44	86
308	1:37:44	85
309	1:42:44	85
310	1:47:44	85
311	1:52:44	84
312	1:57:44	84
313	2:02:44	83
314	2:07:44	83
315	2:12:44	82
316	2:17:44	81
317	2:22:44	81
318	2:27:44	80
319	2:32:44	80
320	2:37:44	79
321	2:42:44	77
322	2:47:44	75
323	2:52:44	74
324	2:57:44	73
325	3:02:44	73
326	3:07:44	73
327	3:12:44	74
328	3:17:44	74
329	3:22:44	74
330	3:27:44	74
331	3:32:44	74
332	3:37:44	73
333	3:42:44	72
334	3:47:44	72
335	3:52:44	70
336	3:57:44	69
337	4:02:44	68
338	4:07:44	67
339	4:12:44	65
340	4:17:44	64
341	4:22:44	63
342	4:27:44	62
343	4:32:44	61
344	4:37:44	60
345	4:42:44	60
346	4:47:44	59
347	4:52:44	58
348	4:57:44	58
349	5:02:44	58
350	5:07:44	57
351	5:12:44	58
352	5:17:44	59
353	5:22:44	61
354	5:27:44	63
355	5:32:44	64
356	5:37:44	65
357	5:42:44	65
358	5:47:44	65
359	5:52:44	63
360	5:57:44	62
361	6:02:44	60
362	6:07:44	58
363	6:12:44	57
364	6:17:44	56
365	6:22:44	56
366	6:27:44	56
367	6:32:44	56
368	6:37:44	57
369	6:42:44	58
370	6:47:44	58
371	6:52:44	58
372	6:57:44	57
373	7:02:44	56
374	7:07:44	55
375	7:12:44	54
376	7:17:44	55
377	7:22:44	56
378	7:27:44	57
379	7:32:44	57
380	7:37:44	57
381	7:42:44	57
382	7:47:44	58
383	7:52:44	60
384	7:57:44	62
385	8:02:44	65
386	8:07:44	68
387	8:12:44	71
388	8:17:44	76
389	8:22:44	83
390	8:27:44	92
391	8:32:44	101
392	8:37:44	109
393	8:42:44	114
394	8:47:44	114
395	8:52:44	110
396	8:57:44	103
397	9:02:44	95
398	9:07:44	88
399	9:12:44	85
400	9:17:44	86
401	9:22:44	92
402	9:27:44	100
403	9:32:44	107
404	9:37:44	112
405	9:42:44	115
406	9:47:44	116
407	9:52:44	116
408	9:57:44	117
409	10:02:44	118
410	10:07:44	119
411	10:12:44	120
412	10:17:44	121
413	10:22:44	122
414	10:27:44	122
415	10:32:44	122
416	10:37:44	119
417	10:42:44	115
418	10:47:44	109
419	10:52:44	100
420	10:57:44	91
421	11:02:44	83
422	11:07:44	76
423	11:12:44	73
424	11:17:44	72
425	11:22:44	72
426	11:27:44	73
427	11:32:44	72
428	11:37:44	69
429	11:42:44	64
430	11:47:44	60
431	11:52:44	57
432	11:57:44	56
433	12:02:44	57
434	12:07:44	61
435	12:12:44	67
436	12:17:44	72
437	12:22:44	76
438	12:27:44	77
439	12:32:44	75
440	12:37:44	72
441	12:42:44	68
442	12:47:44	65
443	12:52:44	62
444	12:57:44	60
445	13:02:44	58
446	13:07:44	58
447	13:12:44	60
448	13:17:44	65
449	13:22:44	75
450	13:27:44	88
451	13:32:44	104
452	13:37:44	121
453	13:42:44	136
454	13:47:44	148
455	13:52:44	157
456	13:57:44	162
457	14:02:44	166
458	14:07:44	169
459	14:12:44	171
460	14:17:44	175
461	14:22:44	179
462	14:27:44	184
463	14:32:44	188
464	14:37:44	190
465	14:42:44	189
466	14:47:44	186
467	14:52:44	181
468	14:57:44	176
469	15:02:44	171
470	15:07:44	166
471	15:12:44	162
472	15:17:44	158
473	15:22:44	155
474	15:27:44	152
475	15:32:44	149
476	15:37:44	146
477	15:42:44	143
478	15:47:44	139
479	15:52:44	134
480	15:57:44	130
481	16:02:44	127
482	16:07:44	125
483	16:12:44	125
484	16:17:44	126
485	16:22:44	129
486	16:27:44	130
487	16:32:44	130
488	16:37:44	127
489	16:42:44	123
490	16:47:44	117
491	16:52:44	111
492	16:57:44	105
493	17:02:44	101
494	17:07:44	98
495	17:12:44	96
496	17:17:44	94
497	17:22:44	92
498	17:27:44	89
499	17:32:44	85
500	17:37:44	81
501	17:42:44	76
502	17:47:44	72
503	17:52:44	69
504	17:57:44	67
505	18:02:44	67
506	18:07:44	67
507	18:12:44	67
508	18:17:44	66
509	18:22:44	66
510	18:27:44	67
511	18:32:44	67
512	18:37:44	69
513	18:42:44	70
514	18:47:44	72
515	18:52:44	72
516	18:57:44	72
517	19:02:44	72
518	19:07:44	70
519	19:12:44	68
520	19:17:44	65
521	19:22:44	63
522	19:27:44	62
523	19:32:44	61
524	19:37:44	61
525	19:42:44	61
526	19:47:44	62
527	19:52:44	64
528	19:57:44	65
529	20:02:44	67
530	20:07:44	70
531	20:12:44	73
532	20:17:44	76
533	20:22:44	79
534	20:27:44	82
535	20:32:44	83
536	20:37:44	84
537	20:42:44	83
538	20:47:44	82
539	20:52:44	81
540	20:57:44	80
541	21:02:44	79
542	21:07:44	78
543	21:12:44	77
544	21:17:44	76
545	21:22:44	75
546	21:27:44	74
547	21:32:44	74
548	21:37:44	73
549	21:42:44	71
550	21:47:44	69
551	21:52:44	67
552	21:57:44	65
553	22:02:44	64
554	22:07:44	63
555	22:12:44	62
556	22:17:44	62
557	22:22:44	61
558	22:27:44	60
559	22:32:44	59
560	22:37:44	58
561	22:42:44	57
562	22:47:44	56
563	22:52:44	56
564	22:57:44	55
565	23:02:44	56
566	23:07:44	57
567	23:12:44	59
568	23:17:44	61
569	23:22:44	62
570	23:27:44	64
571	23:32:44	64
572	23:37:44	64
573	23:42:44	64
574	23:47:44	64
575	23:52:44	64
576	23:57:44	63
