# Supplementary material for: Detrended Fluctuation Analysis in the prediction of type 2 diabetes mellitus in patients at risk: Model optimization and comparison with other metrics
Source: PLoS One. 2019 Dec 18;14(12):e0225817. doi: 10.1371/journal.pone.0225817 (PMC6919578; doi:10.1371/journal.pone.0225817)
Supplement: S1 File — This file includes glucose time series from all patients included in the study and the database with clinical variables. (ZIP) [file pone.0225817.s001.zip › S1/case 67.csv]

	hora	glucemia
1	0:02:44	99
2	0:07:44	99
3	0:12:44	101
4	0:17:44	103
5	0:22:44	104
6	0:27:44	104
7	0:32:44	103
8	0:37:44	101
9	0:42:44	98
10	0:47:44	95
11	0:52:44	93
12	0:57:44	92
13	1:02:44	91
14	1:07:44	91
15	1:12:44	91
16	1:17:44	91
17	1:22:44	91
18	1:27:44	90
19	1:32:44	88
20	1:37:44	86
21	1:42:44	84
22	1:47:44	82
23	1:52:44	81
24	1:57:44	81
25	2:02:44	83
26	2:07:44	87
27	2:12:44	90
28	2:17:44	94
29	2:22:44	96
30	2:27:44	98
31	2:32:44	99
32	2:37:44	99
33	2:42:44	100
34	2:47:44	100
35	2:52:44	100
36	2:57:44	100
37	3:02:44	100
38	3:07:44	100
39	3:12:44	100
40	3:17:44	100
41	3:22:44	100
42	3:27:44	99
43	3:32:44	99
44	3:37:44	98
45	3:42:44	98
46	3:47:44	97
47	3:52:44	97
48	3:57:44	96
49	4:02:44	95
50	4:07:44	94
51	4:12:44	94
52	4:17:44	94
53	4:22:44	94
54	4:27:44	94
55	4:32:44	94
56	4:37:44	95
57	4:42:44	95
58	4:47:44	95
59	4:52:44	96
60	4:57:44	96
61	5:02:44	97
62	5:07:44	98
63	5:12:44	98
64	5:17:44	99
65	5:22:44	99
66	5:27:44	99
67	5:32:44	99
68	5:37:44	99
69	5:42:44	99
70	5:47:44	98
71	5:52:44	97
72	5:57:44	96
73	6:02:44	96
74	6:07:44	95
75	6:12:44	95
76	6:17:44	94
77	6:22:44	93
78	6:27:44	93
79	6:32:44	93
80	6:37:44	94
81	6:42:44	96
82	6:47:44	98
83	6:52:44	101
84	6:57:44	106
85	7:02:44	111
86	7:07:44	116
87	7:12:44	120
88	7:17:44	123
89	7:22:44	124
90	7:27:44	124
91	7:32:44	124
92	7:37:44	123
93	7:42:44	123
94	7:47:44	123
95	7:52:44	123
96	7:57:44	122
97	8:02:44	120
98	8:07:44	118
99	8:12:44	114
100	8:17:44	110
101	8:22:44	107
102	8:27:44	105
103	8:32:44	104
104	8:37:44	103
105	8:42:44	104
106	8:47:44	105
107	8:52:44	106
108	8:57:44	107
109	9:02:44	107
110	9:07:44	108
111	9:12:44	108
112	9:17:44	108
113	9:22:44	108
114	9:27:44	107
115	9:32:44	107
116	9:37:44	105
117	9:42:44	104
118	9:47:44	102
119	9:52:44	101
120	9:57:44	101
121	10:02:44	103
122	10:07:44	107
123	10:12:44	113
124	10:17:44	119
125	10:22:44	124
126	10:27:44	127
127	10:32:44	128
128	10:37:44	126
129	10:42:44	122
130	10:47:44	117
131	10:52:44	112
132	10:57:44	107
133	11:02:44	103
134	11:07:44	100
135	11:12:44	99
136	11:17:44	100
137	11:22:44	102
138	11:27:44	105
139	11:32:44	107
140	11:37:44	110
141	11:42:44	111
142	11:47:44	111
143	11:52:44	110
144	11:57:44	109
145	12:02:44	107
146	12:07:44	105
147	12:12:44	103
148	12:17:44	101
149	12:22:44	98
150	12:27:44	96
151	12:32:44	94
152	12:37:44	93
153	12:42:44	93
154	12:47:44	94
155	12:52:44	95
156	12:57:44	98
157	13:02:44	100
158	13:07:44	101
159	13:12:44	102
160	13:17:44	100
161	13:22:44	97
162	13:27:44	93
163	13:32:44	89
164	13:37:44	85
165	13:42:44	83
166	13:47:44	82
167	13:52:44	84
168	13:57:44	87
169	14:02:44	91
170	14:07:44	94
171	14:12:44	95
172	14:17:44	94
173	14:22:44	92
174	14:27:44	91
175	14:32:44	89
176	14:37:44	88
177	14:42:44	88
178	14:47:44	88
179	14:52:44	89
180	14:57:44	91
181	15:02:44	93
182	15:07:44	95
183	15:12:44	95
184	15:17:44	93
185	15:22:44	89
186	15:27:44	85
187	15:32:44	80
188	15:37:44	77
189	15:42:44	76
190	15:47:44	76
191	15:52:44	77
192	15:57:44	79
193	16:02:44	81
194	16:07:44	82
195	16:12:44	83
196	16:17:44	84
197	16:22:44	84
198	16:27:44	83
199	16:32:44	82
200	16:37:44	80
201	16:42:44	79
202	16:47:44	78
203	16:52:44	78
204	16:57:44	79
205	17:02:44	80
206	17:07:44	81
207	17:12:44	82
208	17:17:44	83
209	17:22:44	83
210	17:27:44	82
211	17:32:44	81
212	17:37:44	81
213	17:42:44	82
214	17:47:44	84
215	17:52:44	87
216	17:57:44	91
217	18:02:44	95
218	18:07:44	98
219	18:12:44	101
220	18:17:44	102
221	18:22:44	102
222	18:27:44	100
223	18:32:44	97
224	18:37:44	94
225	18:42:44	94
226	18:47:44	95
227	18:52:44	98
228	18:57:44	101
229	19:02:44	102
230	19:07:44	102
231	19:12:44	101
232	19:17:44	99
233	19:22:44	96
234	19:27:44	92
235	19:32:44	88
236	19:37:44	85
237	19:42:44	82
238	19:47:44	80
239	19:52:44	79
240	19:57:44	80
241	20:02:44	81
242	20:07:44	82
243	20:12:44	83
244	20:17:44	83
245	20:22:44	85
246	20:27:44	86
247	20:32:44	87
248	20:37:44	87
249	20:42:44	85
250	20:47:44	82
251	20:52:44	77
252	20:57:44	74
253	21:02:44	72
254	21:07:44	72
255	21:12:44	75
256	21:17:44	79
257	21:22:44	83
258	21:27:44	86
259	21:32:44	89
260	21:37:44	90
261	21:42:44	90
262	21:47:44	89
263	21:52:44	88
264	21:57:44	86
265	22:02:44	84
266	22:07:44	83
267	22:12:44	82
268	22:17:44	82
269	22:22:44	82
270	22:27:44	82
271	22:32:44	83
272	22:37:44	84
273	22:42:44	84
274	22:47:44	85
275	22:52:44	85
276	22:57:44	86
277	23:02:44	86
278	23:07:44	88
279	23:12:44	90
280	23:17:44	92
281	23:22:44	95
282	23:27:44	97
283	23:32:44	98
284	23:37:44	98
285	23:42:44	99
286	23:47:44	101
287	23:52:44	105
288	23:57:44	109
289	0:02:44	114
290	0:07:44	117
291	0:12:44	120
292	0:17:44	120
293	0:22:44	120
294	0:27:44	119
295	0:32:44	118
296	0:37:44	116
297	0:42:44	114
298	0:47:44	113
299	0:52:44	112
300	0:57:44	111
301	1:02:44	111
302	1:07:44	111
303	1:12:44	111
304	1:17:44	112
305	1:22:44	113
306	1:27:44	114
307	1:32:44	116
308	1:37:44	117
309	1:42:44	117
310	1:47:44	116
311	1:52:44	115
312	1:57:44	113
313	2:02:44	112
314	2:07:44	110
315	2:12:44	107
316	2:17:44	106
317	2:22:44	104
318	2:27:44	103
319	2:32:44	102
320	2:37:44	102
321	2:42:44	102
322	2:47:44	103
323	2:52:44	104
324	2:57:44	105
325	3:02:44	106
326	3:07:44	107
327	3:12:44	108
328	3:17:44	109
329	3:22:44	109
330	3:27:44	109
331	3:32:44	108
332	3:37:44	108
333	3:42:44	106
334	3:47:44	105
335	3:52:44	104
336	3:57:44	102
337	4:02:44	99
338	4:07:44	97
339	4:12:44	95
340	4:17:44	93
341	4:22:44	92
342	4:27:44	92
343	4:32:44	91
344	4:37:44	91
345	4:42:44	91
346	4:47:44	91
347	4:52:44	90
348	4:57:44	90
349	5:02:44	90
350	5:07:44	89
351	5:12:44	89
352	5:17:44	88
353	5:22:44	88
354	5:27:44	87
355	5:32:44	86
356	5:37:44	86
357	5:42:44	85
358	5:47:44	85
359	5:52:44	84
360	5:57:44	84
361	6:02:44	83
362	6:07:44	83
363	6:12:44	83
364	6:17:44	82
365	6:22:44	82
366	6:27:44	81
367	6:32:44	81
368	6:37:44	81
369	6:42:44	82
370	6:47:44	82
371	6:52:44	82
372	6:57:44	82
373	7:02:44	82
374	7:07:44	82
375	7:12:44	82
376	7:17:44	81
377	7:22:44	81
378	7:27:44	80
379	7:32:44	80
380	7:37:44	80
381	7:42:44	80
382	7:47:44	80
383	7:52:44	80
384	7:57:44	80
385	8:02:44	80
386	8:07:44	80
387	8:12:44	80
388	8:17:44	80
389	8:22:44	80
390	8:27:44	80
391	8:32:44	80
392	8:37:44	79
393	8:42:44	79
394	8:47:44	79
395	8:52:44	79
396	8:57:44	78
397	9:02:44	78
398	9:07:44	78
399	9:12:44	78
400	9:17:44	78
401	9:22:44	79
402	9:27:44	80
403	9:32:44	83
404	9:37:44	88
405	9:42:44	94
406	9:47:44	99
407	9:52:44	102
408	9:57:44	103
409	10:02:44	101
410	10:07:44	97
411	10:12:44	91
412	10:17:44	86
413	10:22:44	82
414	10:27:44	80
415	10:32:44	79
416	10:37:44	80
417	10:42:44	82
418	10:47:44	83
419	10:52:44	85
420	10:57:44	86
421	11:02:44	87
422	11:07:44	87
423	11:12:44	88
424	11:17:44	88
425	11:22:44	89
426	11:27:44	89
427	11:32:44	90
428	11:37:44	90
429	11:42:44	90
430	11:47:44	91
431	11:52:44	91
432	11:57:44	92
433	12:02:44	92
434	12:07:44	92
435	12:12:44	93
436	12:17:44	94
437	12:22:44	95
438	12:27:44	97
439	12:32:44	101
440	12:37:44	106
441	12:42:44	111
442	12:47:44	115
443	12:52:44	118
444	12:57:44	118
445	13:02:44	116
446	13:07:44	113
447	13:12:44	111
448	13:17:44	108
449	13:22:44	107
450	13:27:44	107
451	13:32:44	108
452	13:37:44	109
453	13:42:44	108
454	13:47:44	107
455	13:52:44	106
456	13:57:44	103
457	14:02:44	101
458	14:07:44	100
459	14:12:44	99
460	14:17:44	99
461	14:22:44	99
462	14:27:44	99
463	14:32:44	99
464	14:37:44	99
465	14:42:44	99
466	14:47:44	99
467	14:52:44	99
468	14:57:44	99
469	15:02:44	99
470	15:07:44	99
471	15:12:44	100
472	15:17:44	100
473	15:22:44	99
474	15:27:44	98
475	15:32:44	95
476	15:37:44	93
477	15:42:44	91
478	15:47:44	89
479	15:52:44	89
480	15:57:44	90
481	16:02:44	92
482	16:07:44	93
483	16:12:44	94
484	16:17:44	94
485	16:22:44	93
486	16:27:44	92
487	16:32:44	91
488	16:37:44	90
489	16:42:44	89
490	16:47:44	89
491	16:52:44	88
492	16:57:44	89
493	17:02:44	89
494	17:07:44	89
495	17:12:44	90
496	17:17:44	90
497	17:22:44	90
498	17:27:44	89
499	17:32:44	88
500	17:37:44	87
501	17:42:44	85
502	17:47:44	84
503	17:52:44	83
504	17:57:44	83
505	18:02:44	83
506	18:07:44	84
507	18:12:44	86
508	18:17:44	87
509	18:22:44	88
510	18:27:44	89
511	18:32:44	90
512	18:37:44	92
513	18:42:44	93
514	18:47:44	94
515	18:52:44	95
516	18:57:44	94
517	19:02:44	93
518	19:07:44	92
519	19:12:44	89
520	19:17:44	87
521	19:22:44	86
522	19:27:44	85
523	19:32:44	85
524	19:37:44	85
525	19:42:44	85
526	19:47:44	86
527	19:52:44	86
528	19:57:44	86
529	20:02:44	86
530	20:07:44	86
531	20:12:44	85
532	20:17:44	85
533	20:22:44	85
534	20:27:44	85
535	20:32:44	86
536	20:37:44	87
537	20:42:44	89
538	20:47:44	91
539	20:52:44	92
540	20:57:44	94
541	21:02:44	95
542	21:07:44	95
543	21:12:44	95
544	21:17:44	95
545	21:22:44	94
546	21:27:44	94
547	21:32:44	93
548	21:37:44	93
549	21:42:44	92
550	21:47:44	92
551	21:52:44	91
552	21:57:44	91
553	22:02:44	91
554	22:07:44	92
555	22:12:44	93
556	22:17:44	95
557	22:22:44	98
558	22:27:44	100
559	22:32:44	102
560	22:37:44	103
561	22:42:44	103
562	22:47:44	102
563	22:52:44	101
564	22:57:44	101
565	23:02:44	100
566	23:07:44	100
567	23:12:44	100
568	23:17:44	100
569	23:22:44	99
570	23:27:44	98
571	23:32:44	98
572	23:37:44	97
573	23:42:44	96
574	23:47:44	95
575	23:52:44	94
576	23:57:44	93
