# Supplementary material for: Detrended Fluctuation Analysis in the prediction of type 2 diabetes mellitus in patients at risk: Model optimization and comparison with other metrics
Source: PLoS One. 2019 Dec 18;14(12):e0225817. doi: 10.1371/journal.pone.0225817 (PMC6919578; doi:10.1371/journal.pone.0225817)
Supplement: S1 File — This file includes glucose time series from all patients included in the study and the database with clinical variables. (ZIP) [file pone.0225817.s001.zip › S1/case 68.csv]

	hora	glucemia
1	00:03:55	144
2	00:08:55	143
3	00:13:55	141
4	00:18:55	139
5	00:23:55	138
6	00:28:55	136
7	00:33:55	135
8	00:38:55	134
9	00:43:55	133
10	00:48:55	132
11	00:53:55	132
12	00:58:55	131
13	01:03:55	130
14	01:08:55	129
15	01:13:55	128
16	01:18:55	126
17	01:23:55	125
18	01:28:55	124
19	01:33:55	123
20	01:38:55	123
21	01:43:55	124
22	01:48:55	125
23	01:53:55	127
24	01:58:55	129
25	02:03:55	131
26	02:08:55	134
27	02:13:55	136
28	02:18:55	138
29	02:23:55	140
30	02:28:55	141
31	02:33:55	141
32	02:38:55	140
33	02:43:55	139
34	02:48:55	138
35	02:53:55	136
36	02:58:55	134
37	03:03:55	133
38	03:08:55	131
39	03:13:55	130
40	03:18:55	128
41	03:23:55	127
42	03:28:55	126
43	03:33:55	125
44	03:38:55	125
45	03:43:55	124
46	03:48:55	124
47	03:53:55	124
48	03:58:55	124
49	04:03:55	124
50	04:08:55	123
51	04:13:55	123
52	04:18:55	123
53	04:23:55	123
54	04:28:55	123
55	04:33:55	122
56	04:38:55	121
57	04:43:55	121
58	04:48:55	119
59	04:53:55	118
60	04:58:55	117
61	05:03:55	116
62	05:08:55	114
63	05:13:55	114
64	05:18:55	113
65	05:23:55	113
66	05:28:55	113
67	05:33:55	114
68	05:38:55	114
69	05:43:55	114
70	05:48:55	115
71	05:53:55	115
72	05:58:55	116
73	06:03:55	116
74	06:08:55	117
75	06:13:55	117
76	06:18:55	117
77	06:23:55	118
78	06:28:55	118
79	06:33:55	118
80	06:38:55	118
81	06:43:55	117
82	06:48:55	116
83	06:53:55	116
84	06:58:55	115
85	07:03:55	115
86	07:08:55	115
87	07:13:55	115
88	07:18:55	115
89	07:23:55	116
90	07:28:55	117
91	07:33:55	118
92	07:38:55	119
93	07:43:55	121
94	07:48:55	123
95	07:53:55	125
96	07:58:55	127
97	08:03:55	129
98	08:08:55	130
99	08:13:55	130
100	08:18:55	130
101	08:23:55	130
102	08:28:55	129
103	08:33:55	128
104	08:38:55	127
105	08:43:55	127
106	08:48:55	126
107	08:53:55	126
108	08:58:55	126
109	09:03:55	126
110	09:08:55	126
111	09:13:55	126
112	09:18:55	126
113	09:23:55	126
114	09:28:55	127
115	09:33:55	127
116	09:38:55	127
117	09:43:55	127
118	09:48:55	126
119	09:53:55	125
120	09:58:55	123
121	10:03:55	122
122	10:08:55	122
123	10:13:55	121
124	10:18:55	120
125	10:23:55	120
126	10:28:55	120
127	10:33:55	120
128	10:38:55	120
129	10:43:55	120
130	10:48:55	120
131	10:53:55	120
132	10:58:55	120
133	11:03:55	119
134	11:08:55	119
135	11:13:55	118
136	11:18:55	117
137	11:23:55	117
138	11:28:55	116
139	11:33:55	116
140	11:38:55	116
141	11:43:55	115
142	11:48:55	115
143	11:53:55	115
144	11:58:55	114
145	12:03:55	114
146	12:08:55	114
147	12:13:55	114
148	12:18:55	114
149	12:23:55	113
150	12:28:55	112
151	12:33:55	111
152	12:38:55	110
153	12:43:55	109
154	12:48:55	109
155	12:53:55	108
156	12:58:55	107
157	13:03:55	107
158	13:08:55	107
159	13:13:55	106
160	13:18:55	106
161	13:23:55	106
162	13:28:55	106
163	13:33:55	106
164	13:38:55	105
165	13:43:55	105
166	13:48:55	105
167	13:53:55	104
168	13:58:55	104
169	14:03:55	104
170	14:08:55	105
171	14:13:55	105
172	14:18:55	105
173	14:23:55	106
174	14:28:55	106
175	14:33:55	108
176	14:38:55	110
177	14:43:55	112
178	14:48:55	116
179	14:53:55	120
180	14:58:55	124
181	15:03:55	128
182	15:08:55	131
183	15:13:55	133
184	15:18:55	134
185	15:23:55	135
186	15:28:55	136
187	15:33:55	136
188	15:38:55	136
189	15:43:55	137
190	15:48:55	138
191	15:53:55	139
192	15:58:55	139
193	16:03:55	140
194	16:08:55	141
195	16:13:55	142
196	16:18:55	142
197	16:23:55	142
198	16:28:55	142
199	16:33:55	141
200	16:38:55	140
201	16:43:55	138
202	16:48:55	137
203	16:53:55	135
204	16:58:55	133
205	17:03:55	131
206	17:08:55	129
207	17:13:55	127
208	17:18:55	125
209	17:23:55	123
210	17:28:55	121
211	17:33:55	120
212	17:38:55	120
213	17:43:55	119
214	17:48:55	119
215	17:53:55	119
216	17:58:55	118
217	18:03:55	118
218	18:08:55	117
219	18:13:55	117
220	18:18:55	117
221	18:23:55	118
222	18:28:55	118
223	18:33:55	118
224	18:38:55	118
225	18:43:55	117
226	18:48:55	117
227	18:53:55	116
228	18:58:55	115
229	19:03:55	113
230	19:08:55	112
231	19:13:55	111
232	19:18:55	110
233	19:23:55	109
234	19:28:55	109
235	19:33:55	109
236	19:38:55	109
237	19:43:55	110
238	19:48:55	109
239	19:53:55	109
240	19:58:55	109
241	20:03:55	108
242	20:08:55	108
243	20:13:55	108
244	20:18:55	109
245	20:23:55	109
246	20:28:55	109
247	20:33:55	108
248	20:38:55	106
249	20:43:55	104
250	20:48:55	101
251	20:53:55	NA
252	20:58:55	NA
253	21:02:19	NA
254	21:07:49	NA
255	21:12:49	NA
256	21:17:49	NA
257	21:22:49	NA
258	21:27:49	NA
259	21:32:49	NA
260	21:37:49	97
261	21:42:49	100
262	21:47:49	104
263	21:52:49	108
264	21:57:49	112
265	22:02:49	115
266	22:07:49	116
267	22:12:49	118
268	22:17:49	118
269	22:22:49	118
270	22:27:49	117
271	22:32:49	117
272	22:37:49	115
273	22:42:49	114
274	22:47:49	112
275	22:52:49	110
276	22:57:49	108
277	23:02:49	106
278	23:07:49	105
279	23:12:49	103
280	23:17:49	102
281	23:22:49	101
282	23:27:49	100
283	23:32:49	100
284	23:37:49	100
285	23:42:49	100
286	23:47:49	100
287	23:52:49	101
288	23:57:49	102
289	00:02:49	103
290	00:07:49	104
291	00:12:49	104
292	00:17:49	104
293	00:22:49	104
294	00:27:49	104
295	00:32:49	104
296	00:37:49	104
297	00:42:49	104
298	00:47:49	104
299	00:52:49	104
300	00:57:49	105
301	01:02:49	106
302	01:07:49	106
303	01:12:49	107
304	01:17:49	107
305	01:22:49	107
306	01:27:49	107
307	01:32:49	107
308	01:37:49	106
309	01:42:49	106
310	01:47:49	105
311	01:52:49	104
312	01:57:49	103
313	02:02:49	103
314	02:07:49	103
315	02:12:49	102
316	02:17:49	102
317	02:22:49	103
318	02:27:49	103
319	02:32:49	103
320	02:37:49	104
321	02:42:49	104
322	02:47:49	105
323	02:52:49	105
324	02:57:49	105
325	03:02:49	105
326	03:07:49	106
327	03:12:49	106
328	03:17:49	106
329	03:22:49	105
330	03:27:49	105
331	03:32:49	104
332	03:37:49	103
333	03:42:49	102
334	03:47:49	102
335	03:52:49	101
336	03:57:49	101
337	04:02:49	101
338	04:07:49	101
339	04:12:49	102
340	04:17:49	102
341	04:22:49	102
342	04:27:49	102
343	04:32:49	102
344	04:37:49	101
345	04:42:49	101
346	04:47:49	101
347	04:52:49	100
348	04:57:49	100
349	05:02:49	100
350	05:07:49	100
351	05:12:49	100
352	05:17:49	101
353	05:22:49	101
354	05:27:49	101
355	05:32:49	102
356	05:37:49	102
357	05:42:49	101
358	05:47:49	101
359	05:52:49	100
360	05:57:49	100
361	06:02:49	99
362	06:07:49	99
363	06:12:49	100
364	06:17:49	100
365	06:22:49	101
366	06:27:49	102
367	06:32:49	102
368	06:37:49	103
369	06:42:49	103
370	06:47:49	103
371	06:52:49	103
372	06:57:49	103
373	07:02:49	103
374	07:07:49	104
375	07:12:49	104
376	07:17:49	105
377	07:22:49	106
378	07:27:49	107
379	07:32:49	109
380	07:37:49	111
381	07:42:49	115
382	07:47:49	119
383	07:52:49	123
384	07:57:49	128
385	08:02:49	133
386	08:07:49	137
387	08:12:49	139
388	08:17:49	141
389	08:22:49	140
390	08:27:49	138
391	08:32:49	136
392	08:37:49	133
393	08:42:49	130
394	08:47:49	127
395	08:52:49	126
396	08:57:49	124
397	09:02:49	124
398	09:07:49	123
399	09:12:49	123
400	09:17:49	122
401	09:22:49	121
402	09:27:49	121
403	09:32:49	120
404	09:37:49	119
405	09:42:49	118
406	09:47:49	117
407	09:52:49	117
408	09:57:49	116
409	10:02:49	116
410	10:07:49	117
411	10:12:49	117
412	10:17:49	119
413	10:22:49	121
414	10:27:49	123
415	10:32:49	126
416	10:37:49	127
417	10:42:49	129
418	10:47:49	129
419	10:52:49	130
420	10:57:49	131
421	11:02:49	132
422	11:07:49	132
423	11:12:49	132
424	11:17:49	131
425	11:22:49	130
426	11:27:49	129
427	11:32:49	128
428	11:37:49	127
429	11:42:49	125
430	11:47:49	123
431	11:52:49	121
432	11:57:49	120
433	12:02:49	118
434	12:07:49	117
435	12:12:49	115
436	12:17:49	115
437	12:22:49	114
438	12:27:49	114
439	12:32:49	114
440	12:37:49	114
441	12:42:49	114
442	12:47:49	114
443	12:52:49	114
444	12:57:49	113
445	13:02:49	113
446	13:07:49	112
447	13:12:49	112
448	13:17:49	111
449	13:22:49	111
450	13:27:49	111
451	13:32:49	111
452	13:37:49	111
453	13:42:49	111
454	13:47:49	111
455	13:52:49	111
456	13:57:49	111
457	14:02:49	111
458	14:07:49	110
459	14:12:49	110
460	14:17:49	109
461	14:22:49	108
462	14:27:49	107
463	14:32:49	107
464	14:37:49	107
465	14:42:49	106
466	14:47:49	106
467	14:52:49	106
468	14:57:49	106
469	15:02:49	106
470	15:07:49	106
471	15:12:49	107
472	15:17:49	108
473	15:22:49	109
474	15:27:49	111
475	15:32:49	113
476	15:37:49	115
477	15:42:49	117
478	15:47:49	120
479	15:52:49	123
480	15:57:49	126
481	16:02:49	129
482	16:07:49	132
483	16:12:49	135
484	16:17:49	138
485	16:22:49	141
486	16:27:49	144
487	16:32:49	147
488	16:37:49	149
489	16:42:49	151
490	16:47:49	152
491	16:52:49	153
492	16:57:49	153
493	17:02:49	153
494	17:07:49	152
495	17:12:49	151
496	17:17:49	150
497	17:22:49	149
498	17:27:49	148
499	17:32:49	147
500	17:37:49	145
501	17:42:49	144
502	17:47:49	143
503	17:52:49	143
504	17:57:49	142
505	18:02:49	141
506	18:07:49	140
507	18:12:49	139
508	18:17:49	138
509	18:22:49	137
510	18:27:49	136
511	18:32:49	135
512	18:37:49	134
513	18:42:49	132
514	18:47:49	129
515	18:52:49	127
516	18:57:49	126
517	19:02:49	124
518	19:07:49	124
519	19:12:49	125
520	19:17:49	126
521	19:22:49	128
522	19:27:49	129
523	19:32:49	130
524	19:37:49	131
525	19:42:49	132
526	19:47:49	132
527	19:52:49	131
528	19:57:49	131
529	20:02:49	131
530	20:07:49	130
531	20:12:49	130
532	20:17:49	130
533	20:22:49	129
534	20:27:49	128
535	20:32:49	126
536	20:37:49	124
537	20:42:49	121
538	20:47:49	118
539	20:52:49	116
540	20:57:49	113
541	21:02:49	111
542	21:07:49	110
543	21:12:49	109
544	21:17:49	108
545	21:22:49	107
546	21:27:49	107
547	21:32:49	106
548	21:37:49	106
549	21:42:49	106
550	21:47:49	107
551	21:52:49	109
552	21:57:49	111
553	22:02:49	115
554	22:07:49	118
555	22:12:49	121
556	22:17:49	124
557	22:22:49	128
558	22:27:49	131
559	22:32:49	134
560	22:37:49	136
561	22:42:49	139
562	22:47:49	140
563	22:52:49	141
564	22:57:49	141
565	23:02:49	141
566	23:07:49	140
567	23:12:49	139
568	23:17:49	139
569	23:22:49	139
570	23:27:49	139
571	23:32:49	140
572	23:37:49	141
573	23:42:49	142
574	23:47:49	142
575	23:52:49	143
576	23:57:49	143
