# Supplementary material for: Detrended Fluctuation Analysis in the prediction of type 2 diabetes mellitus in patients at risk: Model optimization and comparison with other metrics
Source: PLoS One. 2019 Dec 18;14(12):e0225817. doi: 10.1371/journal.pone.0225817 (PMC6919578; doi:10.1371/journal.pone.0225817)
Supplement: S1 File — This file includes glucose time series from all patients included in the study and the database with clinical variables. (ZIP) [file pone.0225817.s001.zip › S1/case 69.csv]

	hora	glucemia
1	0:04:13	147
2	0:09:13	148
3	0:14:13	148
4	0:19:13	147
5	0:24:13	145
6	0:29:13	143
7	0:34:13	140
8	0:39:13	138
9	0:44:13	136
10	0:49:13	133
11	0:54:13	131
12	0:59:13	129
13	1:04:13	128
14	1:09:13	126
15	1:14:13	125
16	1:19:13	124
17	1:24:13	124
18	1:29:13	123
19	1:34:13	123
20	1:39:13	123
21	1:44:13	124
22	1:49:13	125
23	1:54:13	126
24	1:59:13	127
25	2:04:13	127
26	2:09:13	126
27	2:14:13	125
28	2:19:13	123
29	2:24:13	120
30	2:29:13	117
31	2:34:13	114
32	2:39:13	110
33	2:44:13	106
34	2:49:13	103
35	2:54:13	99
36	2:59:13	96
37	3:04:13	93
38	3:09:13	91
39	3:14:13	90
40	3:19:13	89
41	3:24:13	89
42	3:29:13	89
43	3:34:13	91
44	3:39:13	94
45	3:44:13	97
46	3:49:13	100
47	3:54:13	102
48	3:59:13	104
49	4:04:13	105
50	4:09:13	105
51	4:14:13	104
52	4:19:13	103
53	4:24:13	102
54	4:29:13	101
55	4:34:13	100
56	4:39:13	99
57	4:44:13	99
58	4:49:13	100
59	4:54:13	101
60	4:59:13	102
61	5:04:13	103
62	5:09:13	104
63	5:14:13	104
64	5:19:13	103
65	5:24:13	101
66	5:29:13	99
67	5:34:13	96
68	5:39:13	94
69	5:44:13	92
70	5:49:13	91
71	5:54:13	91
72	5:59:13	92
73	6:04:13	91
74	6:09:13	91
75	6:14:13	90
76	6:19:13	89
77	6:24:13	89
78	6:29:13	90
79	6:34:13	90
80	6:39:13	92
81	6:44:13	93
82	6:49:13	94
83	6:54:13	95
84	6:59:13	96
85	7:04:13	96
86	7:09:13	97
87	7:14:13	97
88	7:19:13	98
89	7:24:13	100
90	7:29:13	102
91	7:34:13	105
92	7:39:13	107
93	7:44:13	108
94	7:49:13	107
95	7:54:13	105
96	7:59:13	103
97	8:04:13	100
98	8:09:13	99
99	8:14:13	98
100	8:19:13	98
101	8:24:13	98
102	8:29:13	99
103	8:34:13	101
104	8:39:13	102
105	8:44:13	103
106	8:49:13	104
107	8:54:13	105
108	8:59:13	105
109	9:04:13	104
110	9:09:13	105
111	9:14:13	105
112	9:19:13	105
113	9:24:13	106
114	9:29:13	106
115	9:34:13	106
116	9:39:13	105
117	9:44:13	105
118	9:49:13	106
119	9:54:13	108
120	9:59:13	112
121	10:04:13	118
122	10:09:13	125
123	10:14:13	131
124	10:19:13	136
125	10:24:13	139
126	10:29:13	141
127	10:34:13	142
128	10:39:13	141
129	10:44:13	140
130	10:49:13	138
131	10:54:13	135
132	10:59:13	133
133	11:04:13	132
134	11:09:13	133
135	11:14:13	134
136	11:19:13	137
137	11:24:13	139
138	11:29:13	142
139	11:34:13	145
140	11:39:13	148
141	11:44:13	150
142	11:49:13	153
143	11:54:13	155
144	11:59:13	158
145	12:04:13	159
146	12:09:13	159
147	12:14:13	159
148	12:19:13	159
149	12:24:13	158
150	12:29:13	158
151	12:34:13	157
152	12:39:13	154
153	12:44:13	149
154	12:49:13	143
155	12:54:13	135
156	12:59:13	127
157	13:04:13	119
158	13:09:13	112
159	13:14:13	107
160	13:19:13	103
161	13:24:13	100
162	13:29:13	98
163	13:34:13	97
164	13:39:13	96
165	13:44:13	96
166	13:49:13	95
167	13:54:13	95
168	13:59:13	94
169	14:04:13	93
170	14:09:13	92
171	14:14:13	90
172	14:19:13	89
173	14:24:13	88
174	14:29:13	87
175	14:34:13	87
176	14:39:13	87
177	14:44:13	86
178	14:49:13	86
179	14:54:13	85
180	14:59:13	84
181	15:04:13	82
182	15:09:13	82
183	15:14:13	83
184	15:19:13	85
185	15:24:13	88
186	15:29:13	92
187	15:34:13	97
188	15:39:13	102
189	15:44:13	108
190	15:49:13	112
191	15:54:13	116
192	15:59:13	120
193	16:04:13	122
194	16:09:13	124
195	16:14:13	124
196	16:19:13	124
197	16:24:13	123
198	16:29:13	123
199	16:34:13	122
200	16:39:13	122
201	16:44:13	122
202	16:49:13	123
203	16:54:13	124
204	16:59:13	124
205	17:04:13	124
206	17:09:13	124
207	17:14:13	123
208	17:19:13	122
209	17:24:13	121
210	17:29:13	120
211	17:34:13	118
212	17:39:13	117
213	17:44:13	115
214	17:49:13	114
215	17:54:13	113
216	17:59:13	113
217	18:04:13	113
218	18:09:13	114
219	18:14:13	115
220	18:19:13	116
221	18:24:13	116
222	18:29:13	117
223	18:34:13	118
224	18:39:13	118
225	18:44:13	118
226	18:49:13	118
227	18:54:13	117
228	18:59:13	117
229	19:04:13	116
230	19:09:13	116
231	19:14:13	115
232	19:19:13	116
233	19:24:13	116
234	19:29:13	116
235	19:34:13	116
236	19:39:13	116
237	19:44:13	117
238	19:49:13	117
239	19:54:13	117
240	19:59:13	117
241	20:04:13	117
242	20:09:13	117
243	20:14:13	118
244	20:19:13	118
245	20:24:13	118
246	20:29:13	117
247	20:34:13	115
248	20:39:13	113
249	20:44:13	111
250	20:49:13	109
251	20:54:13	107
252	20:59:13	105
253	21:04:13	103
254	21:09:13	102
255	21:14:13	102
256	21:19:14	102
257	21:24:14	101
258	21:29:14	101
259	21:34:14	99
260	21:39:14	99
261	21:44:14	99
262	21:49:14	99
263	21:54:14	99
264	21:59:14	98
265	22:04:14	99
266	22:09:14	101
267	22:14:14	104
268	22:19:14	107
269	22:24:14	108
270	22:29:14	107
271	22:34:14	105
272	22:39:14	102
273	22:44:14	99
274	22:49:14	97
275	22:54:14	97
276	22:59:14	99
277	23:04:14	102
278	23:09:14	107
279	23:14:14	112
280	23:19:14	116
281	23:24:14	118
282	23:29:14	120
283	23:34:14	120
284	23:39:14	122
285	23:44:14	124
286	23:49:14	127
287	23:54:14	130
288	23:59:14	133
289	0:04:14	134
290	0:09:14	135
291	0:14:14	134
292	0:19:14	133
293	0:24:14	130
294	0:29:14	126
295	0:34:14	122
296	0:39:14	118
297	0:44:14	116
298	0:49:14	115
299	0:54:14	115
300	0:59:14	117
301	1:04:14	119
302	1:09:14	121
303	1:14:14	122
304	1:19:14	123
305	1:24:14	123
306	1:29:14	122
307	1:34:14	120
308	1:39:14	118
309	1:44:14	115
310	1:49:14	113
311	1:54:14	112
312	1:59:14	112
313	2:04:14	113
314	2:09:14	113
315	2:14:14	112
316	2:19:14	111
317	2:24:14	110
318	2:29:14	110
319	2:34:14	110
320	2:39:14	111
321	2:44:14	113
322	2:49:14	116
323	2:54:14	118
324	2:59:14	120
325	3:04:14	122
326	3:09:14	123
327	3:14:14	124
328	3:19:14	125
329	3:24:14	125
330	3:29:14	125
331	3:34:14	125
332	3:39:14	124
333	3:44:14	122
334	3:49:14	121
335	3:54:14	119
336	3:59:14	118
337	4:04:14	116
338	4:09:14	114
339	4:14:14	112
340	4:19:14	110
341	4:24:14	109
342	4:29:14	108
343	4:34:14	108
344	4:39:14	107
345	4:44:14	106
346	4:49:14	105
347	4:54:14	104
348	4:59:14	103
349	5:04:14	102
350	5:09:14	102
351	5:14:14	101
352	5:19:14	101
353	5:24:14	101
354	5:29:14	102
355	5:34:14	102
356	5:39:14	103
357	5:44:14	104
358	5:49:14	104
359	5:54:14	105
360	5:59:14	105
361	6:04:14	106
362	6:09:14	107
363	6:14:14	107
364	6:19:14	107
365	6:24:14	106
366	6:29:14	105
367	6:34:14	104
368	6:39:14	104
369	6:44:14	104
370	6:49:14	104
371	6:54:14	105
372	6:59:14	106
373	7:04:14	106
374	7:09:14	106
375	7:14:14	106
376	7:19:14	106
377	7:24:14	106
378	7:29:14	106
379	7:34:14	107
380	7:39:14	107
381	7:44:14	107
382	7:49:14	107
383	7:54:14	107
384	7:59:14	106
385	8:04:14	107
386	8:09:14	107
387	8:14:14	107
388	8:19:14	106
389	8:24:14	105
390	8:29:14	104
391	8:34:14	103
392	8:39:14	102
393	8:44:14	101
394	8:49:14	102
395	8:54:14	102
396	8:59:14	103
397	9:04:14	104
398	9:09:14	104
399	9:14:14	105
400	9:19:14	104
401	9:24:14	103
402	9:29:14	102
403	9:34:14	100
404	9:39:14	99
405	9:44:14	98
406	9:49:14	98
407	9:54:14	98
408	9:59:14	99
409	10:04:14	100
410	10:09:14	102
411	10:14:14	105
412	10:19:14	107
413	10:24:14	109
414	10:29:14	111
415	10:34:14	112
416	10:39:14	112
417	10:44:14	113
418	10:49:14	114
419	10:54:14	115
420	10:59:14	116
421	11:04:14	116
422	11:09:14	115
423	11:14:14	113
424	11:19:14	110
425	11:24:14	108
426	11:29:14	106
427	11:34:14	103
428	11:39:14	101
429	11:44:14	99
430	11:49:14	98
431	11:54:14	99
432	11:59:14	101
433	12:04:14	105
434	12:09:14	109
435	12:14:14	112
436	12:19:14	114
437	12:24:14	114
438	12:29:14	114
439	12:34:14	112
440	12:39:14	110
441	12:44:14	108
442	12:49:14	106
443	12:54:14	106
444	12:59:14	106
445	13:04:14	105
446	13:09:14	102
447	13:14:14	99
448	13:19:14	95
449	13:24:14	92
450	13:29:14	90
451	13:34:14	89
452	13:39:14	90
453	13:44:14	90
454	13:49:14	90
455	13:54:14	88
456	13:59:14	86
457	14:04:14	83
458	14:09:14	81
459	14:14:14	80
460	14:19:14	80
461	14:24:14	81
462	14:29:14	80
463	14:34:14	79
464	14:39:14	77
465	14:44:14	76
466	14:49:14	75
467	14:54:14	75
468	14:59:14	78
469	15:04:14	83
470	15:09:14	89
471	15:14:14	96
472	15:19:14	102
473	15:24:14	106
474	15:29:14	110
475	15:34:14	113
476	15:39:14	116
477	15:44:14	120
478	15:49:14	122
479	15:54:14	124
480	15:59:14	124
481	16:04:14	123
482	16:09:14	124
483	16:14:14	124
484	16:19:14	125
485	16:24:14	126
486	16:29:14	125
487	16:34:14	123
488	16:39:14	119
489	16:44:14	116
490	16:49:14	113
491	16:54:14	112
492	16:59:14	113
493	17:04:14	114
494	17:09:14	116
495	17:14:14	119
496	17:19:14	122
497	17:24:14	127
498	17:29:14	131
499	17:34:14	135
500	17:39:14	139
501	17:44:14	141
502	17:49:14	142
503	17:54:14	141
504	17:59:14	137
505	18:04:14	132
506	18:09:14	126
507	18:14:14	120
508	18:19:14	115
509	18:24:14	110
510	18:29:14	107
511	18:34:14	104
512	18:39:14	102
513	18:44:14	102
514	18:49:14	101
515	18:54:14	102
516	18:59:14	102
517	19:04:14	102
518	19:09:14	102
519	19:14:14	102
520	19:19:14	102
521	19:24:14	102
522	19:29:14	102
523	19:34:14	102
524	19:39:14	104
525	19:44:14	106
526	19:49:14	111
527	19:54:14	117
528	19:59:14	122
529	20:04:14	127
530	20:09:14	129
531	20:14:14	129
532	20:19:14	127
533	20:24:14	123
534	20:29:14	119
535	20:34:14	115
536	20:39:14	111
537	20:44:14	106
538	20:49:14	101
539	20:54:14	96
540	20:59:14	90
541	21:04:14	85
542	21:09:14	80
543	21:14:14	76
544	21:19:14	72
545	21:24:14	70
546	21:29:14	69
547	21:34:14	68
548	21:39:14	68
549	21:44:14	68
550	21:49:14	69
551	21:54:14	70
552	21:59:14	70
553	22:04:14	71
554	22:09:14	72
555	22:14:14	73
556	22:19:14	74
557	22:24:14	75
558	22:29:14	75
559	22:34:14	75
560	22:39:14	76
561	22:44:14	77
562	22:49:14	79
563	22:54:14	81
564	22:59:14	83
565	23:04:14	85
566	23:09:14	87
567	23:14:14	89
568	23:19:14	92
569	23:24:14	96
570	23:29:14	100
571	23:34:14	105
572	23:39:14	109
573	23:44:14	112
574	23:49:14	114
575	23:54:14	115
576	23:59:14	114
