# Supplementary material for: Detrended Fluctuation Analysis in the prediction of type 2 diabetes mellitus in patients at risk: Model optimization and comparison with other metrics
Source: PLoS One. 2019 Dec 18;14(12):e0225817. doi: 10.1371/journal.pone.0225817 (PMC6919578; doi:10.1371/journal.pone.0225817)
Supplement: S1 File — This file includes glucose time series from all patients included in the study and the database with clinical variables. (ZIP) [file pone.0225817.s001.zip › S1/case 7.csv]

	hora	glucemia
1	0:01:30	115
2	0:06:30	110
3	0:11:30	105
4	0:16:30	101
5	0:21:30	98
6	0:26:30	97
7	0:31:30	96
8	0:36:30	98
9	0:41:30	102
10	0:46:30	107
11	0:51:30	113
12	0:56:30	119
13	1:01:30	124
14	1:06:30	129
15	1:11:30	134
16	1:16:30	138
17	1:21:30	140
18	1:26:30	140
19	1:31:30	136
20	1:36:30	130
21	1:41:30	121
22	1:46:30	112
23	1:51:30	104
24	1:56:30	98
25	2:01:30	93
26	2:06:30	92
27	2:11:30	92
28	2:16:30	94
29	2:21:30	97
30	2:26:30	100
31	2:31:30	102
32	2:36:30	104
33	2:41:30	106
34	2:46:30	107
35	2:51:30	108
36	2:56:30	109
37	3:01:30	109
38	3:06:30	108
39	3:11:30	108
40	3:16:30	107
41	3:21:30	106
42	3:26:30	105
43	3:31:30	105
44	3:36:30	104
45	3:41:30	104
46	3:46:30	103
47	3:51:30	102
48	3:56:30	100
49	4:01:30	98
50	4:06:30	96
51	4:11:30	93
52	4:16:30	91
53	4:21:30	90
54	4:26:30	89
55	4:31:30	89
56	4:36:30	90
57	4:41:30	91
58	4:46:30	93
59	4:51:30	95
60	4:56:30	97
61	5:01:30	98
62	5:06:30	98
63	5:11:30	97
64	5:16:30	94
65	5:21:30	90
66	5:26:30	87
67	5:31:30	86
68	5:36:30	86
69	5:41:30	87
70	5:46:30	90
71	5:51:30	94
72	5:56:30	98
73	6:01:30	102
74	6:06:30	104
75	6:11:30	107
76	6:16:30	108
77	6:21:30	110
78	6:26:30	111
79	6:31:30	112
80	6:36:30	112
81	6:41:30	111
82	6:46:30	109
83	6:51:30	106
84	6:56:30	103
85	7:01:30	100
86	7:06:30	99
87	7:11:30	99
88	7:16:30	100
89	7:21:30	102
90	7:26:30	105
91	7:31:30	107
92	7:36:30	110
93	7:41:30	112
94	7:46:30	114
95	7:51:30	114
96	7:56:30	114
97	8:01:30	113
98	8:06:30	112
99	8:11:30	112
100	8:16:30	111
101	8:21:30	111
102	8:26:30	112
103	8:31:30	112
104	8:36:30	113
105	8:41:30	114
106	8:46:30	115
107	8:51:30	116
108	8:56:30	117
109	9:01:30	118
110	9:06:30	118
111	9:11:30	118
112	9:16:30	117
113	9:21:30	116
114	9:26:30	114
115	9:31:30	112
116	9:36:30	112
117	9:41:30	113
118	9:46:30	115
119	9:51:30	116
120	9:56:30	118
121	10:01:30	118
122	10:06:30	118
123	10:11:30	117
124	10:16:30	116
125	10:21:30	115
126	10:26:30	115
127	10:31:30	117
128	10:36:30	121
129	10:41:30	125
130	10:46:30	130
131	10:51:30	135
132	10:56:30	139
133	11:01:30	143
134	11:06:30	145
135	11:11:30	147
136	11:16:30	149
137	11:21:30	151
138	11:26:30	154
139	11:31:30	156
140	11:36:30	159
141	11:41:30	161
142	11:46:30	162
143	11:51:30	163
144	11:56:30	162
145	12:01:30	160
146	12:06:30	159
147	12:11:30	158
148	12:16:30	157
149	12:21:30	156
150	12:26:30	154
151	12:31:30	152
152	12:36:30	149
153	12:41:30	147
154	12:46:30	145
155	12:51:30	143
156	12:56:30	142
157	13:01:30	141
158	13:06:30	139
159	13:11:30	138
160	13:16:30	138
161	13:21:30	138
162	13:26:30	139
163	13:31:30	139
164	13:36:30	138
165	13:41:30	136
166	13:46:30	133
167	13:51:30	129
168	13:56:30	124
169	14:01:30	119
170	14:06:30	114
171	14:11:30	109
172	14:16:30	104
173	14:21:30	98
174	14:26:30	92
175	14:31:30	86
176	14:36:30	80
177	14:41:30	76
178	14:46:30	72
179	14:51:30	69
180	14:56:30	66
181	15:01:30	65
182	15:06:30	65
183	15:11:30	66
184	15:16:30	67
185	15:21:30	68
186	15:26:30	68
187	15:31:30	69
188	15:36:30	69
189	15:41:30	69
190	15:46:30	69
191	15:51:30	69
192	15:56:30	70
193	16:01:30	72
194	16:06:30	76
195	16:11:30	83
196	16:16:30	91
197	16:21:30	98
198	16:26:30	103
199	16:31:30	106
200	16:36:30	106
201	16:41:30	107
202	16:46:30	107
203	16:51:30	109
204	16:56:30	111
205	17:01:30	113
206	17:06:30	116
207	17:11:30	118
208	17:16:30	120
209	17:21:30	120
210	17:26:30	119
211	17:31:30	117
212	17:36:30	116
213	17:41:30	114
214	17:46:30	113
215	17:51:30	113
216	17:56:30	112
217	18:01:30	111
218	18:06:30	109
219	18:11:30	107
220	18:16:30	105
221	18:21:30	103
222	18:26:30	100
223	18:31:30	97
224	18:36:30	96
225	18:41:30	95
226	18:46:30	96
227	18:51:30	97
228	18:56:30	100
229	19:01:30	101
230	19:06:30	102
231	19:11:30	102
232	19:16:30	100
233	19:21:30	98
234	19:26:30	95
235	19:31:30	94
236	19:36:30	92
237	19:41:30	90
238	19:46:30	88
239	19:51:30	87
240	19:56:30	86
241	20:01:30	87
242	20:06:30	89
243	20:11:30	91
244	20:16:30	94
245	20:21:30	97
246	20:26:30	98
247	20:31:30	98
248	20:36:30	97
249	20:41:30	94
250	20:46:30	92
251	20:51:30	88
252	20:56:30	86
253	21:01:30	84
254	21:06:30	84
255	21:11:30	85
256	21:16:30	88
257	21:21:30	90
258	21:26:30	92
259	21:31:30	93
260	21:36:30	94
261	21:41:30	95
262	21:46:30	96
263	21:51:30	97
264	21:56:30	99
265	22:01:30	100
266	22:06:30	100
267	22:11:30	100
268	22:16:30	100
269	22:21:30	100
270	22:26:30	99
271	22:31:30	98
272	22:36:30	96
273	22:41:30	94
274	22:46:30	92
275	22:51:30	91
276	22:56:30	91
277	23:01:30	92
278	23:06:30	94
279	23:11:30	96
280	23:16:30	98
281	23:21:30	99
282	23:26:30	100
283	23:31:30	100
284	23:36:30	102
285	23:41:30	106
286	23:46:30	110
287	23:51:30	113
288	23:56:30	117
289	0:01:30	118
290	0:06:30	119
291	0:11:30	119
292	0:16:30	119
293	0:21:30	120
294	0:26:30	119
295	0:31:30	118
296	0:36:30	116
297	0:41:30	114
298	0:46:30	110
299	0:51:30	105
300	0:56:30	100
301	1:01:30	96
302	1:06:30	93
303	1:11:30	90
304	1:16:30	89
305	1:21:30	88
306	1:26:30	87
307	1:31:30	87
308	1:36:30	86
309	1:41:30	86
310	1:46:30	88
311	1:51:30	91
312	1:56:30	95
313	2:01:30	99
314	2:06:30	103
315	2:11:30	104
316	2:16:30	105
317	2:21:30	107
318	2:26:30	108
319	2:31:30	111
320	2:36:30	114
321	2:41:30	117
322	2:46:30	120
323	2:51:30	123
324	2:56:30	124
325	3:01:30	125
326	3:06:30	123
327	3:11:30	121
328	3:16:30	117
329	3:21:30	113
330	3:26:30	108
331	3:31:30	102
332	3:36:30	97
333	3:41:30	93
334	3:46:30	91
335	3:51:30	91
336	3:56:30	92
337	4:01:30	94
338	4:06:30	95
339	4:11:30	97
340	4:16:30	100
341	4:21:30	103
342	4:26:30	107
343	4:31:30	111
344	4:36:30	113
345	4:41:30	114
346	4:46:30	114
347	4:51:30	112
348	4:56:30	111
349	5:01:30	110
350	5:06:30	108
351	5:11:30	107
352	5:16:30	106
353	5:21:30	105
354	5:26:30	104
355	5:31:30	103
356	5:36:30	102
357	5:41:30	101
358	5:46:30	101
359	5:51:30	101
360	5:56:30	101
361	6:01:30	101
362	6:06:30	102
363	6:11:30	103
364	6:16:30	104
365	6:21:30	104
366	6:26:30	104
367	6:31:30	103
368	6:36:30	102
369	6:41:30	100
370	6:46:30	99
371	6:51:30	99
372	6:56:30	99
373	7:01:30	100
374	7:06:30	103
375	7:11:30	105
376	7:16:30	108
377	7:21:30	110
378	7:26:30	111
379	7:31:30	113
380	7:36:30	114
381	7:41:30	116
382	7:46:30	117
383	7:51:30	118
384	7:56:30	119
385	8:01:30	120
386	8:06:30	120
387	8:11:30	120
388	8:16:30	119
389	8:21:30	117
390	8:26:30	115
391	8:31:30	113
392	8:36:30	111
393	8:41:30	109
394	8:46:30	108
395	8:51:30	108
396	8:56:30	108
397	9:01:30	108
398	9:06:30	107
399	9:11:30	107
400	9:16:30	106
401	9:21:30	105
402	9:26:30	104
403	9:31:30	103
404	9:36:30	103
405	9:41:30	102
406	9:46:30	102
407	9:51:30	102
408	9:56:30	101
409	10:01:30	101
410	10:06:30	100
411	10:11:30	100
412	10:16:30	101
413	10:21:30	103
414	10:26:30	105
415	10:31:30	108
416	10:36:30	110
417	10:41:30	112
418	10:46:30	113
419	10:51:30	114
420	10:56:30	115
421	11:01:30	115
422	11:06:30	115
423	11:11:30	114
424	11:16:30	113
425	11:21:30	112
426	11:26:30	111
427	11:31:30	111
428	11:36:30	111
429	11:41:30	111
430	11:46:30	111
431	11:51:30	112
432	11:56:30	112
433	12:01:30	113
434	12:06:30	113
435	12:11:30	113
436	12:16:30	113
437	12:21:30	111
438	12:26:30	110
439	12:31:30	109
440	12:36:30	109
441	12:41:30	109
442	12:46:30	109
443	12:51:30	110
444	12:56:30	111
445	13:01:30	112
446	13:06:30	114
447	13:11:30	115
448	13:16:30	116
449	13:21:30	117
450	13:26:30	116
451	13:31:30	114
452	13:36:30	112
453	13:41:30	109
454	13:46:30	106
455	13:51:30	103
456	13:56:30	100
457	14:01:30	96
458	14:06:30	92
459	14:11:30	87
460	14:16:30	82
461	14:21:30	77
462	14:26:30	72
463	14:31:30	67
464	14:36:30	63
465	14:41:30	60
466	14:46:30	58
467	14:51:30	56
468	14:56:30	55
469	15:01:30	54
470	15:06:30	54
471	15:11:30	53
472	15:16:30	54
473	15:21:30	54
474	15:26:30	55
475	15:31:30	56
476	15:36:30	58
477	15:41:30	60
478	15:46:30	62
479	15:51:30	64
480	15:56:30	66
481	16:01:30	67
482	16:06:30	68
483	16:11:30	69
484	16:16:30	69
485	16:21:30	68
486	16:26:30	68
487	16:31:30	69
488	16:36:30	71
489	16:41:30	75
490	16:46:30	82
491	16:51:30	91
492	16:56:30	100
493	17:01:30	107
494	17:06:30	112
495	17:11:30	114
496	17:16:30	115
497	17:21:30	115
498	17:26:30	114
499	17:31:30	115
500	17:36:30	115
501	17:41:30	116
502	17:46:30	117
503	17:51:30	118
504	17:56:30	120
505	18:01:30	121
506	18:06:30	121
507	18:11:30	121
508	18:16:30	119
509	18:21:30	116
510	18:26:30	112
511	18:31:30	109
512	18:36:30	105
513	18:41:30	102
514	18:46:30	98
515	18:51:30	95
516	18:56:30	93
517	19:01:30	90
518	19:06:30	89
519	19:11:30	87
520	19:16:30	86
521	19:21:30	85
522	19:26:30	84
523	19:31:30	84
524	19:36:30	84
525	19:41:30	85
526	19:46:30	86
527	19:51:30	87
528	19:56:30	87
529	20:01:30	86
530	20:06:30	85
531	20:11:30	84
532	20:16:30	82
533	20:21:30	82
534	20:26:30	83
535	20:31:30	85
536	20:36:30	86
537	20:41:30	87
538	20:46:30	87
539	20:51:30	85
540	20:56:30	83
541	21:01:30	80
542	21:06:30	78
543	21:11:30	77
544	21:16:30	78
545	21:21:30	80
546	21:26:30	83
547	21:31:30	87
548	21:36:30	91
549	21:41:30	95
550	21:46:30	98
551	21:51:30	99
552	21:56:30	100
553	22:01:30	100
554	22:06:30	99
555	22:11:30	97
556	22:16:30	96
557	22:21:30	94
558	22:26:30	92
559	22:31:30	91
560	22:36:30	90
561	22:41:30	89
562	22:46:30	88
563	22:51:30	88
564	22:56:30	88
565	23:01:30	88
566	23:06:30	88
567	23:11:30	87
568	23:16:30	87
569	23:21:30	87
570	23:26:30	88
571	23:31:30	89
572	23:36:30	90
573	23:41:30	91
574	23:46:30	92
575	23:51:30	93
576	23:56:30	94
