# Supplementary material for: Detrended Fluctuation Analysis in the prediction of type 2 diabetes mellitus in patients at risk: Model optimization and comparison with other metrics
Source: PLoS One. 2019 Dec 18;14(12):e0225817. doi: 10.1371/journal.pone.0225817 (PMC6919578; doi:10.1371/journal.pone.0225817)
Supplement: S1 File — This file includes glucose time series from all patients included in the study and the database with clinical variables. (ZIP) [file pone.0225817.s001.zip › S1/case 70.csv]

	hora	glucemia
1	00:01:18	120
2	00:06:18	118
3	00:11:18	114
4	00:16:18	111
5	00:21:18	108
6	00:26:18	106
7	00:31:18	105
8	00:36:18	105
9	00:41:18	106
10	00:46:18	107
11	00:51:18	108
12	00:56:18	108
13	01:01:18	108
14	01:06:18	107
15	01:11:18	106
16	01:16:18	105
17	01:21:18	103
18	01:26:18	102
19	01:31:18	101
20	01:36:18	99
21	01:41:18	98
22	01:46:18	98
23	01:51:18	97
24	01:56:18	96
25	02:01:18	94
26	02:06:18	92
27	02:11:18	90
28	02:16:18	88
29	02:21:18	87
30	02:26:18	86
31	02:31:18	85
32	02:36:18	84
33	02:41:18	83
34	02:46:18	82
35	02:51:18	81
36	02:56:18	80
37	03:01:18	80
38	03:06:18	81
39	03:11:18	82
40	03:16:18	83
41	03:21:18	84
42	03:26:18	86
43	03:31:18	87
44	03:36:18	89
45	03:41:18	90
46	03:46:18	91
47	03:51:18	92
48	03:56:18	92
49	04:01:18	92
50	04:06:18	92
51	04:11:18	92
52	04:16:18	91
53	04:21:18	91
54	04:26:18	90
55	04:31:18	89
56	04:36:18	88
57	04:41:18	87
58	04:46:18	86
59	04:51:18	85
60	04:56:18	86
61	05:01:18	88
62	05:06:18	90
63	05:11:19	91
64	05:16:19	92
65	05:21:19	91
66	05:26:19	90
67	05:31:19	88
68	05:36:19	88
69	05:41:19	87
70	05:46:19	88
71	05:51:19	88
72	05:56:19	89
73	06:01:19	89
74	06:06:19	89
75	06:11:19	89
76	06:16:19	89
77	06:21:19	89
78	06:26:19	89
79	06:31:19	90
80	06:36:19	91
81	06:41:19	91
82	06:46:19	92
83	06:51:19	93
84	06:56:19	93
85	07:01:19	93
86	07:06:19	93
87	07:11:19	93
88	07:16:19	92
89	07:21:19	91
90	07:26:19	91
91	07:31:19	90
92	07:36:19	90
93	07:41:19	90
94	07:46:19	90
95	07:51:19	90
96	07:56:19	90
97	08:01:19	90
98	08:06:19	91
99	08:11:19	91
100	08:16:19	92
101	08:21:19	93
102	08:26:19	94
103	08:31:19	94
104	08:36:19	94
105	08:41:19	93
106	08:46:19	93
107	08:51:19	94
108	08:56:19	95
109	09:01:19	96
110	09:06:19	97
111	09:11:19	98
112	09:16:19	98
113	09:21:19	99
114	09:26:19	99
115	09:31:19	99
116	09:36:19	99
117	09:41:19	98
118	09:46:19	98
119	09:51:19	98
120	09:56:19	99
121	10:01:19	99
122	10:06:19	100
123	10:11:19	101
124	10:16:19	103
125	10:21:19	105
126	10:26:19	107
127	10:31:19	110
128	10:36:19	113
129	10:41:19	116
130	10:46:19	120
131	10:51:19	124
132	10:56:19	128
133	11:01:19	132
134	11:06:19	135
135	11:11:19	137
136	11:16:19	137
137	11:21:19	136
138	11:26:19	134
139	11:31:19	131
140	11:36:19	128
141	11:41:19	123
142	11:46:19	119
143	11:51:19	115
144	11:56:19	112
145	12:01:19	109
146	12:06:19	108
147	12:11:19	107
148	12:16:19	106
149	12:21:19	105
150	12:26:19	104
151	12:31:19	103
152	12:36:19	102
153	12:41:19	101
154	12:46:19	101
155	12:51:19	102
156	12:56:19	102
157	13:01:19	103
158	13:06:19	103
159	13:11:19	103
160	13:16:19	101
161	13:21:19	99
162	13:26:19	97
163	13:31:19	96
164	13:36:19	96
165	13:41:19	97
166	13:46:19	97
167	13:51:19	98
168	13:56:19	99
169	14:01:19	99
170	14:06:19	98
171	14:11:19	98
172	14:16:19	NA
173	14:21:19	NA
174	14:26:19	NA
175	14:31:24	NA
176	14:36:24	NA
177	14:41:24	NA
178	14:46:24	NA
179	14:51:24	NA
180	14:56:24	NA
181	15:01:24	106
182	15:06:24	104
183	15:11:24	103
184	15:16:24	102
185	15:21:24	101
186	15:26:24	101
187	15:31:24	102
188	15:36:24	104
189	15:41:24	107
190	15:46:24	109
191	15:51:24	111
192	15:56:24	112
193	16:01:24	111
194	16:06:24	110
195	16:11:24	108
196	16:16:24	106
197	16:21:24	103
198	16:26:24	100
199	16:31:24	97
200	16:36:24	96
201	16:41:24	95
202	16:46:24	95
203	16:51:24	95
204	16:56:24	95
205	17:01:24	96
206	17:06:24	97
207	17:11:24	99
208	17:16:24	100
209	17:21:24	102
210	17:26:24	103
211	17:31:24	104
212	17:36:24	105
213	17:41:24	106
214	17:46:24	107
215	17:51:24	107
216	17:56:24	107
217	18:01:24	106
218	18:06:24	106
219	18:11:24	106
220	18:16:24	105
221	18:21:24	104
222	18:26:24	103
223	18:31:24	103
224	18:36:24	103
225	18:41:24	103
226	18:46:24	103
227	18:51:24	103
228	18:56:24	102
229	19:01:24	102
230	19:06:24	101
231	19:11:24	101
232	19:16:24	101
233	19:21:24	102
234	19:26:24	102
235	19:31:24	103
236	19:36:24	105
237	19:41:24	106
238	19:46:24	107
239	19:51:24	107
240	19:56:24	108
241	20:01:24	108
242	20:06:24	108
243	20:11:24	108
244	20:16:24	108
245	20:21:24	108
246	20:26:24	108
247	20:31:24	108
248	20:36:24	108
249	20:41:24	109
250	20:46:24	109
251	20:51:24	109
252	20:56:24	110
253	21:01:24	110
254	21:06:24	111
255	21:11:24	110
256	21:16:24	110
257	21:21:24	109
258	21:26:24	108
259	21:31:24	108
260	21:36:24	107
261	21:41:24	107
262	21:46:24	108
263	21:51:24	108
264	21:56:24	109
265	22:01:24	110
266	22:06:24	110
267	22:11:24	110
268	22:16:24	110
269	22:21:24	111
270	22:26:24	113
271	22:31:24	115
272	22:36:24	117
273	22:41:24	119
274	22:46:24	121
275	22:51:24	121
276	22:56:24	120
277	23:01:24	119
278	23:06:24	117
279	23:11:24	115
280	23:16:24	113
281	23:21:24	111
282	23:26:24	110
283	23:31:24	110
284	23:36:24	110
285	23:41:24	110
286	23:46:24	110
287	23:51:24	109
288	23:56:24	107
289	00:01:24	105
290	00:06:24	104
291	00:11:24	103
292	00:16:24	103
293	00:21:24	103
294	00:26:24	104
295	00:31:24	105
296	00:36:24	105
297	00:41:24	106
298	00:46:24	107
299	00:51:24	107
300	00:56:24	108
301	01:01:24	109
302	01:06:24	110
303	01:11:24	111
304	01:16:24	113
305	01:21:24	115
306	01:26:24	117
307	01:31:24	118
308	01:36:24	119
309	01:41:24	118
310	01:46:24	117
311	01:51:24	116
312	01:56:24	114
313	02:01:24	112
314	02:06:24	109
315	02:11:24	105
316	02:16:24	101
317	02:21:24	97
318	02:26:24	94
319	02:31:24	93
320	02:36:24	93
321	02:41:24	95
322	02:46:24	98
323	02:51:24	101
324	02:56:24	104
325	03:01:24	106
326	03:06:24	107
327	03:11:24	107
328	03:16:24	107
329	03:21:24	106
330	03:26:24	105
331	03:31:24	105
332	03:36:24	104
333	03:41:24	104
334	03:46:24	103
335	03:51:24	103
336	03:56:24	104
337	04:01:24	104
338	04:06:24	105
339	04:11:24	105
340	04:16:24	105
341	04:21:24	104
342	04:26:24	103
343	04:31:24	102
344	04:36:24	101
345	04:41:24	99
346	04:46:24	98
347	04:51:24	96
348	04:56:24	94
349	05:01:24	93
350	05:06:24	92
351	05:11:24	92
352	05:16:24	92
353	05:21:24	92
354	05:26:24	93
355	05:31:24	94
356	05:36:24	95
357	05:41:24	97
358	05:46:24	98
359	05:51:24	99
360	05:56:24	99
361	06:01:24	98
362	06:06:24	96
363	06:11:24	93
364	06:16:24	91
365	06:21:24	90
366	06:26:24	90
367	06:31:24	90
368	06:36:24	89
369	06:41:24	89
370	06:46:24	87
371	06:51:24	85
372	06:56:24	84
373	07:01:24	82
374	07:06:24	81
375	07:11:24	79
376	07:16:24	77
377	07:21:24	75
378	07:26:24	74
379	07:31:24	74
380	07:36:24	74
381	07:41:24	75
382	07:46:24	76
383	07:51:24	78
384	07:56:24	79
385	08:01:24	80
386	08:06:24	80
387	08:11:24	80
388	08:16:24	80
389	08:21:24	79
390	08:26:24	78
391	08:31:24	77
392	08:36:24	75
393	08:41:25	75
394	08:46:25	74
395	08:51:25	74
396	08:56:25	75
397	09:01:25	76
398	09:06:25	77
399	09:11:25	79
400	09:16:25	82
401	09:21:25	84
402	09:26:25	87
403	09:31:25	90
404	09:36:25	94
405	09:41:25	98
406	09:46:25	105
407	09:51:25	112
408	09:56:25	119
409	10:01:25	127
410	10:06:25	134
411	10:11:25	139
412	10:16:25	144
413	10:21:25	147
414	10:26:25	148
415	10:31:25	148
416	10:36:25	146
417	10:41:25	143
418	10:46:25	138
419	10:51:25	133
420	10:56:25	128
421	11:01:25	124
422	11:06:25	121
423	11:11:25	119
424	11:16:25	118
425	11:21:25	117
426	11:26:25	116
427	11:31:25	115
428	11:36:25	113
429	11:41:25	110
430	11:46:25	107
431	11:51:25	105
432	11:56:25	104
433	12:01:25	103
434	12:06:25	104
435	12:11:25	105
436	12:16:25	107
437	12:21:25	108
438	12:26:25	110
439	12:31:25	111
440	12:36:25	113
441	12:41:25	114
442	12:46:25	115
443	12:51:25	115
444	12:56:25	115
445	13:01:25	115
446	13:06:25	115
447	13:11:25	115
448	13:16:25	114
449	13:21:25	114
450	13:26:25	113
451	13:31:25	111
452	13:36:25	111
453	13:41:25	111
454	13:46:25	111
455	13:51:25	111
456	13:56:25	110
457	14:01:25	110
458	14:06:25	110
459	14:11:25	110
460	14:16:25	109
461	14:21:25	109
462	14:26:25	109
463	14:31:25	109
464	14:36:25	109
465	14:41:25	109
466	14:46:25	108
467	14:51:25	108
468	14:56:25	107
469	15:01:25	107
470	15:06:25	107
471	15:11:25	108
472	15:16:25	110
473	15:21:25	114
474	15:26:25	117
475	15:31:25	121
476	15:36:25	124
477	15:41:25	125
478	15:46:25	126
479	15:51:25	125
480	15:56:25	124
481	16:01:25	123
482	16:06:25	123
483	16:11:25	122
484	16:16:25	121
485	16:21:25	121
486	16:26:25	120
487	16:31:25	119
488	16:36:25	117
489	16:41:25	116
490	16:46:25	114
491	16:51:25	112
492	16:56:25	111
493	17:01:25	109
494	17:06:25	108
495	17:11:25	108
496	17:16:25	108
497	17:21:25	108
498	17:26:25	109
499	17:31:25	109
500	17:36:25	109
501	17:41:25	110
502	17:46:25	111
503	17:51:25	111
504	17:56:25	111
505	18:01:25	111
506	18:06:25	109
507	18:11:25	106
508	18:16:25	103
509	18:21:25	101
510	18:26:25	98
511	18:31:25	97
512	18:36:25	96
513	18:41:25	97
514	18:46:25	98
515	18:51:25	99
516	18:56:25	102
517	19:01:25	105
518	19:06:25	109
519	19:11:25	113
520	19:16:25	116
521	19:21:25	118
522	19:26:25	119
523	19:31:25	119
524	19:36:25	118
525	19:41:25	116
526	19:46:25	114
527	19:51:25	113
528	19:56:25	112
529	20:01:25	112
530	20:06:25	112
531	20:11:25	112
532	20:16:25	111
533	20:21:25	110
534	20:26:25	109
535	20:31:25	108
536	20:36:25	108
537	20:41:25	108
538	20:46:25	109
539	20:51:25	110
540	20:56:25	110
541	21:01:25	110
542	21:06:25	110
543	21:11:25	110
544	21:16:25	109
545	21:21:25	109
546	21:26:25	109
547	21:31:25	108
548	21:36:25	108
549	21:41:25	108
550	21:46:25	108
551	21:51:25	109
552	21:56:25	109
553	22:01:25	109
554	22:06:25	108
555	22:11:25	107
556	22:16:25	106
557	22:21:25	105
558	22:26:25	105
559	22:31:25	105
560	22:36:25	106
561	22:41:25	108
562	22:46:25	109
563	22:51:25	111
564	22:56:25	114
565	23:01:25	116
566	23:06:25	119
567	23:11:25	121
568	23:16:25	121
569	23:21:25	119
570	23:26:25	115
571	23:31:25	109
572	23:36:25	103
573	23:41:25	98
574	23:46:25	96
575	23:51:25	96
576	23:56:25	98
