# Supplementary material for: Detrended Fluctuation Analysis in the prediction of type 2 diabetes mellitus in patients at risk: Model optimization and comparison with other metrics
Source: PLoS One. 2019 Dec 18;14(12):e0225817. doi: 10.1371/journal.pone.0225817 (PMC6919578; doi:10.1371/journal.pone.0225817)
Supplement: S1 File — This file includes glucose time series from all patients included in the study and the database with clinical variables. (ZIP) [file pone.0225817.s001.zip › S1/case 71.csv]

	hora	glucemia
1	0:04:18	74
2	0:09:18	79
3	0:14:18	85
4	0:19:18	89
5	0:24:18	92
6	0:29:18	94
7	0:34:18	94
8	0:39:18	94
9	0:44:18	94
10	0:49:18	93
11	0:54:18	94
12	0:59:18	96
13	1:04:18	97
14	1:09:18	99
15	1:14:18	100
16	1:19:18	99
17	1:24:18	97
18	1:29:18	94
19	1:34:18	92
20	1:39:18	90
21	1:44:18	90
22	1:49:18	91
23	1:54:18	93
24	1:59:18	96
25	2:04:18	100
26	2:09:18	103
27	2:14:18	104
28	2:19:18	105
29	2:24:18	105
30	2:29:18	104
31	2:34:18	104
32	2:39:18	104
33	2:44:18	103
34	2:49:18	102
35	2:54:18	100
36	2:59:18	98
37	3:04:18	96
38	3:09:18	94
39	3:14:18	92
40	3:19:18	89
41	3:24:18	87
42	3:29:18	84
43	3:34:18	81
44	3:39:18	78
45	3:44:18	75
46	3:49:18	73
47	3:54:18	73
48	3:59:18	74
49	4:04:18	75
50	4:09:18	77
51	4:14:18	78
52	4:19:18	80
53	4:24:18	80
54	4:29:18	80
55	4:34:18	80
56	4:39:18	80
57	4:44:18	79
58	4:49:18	79
59	4:54:18	78
60	4:59:18	78
61	5:04:18	77
62	5:09:18	76
63	5:14:18	76
64	5:19:18	77
65	5:24:18	79
66	5:29:18	80
67	5:34:18	82
68	5:39:18	82
69	5:44:18	82
70	5:49:18	82
71	5:54:18	82
72	5:59:18	83
73	6:04:18	83
74	6:09:18	84
75	6:14:18	84
76	6:19:18	85
77	6:24:18	85
78	6:29:18	85
79	6:34:18	86
80	6:39:18	86
81	6:44:18	87
82	6:49:18	89
83	6:54:18	92
84	6:59:18	95
85	7:04:18	99
86	7:09:18	103
87	7:14:18	107
88	7:19:18	109
89	7:24:18	110
90	7:29:18	109
91	7:34:18	108
92	7:39:18	105
93	7:44:18	102
94	7:49:18	99
95	7:54:18	95
96	7:59:18	93
97	8:04:18	91
98	8:09:18	90
99	8:14:18	89
100	8:19:18	88
101	8:24:18	87
102	8:29:18	87
103	8:34:18	87
104	8:39:18	86
105	8:44:18	86
106	8:49:18	86
107	8:54:18	85
108	8:59:18	85
109	9:04:18	85
110	9:09:18	86
111	9:14:18	89
112	9:19:18	93
113	9:24:18	98
114	9:29:18	103
115	9:34:18	106
116	9:39:18	108
117	9:44:18	108
118	9:49:18	106
119	9:54:18	102
120	9:59:18	98
121	10:04:18	94
122	10:09:18	91
123	10:14:18	88
124	10:19:18	86
125	10:24:18	85
126	10:29:18	84
127	10:34:18	84
128	10:39:18	85
129	10:44:18	85
130	10:49:18	86
131	10:54:18	86
132	10:59:18	87
133	11:04:18	87
134	11:09:18	87
135	11:14:18	88
136	11:19:18	88
137	11:24:18	89
138	11:29:18	89
139	11:34:18	89
140	11:39:18	88
141	11:44:18	88
142	11:49:18	88
143	11:54:18	88
144	11:59:18	88
145	12:04:18	87
146	12:09:18	86
147	12:14:18	85
148	12:19:18	84
149	12:24:18	83
150	12:29:18	82
151	12:34:18	82
152	12:39:18	81
153	12:44:18	81
154	12:49:18	81
155	12:54:18	81
156	12:59:18	81
157	13:04:18	81
158	13:09:18	81
159	13:14:18	80
160	13:19:18	80
161	13:24:18	79
162	13:29:18	79
163	13:34:18	79
164	13:39:18	80
165	13:44:18	80
166	13:49:18	81
167	13:54:18	81
168	13:59:18	82
169	14:04:18	82
170	14:09:18	82
171	14:14:18	82
172	14:19:18	82
173	14:24:18	83
174	14:29:18	83
175	14:34:18	84
176	14:39:18	86
177	14:44:18	88
178	14:49:18	90
179	14:54:18	93
180	14:59:18	95
181	15:04:18	98
182	15:09:18	99
183	15:14:18	101
184	15:19:18	101
185	15:24:18	101
186	15:29:18	100
187	15:34:18	99
188	15:39:18	97
189	15:44:18	95
190	15:49:18	93
191	15:54:18	92
192	15:59:18	90
193	16:04:18	89
194	16:09:18	88
195	16:14:18	88
196	16:19:18	87
197	16:24:18	87
198	16:29:18	86
199	16:34:18	86
200	16:39:18	85
201	16:44:18	85
202	16:49:18	86
203	16:54:18	86
204	16:59:18	86
205	17:04:18	87
206	17:09:18	86
207	17:14:18	86
208	17:19:18	85
209	17:24:18	84
210	17:29:18	83
211	17:34:18	82
212	17:39:18	81
213	17:44:18	81
214	17:49:18	81
215	17:54:18	82
216	17:59:18	83
217	18:04:18	84
218	18:09:18	85
219	18:14:18	86
220	18:19:18	86
221	18:24:18	85
222	18:29:18	85
223	18:34:18	84
224	18:39:18	83
225	18:44:18	83
226	18:49:18	83
227	18:54:18	84
228	18:59:18	84
229	19:04:18	85
230	19:09:18	85
231	19:14:18	85
232	19:19:18	85
233	19:24:18	85
234	19:29:18	84
235	19:34:18	84
236	19:39:18	85
237	19:44:18	86
238	19:49:18	86
239	19:54:18	86
240	19:59:18	86
241	20:04:18	86
242	20:09:18	84
243	20:14:18	83
244	20:19:18	82
245	20:24:18	81
246	20:29:18	80
247	20:34:18	80
248	20:39:18	80
249	20:44:18	79
250	20:49:18	79
251	20:54:18	78
252	20:59:18	78
253	21:04:18	77
254	21:09:18	77
255	21:14:18	77
256	21:19:18	77
257	21:24:19	77
258	21:29:19	77
259	21:34:19	77
260	21:39:19	78
261	21:44:19	79
262	21:49:19	79
263	21:54:19	80
264	21:59:19	81
265	22:04:19	81
266	22:09:19	82
267	22:14:19	83
268	22:19:19	84
269	22:24:19	84
270	22:29:19	85
271	22:34:19	86
272	22:39:19	86
273	22:44:19	87
274	22:49:19	87
275	22:54:19	87
276	22:59:19	87
277	23:04:19	86
278	23:09:19	84
279	23:14:19	83
280	23:19:19	82
281	23:24:19	81
282	23:29:19	81
283	23:34:19	81
284	23:39:19	81
285	23:44:19	81
286	23:49:19	81
287	23:54:19	81
288	23:59:19	81
289	0:04:19	81
290	0:09:19	80
291	0:14:19	79
292	0:19:19	78
293	0:24:19	77
294	0:29:19	76
295	0:34:19	75
296	0:39:19	75
297	0:44:19	75
298	0:49:19	74
299	0:54:19	74
300	0:59:19	74
301	1:04:19	74
302	1:09:19	75
303	1:14:19	76
304	1:19:19	78
305	1:24:19	79
306	1:29:19	81
307	1:34:19	82
308	1:39:19	83
309	1:44:19	84
310	1:49:19	84
311	1:54:19	85
312	1:59:19	85
313	2:04:19	85
314	2:09:19	85
315	2:14:19	85
316	2:19:19	85
317	2:24:19	85
318	2:29:19	84
319	2:34:19	84
320	2:39:19	84
321	2:44:19	83
322	2:49:19	82
323	2:54:19	81
324	2:59:19	80
325	3:04:19	80
326	3:09:19	80
327	3:14:19	80
328	3:19:19	80
329	3:24:19	81
330	3:29:19	81
331	3:34:19	82
332	3:39:19	82
333	3:44:19	83
334	3:49:19	83
335	3:54:19	83
336	3:59:19	84
337	4:04:19	84
338	4:09:19	84
339	4:14:19	84
340	4:19:19	84
341	4:24:19	84
342	4:29:19	84
343	4:34:19	84
344	4:39:19	84
345	4:44:19	84
346	4:49:19	84
347	4:54:19	84
348	4:59:19	84
349	5:04:19	84
350	5:09:19	83
351	5:14:19	83
352	5:19:19	82
353	5:24:19	81
354	5:29:19	81
355	5:34:19	80
356	5:39:19	80
357	5:44:19	79
358	5:49:19	77
359	5:54:19	77
360	5:59:19	76
361	6:04:19	76
362	6:09:19	77
363	6:14:19	78
364	6:19:19	79
365	6:24:19	79
366	6:29:19	80
367	6:34:19	80
368	6:39:19	80
369	6:44:19	80
370	6:49:19	79
371	6:54:19	79
372	6:59:19	80
373	7:04:19	80
374	7:09:19	81
375	7:14:19	81
376	7:19:19	82
377	7:24:19	82
378	7:29:19	82
379	7:34:19	83
380	7:39:19	84
381	7:44:19	87
382	7:49:19	90
383	7:54:19	94
384	7:59:19	99
385	8:04:19	103
386	8:09:19	106
387	8:14:19	108
388	8:19:19	109
389	8:24:19	109
390	8:29:19	109
391	8:34:19	109
392	8:39:19	108
393	8:44:19	107
394	8:49:19	107
395	8:54:19	106
396	8:59:19	106
397	9:04:19	105
398	9:09:19	102
399	9:14:19	99
400	9:19:19	96
401	9:24:19	91
402	9:29:19	87
403	9:34:19	84
404	9:39:19	82
405	9:44:19	81
406	9:49:19	80
407	9:54:19	80
408	9:59:19	81
409	10:04:19	81
410	10:09:19	82
411	10:14:19	82
412	10:19:19	83
413	10:24:19	84
414	10:29:19	85
415	10:34:19	85
416	10:39:19	85
417	10:44:19	85
418	10:49:19	85
419	10:54:19	85
420	10:59:19	85
421	11:04:19	84
422	11:09:19	84
423	11:14:19	85
424	11:19:19	85
425	11:24:19	86
426	11:29:19	88
427	11:34:19	91
428	11:39:19	95
429	11:44:19	99
430	11:49:19	104
431	11:54:19	108
432	11:59:19	112
433	12:04:19	115
434	12:09:19	117
435	12:14:19	119
436	12:19:19	119
437	12:24:19	119
438	12:29:19	119
439	12:34:19	119
440	12:39:19	119
441	12:44:19	118
442	12:49:19	117
443	12:54:19	114
444	12:59:19	111
445	13:04:19	108
446	13:09:19	105
447	13:14:19	102
448	13:19:19	99
449	13:24:19	96
450	13:29:19	94
451	13:34:19	91
452	13:39:19	89
453	13:44:19	86
454	13:49:19	84
455	13:54:19	83
456	13:59:19	81
457	14:04:19	81
458	14:09:19	81
459	14:14:19	81
460	14:19:19	82
461	14:24:19	84
462	14:29:19	86
463	14:34:19	88
464	14:39:19	91
465	14:44:19	94
466	14:49:19	96
467	14:54:19	98
468	14:59:19	100
469	15:04:19	101
470	15:09:19	101
471	15:14:19	100
472	15:19:19	98
473	15:24:19	97
474	15:29:19	96
475	15:34:19	96
476	15:39:19	96
477	15:44:19	97
478	15:49:19	98
479	15:54:19	99
480	15:59:19	99
481	16:04:19	100
482	16:09:19	100
483	16:14:19	100
484	16:19:19	100
485	16:24:19	99
486	16:29:19	99
487	16:34:19	99
488	16:39:19	98
489	16:44:19	97
490	16:49:19	96
491	16:54:19	95
492	16:59:19	93
493	17:04:19	92
494	17:09:19	91
495	17:14:19	91
496	17:19:19	91
497	17:24:19	92
498	17:29:19	92
499	17:34:19	93
500	17:39:19	94
501	17:44:19	95
502	17:49:19	96
503	17:54:19	97
504	17:59:19	97
505	18:04:19	97
506	18:09:19	96
507	18:14:19	94
508	18:19:19	93
509	18:24:19	92
510	18:29:19	92
511	18:34:19	93
512	18:39:19	94
513	18:44:19	95
514	18:49:19	97
515	18:54:19	97
516	18:59:19	97
517	19:04:19	97
518	19:09:19	95
519	19:14:19	94
520	19:19:19	93
521	19:24:19	92
522	19:29:19	92
523	19:34:19	92
524	19:39:19	92
525	19:44:19	92
526	19:49:19	93
527	19:54:19	93
528	19:59:19	94
529	20:04:19	94
530	20:09:19	94
531	20:14:19	94
532	20:19:19	94
533	20:24:19	94
534	20:29:19	93
535	20:34:19	93
536	20:39:19	93
537	20:44:19	93
538	20:49:19	93
539	20:54:19	93
540	20:59:19	93
541	21:04:19	92
542	21:09:19	92
543	21:14:19	92
544	21:19:19	93
545	21:24:19	93
546	21:29:19	94
547	21:34:19	96
548	21:39:19	97
549	21:44:19	99
550	21:49:19	101
551	21:54:19	104
552	21:59:19	106
553	22:04:19	109
554	22:09:19	110
555	22:14:19	111
556	22:19:19	112
557	22:24:19	111
558	22:29:19	111
559	22:34:19	110
560	22:39:19	110
561	22:44:19	109
562	22:49:19	109
563	22:54:19	108
564	22:59:19	107
565	23:04:19	107
566	23:09:19	106
567	23:14:19	106
568	23:19:19	106
569	23:24:19	106
570	23:29:19	107
571	23:34:19	108
572	23:39:19	108
573	23:44:19	108
574	23:49:19	109
575	23:54:19	110
576	23:59:19	111
