# Supplementary material for: Detrended Fluctuation Analysis in the prediction of type 2 diabetes mellitus in patients at risk: Model optimization and comparison with other metrics
Source: PLoS One. 2019 Dec 18;14(12):e0225817. doi: 10.1371/journal.pone.0225817 (PMC6919578; doi:10.1371/journal.pone.0225817)
Supplement: S1 File — This file includes glucose time series from all patients included in the study and the database with clinical variables. (ZIP) [file pone.0225817.s001.zip › S1/case 72.csv]

	hora	glucemia
1	00:01:40	99
2	00:06:40	101
3	00:11:40	103
4	00:16:40	105
5	00:21:40	108
6	00:26:40	111
7	00:31:40	114
8	00:36:40	117
9	00:41:40	119
10	00:46:40	120
11	00:51:40	120
12	00:56:40	119
13	01:01:40	118
14	01:06:40	117
15	01:11:40	116
16	01:16:40	114
17	01:21:40	112
18	01:26:40	111
19	01:31:40	109
20	01:36:40	108
21	01:41:40	107
22	01:46:40	106
23	01:51:40	105
24	01:56:40	104
25	02:01:40	102
26	02:06:40	102
27	02:11:40	102
28	02:16:40	103
29	02:21:40	105
30	02:26:40	108
31	02:31:40	112
32	02:36:40	117
33	02:41:40	122
34	02:46:40	125
35	02:51:40	128
36	02:56:40	129
37	03:01:40	128
38	03:06:40	127
39	03:11:40	125
40	03:16:40	123
41	03:21:40	121
42	03:26:40	119
43	03:31:40	117
44	03:36:40	116
45	03:41:40	115
46	03:46:40	113
47	03:51:40	111
48	03:56:40	110
49	04:01:40	108
50	04:06:40	107
51	04:11:40	106
52	04:16:40	105
53	04:21:40	105
54	04:26:40	104
55	04:31:40	104
56	04:36:40	103
57	04:41:40	102
58	04:46:40	101
59	04:51:40	100
60	04:56:40	99
61	05:01:40	98
62	05:06:40	98
63	05:11:40	97
64	05:16:40	96
65	05:21:40	95
66	05:26:40	95
67	05:31:40	94
68	05:36:40	94
69	05:41:40	94
70	05:46:40	93
71	05:51:40	93
72	05:56:40	92
73	06:01:40	91
74	06:06:40	90
75	06:11:40	89
76	06:16:40	89
77	06:21:40	89
78	06:26:40	90
79	06:31:40	91
80	06:36:40	93
81	06:41:40	94
82	06:46:40	94
83	06:51:40	94
84	06:56:40	93
85	07:01:40	92
86	07:06:40	90
87	07:11:40	88
88	07:16:40	86
89	07:21:40	84
90	07:26:40	82
91	07:31:40	81
92	07:36:40	80
93	07:41:40	79
94	07:46:40	79
95	07:51:40	79
96	07:56:40	80
97	08:01:40	81
98	08:06:40	83
99	08:11:40	85
100	08:16:40	87
101	08:21:40	88
102	08:26:40	89
103	08:31:40	89
104	08:36:40	90
105	08:41:40	90
106	08:46:40	91
107	08:51:40	92
108	08:56:40	92
109	09:01:40	92
110	09:06:40	92
111	09:11:40	92
112	09:16:40	92
113	09:21:40	92
114	09:26:40	93
115	09:31:40	94
116	09:36:40	95
117	09:41:40	97
118	09:46:40	100
119	09:51:40	103
120	09:56:40	107
121	10:01:40	112
122	10:06:40	117
123	10:11:40	121
124	10:16:40	126
125	10:21:40	129
126	10:26:40	131
127	10:31:40	132
128	10:36:40	131
129	10:41:40	129
130	10:46:40	126
131	10:51:40	123
132	10:56:40	120
133	11:01:40	118
134	11:06:40	115
135	11:11:40	112
136	11:16:40	109
137	11:21:40	107
138	11:26:40	106
139	11:31:40	105
140	11:36:40	104
141	11:41:40	102
142	11:46:40	100
143	11:51:40	97
144	11:56:40	95
145	12:01:40	92
146	12:06:40	90
147	12:11:40	88
148	12:16:40	84
149	12:21:40	81
150	12:26:40	77
151	12:31:40	74
152	12:36:40	72
153	12:41:40	71
154	12:46:40	70
155	12:51:40	70
156	12:56:40	69
157	13:01:40	68
158	13:06:40	68
159	13:11:40	67
160	13:16:40	66
161	13:21:40	65
162	13:26:40	64
163	13:31:40	63
164	13:36:40	61
165	13:41:40	60
166	13:46:40	59
167	13:51:40	58
168	13:56:40	58
169	14:01:40	58
170	14:06:40	59
171	14:11:40	60
172	14:16:40	62
173	14:21:40	62
174	14:26:40	63
175	14:31:40	63
176	14:36:40	62
177	14:41:40	62
178	14:46:40	61
179	14:51:40	61
180	14:56:40	60
181	15:01:40	60
182	15:06:40	60
183	15:11:40	59
184	15:16:40	59
185	15:21:40	59
186	15:26:40	58
187	15:31:40	56
188	15:36:40	55
189	15:41:40	54
190	15:46:40	53
191	15:51:40	52
192	15:56:40	52
193	16:01:40	52
194	16:06:40	52
195	16:11:40	52
196	16:16:40	52
197	16:21:40	53
198	16:26:40	53
199	16:31:40	52
200	16:36:40	52
201	16:41:40	52
202	16:46:40	52
203	16:51:40	51
204	16:56:40	51
205	17:01:40	51
206	17:06:40	51
207	17:11:40	51
208	17:16:40	51
209	17:21:40	50
210	17:26:40	50
211	17:31:40	50
212	17:36:40	49
213	17:41:40	49
214	17:46:40	49
215	17:51:40	49
216	17:56:40	49
217	18:01:40	49
218	18:06:40	49
219	18:11:40	49
220	18:16:40	49
221	18:21:40	49
222	18:26:40	49
223	18:31:40	49
224	18:36:40	49
225	18:41:40	49
226	18:46:40	50
227	18:51:40	50
228	18:56:40	50
229	19:01:40	50
230	19:06:40	50
231	19:11:40	50
232	19:16:40	50
233	19:21:40	49
234	19:26:40	49
235	19:31:40	49
236	19:36:40	49
237	19:41:40	49
238	19:46:40	49
239	19:51:40	49
240	19:56:40	49
241	20:01:40	49
242	20:06:40	49
243	20:11:40	49
244	20:16:40	49
245	20:21:40	49
246	20:26:40	49
247	20:31:40	49
248	20:36:40	49
249	20:41:40	49
250	20:46:40	49
251	20:51:40	50
252	20:56:40	50
253	21:01:40	51
254	21:06:40	52
255	21:11:40	53
256	21:16:40	54
257	21:21:40	55
258	21:26:40	56
259	21:31:40	58
260	21:36:40	60
261	21:41:40	63
262	21:46:40	66
263	21:51:40	69
264	21:56:40	72
265	22:01:40	75
266	22:06:40	78
267	22:11:40	79
268	22:16:40	80
269	22:21:40	80
270	22:26:40	79
271	22:31:40	78
272	22:36:40	77
273	22:41:40	76
274	22:46:40	76
275	22:51:40	75
276	22:56:40	74
277	23:01:40	74
278	23:06:40	73
279	23:11:40	71
280	23:16:40	70
281	23:21:40	68
282	23:26:40	67
283	23:31:40	66
284	23:36:40	65
285	23:41:40	65
286	23:46:40	65
287	23:51:40	65
288	23:56:40	65
