# Supplementary material for: Detrended Fluctuation Analysis in the prediction of type 2 diabetes mellitus in patients at risk: Model optimization and comparison with other metrics
Source: PLoS One. 2019 Dec 18;14(12):e0225817. doi: 10.1371/journal.pone.0225817 (PMC6919578; doi:10.1371/journal.pone.0225817)
Supplement: S1 File — This file includes glucose time series from all patients included in the study and the database with clinical variables. (ZIP) [file pone.0225817.s001.zip › S1/case 73.csv]

	hora	glucemia
1	00:02:46	105
2	00:07:46	100
3	00:12:46	95
4	00:17:46	92
5	00:22:46	90
6	00:27:46	90
7	00:32:46	90
8	00:37:46	91
9	00:42:46	92
10	00:47:46	91
11	00:52:46	90
12	00:57:46	88
13	01:02:46	86
14	01:07:46	83
15	01:12:46	81
16	01:17:46	80
17	01:22:46	79
18	01:27:46	78
19	01:32:46	79
20	01:37:46	79
21	01:42:46	80
22	01:47:46	81
23	01:52:46	82
24	01:57:46	82
25	02:02:46	82
26	02:07:46	82
27	02:12:46	81
28	02:17:46	81
29	02:22:46	81
30	02:27:46	81
31	02:32:46	81
32	02:37:46	80
33	02:42:46	80
34	02:47:46	79
35	02:52:46	79
36	02:57:46	78
37	03:02:46	77
38	03:07:46	75
39	03:12:46	72
40	03:17:46	69
41	03:22:46	65
42	03:27:46	61
43	03:32:46	60
44	03:37:46	60
45	03:42:46	61
46	03:47:46	63
47	03:52:46	64
48	03:57:46	66
49	04:02:46	67
50	04:07:46	69
51	04:12:46	71
52	04:17:46	73
53	04:22:46	76
54	04:27:46	77
55	04:32:46	78
56	04:37:46	78
57	04:42:46	76
58	04:47:46	71
59	04:52:46	66
60	04:57:46	61
61	05:02:46	60
62	05:07:46	61
63	05:12:46	65
64	05:17:46	69
65	05:22:46	73
66	05:27:46	77
67	05:32:46	79
68	05:37:46	81
69	05:42:46	82
70	05:47:46	83
71	05:52:46	83
72	05:57:46	83
73	06:02:46	83
74	06:07:46	83
75	06:12:46	83
76	06:17:46	83
77	06:22:46	83
78	06:27:46	83
79	06:32:46	82
80	06:37:46	82
81	06:42:46	81
82	06:47:46	81
83	06:52:46	81
84	06:57:46	81
85	07:02:46	82
86	07:07:46	83
87	07:12:46	83
88	07:17:46	83
89	07:22:46	83
90	07:27:46	82
91	07:32:46	82
92	07:37:46	81
93	07:42:46	80
94	07:47:46	80
95	07:52:46	80
96	07:57:46	80
97	08:02:46	80
98	08:07:46	81
99	08:12:46	82
100	08:17:46	84
101	08:22:46	86
102	08:27:46	88
103	08:32:46	89
104	08:37:46	90
105	08:42:46	90
106	08:47:46	90
107	08:52:46	91
108	08:57:46	91
109	09:02:46	91
110	09:07:46	91
111	09:12:46	91
112	09:17:46	91
113	09:22:46	90
114	09:27:46	90
115	09:32:46	90
116	09:37:46	91
117	09:42:46	91
118	09:47:46	92
119	09:52:46	93
120	09:57:46	94
121	10:02:46	95
122	10:07:46	96
123	10:12:46	96
124	10:17:46	96
125	10:22:46	96
126	10:27:46	96
127	10:32:46	96
128	10:37:46	96
129	10:42:46	96
130	10:47:46	96
131	10:52:46	96
132	10:57:46	96
133	11:02:46	96
134	11:07:46	96
135	11:12:46	95
136	11:17:46	95
137	11:22:46	96
138	11:27:46	96
139	11:32:46	97
140	11:37:46	98
141	11:42:46	99
142	11:47:46	99
143	11:52:46	99
144	11:57:46	99
145	12:02:46	99
146	12:07:46	98
147	12:12:46	97
148	12:17:46	96
149	12:22:46	95
150	12:27:46	95
151	12:32:46	95
152	12:37:46	95
153	12:42:46	96
154	12:47:46	96
155	12:52:46	97
156	12:57:46	97
157	13:02:46	97
158	13:07:46	96
159	13:12:46	95
160	13:17:46	94
161	13:22:46	93
162	13:27:46	92
163	13:32:46	91
164	13:37:46	91
165	13:42:46	91
166	13:47:46	91
167	13:52:46	91
168	13:57:46	90
169	14:02:46	89
170	14:07:46	88
171	14:12:46	86
172	14:17:46	85
173	14:22:46	83
174	14:27:46	81
175	14:32:46	78
176	14:37:46	76
177	14:42:46	76
178	14:47:46	78
179	14:52:46	83
180	14:57:46	90
181	15:02:46	98
182	15:07:46	105
183	15:12:46	111
184	15:17:46	114
185	15:22:46	116
186	15:27:46	115
187	15:32:46	114
188	15:37:46	112
189	15:42:46	110
190	15:47:46	108
191	15:52:46	105
192	15:57:46	104
193	16:02:46	103
194	16:07:46	104
195	16:12:46	105
196	16:17:46	107
197	16:22:46	110
198	16:27:46	112
199	16:32:46	113
200	16:37:46	114
201	16:42:46	114
202	16:47:46	113
203	16:52:46	113
204	16:57:46	112
205	17:02:46	112
206	17:07:46	113
207	17:12:46	113
208	17:17:46	112
209	17:22:46	111
210	17:27:46	110
211	17:32:46	108
212	17:37:46	106
213	17:42:46	104
214	17:47:46	103
215	17:52:46	103
216	17:57:46	103
217	18:02:46	103
218	18:07:46	103
219	18:12:46	102
220	18:17:46	100
221	18:22:46	99
222	18:27:46	97
223	18:32:46	96
224	18:37:46	95
225	18:42:46	94
226	18:47:46	93
227	18:52:46	92
228	18:57:46	91
229	19:02:46	90
230	19:07:46	89
231	19:12:46	88
232	19:17:46	87
233	19:22:46	85
234	19:27:46	83
235	19:32:46	81
236	19:37:46	77
237	19:42:46	74
238	19:47:46	NA
239	19:52:46	NA
240	19:59:49	NA
241	20:04:49	NA
242	20:09:49	NA
243	20:14:49	NA
244	20:19:49	NA
245	20:24:49	NA
246	20:29:49	94
247	20:34:49	95
248	20:39:49	95
249	20:44:49	95
250	20:49:49	96
251	20:54:49	96
252	20:59:49	97
253	21:04:49	98
254	21:09:49	98
255	21:14:49	99
256	21:19:49	99
257	21:24:49	99
258	21:29:49	98
259	21:34:49	97
260	21:39:49	96
261	21:44:49	96
262	21:49:49	95
263	21:54:49	95
264	21:59:49	94
265	22:04:49	92
266	22:09:49	91
267	22:14:49	91
268	22:19:49	92
269	22:24:49	95
270	22:29:49	99
271	22:34:49	105
272	22:39:49	111
273	22:44:49	116
274	22:49:49	119
275	22:54:49	119
276	22:59:49	116
277	23:04:49	109
278	23:09:49	100
279	23:14:49	92
280	23:19:49	85
281	23:24:49	80
282	23:29:49	80
283	23:34:49	82
284	23:39:49	87
285	23:44:49	94
286	23:49:49	101
287	23:54:49	109
288	23:59:49	115
289	00:04:49	120
290	00:09:49	124
291	00:14:49	126
292	00:19:49	127
293	00:24:49	127
294	00:29:49	128
295	00:34:49	129
296	00:39:49	131
297	00:44:49	134
298	00:49:49	136
299	00:54:49	139
300	00:59:49	140
301	01:04:49	140
302	01:09:49	138
303	01:14:49	134
304	01:19:49	129
305	01:24:49	123
306	01:29:49	118
307	01:34:49	113
308	01:39:49	110
309	01:44:49	108
310	01:49:49	108
311	01:54:49	107
312	01:59:49	107
313	02:04:49	106
314	02:09:49	106
315	02:14:49	105
316	02:19:49	104
317	02:24:49	103
318	02:29:49	102
319	02:34:49	101
320	02:39:49	100
321	02:44:49	98
322	02:49:49	96
323	02:54:49	94
324	02:59:49	92
325	03:04:49	90
326	03:09:49	89
327	03:14:49	88
328	03:19:49	89
329	03:24:49	90
330	03:29:49	93
331	03:34:49	95
332	03:39:49	97
333	03:44:49	99
334	03:49:49	100
335	03:54:49	101
336	03:59:49	101
337	04:04:49	101
338	04:09:49	100
339	04:14:49	99
340	04:19:49	99
341	04:24:49	98
342	04:29:49	97
343	04:34:49	96
344	04:39:49	94
345	04:44:49	92
346	04:49:49	91
347	04:54:49	89
348	04:59:49	87
349	05:04:50	86
350	05:09:50	85
351	05:14:50	84
352	05:19:50	83
353	05:24:50	83
354	05:29:50	82
355	05:34:50	82
356	05:39:50	80
357	05:44:50	79
358	05:49:50	76
359	05:54:50	73
360	05:59:50	71
361	06:04:50	69
362	06:09:50	68
363	06:14:50	68
364	06:19:50	69
365	06:24:50	71
366	06:29:50	72
367	06:34:50	74
368	06:39:50	75
369	06:44:50	75
370	06:49:50	76
371	06:54:50	77
372	06:59:50	77
373	07:04:50	77
374	07:09:50	78
375	07:14:50	78
376	07:19:50	79
377	07:24:50	80
378	07:29:50	80
379	07:34:50	80
380	07:39:50	79
381	07:44:50	79
382	07:49:50	78
383	07:54:50	78
384	07:59:50	77
385	08:04:50	77
386	08:09:50	77
387	08:14:50	77
388	08:19:50	78
389	08:24:50	79
390	08:29:50	79
391	08:34:50	79
392	08:39:50	78
393	08:44:50	77
394	08:49:50	77
395	08:54:50	78
396	08:59:50	79
397	09:04:50	81
398	09:09:50	84
399	09:14:50	87
400	09:19:50	89
401	09:24:50	90
402	09:29:50	91
403	09:34:50	91
404	09:39:50	90
405	09:44:50	90
406	09:49:50	89
407	09:54:50	90
408	09:59:50	92
409	10:04:50	96
410	10:09:50	101
411	10:14:50	108
412	10:19:50	114
413	10:24:50	120
414	10:29:50	123
415	10:34:50	122
416	10:39:50	119
417	10:44:50	112
418	10:49:50	105
419	10:54:50	97
420	10:59:50	91
421	11:04:50	86
422	11:09:50	82
423	11:14:50	80
424	11:19:50	80
425	11:24:50	80
426	11:29:50	81
427	11:34:50	82
428	11:39:50	83
429	11:44:50	83
430	11:49:50	83
431	11:54:50	81
432	11:59:50	79
433	12:04:50	75
434	12:09:50	71
435	12:14:50	NA
436	12:19:50	NA
437	12:24:20	NA
438	12:29:20	NA
439	12:34:20	NA
440	12:39:20	NA
441	12:44:20	NA
442	12:49:20	NA
443	12:54:20	NA
444	12:59:20	75
445	13:04:20	75
446	13:09:20	74
447	13:14:20	74
448	13:19:20	75
449	13:24:20	75
450	13:29:20	75
451	13:34:20	75
452	13:39:20	75
453	13:44:20	75
454	13:49:20	74
455	13:54:20	74
456	13:59:20	74
457	14:04:20	75
458	14:09:20	78
459	14:14:20	83
460	14:19:20	90
461	14:24:20	97
462	14:29:20	104
463	14:34:20	109
464	14:39:20	112
465	14:44:20	113
466	14:49:20	112
467	14:54:20	109
468	14:59:20	107
469	15:04:20	105
470	15:09:20	104
471	15:14:20	103
472	15:19:20	103
473	15:24:20	104
474	15:29:20	105
475	15:34:20	105
476	15:39:20	106
477	15:44:20	106
478	15:49:20	106
479	15:54:20	107
480	15:59:20	107
481	16:04:20	109
482	16:09:20	111
483	16:14:20	113
484	16:19:20	114
485	16:24:20	116
486	16:29:20	117
487	16:34:20	117
488	16:39:20	117
489	16:44:20	117
490	16:49:20	115
491	16:54:20	113
492	16:59:20	110
493	17:04:20	107
494	17:09:20	104
495	17:14:20	102
496	17:19:20	100
497	17:24:20	99
498	17:29:20	97
499	17:34:20	96
500	17:39:20	94
501	17:44:20	92
502	17:49:20	91
503	17:54:20	90
504	17:59:20	89
505	18:04:20	88
506	18:09:20	87
507	18:14:20	85
508	18:19:20	83
509	18:24:20	82
510	18:29:20	82
511	18:34:20	82
512	18:39:20	82
513	18:44:20	83
514	18:49:20	84
515	18:54:20	84
516	18:59:20	84
517	19:04:20	84
518	19:09:20	83
519	19:14:20	83
520	19:19:20	82
521	19:24:20	81
522	19:29:20	80
523	19:34:20	80
524	19:39:20	79
525	19:44:20	79
526	19:49:20	78
527	19:54:20	78
528	19:59:20	77
529	20:04:20	76
530	20:09:20	75
531	20:14:20	73
532	20:19:20	72
533	20:24:20	71
534	20:29:20	71
535	20:34:20	71
536	20:39:20	71
537	20:44:20	72
538	20:49:20	72
539	20:54:20	73
540	20:59:20	73
541	21:04:20	72
542	21:09:20	71
543	21:14:20	69
544	21:19:20	68
545	21:24:20	66
546	21:29:20	66
547	21:34:21	67
548	21:39:21	68
549	21:44:21	69
550	21:49:21	72
551	21:54:21	77
552	21:59:21	83
553	22:04:21	90
554	22:09:21	97
555	22:14:21	103
556	22:19:21	106
557	22:24:21	107
558	22:29:21	106
559	22:34:21	103
560	22:39:21	100
561	22:44:21	94
562	22:49:21	87
563	22:54:21	81
564	22:59:21	75
565	23:04:21	72
566	23:09:21	71
567	23:14:21	72
568	23:19:21	75
569	23:24:21	79
570	23:29:21	83
571	23:34:21	87
572	23:39:21	91
573	23:44:21	95
574	23:49:21	98
575	23:54:21	100
576	23:59:21	100
