# Supplementary material for: Detrended Fluctuation Analysis in the prediction of type 2 diabetes mellitus in patients at risk: Model optimization and comparison with other metrics
Source: PLoS One. 2019 Dec 18;14(12):e0225817. doi: 10.1371/journal.pone.0225817 (PMC6919578; doi:10.1371/journal.pone.0225817)
Supplement: S1 File — This file includes glucose time series from all patients included in the study and the database with clinical variables. (ZIP) [file pone.0225817.s001.zip › S1/case 74.csv]

	hora	glucemia
1	0:01:42	70
2	0:06:42	72
3	0:11:42	75
4	0:16:42	77
5	0:21:42	77
6	0:26:42	75
7	0:31:42	72
8	0:36:42	69
9	0:41:42	66
10	0:46:42	63
11	0:51:42	61
12	0:56:42	60
13	1:01:42	60
14	1:06:42	61
15	1:11:42	64
16	1:16:42	66
17	1:21:42	68
18	1:26:42	69
19	1:31:42	69
20	1:36:42	68
21	1:41:42	67
22	1:46:42	66
23	1:51:42	64
24	1:56:42	64
25	2:01:42	63
26	2:06:42	63
27	2:11:42	63
28	2:16:42	63
29	2:21:42	64
30	2:26:42	64
31	2:31:42	64
32	2:36:42	64
33	2:41:42	64
34	2:46:42	64
35	2:51:42	63
36	2:56:42	63
37	3:01:42	63
38	3:06:42	62
39	3:11:42	60
40	3:16:42	58
41	3:21:42	55
42	3:26:42	52
43	3:31:42	49
44	3:36:42	48
45	3:41:42	48
46	3:46:42	48
47	3:51:42	48
48	3:56:42	48
49	4:01:42	48
50	4:06:42	47
51	4:11:42	46
52	4:16:42	46
53	4:21:42	46
54	4:26:42	46
55	4:31:42	47
56	4:36:42	47
57	4:41:42	48
58	4:46:42	49
59	4:51:42	50
60	4:56:42	51
61	5:01:42	52
62	5:06:42	53
63	5:11:42	52
64	5:16:42	52
65	5:21:42	51
66	5:26:42	51
67	5:31:42	52
68	5:36:42	53
69	5:41:42	54
70	5:46:42	55
71	5:51:42	56
72	5:56:42	56
73	6:01:42	56
74	6:06:42	56
75	6:11:42	58
76	6:16:42	60
77	6:21:42	64
78	6:26:42	68
79	6:31:42	71
80	6:36:42	73
81	6:41:42	74
82	6:46:42	73
83	6:51:42	71
84	6:56:42	69
85	7:01:42	67
86	7:06:42	65
87	7:11:42	64
88	7:16:42	64
89	7:21:42	64
90	7:26:42	64
91	7:31:42	64
92	7:36:42	64
93	7:41:42	65
94	7:46:42	67
95	7:51:42	71
96	7:56:42	76
97	8:01:42	81
98	8:06:42	85
99	8:11:42	87
100	8:16:42	87
101	8:21:42	86
102	8:26:42	84
103	8:31:42	83
104	8:36:42	81
105	8:41:42	79
106	8:46:42	77
107	8:51:42	76
108	8:56:42	74
109	9:01:42	74
110	9:06:42	74
111	9:11:42	75
112	9:16:42	77
113	9:21:42	79
114	9:26:42	82
115	9:31:42	84
116	9:36:42	87
117	9:41:42	89
118	9:46:42	90
119	9:51:42	91
120	9:56:42	93
121	10:01:42	96
122	10:06:42	99
123	10:11:42	104
124	10:16:42	107
125	10:21:42	110
126	10:26:42	111
127	10:31:42	110
128	10:36:42	108
129	10:41:42	107
130	10:46:42	106
131	10:51:42	106
132	10:56:42	107
133	11:01:42	109
134	11:06:42	111
135	11:11:42	112
136	11:16:42	111
137	11:21:42	110
138	11:26:42	107
139	11:31:42	104
140	11:36:42	99
141	11:41:42	95
142	11:46:42	90
143	11:51:42	85
144	11:56:42	82
145	12:01:42	79
146	12:06:42	78
147	12:11:42	78
148	12:16:42	78
149	12:21:42	78
150	12:26:42	78
151	12:31:42	78
152	12:36:42	78
153	12:41:42	77
154	12:46:42	76
155	12:51:42	75
156	12:56:42	74
157	13:01:42	73
158	13:06:42	73
159	13:11:42	72
160	13:16:42	72
161	13:21:42	72
162	13:26:42	72
163	13:31:42	72
164	13:36:42	72
165	13:41:42	72
166	13:46:42	72
167	13:51:42	72
168	13:56:42	72
169	14:01:42	73
170	14:06:42	73
171	14:11:42	73
172	14:16:42	73
173	14:21:42	73
174	14:26:42	73
175	14:31:42	72
176	14:36:42	71
177	14:41:42	71
178	14:46:42	69
179	14:51:42	69
180	14:56:42	68
181	15:01:42	69
182	15:06:42	71
183	15:11:42	75
184	15:16:42	81
185	15:21:42	88
186	15:26:42	95
187	15:31:42	100
188	15:36:42	104
189	15:41:42	106
190	15:46:42	107
191	15:51:42	107
192	15:56:42	106
193	16:01:42	104
194	16:06:42	102
195	16:11:42	100
196	16:16:42	98
197	16:21:42	96
198	16:26:42	93
199	16:31:42	91
200	16:36:42	89
201	16:41:42	87
202	16:46:42	85
203	16:51:42	82
204	16:56:42	80
205	17:01:42	78
206	17:06:42	77
207	17:11:42	76
208	17:16:42	75
209	17:21:42	74
210	17:26:42	74
211	17:31:42	74
212	17:36:42	73
213	17:41:42	73
214	17:46:42	73
215	17:51:42	74
216	17:56:42	74
217	18:01:42	74
218	18:06:42	73
219	18:11:42	72
220	18:16:42	71
221	18:21:42	69
222	18:26:42	68
223	18:31:42	68
224	18:36:42	69
225	18:41:42	71
226	18:46:42	75
227	18:51:42	80
228	18:56:42	86
229	19:01:42	91
230	19:06:42	95
231	19:11:42	96
232	19:16:42	96
233	19:21:42	96
234	19:26:42	94
235	19:31:42	93
236	19:36:42	92
237	19:41:42	90
238	19:46:42	90
239	19:51:42	89
240	19:56:42	89
241	20:01:42	89
242	20:06:42	89
243	20:11:42	90
244	20:16:42	90
245	20:21:42	91
246	20:26:42	91
247	20:31:42	92
248	20:36:42	93
249	20:41:42	94
250	20:46:42	95
251	20:51:42	96
252	20:56:42	96
253	21:01:42	97
254	21:06:42	98
255	21:11:42	99
256	21:16:42	101
257	21:21:42	102
258	21:26:42	103
259	21:31:42	104
260	21:36:42	103
261	21:41:42	102
262	21:46:42	100
263	21:51:42	98
264	21:56:42	96
265	22:01:43	95
266	22:06:43	94
267	22:11:43	94
268	22:16:43	95
269	22:21:43	96
270	22:26:43	100
271	22:31:43	107
272	22:36:43	116
273	22:41:43	127
274	22:46:43	138
275	22:51:43	149
276	22:56:43	159
277	23:01:43	165
278	23:06:43	170
279	23:11:43	171
280	23:16:43	171
281	23:21:43	168
282	23:26:43	165
283	23:31:43	161
284	23:36:43	157
285	23:41:43	152
286	23:46:43	146
287	23:51:43	138
288	23:56:43	130
289	0:01:43	120
290	0:06:43	112
291	0:11:43	105
292	0:16:43	100
293	0:21:43	98
294	0:26:43	98
295	0:31:43	99
296	0:36:43	100
297	0:41:43	102
298	0:46:43	104
299	0:51:43	106
300	0:56:43	107
301	1:01:43	108
302	1:06:43	108
303	1:11:43	107
304	1:16:43	106
305	1:21:43	105
306	1:26:43	102
307	1:31:43	99
308	1:36:43	96
309	1:41:43	93
310	1:46:43	91
311	1:51:43	89
312	1:56:43	88
313	2:01:43	88
314	2:06:43	88
315	2:11:43	87
316	2:16:43	86
317	2:21:43	85
318	2:26:43	83
319	2:31:43	81
320	2:36:43	80
321	2:41:43	79
322	2:46:43	78
323	2:51:43	77
324	2:56:43	78
325	3:01:43	78
326	3:06:43	79
327	3:11:43	80
328	3:16:43	81
329	3:21:43	81
330	3:26:43	81
331	3:31:43	81
332	3:36:43	81
333	3:41:43	80
334	3:46:43	80
335	3:51:43	79
336	3:56:43	78
337	4:01:43	77
338	4:06:43	76
339	4:11:43	76
340	4:16:43	75
341	4:21:43	75
342	4:26:43	75
343	4:31:43	75
344	4:36:43	75
345	4:41:43	76
346	4:46:43	76
347	4:51:43	77
348	4:56:43	77
349	5:01:43	78
350	5:06:43	78
351	5:11:43	78
352	5:16:43	78
353	5:21:43	79
354	5:26:43	79
355	5:31:43	79
356	5:36:43	79
357	5:41:43	78
358	5:46:43	79
359	5:51:43	79
360	5:56:43	80
361	6:01:43	80
362	6:06:43	81
363	6:11:43	81
364	6:16:43	82
365	6:21:43	82
366	6:26:43	83
367	6:31:43	84
368	6:36:43	84
369	6:41:43	84
370	6:46:43	84
371	6:51:43	83
372	6:56:43	83
373	7:01:43	82
374	7:06:43	82
375	7:11:43	81
376	7:16:43	81
377	7:21:43	81
378	7:26:43	81
379	7:31:43	82
380	7:36:43	83
381	7:41:43	84
382	7:46:43	84
383	7:51:43	84
384	7:56:43	84
385	8:01:43	83
386	8:06:43	83
387	8:11:43	82
388	8:16:43	82
389	8:21:43	81
390	8:26:43	81
391	8:31:43	81
392	8:36:43	80
393	8:41:43	80
394	8:46:43	80
395	8:51:43	80
396	8:56:43	81
397	9:01:43	81
398	9:06:43	82
399	9:11:43	82
400	9:16:43	82
401	9:21:43	82
402	9:26:43	82
403	9:31:43	81
404	9:36:43	81
405	9:41:43	81
406	9:46:43	81
407	9:51:43	81
408	9:56:43	81
409	10:01:43	82
410	10:06:43	83
411	10:11:43	84
412	10:16:43	84
413	10:21:43	84
414	10:26:43	84
415	10:31:43	83
416	10:36:43	83
417	10:41:43	84
418	10:46:43	88
419	10:51:43	93
420	10:56:43	101
421	11:01:43	110
422	11:06:43	117
423	11:11:43	123
424	11:16:43	126
425	11:21:43	127
426	11:26:43	127
427	11:31:43	125
428	11:36:43	123
429	11:41:43	121
430	11:46:43	119
431	11:51:43	117
432	11:56:43	116
433	12:01:43	116
434	12:06:43	115
435	12:11:43	115
436	12:16:43	114
437	12:21:43	113
438	12:26:43	112
439	12:31:43	111
440	12:36:43	109
441	12:41:43	107
442	12:46:43	104
443	12:51:43	101
444	12:56:43	98
445	13:01:43	94
446	13:06:43	91
447	13:11:43	88
448	13:16:43	86
449	13:21:43	84
450	13:26:43	83
451	13:31:43	83
452	13:36:43	84
453	13:41:43	87
454	13:46:43	91
455	13:51:43	96
456	13:56:43	101
457	14:01:43	105
458	14:06:43	109
459	14:11:43	113
460	14:16:43	116
461	14:21:43	118
462	14:26:43	119
463	14:31:43	119
464	14:36:43	117
465	14:41:43	114
466	14:46:43	111
467	14:51:43	109
468	14:56:43	108
469	15:01:43	109
470	15:06:43	110
471	15:11:43	111
472	15:16:43	113
473	15:21:43	114
474	15:26:43	116
475	15:31:43	117
476	15:36:43	119
477	15:41:43	119
478	15:46:43	117
479	15:51:43	113
480	15:56:43	109
481	16:01:43	105
482	16:06:43	102
483	16:11:43	100
484	16:16:43	99
485	16:21:43	99
486	16:26:43	99
487	16:31:43	101
488	16:36:43	102
489	16:41:43	104
490	16:46:43	106
491	16:51:43	106
492	16:56:43	105
493	17:01:43	103
494	17:06:43	99
495	17:11:43	94
496	17:16:43	90
497	17:21:43	86
498	17:26:43	84
499	17:31:43	84
500	17:36:43	84
501	17:41:43	86
502	17:46:43	87
503	17:51:43	88
504	17:56:43	89
505	18:01:43	89
506	18:06:43	89
507	18:11:43	89
508	18:16:43	89
509	18:21:43	89
510	18:26:43	89
511	18:31:43	90
512	18:36:43	89
513	18:41:43	89
514	18:46:43	89
515	18:51:43	89
516	18:56:43	89
517	19:01:43	89
518	19:06:43	90
519	19:11:43	91
520	19:16:43	91
521	19:21:43	92
522	19:26:43	92
523	19:31:43	92
524	19:36:43	92
525	19:41:43	93
526	19:46:43	93
527	19:51:43	93
528	19:56:43	94
529	20:01:43	94
530	20:06:43	93
531	20:11:43	93
532	20:16:43	92
533	20:21:43	92
534	20:26:43	92
535	20:31:43	92
536	20:36:43	92
537	20:41:43	93
538	20:46:43	94
539	20:51:43	95
540	20:56:43	96
541	21:01:43	98
542	21:06:43	98
543	21:11:43	98
544	21:16:43	97
545	21:21:43	96
546	21:26:43	96
547	21:31:43	96
548	21:36:43	99
549	21:41:43	103
550	21:46:43	109
551	21:51:43	115
552	21:56:43	122
553	22:01:43	127
554	22:06:43	131
555	22:11:43	134
556	22:16:43	135
557	22:21:43	135
558	22:26:43	133
559	22:31:43	131
560	22:36:43	128
561	22:41:43	125
562	22:46:43	122
563	22:51:43	118
564	22:56:43	113
565	23:01:43	107
566	23:06:43	103
567	23:11:43	101
568	23:16:43	101
569	23:21:43	103
570	23:26:43	106
571	23:31:43	108
572	23:36:43	109
573	23:41:43	108
574	23:46:43	106
575	23:51:43	103
576	23:56:43	100
