# Supplementary material for: Detrended Fluctuation Analysis in the prediction of type 2 diabetes mellitus in patients at risk: Model optimization and comparison with other metrics
Source: PLoS One. 2019 Dec 18;14(12):e0225817. doi: 10.1371/journal.pone.0225817 (PMC6919578; doi:10.1371/journal.pone.0225817)
Supplement: S1 File — This file includes glucose time series from all patients included in the study and the database with clinical variables. (ZIP) [file pone.0225817.s001.zip › S1/case 75.csv]

	hora	glucemia
1	0:01:36	85
2	0:06:36	87
3	0:11:36	89
4	0:16:36	91
5	0:21:36	94
6	0:26:36	97
7	0:31:36	99
8	0:36:36	101
9	0:41:36	101
10	0:46:36	101
11	0:51:36	102
12	0:56:36	103
13	1:01:36	105
14	1:06:36	108
15	1:11:36	111
16	1:16:36	114
17	1:21:36	116
18	1:26:36	117
19	1:31:36	117
20	1:36:36	116
21	1:41:36	115
22	1:46:36	114
23	1:51:36	113
24	1:56:36	113
25	2:01:36	112
26	2:06:36	112
27	2:11:36	112
28	2:16:36	112
29	2:21:36	112
30	2:26:36	112
31	2:31:36	113
32	2:36:36	114
33	2:41:36	115
34	2:46:36	115
35	2:51:36	114
36	2:56:36	112
37	3:01:36	110
38	3:06:36	108
39	3:11:36	107
40	3:16:36	106
41	3:21:36	106
42	3:26:36	106
43	3:31:36	105
44	3:36:36	104
45	3:41:36	103
46	3:46:36	101
47	3:51:36	100
48	3:56:36	99
49	4:01:36	97
50	4:06:36	97
51	4:11:36	96
52	4:16:36	96
53	4:21:36	95
54	4:26:36	95
55	4:31:36	95
56	4:36:36	95
57	4:41:36	95
58	4:46:36	95
59	4:51:36	95
60	4:56:36	94
61	5:01:36	94
62	5:06:36	94
63	5:11:36	93
64	5:16:36	93
65	5:21:36	93
66	5:26:36	93
67	5:31:36	93
68	5:36:36	92
69	5:41:36	91
70	5:46:36	90
71	5:51:36	89
72	5:56:36	89
73	6:01:36	89
74	6:06:36	90
75	6:11:36	91
76	6:16:36	92
77	6:21:36	93
78	6:26:36	94
79	6:31:36	94
80	6:36:36	94
81	6:41:36	94
82	6:46:36	95
83	6:51:36	96
84	6:56:36	99
85	7:01:36	102
86	7:06:36	105
87	7:11:36	107
88	7:16:36	108
89	7:21:36	109
90	7:26:36	109
91	7:31:36	110
92	7:36:36	113
93	7:41:36	116
94	7:46:36	121
95	7:51:36	125
96	7:56:36	129
97	8:01:36	132
98	8:06:36	134
99	8:11:36	136
100	8:16:36	137
101	8:21:36	139
102	8:26:36	141
103	8:31:36	144
104	8:36:36	147
105	8:41:36	149
106	8:46:36	151
107	8:51:36	154
108	8:56:36	157
109	9:01:36	162
110	9:06:36	167
111	9:11:36	169
112	9:16:36	169
113	9:21:36	164
114	9:26:36	156
115	9:31:36	147
116	9:36:36	137
117	9:41:36	130
118	9:46:36	125
119	9:51:36	123
120	9:56:36	124
121	10:01:36	127
122	10:06:36	132
123	10:11:36	139
124	10:16:36	145
125	10:21:36	152
126	10:26:36	158
127	10:31:36	162
128	10:36:36	164
129	10:41:36	165
130	10:46:36	165
131	10:51:36	164
132	10:56:36	165
133	11:01:36	166
134	11:06:36	167
135	11:11:36	169
136	11:16:36	169
137	11:21:36	169
138	11:26:36	170
139	11:31:36	173
140	11:36:36	176
141	11:41:36	179
142	11:46:36	180
143	11:51:36	177
144	11:56:36	172
145	12:01:36	165
146	12:06:36	157
147	12:11:36	150
148	12:16:36	145
149	12:21:36	142
150	12:26:36	141
151	12:31:36	142
152	12:36:36	144
153	12:41:36	145
154	12:46:36	146
155	12:51:36	145
156	12:56:36	144
157	13:01:36	142
158	13:06:36	142
159	13:11:36	142
160	13:16:36	143
161	13:21:36	143
162	13:26:36	142
163	13:31:36	140
164	13:36:36	137
165	13:41:36	135
166	13:46:36	134
167	13:51:36	139
168	13:56:36	148
169	14:01:36	158
170	14:06:36	165
171	14:11:36	165
172	14:16:36	159
173	14:21:36	151
174	14:26:36	142
175	14:31:36	135
176	14:36:36	131
177	14:41:36	128
178	14:46:36	126
179	14:51:36	126
180	14:56:36	126
181	15:01:36	126
182	15:06:36	127
183	15:11:36	128
184	15:16:36	128
185	15:21:36	127
186	15:26:36	125
187	15:31:36	123
188	15:36:36	120
189	15:41:36	118
190	15:46:36	116
191	15:51:36	116
192	15:56:36	117
193	16:01:36	118
194	16:06:36	121
195	16:11:36	122
196	16:16:36	123
197	16:21:36	123
198	16:26:36	122
199	16:31:36	121
200	16:36:36	119
201	16:41:36	118
202	16:46:36	117
203	16:51:36	116
204	16:56:36	115
205	17:01:36	114
206	17:06:36	113
207	17:11:36	112
208	17:16:36	111
209	17:21:36	110
210	17:26:36	110
211	17:31:36	109
212	17:36:36	109
213	17:41:36	108
214	17:46:36	108
215	17:51:36	107
216	17:56:36	107
217	18:01:36	107
218	18:06:36	106
219	18:11:36	106
220	18:16:36	105
221	18:21:36	105
222	18:26:36	106
223	18:31:36	106
224	18:36:36	107
225	18:41:36	107
226	18:46:36	107
227	18:51:36	106
228	18:56:36	105
229	19:01:36	105
230	19:06:36	103
231	19:11:36	102
232	19:16:36	100
233	19:21:36	98
234	19:26:36	97
235	19:31:36	98
236	19:36:36	99
237	19:41:36	102
238	19:46:36	104
239	19:51:36	106
240	19:56:36	108
241	20:01:36	110
242	20:06:36	112
243	20:11:36	116
244	20:16:36	119
245	20:21:36	122
246	20:26:36	124
247	20:31:36	124
248	20:36:36	124
249	20:41:36	122
250	20:46:36	120
251	20:51:36	118
252	20:56:37	115
253	21:01:37	112
254	21:06:37	109
255	21:11:37	108
256	21:16:37	106
257	21:21:37	105
258	21:26:37	104
259	21:31:37	103
260	21:36:37	102
261	21:41:37	101
262	21:46:37	101
263	21:51:37	100
264	21:56:37	100
265	22:01:37	100
266	22:06:37	101
267	22:11:37	101
268	22:16:37	101
269	22:21:37	100
270	22:26:37	99
271	22:31:37	98
272	22:36:37	97
273	22:41:37	97
274	22:46:37	98
275	22:51:37	100
276	22:56:37	103
277	23:01:37	106
278	23:06:37	108
279	23:11:37	111
280	23:16:37	111
281	23:21:37	111
282	23:26:37	110
283	23:31:37	108
284	23:36:37	106
285	23:41:37	105
286	23:46:37	104
287	23:51:37	103
288	23:56:37	104
