# Supplementary material for: Detrended Fluctuation Analysis in the prediction of type 2 diabetes mellitus in patients at risk: Model optimization and comparison with other metrics
Source: PLoS One. 2019 Dec 18;14(12):e0225817. doi: 10.1371/journal.pone.0225817 (PMC6919578; doi:10.1371/journal.pone.0225817)
Supplement: S1 File — This file includes glucose time series from all patients included in the study and the database with clinical variables. (ZIP) [file pone.0225817.s001.zip › S1/case 76.csv]

	hora	glucemia
1	0:03:43	80
2	0:08:43	80
3	0:13:43	81
4	0:18:43	82
5	0:23:43	84
6	0:28:43	85
7	0:33:43	86
8	0:38:43	87
9	0:43:43	87
10	0:48:43	87
11	0:53:43	87
12	0:58:43	88
13	1:03:43	88
14	1:08:43	88
15	1:13:43	88
16	1:18:43	88
17	1:23:43	89
18	1:28:43	89
19	1:33:43	89
20	1:38:43	89
21	1:43:43	89
22	1:48:43	88
23	1:53:43	87
24	1:58:43	86
25	2:03:43	85
26	2:08:43	85
27	2:13:43	86
28	2:18:43	89
29	2:23:43	92
30	2:28:43	95
31	2:33:43	97
32	2:38:43	98
33	2:43:44	97
34	2:48:44	96
35	2:53:44	94
36	2:58:44	92
37	3:03:44	91
38	3:08:44	92
39	3:13:44	93
40	3:18:44	94
41	3:23:44	95
42	3:28:44	97
43	3:33:44	98
44	3:38:44	100
45	3:43:44	101
46	3:48:44	102
47	3:53:44	103
48	3:58:44	103
49	4:03:44	104
50	4:08:44	107
51	4:13:44	111
52	4:18:44	115
53	4:23:44	119
54	4:28:44	122
55	4:33:44	123
56	4:38:44	123
57	4:43:44	121
58	4:48:44	118
59	4:53:44	116
60	4:58:44	115
61	5:03:44	114
62	5:08:44	115
63	5:13:44	116
64	5:18:44	116
65	5:23:44	117
66	5:28:44	116
67	5:33:44	116
68	5:38:44	116
69	5:43:44	116
70	5:48:44	117
71	5:53:44	119
72	5:58:44	122
73	6:03:44	124
74	6:08:44	126
75	6:13:44	127
76	6:18:44	125
77	6:23:44	123
78	6:28:44	118
79	6:33:44	113
80	6:38:44	109
81	6:43:44	106
82	6:48:44	103
83	6:53:44	102
84	6:58:44	102
85	7:03:44	102
86	7:08:44	102
87	7:13:44	102
88	7:18:44	103
89	7:23:44	103
90	7:28:44	104
91	7:33:44	105
92	7:38:44	105
93	7:43:44	105
94	7:48:44	104
95	7:53:44	104
96	7:58:44	103
97	8:03:44	102
98	8:08:44	101
99	8:13:44	101
100	8:18:44	101
101	8:23:44	103
102	8:28:44	106
103	8:33:44	111
104	8:38:44	118
105	8:43:44	126
106	8:48:44	135
107	8:53:44	143
108	8:58:44	149
109	9:03:44	153
110	9:08:44	153
111	9:13:44	152
112	9:18:44	150
113	9:23:44	148
114	9:28:44	145
115	9:33:44	143
116	9:38:44	140
117	9:43:44	137
118	9:48:44	132
119	9:53:44	127
120	9:58:44	121
121	10:03:44	113
122	10:08:44	106
123	10:13:44	98
124	10:18:44	91
125	10:23:44	85
126	10:28:44	80
127	10:33:44	77
128	10:38:44	77
129	10:43:44	78
130	10:48:44	82
131	10:53:44	87
132	10:58:44	93
133	11:03:44	99
134	11:08:44	105
135	11:13:44	109
136	11:18:44	110
137	11:23:44	109
138	11:28:44	107
139	11:33:44	105
140	11:38:44	104
141	11:43:44	103
142	11:48:44	103
143	11:53:44	103
144	11:58:44	102
145	12:03:44	102
146	12:08:44	102
147	12:13:44	103
148	12:18:44	104
149	12:23:44	105
150	12:28:44	107
151	12:33:44	109
152	12:38:44	110
153	12:43:44	111
154	12:48:44	112
155	12:53:44	112
156	12:58:44	112
157	13:03:44	112
158	13:08:44	111
159	13:13:44	111
160	13:18:44	111
161	13:23:44	111
162	13:28:44	112
163	13:33:44	112
164	13:38:44	112
165	13:43:44	109
166	13:48:44	106
167	13:53:44	101
168	13:58:44	97
169	14:03:44	96
170	14:08:44	98
171	14:13:44	101
172	14:18:44	106
173	14:23:44	110
174	14:28:44	114
175	14:33:44	116
176	14:38:44	117
177	14:43:44	117
178	14:48:44	114
179	14:53:44	110
180	14:58:44	104
181	15:03:44	96
182	15:08:44	88
183	15:13:44	81
184	15:18:44	75
185	15:23:44	71
186	15:28:44	68
187	15:33:44	67
188	15:38:44	66
189	15:43:44	67
190	15:48:44	67
191	15:53:44	69
192	15:58:44	70
193	16:03:44	72
194	16:08:44	75
195	16:13:44	79
196	16:18:44	84
197	16:23:44	88
198	16:28:44	93
199	16:33:44	97
200	16:38:44	100
201	16:43:44	102
202	16:48:44	103
203	16:53:44	103
204	16:58:44	104
205	17:03:44	105
206	17:08:44	107
207	17:13:44	110
208	17:18:44	114
209	17:23:44	118
210	17:28:44	123
211	17:33:44	127
212	17:38:44	130
213	17:43:44	131
214	17:48:44	131
215	17:53:44	128
216	17:58:44	123
217	18:03:44	118
218	18:08:44	113
219	18:13:44	110
220	18:18:44	109
221	18:23:44	111
222	18:28:44	114
223	18:33:44	119
224	18:38:44	125
225	18:43:44	131
226	18:48:44	136
227	18:53:44	141
228	18:58:44	144
229	19:03:44	146
230	19:08:44	146
231	19:13:44	145
232	19:18:44	142
233	19:23:44	138
234	19:28:44	134
235	19:33:44	129
236	19:38:44	125
237	19:43:44	120
238	19:48:44	116
239	19:53:44	112
240	19:58:44	109
241	20:03:44	106
242	20:08:44	104
243	20:13:44	103
244	20:18:44	102
245	20:23:44	101
246	20:28:44	101
247	20:33:44	102
248	20:38:44	102
249	20:43:44	102
250	20:48:44	102
251	20:53:44	102
252	20:58:44	102
253	21:03:44	102
254	21:08:44	101
255	21:13:44	100
256	21:18:44	99
257	21:23:44	98
258	21:28:44	98
259	21:33:44	99
260	21:38:44	100
261	21:43:44	101
262	21:48:44	103
263	21:53:44	104
264	21:58:44	104
265	22:03:44	103
266	22:08:44	99
267	22:13:44	95
268	22:18:44	91
269	22:23:44	87
270	22:28:44	84
271	22:33:44	83
272	22:38:44	83
273	22:43:44	85
274	22:48:44	87
275	22:53:44	89
276	22:58:44	90
277	23:03:44	92
278	23:08:44	94
279	23:13:44	96
280	23:18:44	97
281	23:23:44	97
282	23:28:44	98
283	23:33:44	99
284	23:38:44	100
285	23:43:44	102
286	23:48:44	102
287	23:53:44	100
288	23:58:44	96
289	0:03:44	91
290	0:08:44	86
291	0:13:44	82
292	0:18:44	79
293	0:23:44	78
294	0:28:44	78
295	0:33:44	79
296	0:38:44	81
297	0:43:44	83
298	0:48:44	85
299	0:53:44	87
300	0:58:44	88
301	1:03:44	90
302	1:08:44	91
303	1:13:44	92
304	1:18:44	93
305	1:23:44	93
306	1:28:44	93
307	1:33:44	94
308	1:38:44	93
309	1:43:44	92
310	1:48:44	91
311	1:53:44	89
312	1:58:44	88
313	2:03:44	88
314	2:08:44	88
315	2:13:44	89
316	2:18:44	91
317	2:23:44	92
318	2:28:44	94
319	2:33:44	96
320	2:38:44	99
321	2:43:44	101
322	2:48:44	104
323	2:53:44	106
324	2:58:44	108
325	3:03:44	110
326	3:08:44	112
327	3:13:44	113
328	3:18:44	114
329	3:23:44	114
330	3:28:44	115
331	3:33:44	114
332	3:38:44	113
333	3:43:44	110
334	3:48:44	108
335	3:53:44	104
336	3:58:44	102
337	4:03:44	99
338	4:08:44	98
339	4:13:44	98
340	4:18:44	98
341	4:23:44	99
342	4:28:44	100
343	4:33:44	102
344	4:38:44	103
345	4:43:44	104
346	4:48:44	105
347	4:53:44	107
348	4:58:44	108
349	5:03:44	109
350	5:08:44	111
351	5:13:44	113
352	5:18:44	115
353	5:23:44	117
354	5:28:44	120
355	5:33:44	121
356	5:38:44	119
357	5:43:44	116
358	5:48:44	112
359	5:53:44	107
360	5:58:44	102
361	6:03:44	99
362	6:08:44	97
363	6:13:44	95
364	6:18:44	94
365	6:23:44	93
366	6:28:44	94
367	6:33:44	94
368	6:38:44	95
369	6:43:44	97
370	6:48:44	98
371	6:53:44	99
372	6:58:44	101
373	7:03:44	102
374	7:08:44	104
375	7:13:44	106
376	7:18:44	107
377	7:23:44	108
378	7:28:44	109
379	7:33:44	109
380	7:38:44	107
381	7:43:44	105
382	7:48:44	102
383	7:53:44	98
384	7:58:44	95
385	8:03:44	93
386	8:08:44	92
387	8:13:44	92
388	8:18:44	93
389	8:23:44	94
390	8:28:44	95
391	8:33:44	95
392	8:38:44	95
393	8:43:44	96
394	8:48:44	96
395	8:53:44	97
396	8:58:44	99
397	9:03:44	100
398	9:08:44	102
399	9:13:44	103
400	9:18:44	105
401	9:23:44	107
402	9:28:44	108
403	9:33:44	109
404	9:38:44	109
405	9:43:44	108
406	9:48:44	107
407	9:53:44	107
408	9:58:44	107
409	10:03:44	107
410	10:08:44	107
411	10:13:44	108
412	10:18:44	108
413	10:23:44	109
414	10:28:44	111
415	10:33:44	114
416	10:38:44	117
417	10:43:44	122
418	10:48:44	125
419	10:53:44	128
420	10:58:44	129
421	11:03:44	129
422	11:08:44	127
423	11:13:44	125
424	11:18:44	123
425	11:23:44	119
426	11:28:44	116
427	11:33:44	112
428	11:38:44	108
429	11:43:44	105
430	11:48:44	103
431	11:53:44	102
432	11:58:44	103
433	12:03:44	104
434	12:08:44	105
435	12:13:44	106
436	12:18:44	107
437	12:23:44	105
438	12:28:44	103
439	12:33:44	99
440	12:38:44	94
441	12:43:44	90
442	12:48:44	86
443	12:53:44	82
444	12:58:44	79
445	13:03:44	76
446	13:08:44	74
447	13:13:44	73
448	13:18:44	74
449	13:23:44	77
450	13:28:44	79
451	13:33:44	80
452	13:38:44	81
453	13:43:44	80
454	13:48:44	78
455	13:53:44	77
456	13:58:44	77
457	14:03:44	77
458	14:08:44	79
459	14:13:44	82
460	14:18:44	85
461	14:23:44	88
462	14:28:44	90
463	14:33:44	90
464	14:38:44	90
465	14:43:44	90
466	14:48:44	90
467	14:53:44	91
468	14:58:44	91
469	15:03:44	91
470	15:08:44	90
471	15:13:44	88
472	15:18:44	86
473	15:23:44	82
474	15:28:44	77
475	15:33:44	72
476	15:38:44	68
477	15:43:44	65
478	15:48:44	63
479	15:53:44	63
480	15:58:44	63
481	16:03:44	64
482	16:08:44	65
483	16:13:44	66
484	16:18:44	67
485	16:23:44	67
486	16:28:44	67
487	16:33:44	68
488	16:38:44	69
489	16:43:44	71
490	16:48:44	73
491	16:53:44	76
492	16:58:44	79
493	17:03:44	81
494	17:08:44	82
495	17:13:44	82
496	17:18:44	81
497	17:23:44	81
498	17:28:44	81
499	17:33:44	83
500	17:38:44	86
501	17:43:44	90
502	17:48:44	94
503	17:53:44	98
504	17:58:44	102
505	18:03:44	107
506	18:08:44	111
507	18:13:44	116
508	18:18:44	121
509	18:23:44	125
510	18:28:44	128
511	18:33:44	129
512	18:38:44	128
513	18:43:44	126
514	18:48:44	121
515	18:53:44	116
516	18:58:44	110
517	19:03:44	105
518	19:08:44	100
519	19:13:44	97
520	19:18:44	96
521	19:23:44	97
522	19:28:44	99
523	19:33:44	101
524	19:38:44	104
525	19:43:44	107
526	19:48:44	109
527	19:53:44	112
528	19:58:44	114
529	20:03:44	115
530	20:08:44	115
531	20:13:44	114
532	20:18:44	112
533	20:23:44	110
534	20:28:44	107
535	20:33:44	105
536	20:38:44	102
537	20:43:44	100
538	20:48:44	98
539	20:53:44	98
540	20:58:44	99
541	21:03:44	102
542	21:08:44	106
543	21:13:44	111
544	21:18:44	116
545	21:23:44	120
546	21:28:44	122
547	21:33:44	122
548	21:38:44	120
549	21:43:44	117
550	21:48:44	114
551	21:53:44	112
552	21:58:44	110
553	22:03:44	110
554	22:08:44	111
555	22:13:44	112
556	22:18:44	113
557	22:23:44	113
558	22:28:44	112
559	22:33:44	111
560	22:38:44	110
561	22:43:44	107
562	22:48:44	103
563	22:53:44	98
564	22:58:44	92
565	23:03:44	87
566	23:08:44	81
567	23:13:44	77
568	23:18:44	74
569	23:23:44	72
570	23:28:44	72
571	23:33:44	72
572	23:38:44	74
573	23:43:44	76
574	23:48:44	78
575	23:53:44	80
576	23:58:44	83
