# Supplementary material for: Detrended Fluctuation Analysis in the prediction of type 2 diabetes mellitus in patients at risk: Model optimization and comparison with other metrics
Source: PLoS One. 2019 Dec 18;14(12):e0225817. doi: 10.1371/journal.pone.0225817 (PMC6919578; doi:10.1371/journal.pone.0225817)
Supplement: S1 File — This file includes glucose time series from all patients included in the study and the database with clinical variables. (ZIP) [file pone.0225817.s001.zip › S1/case 77.csv]

	hora	glucemia
1	0:01:31	113
2	0:06:31	111
3	0:11:31	108
4	0:16:31	106
5	0:21:31	105
6	0:26:31	104
7	0:31:31	104
8	0:36:31	103
9	0:41:31	102
10	0:46:31	101
11	0:51:31	101
12	0:56:31	101
13	1:01:31	101
14	1:06:31	101
15	1:11:31	100
16	1:16:31	99
17	1:21:31	99
18	1:26:31	98
19	1:31:31	98
20	1:36:31	97
21	1:41:31	97
22	1:46:31	96
23	1:51:31	95
24	1:56:31	93
25	2:01:31	92
26	2:06:31	90
27	2:11:31	89
28	2:16:31	88
29	2:21:31	87
30	2:26:31	87
31	2:31:31	87
32	2:36:31	87
33	2:41:31	88
34	2:46:31	88
35	2:51:31	86
36	2:56:31	84
37	3:01:31	83
38	3:06:31	82
39	3:11:31	82
40	3:16:31	84
41	3:21:31	85
42	3:26:31	86
43	3:31:31	86
44	3:36:31	86
45	3:41:31	85
46	3:46:31	84
47	3:51:31	84
48	3:56:31	83
49	4:01:31	83
50	4:06:31	84
51	4:11:31	84
52	4:16:31	85
53	4:21:31	86
54	4:26:31	87
55	4:31:31	87
56	4:36:31	88
57	4:41:31	88
58	4:46:31	88
59	4:51:31	89
60	4:56:31	91
61	5:01:31	94
62	5:06:31	96
63	5:11:31	97
64	5:16:31	97
65	5:21:31	97
66	5:26:31	96
67	5:31:31	96
68	5:36:31	97
69	5:41:31	98
70	5:46:31	99
71	5:51:31	101
72	5:56:31	102
73	6:01:31	102
74	6:06:31	100
75	6:11:31	97
76	6:16:31	94
77	6:21:31	91
78	6:26:31	88
79	6:31:31	87
80	6:36:31	86
81	6:41:31	86
82	6:46:31	87
83	6:51:31	87
84	6:56:31	88
85	7:01:31	89
86	7:06:31	90
87	7:11:31	90
88	7:16:31	90
89	7:21:31	89
90	7:26:31	88
91	7:31:31	87
92	7:36:31	86
93	7:41:31	85
94	7:46:31	85
95	7:51:31	84
96	7:56:31	84
97	8:01:31	83
98	8:06:31	82
99	8:11:31	81
100	8:16:31	80
101	8:21:31	80
102	8:26:31	79
103	8:31:31	80
104	8:36:31	81
105	8:41:31	83
106	8:46:31	85
107	8:51:31	87
108	8:56:31	89
109	9:01:31	90
110	9:06:31	90
111	9:11:31	89
112	9:16:31	89
113	9:21:31	91
114	9:26:31	93
115	9:31:31	98
116	9:36:31	104
117	9:41:31	110
118	9:46:31	114
119	9:51:31	117
120	9:56:31	118
121	10:01:31	118
122	10:06:31	115
123	10:11:31	111
124	10:16:31	106
125	10:21:31	100
126	10:26:31	95
127	10:31:31	91
128	10:36:31	90
129	10:41:31	90
130	10:46:31	91
131	10:51:31	93
132	10:56:31	95
133	11:01:31	97
134	11:06:31	98
135	11:11:31	98
136	11:16:31	98
137	11:21:31	97
138	11:26:31	96
139	11:31:31	95
140	11:36:31	95
141	11:41:31	96
142	11:46:31	98
143	11:51:31	100
144	11:56:31	102
145	12:01:31	103
146	12:06:31	102
147	12:11:31	100
148	12:16:31	98
149	12:21:31	95
150	12:26:31	93
151	12:31:31	92
152	12:36:31	93
153	12:41:31	94
154	12:46:31	95
155	12:51:31	95
156	12:56:31	94
157	13:01:31	93
158	13:06:31	91
159	13:11:31	89
160	13:16:31	87
161	13:21:31	85
162	13:26:31	84
163	13:31:31	84
164	13:36:31	84
165	13:41:31	85
166	13:46:31	87
167	13:51:31	88
168	13:56:31	89
169	14:01:31	90
170	14:06:31	90
171	14:11:31	90
172	14:16:31	89
173	14:21:31	90
174	14:26:31	91
175	14:31:31	94
176	14:36:31	97
177	14:41:31	101
178	14:46:31	104
179	14:51:31	106
180	14:56:31	104
181	15:01:31	101
182	15:06:31	95
183	15:11:31	90
184	15:16:31	86
185	15:21:31	83
186	15:26:31	82
187	15:31:31	81
188	15:36:31	81
189	15:41:31	82
190	15:46:31	82
191	15:51:31	83
192	15:56:31	84
193	16:01:31	84
194	16:06:31	86
195	16:11:31	87
196	16:16:31	89
197	16:21:31	89
198	16:26:31	88
199	16:31:31	88
200	16:36:31	87
201	16:41:31	87
202	16:46:31	88
203	16:51:31	88
204	16:56:31	87
205	17:01:31	87
206	17:06:31	87
207	17:11:31	88
208	17:16:31	89
209	17:21:31	90
210	17:26:31	91
211	17:31:31	90
212	17:36:31	89
213	17:41:31	87
214	17:46:31	84
215	17:51:31	82
216	17:56:31	79
217	18:01:31	78
218	18:06:31	80
219	18:11:31	83
220	18:16:31	88
221	18:21:31	92
222	18:26:31	94
223	18:31:31	94
224	18:36:31	91
225	18:41:31	88
226	18:46:31	84
227	18:51:31	82
228	18:56:31	82
229	19:01:31	82
230	19:06:31	83
231	19:11:31	85
232	19:16:31	87
233	19:21:31	90
234	19:26:31	93
235	19:31:31	96
236	19:36:31	97
237	19:41:31	95
238	19:46:31	92
239	19:51:31	87
240	19:56:31	82
241	20:01:31	79
242	20:06:31	77
243	20:11:31	77
244	20:16:31	78
245	20:21:31	79
246	20:26:31	81
247	20:31:31	82
248	20:36:31	83
249	20:41:31	85
250	20:46:31	87
251	20:51:31	88
252	20:56:31	89
253	21:01:31	88
254	21:06:31	87
255	21:11:31	86
256	21:16:32	85
257	21:21:32	85
258	21:26:32	86
259	21:31:32	87
260	21:36:32	89
261	21:41:32	91
262	21:46:32	93
263	21:51:32	95
264	21:56:32	98
265	22:01:32	100
266	22:06:32	101
267	22:11:32	101
268	22:16:32	101
269	22:21:32	99
270	22:26:32	96
271	22:31:32	92
272	22:36:32	89
273	22:41:32	85
274	22:46:32	81
275	22:51:32	78
276	22:56:32	76
277	23:01:32	75
278	23:06:32	75
279	23:11:32	77
280	23:16:32	79
281	23:21:32	84
282	23:26:32	90
283	23:31:32	99
284	23:36:32	108
285	23:41:32	116
286	23:46:32	122
287	23:51:32	125
288	23:56:32	126
289	0:01:32	126
290	0:06:32	126
291	0:11:32	125
292	0:16:32	124
293	0:21:32	121
294	0:26:32	119
295	0:31:32	116
296	0:36:32	112
297	0:41:32	110
298	0:46:32	108
299	0:51:32	107
300	0:56:32	106
301	1:01:32	106
302	1:06:32	106
303	1:11:32	107
304	1:16:32	107
305	1:21:32	108
306	1:26:32	109
307	1:31:32	110
308	1:36:32	111
309	1:41:32	110
310	1:46:32	110
311	1:51:32	109
312	1:56:32	108
313	2:01:32	106
314	2:06:32	104
315	2:11:32	102
316	2:16:32	100
317	2:21:32	98
318	2:26:32	97
319	2:31:32	96
320	2:36:32	96
321	2:41:32	95
322	2:46:32	95
323	2:51:32	94
324	2:56:32	92
325	3:01:32	91
326	3:06:32	90
327	3:11:32	89
328	3:16:32	89
329	3:21:32	89
330	3:26:32	90
331	3:31:32	92
332	3:36:32	93
333	3:41:32	95
334	3:46:32	98
335	3:51:32	99
336	3:56:32	100
337	4:01:32	100
338	4:06:32	99
339	4:11:32	99
340	4:16:32	98
341	4:21:32	98
342	4:26:32	99
343	4:31:32	100
344	4:36:32	101
345	4:41:32	102
346	4:46:32	102
347	4:51:32	102
348	4:56:32	101
349	5:01:32	101
350	5:06:32	102
351	5:11:32	104
352	5:16:32	106
353	5:21:32	109
354	5:26:32	111
355	5:31:32	112
356	5:36:32	112
357	5:41:32	110
358	5:46:32	109
359	5:51:32	107
360	5:56:32	106
361	6:01:32	105
362	6:06:32	104
363	6:11:32	103
364	6:16:32	102
365	6:21:32	102
366	6:26:32	101
367	6:31:32	101
368	6:36:32	101
369	6:41:32	101
370	6:46:32	102
371	6:51:32	103
372	6:56:32	104
373	7:01:32	105
374	7:06:32	105
375	7:11:32	105
376	7:16:32	104
377	7:21:32	103
378	7:26:32	102
379	7:31:32	102
380	7:36:32	102
381	7:41:32	102
382	7:46:32	102
383	7:51:32	102
384	7:56:32	101
385	8:01:32	101
386	8:06:32	100
387	8:11:32	100
388	8:16:32	99
389	8:21:32	99
390	8:26:32	99
391	8:31:32	98
392	8:36:32	99
393	8:41:32	99
394	8:46:32	100
395	8:51:32	101
396	8:56:32	102
397	9:01:32	103
398	9:06:32	106
399	9:11:32	109
400	9:16:32	112
401	9:21:32	115
402	9:26:32	117
403	9:31:32	118
404	9:36:32	118
405	9:41:32	117
406	9:46:32	117
407	9:51:32	117
408	9:56:32	117
409	10:01:32	118
410	10:06:32	120
411	10:11:32	123
412	10:16:32	127
413	10:21:32	131
414	10:26:32	135
415	10:31:32	138
416	10:36:32	140
417	10:41:32	141
418	10:46:32	142
419	10:51:32	142
420	10:56:32	142
421	11:01:32	141
422	11:06:32	140
423	11:11:32	139
424	11:16:32	139
425	11:21:32	140
426	11:26:32	140
427	11:31:32	140
428	11:36:32	139
429	11:41:32	139
430	11:46:32	138
431	11:51:32	138
432	11:56:32	138
433	12:01:32	138
434	12:06:32	139
435	12:11:32	140
436	12:16:32	140
437	12:21:32	141
438	12:26:32	142
439	12:31:32	143
440	12:36:32	144
441	12:41:32	145
442	12:46:32	145
443	12:51:32	146
444	12:56:32	146
445	13:01:32	146
446	13:06:32	145
447	13:11:32	144
448	13:16:32	143
449	13:21:32	142
450	13:26:32	141
451	13:31:32	141
452	13:36:32	141
453	13:41:32	141
454	13:46:32	141
455	13:51:32	141
456	13:56:32	140
457	14:01:32	139
458	14:06:32	138
459	14:11:32	138
460	14:16:32	139
461	14:21:32	140
462	14:26:32	143
463	14:31:32	146
464	14:36:32	150
465	14:41:32	153
466	14:46:32	155
467	14:51:32	156
468	14:56:32	155
469	15:01:32	153
470	15:06:32	150
471	15:11:32	146
472	15:16:32	143
473	15:21:32	140
474	15:26:32	137
475	15:31:32	135
476	15:36:32	133
477	15:41:32	131
478	15:46:32	129
479	15:51:32	128
480	15:56:32	127
481	16:01:32	128
482	16:06:32	129
483	16:11:32	129
484	16:16:32	129
485	16:21:32	129
486	16:26:32	128
487	16:31:32	127
488	16:36:32	127
489	16:41:32	126
490	16:46:32	126
491	16:51:32	125
492	16:56:32	124
493	17:01:32	122
494	17:06:32	121
495	17:11:32	121
496	17:16:32	121
497	17:21:32	121
498	17:26:32	122
499	17:31:32	123
500	17:36:32	123
501	17:41:32	122
502	17:46:32	121
503	17:51:32	119
504	17:56:32	117
505	18:01:32	114
506	18:06:32	113
507	18:11:32	112
508	18:16:32	112
509	18:21:32	112
510	18:26:32	112
511	18:31:32	111
512	18:36:32	110
513	18:41:32	110
514	18:46:32	110
515	18:51:32	111
516	18:56:32	113
517	19:01:32	116
518	19:06:32	118
519	19:11:32	119
520	19:16:32	119
521	19:21:32	118
522	19:26:32	117
523	19:31:32	116
524	19:36:32	114
525	19:41:32	113
526	19:46:32	113
527	19:51:32	112
528	19:56:32	112
529	20:01:32	112
530	20:06:32	111
531	20:11:32	111
532	20:16:32	110
533	20:21:32	110
534	20:26:32	110
535	20:31:32	110
536	20:36:32	111
537	20:41:32	111
538	20:46:32	111
539	20:51:32	112
540	20:56:32	112
541	21:01:32	113
542	21:06:32	113
543	21:11:32	113
544	21:16:32	113
545	21:21:32	112
546	21:26:32	112
547	21:31:32	112
548	21:36:32	113
549	21:41:32	116
550	21:46:32	121
551	21:51:32	125
552	21:56:32	130
553	22:01:32	132
554	22:06:32	133
555	22:11:32	132
556	22:16:32	130
557	22:21:32	128
558	22:26:32	125
559	22:31:32	122
560	22:36:32	120
561	22:41:32	118
562	22:46:32	117
563	22:51:32	116
564	22:56:32	117
565	23:01:32	117
566	23:06:32	117
567	23:11:32	116
568	23:16:32	116
569	23:21:32	115
570	23:26:32	115
571	23:31:32	115
572	23:36:32	114
573	23:41:32	113
574	23:46:32	111
575	23:51:32	109
576	23:56:32	108
