# Supplementary material for: Detrended Fluctuation Analysis in the prediction of type 2 diabetes mellitus in patients at risk: Model optimization and comparison with other metrics
Source: PLoS One. 2019 Dec 18;14(12):e0225817. doi: 10.1371/journal.pone.0225817 (PMC6919578; doi:10.1371/journal.pone.0225817)
Supplement: S1 File — This file includes glucose time series from all patients included in the study and the database with clinical variables. (ZIP) [file pone.0225817.s001.zip › S1/case 78.csv]

	hora	glucemia
1	0:03:35	145
2	0:08:35	145
3	0:13:35	145
4	0:18:35	145
5	0:23:35	146
6	0:28:35	146
7	0:33:35	145
8	0:38:35	143
9	0:43:35	140
10	0:48:35	137
11	0:53:35	132
12	0:58:35	126
13	1:03:35	119
14	1:08:35	111
15	1:13:35	104
16	1:18:35	98
17	1:23:35	94
18	1:28:35	92
19	1:33:35	92
20	1:38:35	94
21	1:43:35	97
22	1:48:35	102
23	1:53:35	107
24	1:58:35	111
25	2:03:35	114
26	2:08:35	116
27	2:13:35	117
28	2:18:35	118
29	2:23:35	118
30	2:28:35	119
31	2:33:35	119
32	2:38:35	120
33	2:43:35	120
34	2:48:35	120
35	2:53:35	121
36	2:58:35	122
37	3:03:35	123
38	3:08:35	125
39	3:13:35	127
40	3:18:35	128
41	3:23:35	127
42	3:28:35	126
43	3:33:35	124
44	3:38:35	122
45	3:43:35	120
46	3:48:35	117
47	3:53:35	115
48	3:58:35	113
49	4:03:35	110
50	4:08:35	108
51	4:13:35	106
52	4:18:35	104
53	4:23:35	103
54	4:28:35	104
55	4:33:35	106
56	4:38:35	108
57	4:43:35	111
58	4:48:35	113
59	4:53:35	115
60	4:58:35	117
61	5:03:35	119
62	5:08:35	121
63	5:13:35	122
64	5:18:35	121
65	5:23:35	119
66	5:28:35	116
67	5:33:35	114
68	5:38:35	113
69	5:43:35	113
70	5:48:35	115
71	5:53:35	117
72	5:58:35	119
73	6:03:35	120
74	6:08:35	122
75	6:13:35	123
76	6:18:35	124
77	6:23:35	125
78	6:28:35	125
79	6:33:35	127
80	6:38:35	129
81	6:43:35	132
82	6:48:35	135
83	6:53:35	137
84	6:58:35	139
85	7:03:35	142
86	7:08:35	145
87	7:13:35	150
88	7:18:35	156
89	7:23:35	162
90	7:28:35	167
91	7:33:35	170
92	7:38:35	170
93	7:43:35	167
94	7:48:35	162
95	7:53:35	156
96	7:58:35	150
97	8:03:35	144
98	8:08:35	138
99	8:13:35	132
100	8:18:35	128
101	8:23:35	124
102	8:28:35	122
103	8:33:35	120
104	8:38:35	119
105	8:43:35	118
106	8:48:35	117
107	8:53:35	117
108	8:58:35	119
109	9:03:35	124
110	9:08:35	132
111	9:13:35	142
112	9:18:35	154
113	9:23:35	166
114	9:28:35	176
115	9:33:35	183
116	9:38:35	187
117	9:43:35	188
118	9:48:35	186
119	9:53:35	182
120	9:58:35	175
121	10:03:35	165
122	10:08:35	154
123	10:13:35	143
124	10:18:35	135
125	10:23:35	129
126	10:28:35	127
127	10:33:35	125
128	10:38:35	125
129	10:43:35	125
130	10:48:35	126
131	10:53:35	127
132	10:58:35	127
133	11:03:35	125
134	11:08:35	123
135	11:13:35	121
136	11:18:35	119
137	11:23:35	119
138	11:28:35	118
139	11:33:35	118
140	11:38:35	118
141	11:43:35	117
142	11:48:35	116
143	11:53:35	114
144	11:58:35	111
145	12:03:35	109
146	12:08:35	108
147	12:13:35	107
148	12:18:35	105
149	12:23:35	103
150	12:28:35	101
151	12:33:35	98
152	12:38:35	95
153	12:43:35	93
154	12:48:35	91
155	12:53:35	90
156	12:58:35	89
157	13:03:35	89
158	13:08:35	90
159	13:13:35	92
160	13:18:35	93
161	13:23:35	93
162	13:28:35	92
163	13:33:35	91
164	13:38:35	91
165	13:43:35	91
166	13:48:35	91
167	13:53:35	91
168	13:58:35	93
169	14:03:35	94
170	14:08:35	97
171	14:13:35	101
172	14:18:35	105
173	14:23:35	110
174	14:28:35	114
175	14:33:35	117
176	14:38:35	119
177	14:43:35	120
178	14:48:35	120
179	14:53:35	120
180	14:58:35	119
181	15:03:35	119
182	15:08:35	118
183	15:13:35	118
184	15:18:35	117
185	15:23:35	116
186	15:28:35	115
187	15:33:35	113
188	15:38:35	111
189	15:43:35	110
190	15:48:35	109
191	15:53:35	110
192	15:58:35	112
193	16:03:35	114
194	16:08:35	114
195	16:13:35	113
196	16:18:35	109
197	16:23:35	105
198	16:28:35	101
199	16:33:35	98
200	16:38:35	95
201	16:43:35	94
202	16:48:35	94
203	16:53:35	94
204	16:58:35	93
205	17:03:35	93
206	17:08:35	92
207	17:13:35	91
208	17:18:35	90
209	17:23:35	88
210	17:28:35	87
211	17:33:35	86
212	17:38:35	85
213	17:43:35	84
214	17:48:35	83
215	17:53:35	82
216	17:58:35	82
217	18:03:35	82
218	18:08:35	82
219	18:13:35	83
220	18:18:35	83
221	18:23:35	82
222	18:28:35	82
223	18:33:35	82
224	18:38:35	82
225	18:43:35	82
226	18:48:35	83
227	18:53:35	84
228	18:58:35	86
229	19:03:35	88
230	19:08:35	91
231	19:13:35	95
232	19:18:35	100
233	19:23:35	106
234	19:28:35	113
235	19:33:35	120
236	19:38:35	128
237	19:43:35	135
238	19:48:35	141
239	19:53:35	146
240	19:58:35	150
241	20:03:35	153
242	20:08:35	154
243	20:13:35	152
244	20:18:35	149
245	20:23:35	144
246	20:28:35	138
247	20:33:35	133
248	20:38:35	128
249	20:43:35	124
250	20:48:35	122
251	20:53:35	121
252	20:58:35	121
253	21:03:35	124
254	21:08:35	128
255	21:13:35	134
256	21:18:35	141
257	21:23:36	148
258	21:28:36	155
259	21:33:36	162
260	21:38:36	166
261	21:43:36	169
262	21:48:36	170
263	21:53:36	169
264	21:58:36	166
265	22:03:36	161
266	22:08:36	156
267	22:13:36	149
268	22:18:36	144
269	22:23:36	140
270	22:28:36	138
271	22:33:36	138
272	22:38:36	140
273	22:43:36	143
274	22:48:36	145
275	22:53:36	148
276	22:58:36	150
277	23:03:36	152
278	23:08:36	153
279	23:13:36	153
280	23:18:36	151
281	23:23:36	148
282	23:28:36	144
283	23:33:36	139
284	23:38:36	135
285	23:43:36	131
286	23:48:36	126
287	23:53:36	122
288	23:58:36	117
289	0:03:36	113
290	0:08:36	109
291	0:13:36	106
292	0:18:36	104
293	0:23:36	102
294	0:28:36	101
295	0:33:36	101
296	0:38:36	101
297	0:43:36	101
298	0:48:36	102
299	0:53:36	102
300	0:58:36	102
301	1:03:36	101
302	1:08:36	101
303	1:13:36	100
304	1:18:36	99
305	1:23:36	99
306	1:28:36	98
307	1:33:36	96
308	1:38:36	95
309	1:43:36	94
310	1:48:36	93
311	1:53:36	92
312	1:58:36	91
313	2:03:36	91
314	2:08:36	91
315	2:13:36	91
316	2:18:36	91
317	2:23:36	92
318	2:28:36	93
319	2:33:36	94
320	2:38:36	95
321	2:43:36	96
322	2:48:36	96
323	2:53:36	97
324	2:58:36	97
325	3:03:36	97
326	3:08:36	97
327	3:13:36	98
328	3:18:36	99
329	3:23:36	100
330	3:28:36	101
331	3:33:36	102
332	3:38:36	103
333	3:43:36	103
334	3:48:36	104
335	3:53:36	104
336	3:58:36	104
337	4:03:36	104
338	4:08:36	104
339	4:13:36	104
340	4:18:36	103
341	4:23:36	103
342	4:28:36	103
343	4:33:36	103
344	4:38:36	103
345	4:43:36	104
346	4:48:36	104
347	4:53:36	106
348	4:58:36	108
349	5:03:36	110
350	5:08:36	113
351	5:13:36	116
352	5:18:36	118
353	5:23:36	119
354	5:28:36	120
355	5:33:36	120
356	5:38:36	119
357	5:43:36	119
358	5:48:36	118
359	5:53:36	118
360	5:58:36	118
361	6:03:36	118
362	6:08:36	118
363	6:13:36	118
364	6:18:36	119
365	6:23:36	120
366	6:28:36	122
367	6:33:36	124
368	6:38:36	126
369	6:43:36	128
370	6:48:36	129
371	6:53:36	130
372	6:58:36	130
373	7:03:36	131
374	7:08:36	133
375	7:13:36	136
376	7:18:36	139
377	7:23:36	143
378	7:28:36	148
379	7:33:36	152
380	7:38:36	155
381	7:43:36	156
382	7:48:36	155
383	7:53:36	152
384	7:58:36	149
385	8:03:36	145
386	8:08:36	141
387	8:13:36	136
388	8:18:36	130
389	8:23:36	124
390	8:28:36	118
391	8:33:36	114
392	8:38:36	111
393	8:43:36	110
394	8:48:36	109
395	8:53:36	110
396	8:58:36	111
397	9:03:36	112
398	9:08:36	112
399	9:13:36	113
400	9:18:36	113
401	9:23:36	113
402	9:28:36	114
403	9:33:36	115
404	9:38:36	117
405	9:43:36	121
406	9:48:36	126
407	9:53:36	131
408	9:58:36	137
409	10:03:36	144
410	10:08:36	151
411	10:13:36	159
412	10:18:36	166
413	10:23:36	171
414	10:28:36	174
415	10:33:36	176
416	10:38:36	176
417	10:43:36	176
418	10:48:36	175
419	10:53:36	173
420	10:58:36	170
421	11:03:36	166
422	11:08:36	162
423	11:13:36	157
424	11:18:36	153
425	11:23:36	148
426	11:28:36	144
427	11:33:36	140
428	11:38:36	137
429	11:43:36	135
430	11:48:36	133
431	11:53:36	131
432	11:58:36	130
433	12:03:36	129
434	12:08:36	130
435	12:13:36	132
436	12:18:36	133
437	12:23:36	134
438	12:28:36	133
439	12:33:36	132
440	12:38:36	129
441	12:43:36	127
442	12:48:36	124
443	12:53:36	121
444	12:58:36	117
445	13:03:36	114
446	13:08:36	113
447	13:13:36	112
448	13:18:36	112
449	13:23:36	112
450	13:28:36	111
451	13:33:36	109
452	13:38:36	105
453	13:43:36	100
454	13:48:36	95
455	13:53:36	91
456	13:58:36	87
457	14:03:36	86
458	14:08:36	87
459	14:13:36	91
460	14:18:36	96
461	14:23:36	103
462	14:28:36	109
463	14:33:36	115
464	14:38:36	119
465	14:43:36	121
466	14:48:36	122
467	14:53:36	123
468	14:58:36	124
469	15:03:36	124
470	15:08:36	125
471	15:13:36	125
472	15:18:36	124
473	15:23:36	123
474	15:28:36	121
475	15:33:36	119
476	15:38:36	117
477	15:43:36	115
478	15:48:36	113
479	15:53:36	110
480	15:58:36	108
481	16:03:36	105
482	16:08:36	102
483	16:13:36	99
484	16:18:36	97
485	16:23:36	94
486	16:28:36	92
487	16:33:36	90
488	16:38:36	89
489	16:43:36	88
490	16:48:36	87
491	16:53:36	86
492	16:58:36	85
493	17:03:36	84
494	17:08:36	84
495	17:13:36	83
496	17:18:36	83
497	17:23:36	82
498	17:28:36	81
499	17:33:36	80
500	17:38:36	80
501	17:43:36	80
502	17:48:36	82
503	17:53:36	85
504	17:58:36	88
505	18:03:36	91
506	18:08:36	93
507	18:13:36	95
508	18:18:36	95
509	18:23:36	95
510	18:28:36	93
511	18:33:36	91
512	18:38:36	88
513	18:43:36	85
514	18:48:36	83
515	18:53:36	82
516	18:58:36	83
517	19:03:36	85
518	19:08:36	89
519	19:13:36	93
520	19:18:36	97
521	19:23:36	102
522	19:28:36	106
523	19:33:36	111
524	19:38:36	117
525	19:43:36	124
526	19:48:36	132
527	19:53:36	140
528	19:58:36	147
529	20:03:36	152
530	20:08:36	154
531	20:13:36	154
532	20:18:36	153
533	20:23:36	153
534	20:28:36	151
535	20:33:36	148
536	20:38:36	143
537	20:43:36	139
538	20:48:36	135
539	20:53:36	133
540	20:58:36	134
541	21:03:36	139
542	21:08:36	145
543	21:13:36	151
544	21:18:36	155
545	21:23:36	158
546	21:28:36	160
547	21:33:36	160
548	21:38:36	160
549	21:43:36	158
550	21:48:36	155
551	21:53:36	151
552	21:58:36	147
553	22:03:36	143
554	22:08:36	140
555	22:13:36	139
556	22:18:36	139
557	22:23:36	141
558	22:28:36	143
559	22:33:36	145
560	22:38:36	146
561	22:43:36	146
562	22:48:36	146
563	22:53:36	145
564	22:58:36	144
565	23:03:36	143
566	23:08:36	142
567	23:13:36	140
568	23:18:36	138
569	23:23:36	135
570	23:28:36	131
571	23:33:36	128
572	23:38:36	125
573	23:43:36	123
574	23:48:36	122
575	23:53:36	122
576	23:58:36	121
