# Supplementary material for: Detrended Fluctuation Analysis in the prediction of type 2 diabetes mellitus in patients at risk: Model optimization and comparison with other metrics
Source: PLoS One. 2019 Dec 18;14(12):e0225817. doi: 10.1371/journal.pone.0225817 (PMC6919578; doi:10.1371/journal.pone.0225817)
Supplement: S1 File — This file includes glucose time series from all patients included in the study and the database with clinical variables. (ZIP) [file pone.0225817.s001.zip › S1/case 79.csv]

	hora	glucemia
1	00:01:58	76
2	00:06:58	76
3	00:11:58	78
4	00:16:58	82
5	00:21:58	89
6	00:26:58	100
7	00:31:58	114
8	00:36:58	127
9	00:41:58	136
10	00:46:58	141
11	00:51:58	140
12	00:56:58	137
13	01:01:58	132
14	01:06:58	126
15	01:11:58	120
16	01:16:58	116
17	01:21:58	113
18	01:26:58	112
19	01:31:58	112
20	01:36:58	113
21	01:41:58	115
22	01:46:58	117
23	01:51:58	121
24	01:56:58	124
25	02:01:58	128
26	02:06:58	131
27	02:11:58	133
28	02:16:58	134
29	02:21:58	134
30	02:26:58	132
31	02:31:58	130
32	02:36:58	127
33	02:41:58	124
34	02:46:58	120
35	02:51:58	117
36	02:56:58	115
37	03:01:58	113
38	03:06:58	111
39	03:11:58	109
40	03:16:58	108
41	03:21:58	106
42	03:26:58	105
43	03:31:58	104
44	03:36:58	103
45	03:41:58	102
46	03:46:58	102
47	03:51:58	103
48	03:56:58	105
49	04:01:58	109
50	04:06:58	114
51	04:11:58	119
52	04:16:58	123
53	04:21:58	126
54	04:26:58	128
55	04:31:58	130
56	04:36:58	131
57	04:41:58	132
58	04:46:58	132
59	04:51:58	131
60	04:56:58	130
61	05:01:58	127
62	05:06:58	124
63	05:11:58	122
64	05:16:58	120
65	05:21:58	118
66	05:26:58	116
67	05:31:58	116
68	05:36:58	115
69	05:41:58	115
70	05:46:58	116
71	05:51:58	116
72	05:56:58	117
73	06:01:58	119
74	06:06:58	119
75	06:11:58	120
76	06:16:58	119
77	06:21:58	119
78	06:26:58	118
79	06:31:58	118
80	06:36:58	118
81	06:41:58	119
82	06:46:58	120
83	06:51:58	122
84	06:56:58	124
85	07:01:58	126
86	07:06:58	127
87	07:11:58	127
88	07:16:58	124
89	07:21:58	120
90	07:26:58	114
91	07:31:58	108
92	07:36:58	103
93	07:41:58	100
94	07:46:58	98
95	07:51:58	96
96	07:56:58	96
97	08:01:58	97
98	08:06:58	98
99	08:11:58	101
100	08:16:58	105
101	08:21:58	108
102	08:26:58	110
103	08:31:58	112
104	08:36:58	114
105	08:41:58	121
106	08:46:58	135
107	08:51:58	157
108	08:56:58	184
109	09:01:58	213
110	09:06:58	241
111	09:11:58	268
112	09:16:58	292
113	09:21:58	309
114	09:26:58	318
115	09:31:58	318
116	09:36:58	312
117	09:41:58	299
118	09:46:58	284
119	09:51:58	267
120	09:56:58	250
121	10:01:58	235
122	10:06:58	224
123	10:11:58	216
124	10:16:58	211
125	10:21:58	211
126	10:26:58	215
127	10:31:58	222
128	10:36:58	228
129	10:41:58	229
130	10:46:58	224
131	10:51:58	213
132	10:56:58	198
133	11:01:58	182
134	11:06:58	168
135	11:11:58	159
136	11:16:58	152
137	11:21:58	149
138	11:26:58	147
139	11:31:58	145
140	11:36:58	143
141	11:41:58	140
142	11:46:58	136
143	11:51:58	130
144	11:56:58	121
145	12:01:58	111
146	12:06:58	103
147	12:11:58	97
148	12:16:58	95
149	12:21:58	97
150	12:26:58	100
151	12:31:58	104
152	12:36:58	106
153	12:41:58	107
154	12:46:58	108
155	12:51:58	108
156	12:56:58	107
157	13:01:58	104
158	13:06:58	101
159	13:11:58	96
160	13:16:58	90
161	13:21:58	84
162	13:26:58	79
163	13:31:58	75
164	13:36:58	72
165	13:41:58	70
166	13:46:58	68
167	13:51:58	67
168	13:56:58	65
169	14:01:58	64
170	14:06:58	63
171	14:11:58	63
172	14:16:58	63
173	14:21:58	63
174	14:26:58	63
175	14:31:58	64
176	14:36:58	64
177	14:41:58	63
178	14:46:58	63
179	14:51:58	62
180	14:56:58	62
181	15:01:58	61
182	15:06:58	61
183	15:11:58	61
184	15:16:58	61
185	15:21:58	62
186	15:26:58	62
187	15:31:58	64
188	15:36:58	66
189	15:41:58	69
190	15:46:58	72
191	15:51:58	74
192	15:56:58	76
193	16:01:58	78
194	16:06:58	80
195	16:11:58	82
196	16:16:58	84
197	16:21:58	89
198	16:26:58	94
199	16:31:58	102
200	16:36:58	109
201	16:41:58	116
202	16:46:58	121
203	16:51:58	125
204	16:56:58	128
205	17:01:58	131
206	17:06:58	133
207	17:11:58	133
208	17:16:58	134
209	17:21:58	135
210	17:26:58	137
211	17:31:58	140
212	17:36:58	142
213	17:41:58	143
214	17:46:58	143
215	17:51:58	143
216	17:56:58	142
217	18:01:58	141
218	18:06:58	141
219	18:11:58	140
220	18:16:58	140
221	18:21:58	139
222	18:26:58	139
223	18:31:58	139
224	18:36:58	140
225	18:41:58	141
226	18:46:58	142
227	18:51:58	143
228	18:56:58	144
229	19:01:58	144
230	19:06:58	143
231	19:11:58	142
232	19:16:58	141
233	19:21:58	140
234	19:26:58	139
235	19:31:58	138
236	19:36:58	138
237	19:41:58	137
238	19:46:58	137
239	19:51:58	137
240	19:56:58	137
241	20:01:58	137
242	20:06:58	136
243	20:11:58	136
244	20:16:58	136
245	20:21:58	136
246	20:26:58	136
247	20:31:58	136
248	20:36:58	135
249	20:41:58	133
250	20:46:58	131
251	20:51:58	129
252	20:56:58	127
253	21:01:58	125
254	21:06:58	123
255	21:11:58	121
256	21:16:58	119
257	21:21:58	118
258	21:26:58	117
259	21:31:58	117
260	21:36:58	117
261	21:41:58	117
262	21:46:58	115
263	21:51:58	112
264	21:56:58	108
265	22:01:58	104
266	22:06:58	100
267	22:11:58	97
268	22:16:58	96
269	22:21:58	96
270	22:26:58	97
271	22:31:58	99
272	22:36:58	101
273	22:41:58	102
274	22:46:58	102
275	22:51:58	101
276	22:56:58	98
277	23:01:58	95
278	23:06:58	92
279	23:11:58	89
280	23:16:58	87
281	23:21:58	85
282	23:26:58	84
283	23:31:58	83
284	23:36:58	83
285	23:41:58	84
286	23:46:58	86
287	23:51:58	88
288	23:56:58	92
289	00:01:58	95
290	00:06:58	98
291	00:11:58	101
292	00:16:58	102
293	00:21:58	102
294	00:26:58	103
295	00:31:58	102
296	00:36:58	102
297	00:41:58	102
298	00:46:58	102
299	00:51:58	102
300	00:56:58	102
301	01:01:58	102
302	01:06:58	103
303	01:11:58	103
304	01:16:58	104
305	01:21:58	105
306	01:26:58	106
307	01:31:58	108
308	01:36:58	109
309	01:41:58	110
310	01:46:58	110
311	01:51:58	110
312	01:56:58	110
313	02:01:58	109
314	02:06:58	109
315	02:11:58	109
316	02:16:58	109
317	02:21:58	109
318	02:26:58	109
319	02:31:58	110
320	02:36:58	110
321	02:41:58	110
322	02:46:58	109
323	02:51:58	108
324	02:56:58	107
325	03:01:58	106
326	03:06:58	105
327	03:11:58	105
328	03:16:58	105
329	03:21:58	105
330	03:26:58	105
331	03:31:58	105
332	03:36:58	106
333	03:41:58	107
334	03:46:58	108
335	03:51:58	108
336	03:56:58	108
337	04:01:58	108
338	04:06:58	108
339	04:11:58	108
340	04:16:58	108
341	04:21:58	108
342	04:26:58	108
343	04:31:58	109
344	04:36:58	109
345	04:41:58	110
346	04:46:58	110
347	04:51:58	110
348	04:56:58	110
349	05:01:58	110
350	05:06:58	110
351	05:11:58	110
352	05:16:58	110
353	05:21:58	110
354	05:26:58	110
355	05:31:58	110
356	05:36:58	110
357	05:41:58	109
358	05:46:58	108
359	05:51:58	107
360	05:56:58	107
361	06:01:58	106
362	06:06:58	106
363	06:11:58	106
364	06:16:58	106
365	06:21:58	106
366	06:26:58	106
367	06:31:58	106
368	06:36:58	107
369	06:41:58	108
370	06:46:58	109
371	06:51:58	110
372	06:56:58	111
373	07:01:58	112
374	07:06:58	112
375	07:11:58	111
376	07:16:58	110
377	07:21:58	109
378	07:26:58	109
379	07:31:58	109
380	07:36:58	109
381	07:41:58	110
382	07:46:58	111
383	07:51:58	113
384	07:56:58	116
385	08:01:58	119
386	08:06:58	123
387	08:11:58	126
388	08:16:58	129
389	08:21:58	131
390	08:26:58	132
391	08:31:58	131
392	08:36:58	130
393	08:41:58	129
394	08:46:58	127
395	08:51:58	125
396	08:56:58	124
397	09:01:58	123
398	09:06:58	123
399	09:11:58	122
400	09:16:58	121
401	09:21:58	119
402	09:26:58	117
403	09:31:58	115
404	09:36:58	112
405	09:41:58	110
406	09:46:58	108
407	09:51:58	106
408	09:56:58	106
409	10:01:58	105
410	10:06:58	105
411	10:11:58	106
412	10:16:58	106
413	10:21:58	106
414	10:26:58	106
415	10:31:58	106
416	10:36:58	106
417	10:41:58	106
418	10:46:58	106
419	10:51:58	106
420	10:56:58	106
421	11:01:58	106
422	11:06:58	106
423	11:11:58	106
424	11:16:58	106
425	11:21:58	105
426	11:26:58	105
427	11:31:58	104
428	11:36:58	104
429	11:41:58	103
430	11:46:58	103
431	11:51:58	103
432	11:56:58	104
433	12:01:58	104
434	12:06:58	104
435	12:11:58	104
436	12:16:58	103
437	12:21:58	103
438	12:26:58	102
439	12:31:58	101
440	12:36:58	101
441	12:41:58	100
442	12:46:58	100
443	12:51:58	99
444	12:56:58	98
445	13:01:58	98
446	13:06:58	97
447	13:11:58	97
448	13:16:58	96
449	13:21:58	96
450	13:26:58	97
451	13:31:58	97
452	13:36:58	98
453	13:41:58	99
454	13:46:58	100
455	13:51:58	101
456	13:56:58	102
457	14:01:58	102
458	14:06:58	101
459	14:11:58	100
460	14:16:58	99
461	14:21:58	97
462	14:26:58	96
463	14:31:58	94
464	14:36:58	92
465	14:41:58	91
466	14:46:58	89
467	14:51:58	88
468	14:56:58	88
469	15:01:58	87
470	15:06:58	87
471	15:11:58	88
472	15:16:58	89
473	15:21:58	90
474	15:26:58	92
475	15:31:58	94
476	15:36:58	97
477	15:41:58	99
478	15:46:58	101
479	15:51:58	103
480	15:56:58	105
481	16:01:58	107
482	16:06:58	108
483	16:11:58	108
484	16:16:58	107
485	16:21:58	106
486	16:26:58	105
487	16:31:58	104
488	16:36:58	103
489	16:41:58	104
490	16:46:58	104
491	16:51:58	106
492	16:56:58	107
493	17:01:58	108
494	17:06:58	109
495	17:11:58	109
496	17:16:58	109
497	17:21:58	108
498	17:26:58	106
499	17:31:58	103
500	17:36:58	100
501	17:41:58	96
502	17:46:58	93
503	17:51:58	90
504	17:56:58	89
505	18:01:58	88
506	18:06:58	89
507	18:11:58	91
508	18:16:58	93
509	18:21:58	95
510	18:26:58	98
511	18:31:58	99
512	18:36:58	100
513	18:41:58	100
514	18:46:58	99
515	18:51:58	98
516	18:56:58	98
517	19:01:58	97
518	19:06:58	98
519	19:11:58	99
520	19:16:58	100
521	19:21:58	101
522	19:26:58	102
523	19:31:58	104
524	19:36:58	105
525	19:41:58	107
526	19:46:58	109
527	19:51:58	110
528	19:56:58	112
529	20:01:58	114
530	20:06:58	115
531	20:11:58	115
532	20:16:58	115
533	20:21:58	115
534	20:26:58	115
535	20:31:58	113
536	20:36:58	112
537	20:41:58	110
538	20:46:58	107
539	20:51:58	104
540	20:56:58	101
541	21:01:58	98
542	21:06:58	95
543	21:11:58	94
544	21:16:58	93
545	21:21:58	94
546	21:26:58	95
547	21:31:58	97
548	21:36:58	99
549	21:41:58	102
550	21:46:58	104
551	21:51:58	106
552	21:56:58	108
553	22:01:58	109
554	22:06:58	110
555	22:11:58	110
556	22:16:58	111
557	22:21:58	113
558	22:26:58	116
559	22:31:58	119
560	22:36:58	124
561	22:41:58	128
562	22:46:58	133
563	22:51:58	136
564	22:56:58	138
565	23:01:58	138
566	23:06:58	136
567	23:11:58	134
568	23:16:58	130
569	23:21:58	125
570	23:26:58	121
571	23:31:58	117
572	23:36:58	113
573	23:41:58	109
574	23:46:58	106
575	23:51:58	103
576	23:56:58	101
