# Supplementary material for: Detrended Fluctuation Analysis in the prediction of type 2 diabetes mellitus in patients at risk: Model optimization and comparison with other metrics
Source: PLoS One. 2019 Dec 18;14(12):e0225817. doi: 10.1371/journal.pone.0225817 (PMC6919578; doi:10.1371/journal.pone.0225817)
Supplement: S1 File — This file includes glucose time series from all patients included in the study and the database with clinical variables. (ZIP) [file pone.0225817.s001.zip › S1/case 8.csv]

	hora	glucemia
1	0:00:14	86
2	0:05:14	86
3	0:10:14	86
4	0:15:14	87
5	0:20:14	88
6	0:25:14	88
7	0:30:14	89
8	0:35:14	89
9	0:40:14	89
10	0:45:14	88
11	0:50:14	87
12	0:55:14	87
13	1:00:14	87
14	1:05:14	89
15	1:10:14	90
16	1:15:14	92
17	1:20:14	93
18	1:25:14	94
19	1:30:14	94
20	1:35:14	94
21	1:40:14	94
22	1:45:14	94
23	1:50:14	94
24	1:55:14	94
25	2:00:14	94
26	2:05:14	94
27	2:10:14	94
28	2:15:14	94
29	2:20:14	94
30	2:25:14	93
31	2:30:14	92
32	2:35:14	91
33	2:40:14	91
34	2:45:14	90
35	2:50:14	88
36	2:55:14	87
37	3:00:14	86
38	3:05:14	85
39	3:10:14	84
40	3:15:14	83
41	3:20:14	81
42	3:25:14	80
43	3:30:14	79
44	3:35:14	78
45	3:40:14	78
46	3:45:14	78
47	3:50:14	78
48	3:55:14	79
49	4:00:14	79
50	4:05:14	79
51	4:10:14	79
52	4:15:14	79
53	4:20:14	78
54	4:25:14	78
55	4:30:14	78
56	4:35:14	77
57	4:40:14	77
58	4:45:14	77
59	4:50:14	76
60	4:55:14	76
61	5:00:14	76
62	5:05:14	75
63	5:10:14	75
64	5:15:14	75
65	5:20:14	75
66	5:25:14	75
67	5:30:14	75
68	5:35:14	75
69	5:40:14	75
70	5:45:14	75
71	5:50:14	75
72	5:55:14	75
73	6:00:14	74
74	6:05:14	74
75	6:10:14	74
76	6:15:14	74
77	6:20:14	74
78	6:25:14	74
79	6:30:14	73
80	6:35:14	73
81	6:40:14	73
82	6:45:14	73
83	6:50:14	73
84	6:55:14	74
85	7:00:14	74
86	7:05:14	75
87	7:10:14	76
88	7:15:14	76
89	7:20:14	77
90	7:25:14	77
91	7:30:14	77
92	7:35:14	77
93	7:40:14	76
94	7:45:14	76
95	7:50:14	76
96	7:55:14	76
97	8:00:14	76
98	8:05:14	76
99	8:10:14	76
100	8:15:14	77
101	8:20:14	78
102	8:25:14	78
103	8:30:14	78
104	8:35:14	78
105	8:40:14	77
106	8:45:14	76
107	8:50:14	76
108	8:55:14	76
109	9:00:14	76
110	9:05:14	78
111	9:10:14	79
112	9:15:14	80
113	9:20:14	81
114	9:25:14	82
115	9:30:14	83
116	9:35:14	83
117	9:40:14	84
118	9:45:14	84
119	9:50:14	85
120	9:55:14	86
121	10:00:14	88
122	10:05:14	90
123	10:10:14	92
124	10:15:14	95
125	10:20:14	97
126	10:25:14	99
127	10:30:14	101
128	10:35:14	103
129	10:40:14	104
130	10:45:14	104
131	10:50:14	103
132	10:55:14	102
133	11:00:14	102
134	11:05:14	101
135	11:10:14	101
136	11:15:14	102
137	11:20:14	103
138	11:25:14	103
139	11:30:14	104
140	11:35:14	104
141	11:40:14	105
142	11:45:14	105
143	11:50:14	105
144	11:55:14	105
145	12:00:14	103
146	12:05:14	101
147	12:10:14	99
148	12:15:14	96
149	12:20:14	94
150	12:25:14	92
151	12:30:14	90
152	12:35:14	89
153	12:40:14	89
154	12:45:14	89
155	12:50:14	88
156	12:55:14	88
157	13:00:14	87
158	13:05:14	87
159	13:10:14	86
160	13:15:14	86
161	13:20:14	85
162	13:25:14	85
163	13:30:14	85
164	13:35:14	86
165	13:40:14	88
166	13:45:14	90
167	13:50:14	92
168	13:55:14	93
169	14:00:14	94
170	14:05:14	93
171	14:10:14	93
172	14:15:14	92
173	14:20:14	91
174	14:25:14	90
175	14:30:14	90
176	14:35:14	90
177	14:40:14	91
178	14:45:14	93
179	14:50:14	96
180	14:55:14	100
181	15:00:14	105
182	15:05:14	110
183	15:10:14	114
184	15:15:14	118
185	15:20:14	120
186	15:25:14	122
187	15:30:14	122
188	15:35:14	121
189	15:40:14	119
190	15:45:14	116
191	15:50:14	113
192	15:55:14	110
193	16:00:14	108
194	16:05:14	106
195	16:10:14	104
196	16:15:14	104
197	16:20:14	103
198	16:25:14	102
199	16:30:14	101
200	16:35:14	101
201	16:40:14	101
202	16:45:14	102
203	16:50:14	104
204	16:55:14	106
205	17:00:14	107
206	17:05:14	107
207	17:10:14	105
208	17:15:14	102
209	17:20:14	98
210	17:25:14	95
211	17:30:14	91
212	17:35:14	88
213	17:40:14	84
214	17:45:14	80
215	17:50:14	76
216	17:55:14	73
217	18:00:14	72
218	18:05:14	71
219	18:10:14	73
220	18:15:14	75
221	18:20:14	79
222	18:25:14	83
223	18:30:14	87
224	18:35:14	91
225	18:40:14	93
226	18:45:14	94
227	18:50:14	95
228	18:55:14	95
229	19:00:14	95
230	19:05:14	95
231	19:10:14	96
232	19:15:14	98
233	19:20:14	100
234	19:25:14	103
235	19:30:14	107
236	19:35:14	110
237	19:40:14	113
238	19:45:14	116
239	19:50:14	117
240	19:55:14	118
241	20:00:14	119
242	20:05:14	119
243	20:10:14	119
244	20:15:14	118
245	20:20:14	118
246	20:25:14	118
247	20:30:14	118
248	20:35:14	118
249	20:40:14	119
250	20:45:14	119
251	20:50:14	119
252	20:55:14	119
253	21:00:14	118
254	21:05:14	118
255	21:10:14	117
256	21:15:14	117
257	21:20:14	117
258	21:25:14	119
259	21:30:15	121
260	21:35:15	124
261	21:40:15	128
262	21:45:15	132
263	21:50:15	136
264	21:55:15	140
265	22:00:15	144
266	22:05:15	146
267	22:10:15	146
268	22:15:15	145
269	22:20:15	142
270	22:25:15	136
271	22:30:15	130
272	22:35:15	123
273	22:40:15	117
274	22:45:15	111
275	22:50:15	107
276	22:55:15	104
277	23:00:15	102
278	23:05:15	100
279	23:10:15	98
280	23:15:15	96
281	23:20:15	93
282	23:25:15	90
283	23:30:15	87
284	23:35:15	85
285	23:40:15	83
286	23:45:15	82
287	23:50:15	81
288	23:55:15	81
289	0:00:15	81
290	0:05:15	81
291	0:10:15	81
292	0:15:15	82
293	0:20:15	83
294	0:25:15	84
295	0:30:15	85
296	0:35:15	85
297	0:40:15	85
298	0:45:15	85
299	0:50:15	85
300	0:55:15	85
301	1:00:15	84
302	1:05:15	84
303	1:10:15	83
304	1:15:15	83
305	1:20:15	83
306	1:25:15	82
307	1:30:15	82
308	1:35:15	82
309	1:40:15	82
310	1:45:15	81
311	1:50:15	81
312	1:55:15	81
313	2:00:15	81
314	2:05:15	81
315	2:10:15	81
316	2:15:15	81
317	2:20:15	81
318	2:25:15	81
319	2:30:15	80
320	2:35:15	80
321	2:40:15	80
322	2:45:15	79
323	2:50:15	79
324	2:55:15	79
325	3:00:15	79
326	3:05:15	79
327	3:10:15	78
328	3:15:15	77
329	3:20:15	76
330	3:25:15	75
331	3:30:15	74
332	3:35:15	73
333	3:40:15	72
334	3:45:15	71
335	3:50:15	71
336	3:55:15	70
337	4:00:15	70
338	4:05:15	70
339	4:10:15	70
340	4:15:15	70
341	4:20:15	70
342	4:25:15	70
343	4:30:15	70
344	4:35:15	69
345	4:40:15	69
346	4:45:15	69
347	4:50:15	69
348	4:55:15	68
349	5:00:15	68
350	5:05:15	68
351	5:10:15	68
352	5:15:15	68
353	5:20:15	67
354	5:25:15	67
355	5:30:15	67
356	5:35:15	67
357	5:40:15	67
358	5:45:15	67
359	5:50:15	67
360	5:55:15	67
361	6:00:15	68
362	6:05:15	67
363	6:10:15	67
364	6:15:15	67
365	6:20:15	67
366	6:25:15	67
367	6:30:15	67
368	6:35:15	68
369	6:40:15	68
370	6:45:15	69
371	6:50:15	69
372	6:55:15	69
373	7:00:15	70
374	7:05:15	69
375	7:10:15	69
376	7:15:15	69
377	7:20:15	69
378	7:25:15	69
379	7:30:15	69
380	7:35:15	69
381	7:40:15	68
382	7:45:15	68
383	7:50:15	69
384	7:55:15	69
385	8:00:15	69
386	8:05:15	69
387	8:10:15	69
388	8:15:15	70
389	8:20:15	70
390	8:25:15	70
391	8:30:15	71
392	8:35:15	71
393	8:40:15	72
394	8:45:15	73
395	8:50:15	74
396	8:55:15	74
397	9:00:15	75
398	9:05:15	76
399	9:10:15	77
400	9:15:15	79
401	9:20:15	80
402	9:25:15	81
403	9:30:15	83
404	9:35:15	85
405	9:40:15	87
406	9:45:15	90
407	9:50:15	92
408	9:55:15	93
409	10:00:15	94
410	10:05:15	95
411	10:10:15	94
412	10:15:15	94
413	10:20:15	93
414	10:25:15	92
415	10:30:15	90
416	10:35:15	89
417	10:40:15	88
418	10:45:15	87
419	10:50:15	85
420	10:55:15	84
421	11:00:15	84
422	11:05:15	83
423	11:10:15	83
424	11:15:15	83
425	11:20:15	82
426	11:25:15	82
427	11:30:15	82
428	11:35:15	82
429	11:40:15	82
430	11:45:15	83
431	11:50:15	84
432	11:55:15	84
433	12:00:15	85
434	12:05:15	84
435	12:10:15	84
436	12:15:15	84
437	12:20:15	84
438	12:25:15	84
439	12:30:15	85
440	12:35:15	86
441	12:40:15	86
442	12:45:15	87
443	12:50:15	87
444	12:55:15	87
445	13:00:15	87
446	13:05:15	87
447	13:10:15	87
448	13:15:15	87
449	13:20:15	87
450	13:25:15	87
451	13:30:15	87
452	13:35:15	86
453	13:40:15	85
454	13:45:15	85
455	13:50:15	83
456	13:55:15	82
457	14:00:15	81
458	14:05:15	81
459	14:10:15	80
460	14:15:15	79
461	14:20:15	78
462	14:25:15	78
463	14:30:15	79
464	14:35:15	81
465	14:40:15	85
466	14:45:15	91
467	14:50:15	100
468	14:55:15	111
469	15:00:15	123
470	15:05:15	135
471	15:10:15	146
472	15:15:15	155
473	15:20:15	161
474	15:25:15	164
475	15:30:15	164
476	15:35:15	163
477	15:40:15	160
478	15:45:15	157
479	15:50:15	155
480	15:55:15	154
481	16:00:15	152
482	16:05:15	149
483	16:10:15	146
484	16:15:15	143
485	16:20:15	139
486	16:25:15	136
487	16:30:15	135
488	16:35:15	133
489	16:40:15	132
490	16:45:15	129
491	16:50:15	124
492	16:55:15	118
493	17:00:15	112
494	17:05:15	106
495	17:10:15	101
496	17:15:15	96
497	17:20:15	93
498	17:25:15	92
499	17:30:15	91
500	17:35:15	92
501	17:40:15	93
502	17:45:15	95
503	17:50:15	96
504	17:55:15	98
505	18:00:15	99
506	18:05:15	100
507	18:10:15	99
508	18:15:15	98
509	18:20:15	96
510	18:25:15	94
511	18:30:15	92
512	18:35:15	90
513	18:40:15	89
514	18:45:15	89
515	18:50:15	89
516	18:55:15	89
517	19:00:15	90
518	19:05:15	91
519	19:10:15	93
520	19:15:15	94
521	19:20:15	95
522	19:25:15	96
523	19:30:15	97
524	19:35:15	99
525	19:40:15	100
526	19:45:15	101
527	19:50:15	103
528	19:55:15	104
529	20:00:15	105
530	20:05:15	105
531	20:10:15	105
532	20:15:15	104
533	20:20:15	104
534	20:25:15	104
535	20:30:15	103
536	20:35:15	103
537	20:40:15	104
538	20:45:15	104
539	20:50:15	104
540	20:55:15	104
541	21:00:15	104
542	21:05:15	104
543	21:10:15	105
544	21:15:15	107
545	21:20:15	112
546	21:25:15	119
547	21:30:15	128
548	21:35:15	138
549	21:40:15	147
550	21:45:15	153
551	21:50:15	157
552	21:55:15	158
553	22:00:15	157
554	22:05:15	154
555	22:10:15	149
556	22:15:15	144
557	22:20:15	140
558	22:25:15	136
559	22:30:15	134
560	22:35:15	133
561	22:40:15	134
562	22:45:15	136
563	22:50:15	138
564	22:55:15	140
565	23:00:15	142
566	23:05:15	143
567	23:10:15	143
568	23:15:15	141
569	23:20:15	138
570	23:25:15	134
571	23:30:15	131
572	23:35:15	127
573	23:40:15	124
574	23:45:15	122
575	23:50:15	120
576	23:55:15	118
