# Supplementary material for: Detrended Fluctuation Analysis in the prediction of type 2 diabetes mellitus in patients at risk: Model optimization and comparison with other metrics
Source: PLoS One. 2019 Dec 18;14(12):e0225817. doi: 10.1371/journal.pone.0225817 (PMC6919578; doi:10.1371/journal.pone.0225817)
Supplement: S1 File — This file includes glucose time series from all patients included in the study and the database with clinical variables. (ZIP) [file pone.0225817.s001.zip › S1/case 80.csv]

	hora	glucemia
1	00:04:24	49
2	00:09:24	49
3	00:14:24	49
4	00:19:24	49
5	00:24:24	50
6	00:29:24	51
7	00:34:24	53
8	00:39:24	55
9	00:44:24	59
10	00:49:24	65
11	00:54:24	74
12	00:59:24	86
13	01:04:24	98
14	01:09:24	106
15	01:14:24	106
16	01:19:24	100
17	01:24:24	89
18	01:29:24	78
19	01:34:24	69
20	01:39:24	62
21	01:44:24	59
22	01:49:24	57
23	01:54:24	56
24	01:59:24	57
25	02:04:24	57
26	02:09:24	57
27	02:14:24	58
28	02:19:24	58
29	02:24:24	59
30	02:29:24	59
31	02:34:24	60
32	02:39:24	61
33	02:44:24	62
34	02:49:24	63
35	02:54:24	63
36	02:59:24	64
37	03:04:24	64
38	03:09:24	64
39	03:14:24	65
40	03:19:24	65
41	03:24:24	65
42	03:29:24	65
43	03:34:24	65
44	03:39:24	65
45	03:44:24	66
46	03:49:24	67
47	03:54:24	68
48	03:59:24	68
49	04:04:24	69
50	04:09:24	70
51	04:14:24	71
52	04:19:24	72
53	04:24:24	72
54	04:29:24	73
55	04:34:24	73
56	04:39:24	73
57	04:44:24	72
58	04:49:24	71
59	04:54:24	70
60	04:59:24	69
61	05:04:24	70
62	05:09:24	72
63	05:14:24	74
64	05:19:24	76
65	05:24:24	77
66	05:29:24	79
67	05:34:24	80
68	05:39:24	81
69	05:44:24	82
70	05:49:24	84
71	05:54:24	86
72	05:59:24	88
73	06:04:24	90
74	06:09:24	92
75	06:14:24	92
76	06:19:24	93
77	06:24:24	93
78	06:29:24	94
79	06:34:24	94
80	06:39:24	92
81	06:44:24	90
82	06:49:24	87
83	06:54:24	83
84	06:59:24	79
85	07:04:24	75
86	07:09:24	71
87	07:14:24	67
88	07:19:24	65
89	07:24:24	65
90	07:29:24	65
91	07:34:24	67
92	07:39:24	69
93	07:44:24	71
94	07:49:24	74
95	07:54:24	79
96	07:59:24	84
97	08:04:24	89
98	08:09:24	95
99	08:14:24	99
100	08:19:24	103
101	08:24:24	106
102	08:29:24	110
103	08:34:24	114
104	08:39:24	120
105	08:44:24	127
106	08:49:24	136
107	08:54:24	146
108	08:59:24	154
109	09:04:24	160
110	09:09:24	164
111	09:14:24	167
112	09:19:24	169
113	09:24:24	170
114	09:29:24	170
115	09:34:24	169
116	09:39:24	168
117	09:44:24	164
118	09:49:24	160
119	09:54:24	154
120	09:59:24	148
121	10:04:24	142
122	10:09:24	137
123	10:14:24	132
124	10:19:24	129
125	10:24:24	127
126	10:29:24	126
127	10:34:24	125
128	10:39:24	124
129	10:44:24	122
130	10:49:24	119
131	10:54:24	116
132	10:59:24	113
133	11:04:24	110
134	11:09:24	107
135	11:14:24	105
136	11:19:24	103
137	11:24:24	101
138	11:29:24	99
139	11:34:24	97
140	11:39:24	94
141	11:44:24	91
142	11:49:24	89
143	11:54:24	88
144	11:59:24	87
145	12:04:24	87
146	12:09:24	87
147	12:14:24	88
148	12:19:24	89
149	12:24:24	89
150	12:29:24	90
151	12:34:24	90
152	12:39:24	91
153	12:44:24	92
154	12:49:24	92
155	12:54:24	93
156	12:59:24	93
157	13:04:24	93
158	13:09:24	94
159	13:14:24	94
160	13:19:24	95
161	13:24:24	95
162	13:29:24	96
163	13:34:24	96
164	13:39:24	96
165	13:44:24	96
166	13:49:24	96
167	13:54:24	95
168	13:59:24	94
169	14:04:24	93
170	14:09:24	92
171	14:14:24	91
172	14:19:24	90
173	14:24:24	89
174	14:29:24	88
175	14:34:24	88
176	14:39:24	87
177	14:44:24	87
178	14:49:24	88
179	14:54:24	88
180	14:59:24	88
181	15:04:24	88
182	15:09:24	87
183	15:14:24	87
184	15:19:24	88
185	15:24:24	89
186	15:29:24	89
187	15:34:24	90
188	15:39:24	91
189	15:44:24	93
190	15:49:24	95
191	15:54:24	98
192	15:59:24	103
193	16:04:24	108
194	16:09:24	113
195	16:14:24	117
196	16:19:24	120
197	16:24:24	122
198	16:29:24	124
199	16:34:24	126
200	16:39:24	128
201	16:44:24	130
202	16:49:24	132
203	16:54:24	133
204	16:59:24	133
205	17:04:24	131
206	17:09:24	129
207	17:14:24	127
208	17:19:24	124
209	17:24:24	121
210	17:29:24	119
211	17:34:24	117
212	17:39:24	116
213	17:44:24	115
214	17:49:24	115
215	17:54:24	116
216	17:59:24	116
217	18:04:24	117
218	18:09:24	117
219	18:14:24	116
220	18:19:24	115
221	18:24:24	113
222	18:29:24	111
223	18:34:24	109
224	18:39:24	107
225	18:44:24	104
226	18:49:24	102
227	18:54:24	99
228	18:59:24	97
229	19:04:24	96
230	19:09:24	94
231	19:14:24	94
232	19:19:24	93
233	19:24:24	93
234	19:29:24	93
235	19:34:24	93
236	19:39:24	93
237	19:44:24	93
238	19:49:24	94
239	19:54:24	96
240	19:59:24	98
241	20:04:24	100
242	20:09:24	102
243	20:14:24	103
244	20:19:24	102
245	20:24:24	101
246	20:29:24	99
247	20:34:24	97
248	20:39:24	95
249	20:44:24	94
250	20:49:24	94
251	20:54:24	94
252	20:59:24	96
253	21:04:24	100
254	21:09:24	104
255	21:14:24	109
256	21:19:24	112
257	21:24:24	113
258	21:29:24	111
259	21:34:24	108
260	21:39:24	102
261	21:44:24	97
262	21:49:24	92
263	21:54:24	88
264	21:59:24	86
265	22:04:24	84
266	22:09:24	83
267	22:14:24	82
268	22:19:24	81
269	22:24:24	80
270	22:29:24	80
271	22:34:24	79
272	22:39:24	79
273	22:44:24	79
274	22:49:24	79
275	22:54:24	80
276	22:59:24	81
277	23:04:24	82
278	23:09:24	84
279	23:14:24	85
280	23:19:24	87
281	23:24:24	89
282	23:29:24	91
283	23:34:24	93
284	23:39:24	95
285	23:44:24	97
286	23:49:24	99
287	23:54:24	101
288	23:59:24	103
289	00:04:24	104
290	00:09:24	106
291	00:14:24	107
292	00:19:24	107
293	00:24:24	108
294	00:29:24	107
295	00:34:24	106
296	00:39:24	105
297	00:44:24	104
298	00:49:24	104
299	00:54:24	105
300	00:59:24	106
301	01:04:24	107
302	01:09:24	108
303	01:14:24	108
304	01:19:24	108
305	01:24:24	108
306	01:29:24	107
307	01:34:24	106
308	01:39:24	105
309	01:44:24	105
310	01:49:24	104
311	01:54:24	104
312	01:59:24	105
313	02:04:24	105
314	02:09:24	106
315	02:14:24	106
316	02:19:24	107
317	02:24:24	107
318	02:29:24	107
319	02:34:24	108
320	02:39:24	108
321	02:44:24	108
322	02:49:24	109
323	02:54:24	109
324	02:59:24	109
325	03:04:24	108
326	03:09:24	108
327	03:14:24	107
328	03:19:24	105
329	03:24:24	104
330	03:29:24	102
331	03:34:24	101
332	03:39:24	100
333	03:44:24	99
334	03:49:24	98
335	03:54:24	98
336	03:59:24	99
337	04:04:24	101
338	04:09:24	104
339	04:14:24	107
340	04:19:24	110
341	04:24:24	111
342	04:29:24	111
343	04:34:24	110
344	04:39:24	110
345	04:44:24	109
346	04:49:24	109
347	04:54:24	109
348	04:59:24	109
349	05:04:24	109
350	05:09:24	108
351	05:14:24	108
352	05:19:24	107
353	05:24:24	106
354	05:29:24	106
355	05:34:24	105
356	05:39:24	105
357	05:44:24	105
358	05:49:24	105
359	05:54:24	105
360	05:59:24	105
361	06:04:24	104
362	06:09:24	104
363	06:14:24	103
364	06:19:24	103
365	06:24:24	104
366	06:29:24	104
367	06:34:24	105
368	06:39:24	106
369	06:44:24	106
370	06:49:24	106
371	06:54:24	106
372	06:59:24	106
373	07:04:24	106
374	07:09:24	107
375	07:14:24	108
376	07:19:24	109
377	07:24:24	110
378	07:29:24	111
379	07:34:24	112
380	07:39:24	114
381	07:44:24	115
382	07:49:24	116
383	07:54:24	118
384	07:59:24	121
385	08:04:24	127
386	08:09:24	133
387	08:14:24	142
388	08:19:24	150
389	08:24:24	157
390	08:29:24	162
391	08:34:24	166
392	08:39:24	168
393	08:44:24	170
394	08:49:24	169
395	08:54:24	168
396	08:59:24	165
397	09:04:24	160
398	09:09:24	155
399	09:14:24	149
400	09:19:24	143
401	09:24:24	137
402	09:29:24	132
403	09:34:24	128
404	09:39:24	125
405	09:44:24	122
406	09:49:24	119
407	09:54:24	117
408	09:59:24	114
409	10:04:24	111
410	10:09:24	108
411	10:14:24	105
412	10:19:24	102
413	10:24:24	99
414	10:29:24	96
415	10:34:24	93
416	10:39:24	91
417	10:44:24	90
418	10:49:24	89
419	10:54:24	89
420	10:59:24	88
421	11:04:24	87
422	11:09:24	87
423	11:14:24	86
424	11:19:24	86
425	11:24:24	87
426	11:29:24	87
427	11:34:24	88
428	11:39:24	88
429	11:44:24	88
430	11:49:24	88
431	11:54:24	88
432	11:59:24	88
433	12:04:24	88
434	12:09:24	88
435	12:14:24	89
436	12:19:24	89
437	12:24:24	90
438	12:29:24	90
439	12:34:24	90
440	12:39:24	90
441	12:44:24	90
442	12:49:24	90
443	12:54:24	90
444	12:59:24	91
445	13:04:24	92
446	13:09:24	92
447	13:14:24	92
448	13:19:24	92
449	13:24:24	92
450	13:29:24	92
451	13:34:24	92
452	13:39:24	92
453	13:44:24	92
454	13:49:24	92
455	13:54:24	92
456	13:59:24	92
457	14:04:24	93
458	14:09:24	93
459	14:14:24	93
460	14:19:24	92
461	14:24:24	92
462	14:29:24	92
463	14:34:24	92
464	14:39:24	92
465	14:44:24	92
466	14:49:24	93
467	14:54:24	93
468	14:59:24	94
469	15:04:24	94
470	15:09:24	94
471	15:14:24	94
472	15:19:24	94
473	15:24:24	93
474	15:29:24	93
475	15:34:24	92
476	15:39:24	91
477	15:44:24	90
478	15:49:24	90
479	15:54:24	89
480	15:59:24	89
481	16:04:24	89
482	16:09:24	90
483	16:14:24	92
484	16:19:24	95
485	16:24:24	99
486	16:29:24	104
487	16:34:24	109
488	16:39:24	114
489	16:44:24	117
490	16:49:24	118
491	16:54:24	118
492	16:59:24	116
493	17:04:24	114
494	17:09:24	111
495	17:14:24	108
496	17:19:24	106
497	17:24:24	105
498	17:29:24	105
499	17:34:24	105
500	17:39:24	105
501	17:44:24	105
502	17:49:24	105
503	17:54:24	105
504	17:59:24	106
505	18:04:24	108
506	18:09:24	111
507	18:14:24	115
508	18:19:24	NA
509	18:24:24	NA
510	18:28:26	NA
511	18:31:16	NA
512	18:36:17	NA
513	18:41:17	NA
514	18:46:17	NA
515	18:51:17	NA
516	18:56:17	NA
517	19:01:17	NA
518	19:06:17	109
519	19:11:17	107
520	19:16:17	105
521	19:21:17	103
522	19:26:17	101
523	19:31:17	100
524	19:36:17	99
525	19:41:17	99
526	19:46:17	99
527	19:51:17	99
528	19:56:17	100
529	20:01:17	100
530	20:06:17	100
531	20:11:17	101
532	20:16:17	100
533	20:21:17	100
534	20:26:17	99
535	20:31:17	99
536	20:36:17	98
537	20:41:17	98
538	20:46:17	98
539	20:51:17	98
540	20:56:17	98
541	21:01:17	98
542	21:06:17	99
543	21:11:17	100
544	21:16:17	101
545	21:21:17	103
546	21:26:17	105
547	21:31:17	106
548	21:36:17	107
549	21:41:17	107
550	21:46:17	107
551	21:51:17	107
552	21:56:17	107
553	22:01:17	107
554	22:06:17	107
555	22:11:17	108
556	22:16:17	109
557	22:21:17	110
558	22:26:17	111
559	22:31:17	113
560	22:36:17	114
561	22:41:17	114
562	22:46:17	115
563	22:51:17	115
564	22:56:17	115
565	23:01:17	115
566	23:06:17	115
567	23:11:17	115
568	23:16:17	115
569	23:21:17	116
570	23:26:17	116
571	23:31:17	116
572	23:36:17	116
573	23:41:17	116
574	23:46:17	115
575	23:51:17	115
576	23:56:17	114
