# Supplementary material for: Detrended Fluctuation Analysis in the prediction of type 2 diabetes mellitus in patients at risk: Model optimization and comparison with other metrics
Source: PLoS One. 2019 Dec 18;14(12):e0225817. doi: 10.1371/journal.pone.0225817 (PMC6919578; doi:10.1371/journal.pone.0225817)
Supplement: S1 File — This file includes glucose time series from all patients included in the study and the database with clinical variables. (ZIP) [file pone.0225817.s001.zip › S1/case 81.csv]

	hora	glucemia
1	0:00:52	86
2	0:05:52	85
3	0:10:52	83
4	0:15:52	80
5	0:20:52	75
6	0:25:52	70
7	0:30:52	64
8	0:35:52	59
9	0:40:52	56
10	0:45:52	55
11	0:50:52	55
12	0:55:52	57
13	1:00:52	60
14	1:05:52	63
15	1:10:52	67
16	1:15:52	71
17	1:20:52	75
18	1:25:52	77
19	1:30:52	79
20	1:35:52	79
21	1:40:52	80
22	1:45:52	80
23	1:50:52	81
24	1:55:52	81
25	2:00:52	81
26	2:05:52	80
27	2:10:52	80
28	2:15:52	80
29	2:20:52	79
30	2:25:52	79
31	2:30:52	79
32	2:35:52	79
33	2:40:52	79
34	2:45:52	79
35	2:50:52	79
36	2:55:52	79
37	3:00:52	80
38	3:05:52	80
39	3:10:52	80
40	3:15:52	80
41	3:20:52	81
42	3:25:52	82
43	3:30:52	83
44	3:35:52	84
45	3:40:52	84
46	3:45:52	84
47	3:50:52	83
48	3:55:52	82
49	4:00:52	82
50	4:05:52	81
51	4:10:52	81
52	4:15:52	80
53	4:20:52	80
54	4:25:52	79
55	4:30:52	78
56	4:35:52	78
57	4:40:52	78
58	4:45:52	77
59	4:50:52	77
60	4:55:52	77
61	5:00:52	77
62	5:05:52	77
63	5:10:52	77
64	5:15:52	77
65	5:20:52	77
66	5:25:52	77
67	5:30:52	77
68	5:35:52	78
69	5:40:52	78
70	5:45:52	78
71	5:50:52	78
72	5:55:52	78
73	6:00:52	78
74	6:05:52	79
75	6:10:52	79
76	6:15:52	79
77	6:20:52	79
78	6:25:52	80
79	6:30:52	80
80	6:35:52	79
81	6:40:52	79
82	6:45:52	79
83	6:50:52	78
84	6:55:52	77
85	7:00:52	76
86	7:05:52	76
87	7:10:52	75
88	7:15:52	75
89	7:20:52	75
90	7:25:52	75
91	7:30:52	75
92	7:35:52	75
93	7:40:52	74
94	7:45:52	74
95	7:50:52	73
96	7:55:52	73
97	8:00:52	73
98	8:05:52	74
99	8:10:52	74
100	8:15:52	75
101	8:20:52	76
102	8:25:52	77
103	8:30:52	78
104	8:35:52	79
105	8:40:52	82
106	8:45:52	85
107	8:50:52	89
108	8:55:52	94
109	9:00:52	99
110	9:05:52	104
111	9:10:52	108
112	9:15:52	110
113	9:20:52	112
114	9:25:52	112
115	9:30:52	112
116	9:35:52	112
117	9:40:52	112
118	9:45:52	111
119	9:50:52	110
120	9:55:52	108
121	10:00:52	107
122	10:05:52	105
123	10:10:52	104
124	10:15:52	103
125	10:20:52	102
126	10:25:52	102
127	10:30:52	103
128	10:35:52	103
129	10:40:52	103
130	10:45:52	102
131	10:50:52	101
132	10:55:52	99
133	11:00:52	95
134	11:05:52	91
135	11:10:52	87
136	11:15:52	82
137	11:20:52	77
138	11:25:52	73
139	11:30:52	69
140	11:35:52	65
141	11:40:52	63
142	11:45:52	61
143	11:50:52	61
144	11:55:52	61
145	12:00:52	62
146	12:05:52	64
147	12:10:52	66
148	12:15:52	68
149	12:20:52	71
150	12:25:52	74
151	12:30:52	77
152	12:35:52	80
153	12:40:52	82
154	12:45:52	84
155	12:50:52	86
156	12:55:52	87
157	13:00:52	87
158	13:05:52	86
159	13:10:52	85
160	13:15:52	85
161	13:20:52	84
162	13:25:52	83
163	13:30:52	82
164	13:35:52	81
165	13:40:52	79
166	13:45:52	77
167	13:50:52	76
168	13:55:52	76
169	14:00:52	76
170	14:05:52	76
171	14:10:52	76
172	14:15:52	77
173	14:20:52	78
174	14:25:52	80
175	14:30:52	82
176	14:35:52	85
177	14:40:52	88
178	14:45:52	90
179	14:50:52	93
180	14:55:52	97
181	15:00:52	100
182	15:05:52	103
183	15:10:52	106
184	15:15:52	108
185	15:20:52	110
186	15:25:52	111
187	15:30:52	112
188	15:35:52	112
189	15:40:52	112
190	15:45:52	112
191	15:50:52	111
192	15:55:52	110
193	16:00:52	108
194	16:05:52	107
195	16:10:52	105
196	16:15:52	103
197	16:20:52	101
198	16:25:52	100
199	16:30:52	99
200	16:35:52	99
201	16:40:52	100
202	16:45:52	100
203	16:50:52	100
204	16:55:52	99
205	17:00:52	99
206	17:05:52	98
207	17:10:52	96
208	17:15:52	95
209	17:20:52	94
210	17:25:52	93
211	17:30:52	93
212	17:35:52	93
213	17:40:52	93
214	17:45:52	93
215	17:50:52	94
216	17:55:52	95
217	18:00:52	96
218	18:05:52	97
219	18:10:52	98
220	18:15:52	100
221	18:20:52	101
222	18:25:52	101
223	18:30:52	101
224	18:35:52	101
225	18:40:52	100
226	18:45:52	100
227	18:50:52	100
228	18:55:52	100
229	19:00:52	100
230	19:05:52	100
231	19:10:52	100
232	19:15:52	99
233	19:20:52	97
234	19:25:52	95
235	19:30:52	92
236	19:35:52	89
237	19:40:52	87
238	19:45:52	84
239	19:50:52	82
240	19:55:52	81
241	20:00:52	79
242	20:05:52	78
243	20:10:52	77
244	20:15:52	77
245	20:20:52	77
246	20:25:52	78
247	20:30:52	78
248	20:35:52	79
249	20:40:52	80
250	20:45:52	82
251	20:50:52	83
252	20:55:52	83
253	21:00:52	84
254	21:05:52	84
255	21:10:52	85
256	21:15:52	86
257	21:20:52	87
258	21:25:52	88
259	21:30:52	88
260	21:35:52	88
261	21:40:52	88
262	21:45:52	87
263	21:50:52	86
264	21:55:52	85
265	22:00:52	85
266	22:05:52	86
267	22:10:52	87
268	22:15:52	90
269	22:20:52	93
270	22:25:52	96
271	22:30:52	100
272	22:35:52	104
273	22:40:52	109
274	22:45:52	114
275	22:50:52	119
276	22:55:52	124
277	23:00:52	128
278	23:05:52	132
279	23:10:52	134
280	23:15:52	135
281	23:20:52	135
282	23:25:52	132
283	23:30:52	128
284	23:35:52	123
285	23:40:52	118
286	23:45:52	113
287	23:50:52	108
288	23:55:52	105
289	0:00:52	102
290	0:05:52	101
291	0:10:52	101
292	0:15:52	102
293	0:20:52	104
294	0:25:52	107
295	0:30:52	110
296	0:35:52	113
297	0:40:52	115
298	0:45:52	117
299	0:50:52	118
300	0:55:52	119
301	1:00:52	118
302	1:05:52	117
303	1:10:52	116
304	1:15:52	114
305	1:20:52	111
306	1:25:52	108
307	1:30:52	105
308	1:35:52	102
309	1:40:52	99
310	1:45:52	97
311	1:50:52	95
312	1:55:52	94
313	2:00:52	93
314	2:05:52	93
315	2:10:52	94
316	2:15:52	95
317	2:20:52	96
318	2:25:52	98
319	2:30:52	99
320	2:35:52	101
321	2:40:52	101
322	2:45:52	101
323	2:50:52	101
324	2:55:52	101
325	3:00:52	100
326	3:05:52	99
327	3:10:52	98
328	3:15:52	98
329	3:20:52	97
330	3:25:52	97
331	3:30:52	96
332	3:35:52	96
333	3:40:52	95
334	3:45:52	95
335	3:50:52	94
336	3:55:52	93
337	4:00:52	93
338	4:05:52	92
339	4:10:52	92
340	4:15:52	92
341	4:20:52	92
342	4:25:52	92
343	4:30:52	93
344	4:35:52	93
345	4:40:52	94
346	4:45:52	94
347	4:50:52	94
348	4:55:52	94
349	5:00:52	93
350	5:05:52	93
351	5:10:52	93
352	5:15:52	93
353	5:20:52	93
354	5:25:52	93
355	5:30:52	93
356	5:35:52	93
357	5:40:52	93
358	5:45:52	93
359	5:50:52	92
360	5:55:52	92
361	6:00:52	92
362	6:05:52	92
363	6:10:52	92
364	6:15:52	92
365	6:20:52	92
366	6:25:52	92
367	6:30:52	91
368	6:35:52	91
369	6:40:52	91
370	6:45:52	92
371	6:50:52	92
372	6:55:52	93
373	7:00:52	93
374	7:05:52	94
375	7:10:52	94
376	7:15:52	94
377	7:20:52	93
378	7:25:52	93
379	7:30:52	93
380	7:35:52	92
381	7:40:52	92
382	7:45:52	92
383	7:50:52	91
384	7:55:52	91
385	8:00:52	91
386	8:05:52	91
387	8:10:52	90
388	8:15:52	90
389	8:20:52	89
390	8:25:52	89
391	8:30:52	89
392	8:35:52	89
393	8:40:52	90
394	8:45:52	91
395	8:50:52	93
396	8:55:52	96
397	9:00:52	100
398	9:05:52	104
399	9:10:52	108
400	9:15:52	111
401	9:20:52	114
402	9:25:52	115
403	9:30:52	116
404	9:35:52	116
405	9:40:52	116
406	9:45:52	115
407	9:50:52	114
408	9:55:52	112
409	10:00:52	110
410	10:05:52	109
411	10:10:52	107
412	10:15:52	106
413	10:20:52	105
414	10:25:52	105
415	10:30:52	106
416	10:35:52	108
417	10:40:52	110
418	10:45:52	112
419	10:50:52	113
420	10:55:52	112
421	11:00:52	111
422	11:05:52	109
423	11:10:52	106
424	11:15:52	103
425	11:20:52	101
426	11:25:52	100
427	11:30:52	100
428	11:35:52	101
429	11:40:52	103
430	11:45:52	104
431	11:50:52	104
432	11:55:52	103
433	12:00:52	101
434	12:05:52	98
435	12:10:52	95
436	12:15:52	92
437	12:20:52	90
438	12:25:52	88
439	12:30:52	87
440	12:35:52	86
441	12:40:52	85
442	12:45:52	84
443	12:50:52	82
444	12:55:52	81
445	13:00:52	80
446	13:05:52	78
447	13:10:52	77
448	13:15:52	75
449	13:20:52	73
450	13:25:52	72
451	13:30:52	70
452	13:35:52	70
453	13:40:52	70
454	13:45:52	71
455	13:50:52	73
456	13:55:52	75
457	14:00:52	77
458	14:05:52	78
459	14:10:52	78
460	14:15:52	78
461	14:20:52	77
462	14:25:52	77
463	14:30:52	77
464	14:35:52	77
465	14:40:52	78
466	14:45:52	78
467	14:50:52	78
468	14:55:52	77
469	15:00:52	77
470	15:05:52	77
471	15:10:52	77
472	15:15:52	78
473	15:20:52	78
474	15:25:52	79
475	15:30:52	80
476	15:35:52	81
477	15:40:52	83
478	15:45:52	84
479	15:50:52	86
480	15:55:52	87
481	16:00:52	88
482	16:05:52	88
483	16:10:52	88
484	16:15:52	89
485	16:20:52	89
486	16:25:52	90
487	16:30:52	91
488	16:35:52	92
489	16:40:52	93
490	16:45:52	95
491	16:50:52	97
492	16:55:52	99
493	17:00:52	101
494	17:05:52	102
495	17:10:52	103
496	17:15:52	102
497	17:20:52	101
498	17:25:52	100
499	17:30:52	98
500	17:35:52	96
501	17:40:52	94
502	17:45:52	93
503	17:50:52	92
504	17:55:52	91
505	18:00:52	90
506	18:05:52	89
507	18:10:52	89
508	18:15:52	89
509	18:20:52	89
510	18:25:52	89
511	18:30:52	88
512	18:35:52	87
513	18:40:52	85
514	18:45:52	83
515	18:50:52	81
516	18:55:52	80
517	19:00:52	79
518	19:05:52	78
519	19:10:52	77
520	19:15:52	77
521	19:20:52	76
522	19:25:52	76
523	19:30:52	75
524	19:35:52	75
525	19:40:52	74
526	19:45:52	74
527	19:50:52	74
528	19:55:52	74
529	20:00:52	75
530	20:05:52	77
531	20:10:52	79
532	20:15:52	81
533	20:20:52	83
534	20:25:52	85
535	20:30:52	86
536	20:35:52	87
537	20:40:52	88
538	20:45:52	87
539	20:50:52	87
540	20:55:52	86
541	21:00:52	86
542	21:05:52	86
543	21:10:52	88
544	21:15:52	90
545	21:20:52	93
546	21:25:52	96
547	21:30:52	99
548	21:35:52	102
549	21:40:52	104
550	21:45:52	106
551	21:50:52	108
552	21:55:52	111
553	22:00:52	114
554	22:05:52	117
555	22:10:52	121
556	22:15:52	125
557	22:20:52	129
558	22:25:52	134
559	22:30:52	138
560	22:35:52	143
561	22:40:52	147
562	22:45:52	150
563	22:50:52	153
564	22:55:52	154
565	23:00:52	155
566	23:05:52	155
567	23:10:52	153
568	23:15:52	151
569	23:20:52	147
570	23:25:52	143
571	23:30:52	138
572	23:35:52	133
573	23:40:52	129
574	23:45:52	125
575	23:50:52	122
576	23:55:52	119
