# Supplementary material for: Detrended Fluctuation Analysis in the prediction of type 2 diabetes mellitus in patients at risk: Model optimization and comparison with other metrics
Source: PLoS One. 2019 Dec 18;14(12):e0225817. doi: 10.1371/journal.pone.0225817 (PMC6919578; doi:10.1371/journal.pone.0225817)
Supplement: S1 File — This file includes glucose time series from all patients included in the study and the database with clinical variables. (ZIP) [file pone.0225817.s001.zip › S1/case 82.csv]

	hora	glucemia
1	00:00:59	150
2	00:05:59	154
3	00:10:59	157
4	00:15:59	161
5	00:20:59	162
6	00:25:59	161
7	00:30:59	159
8	00:35:59	155
9	00:40:59	150
10	00:45:59	146
11	00:50:59	143
12	00:55:59	142
13	01:00:59	141
14	01:05:59	141
15	01:10:59	142
16	01:15:59	143
17	01:20:59	144
18	01:25:59	142
19	01:30:59	139
20	01:35:59	134
21	01:40:59	128
22	01:45:59	122
23	01:50:59	116
24	01:55:59	112
25	02:00:59	107
26	02:05:59	104
27	02:10:59	102
28	02:15:59	99
29	02:20:59	98
30	02:25:59	97
31	02:30:59	97
32	02:35:59	98
33	02:40:59	101
34	02:45:59	105
35	02:50:59	108
36	02:55:59	112
37	03:00:59	115
38	03:05:59	118
39	03:10:59	121
40	03:15:59	123
41	03:20:59	126
42	03:25:59	128
43	03:30:59	132
44	03:35:59	136
45	03:40:59	139
46	03:45:59	142
47	03:50:59	144
48	03:55:59	146
49	04:00:59	149
50	04:05:59	152
51	04:10:59	155
52	04:15:59	160
53	04:20:59	164
54	04:25:59	169
55	04:30:59	172
56	04:35:59	175
57	04:40:59	176
58	04:45:59	177
59	04:50:59	177
60	04:55:59	177
61	05:00:59	177
62	05:05:59	177
63	05:10:59	176
64	05:15:59	175
65	05:20:59	173
66	05:25:59	171
67	05:30:59	169
68	05:35:59	167
69	05:40:59	166
70	05:45:59	165
71	05:50:59	164
72	05:55:59	162
73	06:00:59	161
74	06:05:59	159
75	06:10:59	158
76	06:15:59	156
77	06:20:59	153
78	06:25:59	151
79	06:30:59	149
80	06:35:59	146
81	06:40:59	143
82	06:45:59	140
83	06:50:59	137
84	06:55:59	135
85	07:00:59	132
86	07:05:59	130
87	07:10:59	127
88	07:15:59	125
89	07:20:59	123
90	07:25:59	122
91	07:30:59	121
92	07:35:59	121
93	07:40:59	121
94	07:45:59	122
95	07:50:59	122
96	07:55:59	122
97	08:00:59	123
98	08:05:59	123
99	08:10:59	124
100	08:15:59	125
101	08:20:59	126
102	08:25:59	125
103	08:30:59	125
104	08:35:59	124
105	08:40:59	123
106	08:45:59	122
107	08:50:59	122
108	08:55:59	122
109	09:00:59	121
110	09:05:59	121
111	09:10:59	119
112	09:15:59	118
113	09:20:59	115
114	09:25:59	113
115	09:30:59	110
116	09:35:59	108
117	09:40:59	107
118	09:45:59	106
119	09:50:59	106
120	09:55:59	106
121	10:00:59	106
122	10:05:59	106
123	10:10:59	106
124	10:15:59	106
125	10:20:59	106
126	10:25:59	107
127	10:30:59	107
128	10:35:59	107
129	10:40:59	108
130	10:45:59	110
131	10:50:59	114
132	10:55:59	119
133	11:00:59	125
134	11:05:59	132
135	11:10:59	139
136	11:15:59	146
137	11:20:59	151
138	11:25:59	155
139	11:30:59	156
140	11:35:59	154
141	11:40:59	150
142	11:45:59	145
143	11:50:59	139
144	11:55:59	133
145	12:00:59	127
146	12:05:59	121
147	12:10:59	117
148	12:15:59	113
149	12:20:59	110
150	12:25:59	108
151	12:30:59	106
152	12:35:59	105
153	12:40:59	104
154	12:45:59	103
155	12:50:59	103
156	12:55:59	102
157	13:00:59	103
158	13:05:59	104
159	13:10:59	107
160	13:15:59	109
161	13:20:59	110
162	13:25:59	111
163	13:30:59	111
164	13:35:59	110
165	13:40:59	109
166	13:45:59	108
167	13:50:59	108
168	13:55:59	107
169	14:00:59	106
170	14:05:59	106
171	14:10:59	105
172	14:15:59	105
173	14:20:59	104
174	14:25:59	103
175	14:30:59	103
176	14:35:59	102
177	14:40:59	102
178	14:45:59	102
179	14:50:59	103
180	14:55:59	104
181	15:00:59	105
182	15:05:59	105
183	15:10:59	107
184	15:15:59	108
185	15:20:59	111
186	15:25:59	114
187	15:30:59	118
188	15:35:59	122
189	15:40:59	127
190	15:45:59	132
191	15:50:59	138
192	15:55:59	143
193	16:00:59	148
194	16:05:59	153
195	16:10:59	156
196	16:15:59	158
197	16:20:59	160
198	16:25:59	161
199	16:30:59	161
200	16:35:59	162
201	16:40:59	163
202	16:45:59	164
203	16:50:59	164
204	16:55:59	164
205	17:00:59	163
206	17:05:59	162
207	17:10:59	161
208	17:15:59	160
209	17:20:59	158
210	17:25:59	157
211	17:30:59	155
212	17:35:59	154
213	17:40:59	152
214	17:45:59	149
215	17:50:59	146
216	17:55:59	141
217	18:00:59	137
218	18:05:59	132
219	18:10:59	128
220	18:15:59	126
221	18:20:59	124
222	18:25:59	123
223	18:30:59	124
224	18:35:59	125
225	18:40:59	127
226	18:45:59	129
227	18:50:59	130
228	18:55:59	130
229	19:00:59	130
230	19:05:59	129
231	19:10:59	128
232	19:15:59	128
233	19:20:59	127
234	19:25:59	127
235	19:30:59	127
236	19:35:59	128
237	19:40:59	127
238	19:45:59	127
239	19:50:59	126
240	19:55:59	125
241	20:00:59	124
242	20:05:59	122
243	20:10:59	120
244	20:15:59	118
245	20:20:59	117
246	20:25:59	116
247	20:30:59	115
248	20:35:59	115
249	20:40:59	115
250	20:45:59	115
251	20:50:59	115
252	20:55:59	115
253	21:00:59	115
254	21:05:59	116
255	21:10:59	116
256	21:15:59	116
257	21:20:59	117
258	21:25:59	117
259	21:30:59	118
260	21:35:59	118
261	21:40:59	119
262	21:45:59	119
263	21:50:59	120
264	21:55:59	120
265	22:00:59	120
266	22:05:59	120
267	22:10:59	121
268	22:15:59	121
269	22:20:59	122
270	22:25:59	124
271	22:30:59	125
272	22:35:59	126
273	22:40:59	128
274	22:45:59	129
275	22:50:59	130
276	22:55:59	130
277	23:00:59	131
278	23:05:59	131
279	23:10:59	131
280	23:15:59	131
281	23:20:59	131
282	23:25:59	130
283	23:30:59	130
284	23:35:59	129
285	23:40:59	128
286	23:45:59	128
287	23:50:59	127
288	23:55:59	126
