# Supplementary material for: Detrended Fluctuation Analysis in the prediction of type 2 diabetes mellitus in patients at risk: Model optimization and comparison with other metrics
Source: PLoS One. 2019 Dec 18;14(12):e0225817. doi: 10.1371/journal.pone.0225817 (PMC6919578; doi:10.1371/journal.pone.0225817)
Supplement: S1 File — This file includes glucose time series from all patients included in the study and the database with clinical variables. (ZIP) [file pone.0225817.s001.zip › S1/case 83.csv]

	hora	glucemia
1	0:03:04	138
2	0:08:04	137
3	0:13:04	136
4	0:18:04	134
5	0:23:04	131
6	0:28:04	128
7	0:33:04	125
8	0:38:04	122
9	0:43:04	118
10	0:48:04	115
11	0:53:04	112
12	0:58:04	109
13	1:03:04	106
14	1:08:04	104
15	1:13:04	103
16	1:18:04	102
17	1:23:04	102
18	1:28:04	103
19	1:33:04	104
20	1:38:04	105
21	1:43:04	106
22	1:48:04	106
23	1:53:04	106
24	1:58:04	105
25	2:03:04	104
26	2:08:04	102
27	2:13:04	100
28	2:18:04	98
29	2:23:04	96
30	2:28:04	95
31	2:33:04	94
32	2:38:04	93
33	2:43:04	92
34	2:48:04	91
35	2:53:04	90
36	2:58:04	89
37	3:03:04	89
38	3:08:04	88
39	3:13:04	88
40	3:18:04	89
41	3:23:04	90
42	3:28:04	91
43	3:33:04	92
44	3:38:04	92
45	3:43:04	93
46	3:48:04	92
47	3:53:04	91
48	3:58:04	89
49	4:03:04	86
50	4:08:04	84
51	4:13:04	83
52	4:18:04	82
53	4:23:04	83
54	4:28:04	84
55	4:33:04	85
56	4:38:04	86
57	4:43:04	87
58	4:48:04	87
59	4:53:04	87
60	4:58:04	86
61	5:03:04	86
62	5:08:04	86
63	5:13:04	86
64	5:18:04	86
65	5:23:04	86
66	5:28:04	86
67	5:33:04	86
68	5:38:04	86
69	5:43:04	86
70	5:48:04	85
71	5:53:04	85
72	5:58:04	84
73	6:03:04	84
74	6:08:04	85
75	6:13:04	85
76	6:18:04	86
77	6:23:04	88
78	6:28:04	89
79	6:33:04	90
80	6:38:04	91
81	6:43:04	92
82	6:48:04	93
83	6:53:04	95
84	6:58:04	97
85	7:03:04	99
86	7:08:04	101
87	7:13:04	104
88	7:18:04	108
89	7:23:04	113
90	7:28:04	120
91	7:33:04	128
92	7:38:04	135
93	7:43:04	140
94	7:48:04	142
95	7:53:04	143
96	7:58:04	144
97	8:03:04	145
98	8:08:04	146
99	8:13:04	148
100	8:18:04	150
101	8:23:04	152
102	8:28:04	152
103	8:33:04	151
104	8:38:04	148
105	8:43:04	143
106	8:48:04	137
107	8:53:04	131
108	8:58:04	126
109	9:03:04	122
110	9:08:04	120
111	9:13:04	119
112	9:18:04	118
113	9:23:04	118
114	9:28:04	117
115	9:33:04	116
116	9:38:04	114
117	9:43:04	113
118	9:48:04	113
119	9:53:04	113
120	9:58:04	115
121	10:03:04	118
122	10:08:04	121
123	10:13:04	124
124	10:18:04	126
125	10:23:04	128
126	10:28:04	129
127	10:33:04	130
128	10:38:04	130
129	10:43:04	130
130	10:48:04	129
131	10:53:04	127
132	10:58:04	125
133	11:03:04	122
134	11:08:04	118
135	11:13:04	114
136	11:18:04	110
137	11:23:04	107
138	11:28:04	104
139	11:33:04	102
140	11:38:04	100
141	11:43:04	100
142	11:48:04	100
143	11:53:04	101
144	11:58:04	102
145	12:03:04	102
146	12:08:04	101
147	12:13:04	99
148	12:18:04	97
149	12:23:04	94
150	12:28:04	93
151	12:33:04	91
152	12:38:04	90
153	12:43:04	88
154	12:48:04	87
155	12:53:04	86
156	12:58:04	85
157	13:03:04	84
158	13:08:04	84
159	13:13:04	84
160	13:18:04	85
161	13:23:04	86
162	13:28:04	88
163	13:33:04	91
164	13:38:04	96
165	13:43:04	100
166	13:48:04	105
167	13:53:04	108
168	13:58:04	110
169	14:03:04	110
170	14:08:04	108
171	14:13:04	106
172	14:18:04	104
173	14:23:04	101
174	14:28:04	99
175	14:33:04	97
176	14:38:04	95
177	14:43:04	95
178	14:48:04	94
179	14:53:04	94
180	14:58:04	94
181	15:03:04	94
182	15:08:04	95
183	15:13:04	96
184	15:18:04	99
185	15:23:04	101
186	15:28:04	104
187	15:33:04	105
188	15:38:04	107
189	15:43:04	107
190	15:48:04	107
191	15:53:04	107
192	15:58:04	106
193	16:03:04	105
194	16:08:04	104
195	16:13:04	102
196	16:18:04	101
197	16:23:04	100
198	16:28:04	99
199	16:33:04	100
200	16:38:04	100
201	16:43:04	101
202	16:48:04	102
203	16:53:04	103
204	16:58:04	103
205	17:03:04	104
206	17:08:04	103
207	17:13:04	103
208	17:18:04	101
209	17:23:04	100
210	17:28:04	99
211	17:33:04	98
212	17:38:04	98
213	17:43:04	97
214	17:48:04	97
215	17:53:04	97
216	17:58:04	98
217	18:03:04	98
218	18:08:04	98
219	18:13:04	98
220	18:18:04	97
221	18:23:04	97
222	18:28:04	96
223	18:33:04	96
224	18:38:04	96
225	18:43:04	97
226	18:48:04	100
227	18:53:04	103
228	18:58:04	108
229	19:03:04	113
230	19:08:04	118
231	19:13:04	123
232	19:18:04	125
233	19:23:04	126
234	19:28:04	126
235	19:33:04	124
236	19:38:04	121
237	19:43:04	119
238	19:48:04	116
239	19:53:04	112
240	19:58:04	109
241	20:03:04	106
242	20:08:04	104
243	20:13:04	103
244	20:18:04	104
245	20:23:04	105
246	20:28:04	107
247	20:33:04	108
248	20:38:04	108
249	20:43:04	106
250	20:48:04	103
251	20:53:04	100
252	20:58:04	96
253	21:03:04	93
254	21:08:04	91
255	21:13:04	89
256	21:18:04	89
257	21:23:04	89
258	21:28:04	92
259	21:33:04	97
260	21:38:04	104
261	21:43:04	113
262	21:48:04	122
263	21:53:04	130
264	21:58:04	136
265	22:03:04	141
266	22:08:04	142
267	22:13:04	142
268	22:18:04	140
269	22:23:04	136
270	22:28:04	133
271	22:33:04	129
272	22:38:04	125
273	22:43:04	122
274	22:48:04	119
275	22:53:04	117
276	22:58:04	116
277	23:03:04	116
278	23:08:04	116
279	23:13:04	117
280	23:18:04	118
281	23:23:04	119
282	23:28:04	120
283	23:33:04	121
284	23:38:04	122
285	23:43:04	124
286	23:48:04	127
287	23:53:04	129
288	23:58:04	131
289	0:03:04	132
290	0:08:04	133
291	0:13:04	132
292	0:18:04	131
293	0:23:04	129
294	0:28:04	127
295	0:33:04	124
296	0:38:04	122
297	0:43:04	119
298	0:48:04	118
299	0:53:04	116
300	0:58:04	115
301	1:03:04	115
302	1:08:04	114
303	1:13:04	114
304	1:18:04	113
305	1:23:04	112
306	1:28:04	111
307	1:33:04	109
308	1:38:04	108
309	1:43:04	107
310	1:48:04	105
311	1:53:04	104
312	1:58:04	102
313	2:03:04	101
314	2:08:04	99
315	2:13:04	99
316	2:18:04	99
317	2:23:04	99
318	2:28:04	100
319	2:33:04	101
320	2:38:04	102
321	2:43:04	103
322	2:48:04	104
323	2:53:04	104
324	2:58:04	104
325	3:03:04	103
326	3:08:04	101
327	3:13:04	100
328	3:18:04	98
329	3:23:04	97
330	3:28:04	96
331	3:33:04	95
332	3:38:04	96
333	3:43:04	96
334	3:48:04	98
335	3:53:04	99
336	3:58:04	99
337	4:03:04	99
338	4:08:04	98
339	4:13:04	96
340	4:18:04	94
341	4:23:04	93
342	4:28:04	92
343	4:33:04	92
344	4:38:04	92
345	4:43:04	92
346	4:48:04	93
347	4:53:04	93
348	4:58:04	93
349	5:03:04	94
350	5:08:04	94
351	5:13:04	94
352	5:18:04	94
353	5:23:04	94
354	5:28:04	94
355	5:33:04	94
356	5:38:04	94
357	5:43:04	94
358	5:48:04	93
359	5:53:04	93
360	5:58:04	92
361	6:03:04	92
362	6:08:04	92
363	6:13:04	91
364	6:18:04	91
365	6:23:04	91
366	6:28:04	92
367	6:33:04	92
368	6:38:04	93
369	6:43:04	94
370	6:48:04	96
371	6:53:04	97
372	6:58:04	99
373	7:03:04	100
374	7:08:04	102
375	7:13:04	105
376	7:18:04	109
377	7:23:04	113
378	7:28:04	119
379	7:33:04	125
380	7:38:04	129
381	7:43:04	132
382	7:48:04	132
383	7:53:04	130
384	7:58:04	127
385	8:03:04	125
386	8:08:04	124
387	8:13:04	125
388	8:18:04	126
389	8:23:04	128
390	8:28:04	128
391	8:33:04	129
392	8:38:04	128
393	8:43:04	127
394	8:48:04	125
395	8:53:04	123
396	8:58:04	120
397	9:03:04	116
398	9:08:04	113
399	9:13:04	109
400	9:18:04	107
401	9:23:04	105
402	9:28:04	104
403	9:33:04	103
404	9:38:04	103
405	9:43:04	102
406	9:48:04	102
407	9:53:04	102
408	9:58:04	104
409	10:03:04	105
410	10:08:04	108
411	10:13:04	112
412	10:18:04	117
413	10:23:04	122
414	10:28:04	127
415	10:33:04	129
416	10:38:04	129
417	10:43:04	128
418	10:48:04	124
419	10:53:04	121
420	10:58:04	117
421	11:03:04	113
422	11:08:04	111
423	11:13:04	108
424	11:18:04	106
425	11:23:04	106
426	11:28:04	106
427	11:33:04	107
428	11:38:04	109
429	11:43:04	111
430	11:48:04	114
431	11:53:04	117
432	11:58:04	120
433	12:03:04	122
434	12:08:04	124
435	12:13:04	124
436	12:18:04	123
437	12:23:04	120
438	12:28:04	116
439	12:33:04	112
440	12:38:04	108
441	12:43:04	104
442	12:48:04	100
443	12:53:04	97
444	12:58:04	94
445	13:03:04	93
446	13:08:04	93
447	13:13:04	95
448	13:18:04	98
449	13:23:04	102
450	13:28:04	105
451	13:33:04	107
452	13:38:04	108
453	13:43:04	110
454	13:48:04	113
455	13:53:04	116
456	13:58:04	121
457	14:03:04	127
458	14:08:04	131
459	14:13:04	135
460	14:18:04	137
461	14:23:04	137
462	14:28:04	135
463	14:33:04	132
464	14:38:04	129
465	14:43:04	126
466	14:48:04	123
467	14:53:04	118
468	14:58:04	113
469	15:03:04	107
470	15:08:04	101
471	15:13:04	95
472	15:18:04	91
473	15:23:04	89
474	15:28:04	91
475	15:33:04	95
476	15:38:04	101
477	15:43:04	107
478	15:48:04	113
479	15:53:04	117
480	15:58:04	121
481	16:03:04	123
482	16:08:04	123
483	16:13:04	122
484	16:18:04	120
485	16:23:04	117
486	16:28:04	114
487	16:33:04	111
488	16:38:04	109
489	16:43:04	107
490	16:48:04	105
491	16:53:04	103
492	16:58:04	101
493	17:03:04	100
494	17:08:04	98
495	17:13:04	98
496	17:18:04	97
497	17:23:04	98
498	17:28:04	98
499	17:33:04	98
500	17:38:04	99
501	17:43:04	99
502	17:48:04	99
503	17:53:04	100
504	17:58:04	99
505	18:03:04	99
506	18:08:04	99
507	18:13:04	98
508	18:18:04	97
509	18:23:04	96
510	18:28:04	94
511	18:33:04	92
512	18:38:04	90
513	18:43:04	91
514	18:48:04	93
515	18:53:04	98
516	18:58:04	103
517	19:03:04	109
518	19:08:04	114
519	19:13:04	117
520	19:18:04	117
521	19:23:04	116
522	19:28:04	115
523	19:33:04	114
524	19:38:04	114
525	19:43:04	116
526	19:48:04	118
527	19:53:04	120
528	19:58:04	121
529	20:03:04	120
530	20:08:04	117
531	20:13:04	112
532	20:18:04	108
533	20:23:04	105
534	20:28:04	104
535	20:33:04	104
536	20:38:04	106
537	20:43:04	109
538	20:48:04	110
539	20:53:04	111
540	20:58:04	110
541	21:03:04	108
542	21:08:04	106
543	21:13:04	103
544	21:18:04	102
545	21:23:04	100
546	21:28:04	99
547	21:33:04	97
548	21:38:04	96
549	21:43:04	95
550	21:48:04	95
551	21:53:04	94
552	21:58:04	93
553	22:03:04	93
554	22:08:04	93
555	22:13:04	94
556	22:18:04	95
557	22:23:04	98
558	22:28:04	102
559	22:33:04	108
560	22:38:04	113
561	22:43:04	117
562	22:48:04	120
563	22:53:04	121
564	22:58:04	121
565	23:03:04	121
566	23:08:04	120
567	23:13:04	119
568	23:18:04	119
569	23:23:04	118
570	23:28:04	118
571	23:33:04	119
572	23:38:04	120
573	23:43:04	121
574	23:48:04	121
575	23:53:04	121
576	23:58:04	119
