# Supplementary material for: Detrended Fluctuation Analysis in the prediction of type 2 diabetes mellitus in patients at risk: Model optimization and comparison with other metrics
Source: PLoS One. 2019 Dec 18;14(12):e0225817. doi: 10.1371/journal.pone.0225817 (PMC6919578; doi:10.1371/journal.pone.0225817)
Supplement: S1 File — This file includes glucose time series from all patients included in the study and the database with clinical variables. (ZIP) [file pone.0225817.s001.zip › S1/case 84.csv]

	hora	glucemia
1	0:04:22	88
2	0:09:22	85
3	0:14:22	79
4	0:19:22	70
5	0:24:22	61
6	0:29:22	52
7	0:34:22	44
8	0:39:22	40
9	0:44:22	40
10	0:49:22	40
11	0:54:22	40
12	0:59:22	40
13	1:04:22	40
14	1:09:22	40
15	1:14:22	40
16	1:19:22	40
17	1:24:22	41
18	1:29:22	42
19	1:34:22	42
20	1:39:22	43
21	1:44:22	44
22	1:49:22	46
23	1:54:22	49
24	1:59:22	54
25	2:04:22	60
26	2:09:22	65
27	2:14:22	70
28	2:19:22	73
29	2:24:22	74
30	2:29:22	73
31	2:34:22	70
32	2:39:22	66
33	2:44:22	61
34	2:49:22	57
35	2:54:22	54
36	2:59:22	53
37	3:04:22	53
38	3:09:22	54
39	3:14:22	57
40	3:19:22	60
41	3:24:22	64
42	3:29:22	67
43	3:34:22	69
44	3:39:22	68
45	3:44:22	65
46	3:49:22	62
47	3:54:22	58
48	3:59:22	55
49	4:04:22	54
50	4:09:22	54
51	4:14:22	55
52	4:19:22	57
53	4:24:22	60
54	4:29:22	64
55	4:34:22	67
56	4:39:22	69
57	4:44:22	70
58	4:49:22	70
59	4:54:22	69
60	4:59:22	68
61	5:04:22	67
62	5:09:22	66
63	5:14:22	65
64	5:19:22	64
65	5:24:22	62
66	5:29:22	61
67	5:34:22	59
68	5:39:22	57
69	5:44:22	56
70	5:49:22	55
71	5:54:22	54
72	5:59:22	54
73	6:04:22	56
74	6:09:22	60
75	6:14:22	64
76	6:19:22	68
77	6:24:22	72
78	6:29:22	74
79	6:34:22	75
80	6:39:22	75
81	6:44:22	76
82	6:49:22	76
83	6:54:22	76
84	6:59:22	74
85	7:04:22	72
86	7:09:22	72
87	7:14:22	73
88	7:19:22	76
89	7:24:22	80
90	7:29:22	86
91	7:34:22	91
92	7:39:22	96
93	7:44:22	101
94	7:49:22	104
95	7:54:22	107
96	7:59:22	108
97	8:04:22	109
98	8:09:22	110
99	8:14:22	111
100	8:19:22	112
101	8:24:22	114
102	8:29:22	116
103	8:34:22	119
104	8:39:22	123
105	8:44:22	127
106	8:49:22	133
107	8:54:22	138
108	8:59:22	143
109	9:04:22	146
110	9:09:22	147
111	9:14:22	146
112	9:19:22	143
113	9:24:22	140
114	9:29:22	135
115	9:34:22	130
116	9:39:22	125
117	9:44:22	121
118	9:49:22	119
119	9:54:22	118
120	9:59:22	118
121	10:04:22	117
122	10:09:22	116
123	10:14:22	114
124	10:19:22	112
125	10:24:22	109
126	10:29:22	107
127	10:34:22	106
128	10:39:22	105
129	10:44:22	106
130	10:49:22	106
131	10:54:22	107
132	10:59:22	108
133	11:04:22	108
134	11:09:22	109
135	11:14:22	109
136	11:19:22	109
137	11:24:22	108
138	11:29:22	107
139	11:34:22	106
140	11:39:22	104
141	11:44:22	103
142	11:49:22	102
143	11:54:22	102
144	11:59:22	103
145	12:04:22	104
146	12:09:22	105
147	12:14:22	106
148	12:19:22	106
149	12:24:22	106
150	12:29:22	104
151	12:34:22	102
152	12:39:22	100
153	12:44:22	98
154	12:49:22	96
155	12:54:22	94
156	12:59:22	92
157	13:04:22	91
158	13:09:22	91
159	13:14:22	91
160	13:19:22	91
161	13:24:22	92
162	13:29:22	92
163	13:34:22	92
164	13:39:22	92
165	13:44:22	92
166	13:49:22	93
167	13:54:22	93
168	13:59:22	94
169	14:04:22	94
170	14:09:22	96
171	14:14:22	97
172	14:19:22	98
173	14:24:22	99
174	14:29:22	100
175	14:34:22	99
176	14:39:22	99
177	14:44:22	98
178	14:49:22	98
179	14:54:22	97
180	14:59:22	97
181	15:04:22	97
182	15:09:22	97
183	15:14:22	98
184	15:19:22	99
185	15:24:22	100
186	15:29:22	100
187	15:34:22	102
188	15:39:22	103
189	15:44:22	105
190	15:49:22	108
191	15:54:22	111
192	15:59:22	115
193	16:04:22	119
194	16:09:22	124
195	16:14:22	127
196	16:19:22	130
197	16:24:22	132
198	16:29:22	133
199	16:34:22	132
200	16:39:22	130
201	16:44:22	127
202	16:49:22	124
203	16:54:22	121
204	16:59:22	119
205	17:04:22	119
206	17:09:22	118
207	17:14:22	118
208	17:19:22	118
209	17:24:22	117
210	17:29:22	115
211	17:34:22	111
212	17:39:22	107
213	17:44:22	103
214	17:49:22	100
215	17:54:22	100
216	17:59:22	101
217	18:04:22	105
218	18:09:22	109
219	18:14:22	113
220	18:19:22	117
221	18:24:22	118
222	18:29:22	119
223	18:34:22	117
224	18:39:22	115
225	18:44:22	111
226	18:49:22	109
227	18:54:22	106
228	18:59:22	106
229	19:04:22	106
230	19:09:22	106
231	19:14:22	106
232	19:19:22	105
233	19:24:22	103
234	19:29:22	101
235	19:34:22	100
236	19:39:22	101
237	19:44:22	102
238	19:49:22	105
239	19:54:22	109
240	19:59:22	113
241	20:04:22	117
242	20:09:22	120
243	20:14:22	122
244	20:19:22	122
245	20:24:22	122
246	20:29:22	121
247	20:34:22	120
248	20:39:22	119
249	20:44:22	119
250	20:49:22	118
251	20:54:22	119
252	20:59:22	119
253	21:04:22	119
254	21:09:22	119
255	21:14:22	120
256	21:19:22	120
257	21:24:22	119
258	21:29:22	118
259	21:34:22	117
260	21:39:22	115
261	21:44:22	114
262	21:49:22	112
263	21:54:22	112
264	21:59:22	114
265	22:04:22	116
266	22:09:22	120
267	22:14:22	124
268	22:19:22	127
269	22:24:22	130
270	22:29:22	133
271	22:34:22	135
272	22:39:22	135
273	22:44:22	135
274	22:49:22	135
275	22:54:22	134
276	22:59:22	132
277	23:04:22	130
278	23:09:22	128
279	23:14:22	126
280	23:19:22	123
281	23:24:22	121
282	23:29:22	118
283	23:34:22	115
284	23:39:22	112
285	23:44:22	111
286	23:49:22	111
287	23:54:22	112
288	23:59:22	112
289	0:04:22	112
290	0:09:22	110
291	0:14:22	107
292	0:19:22	103
293	0:24:22	99
294	0:29:22	95
295	0:34:22	92
296	0:39:22	90
297	0:44:22	89
298	0:49:22	88
299	0:54:22	88
300	0:59:22	88
301	1:04:22	89
302	1:09:22	89
303	1:14:22	90
304	1:19:22	92
305	1:24:22	93
306	1:29:22	94
307	1:34:22	94
308	1:39:22	93
309	1:44:22	91
310	1:49:22	89
311	1:54:22	87
312	1:59:22	86
313	2:04:22	85
314	2:09:22	84
315	2:14:22	84
316	2:19:22	84
317	2:24:22	84
318	2:29:22	85
319	2:34:22	86
320	2:39:22	87
321	2:44:22	87
322	2:49:22	88
323	2:54:22	88
324	2:59:22	88
325	3:04:22	89
326	3:09:22	90
327	3:14:22	91
328	3:19:22	92
329	3:24:22	93
330	3:29:22	94
331	3:34:22	96
332	3:39:22	97
333	3:44:22	97
334	3:49:22	98
335	3:54:22	98
336	3:59:22	98
337	4:04:22	98
338	4:09:22	98
339	4:14:22	98
340	4:19:22	98
341	4:24:22	98
342	4:29:22	98
343	4:34:22	98
344	4:39:22	98
345	4:44:22	98
346	4:49:22	98
347	4:54:22	99
348	4:59:22	99
349	5:04:22	99
350	5:09:22	99
351	5:14:22	99
352	5:19:22	98
353	5:24:22	97
354	5:29:22	95
355	5:34:22	93
356	5:39:22	91
357	5:44:22	90
358	5:49:22	90
359	5:54:22	91
360	5:59:22	93
361	6:04:22	96
362	6:09:22	98
363	6:14:22	101
364	6:19:22	103
365	6:24:22	105
366	6:29:22	106
367	6:34:22	107
368	6:39:22	108
369	6:44:22	109
370	6:49:22	109
371	6:54:22	110
372	6:59:22	110
373	7:04:22	110
374	7:09:22	110
375	7:14:22	111
376	7:19:22	112
377	7:24:22	112
378	7:29:22	113
379	7:34:22	114
380	7:39:22	114
381	7:44:22	114
382	7:49:22	115
383	7:54:22	115
384	7:59:22	114
385	8:04:22	114
386	8:09:22	114
387	8:14:22	114
388	8:19:22	115
389	8:24:22	116
390	8:29:22	119
391	8:34:22	121
392	8:39:22	125
393	8:44:22	130
394	8:49:22	135
395	8:54:22	141
396	8:59:22	147
397	9:04:22	152
398	9:09:22	156
399	9:14:22	158
400	9:19:22	159
401	9:24:22	158
402	9:29:22	156
403	9:34:22	154
404	9:39:22	151
405	9:44:22	148
406	9:49:22	145
407	9:54:22	142
408	9:59:22	139
409	10:04:22	136
410	10:09:22	134
411	10:14:22	132
412	10:19:22	131
413	10:24:22	130
414	10:29:22	130
415	10:34:22	130
416	10:39:22	130
417	10:44:22	130
418	10:49:22	129
419	10:54:22	128
420	10:59:22	127
421	11:04:22	126
422	11:09:22	125
423	11:14:22	124
424	11:19:22	123
425	11:24:22	123
426	11:29:22	123
427	11:34:22	122
428	11:39:22	122
429	11:44:22	122
430	11:49:22	121
431	11:54:22	121
432	11:59:22	120
433	12:04:22	119
434	12:09:22	118
435	12:14:22	118
436	12:19:22	118
437	12:24:22	119
438	12:29:22	120
439	12:34:22	121
440	12:39:22	121
441	12:44:22	122
442	12:49:22	122
443	12:54:22	122
444	12:59:22	122
445	13:04:22	122
446	13:09:22	121
447	13:14:22	120
448	13:19:22	119
449	13:24:22	119
450	13:29:22	118
451	13:34:22	118
452	13:39:22	118
453	13:44:22	117
454	13:49:22	117
455	13:54:22	116
456	13:59:22	115
457	14:04:22	114
458	14:09:22	113
459	14:14:22	113
460	14:19:22	112
461	14:24:22	112
462	14:29:22	112
463	14:34:22	112
464	14:39:22	113
465	14:44:22	113
466	14:49:22	114
467	14:54:22	115
468	14:59:22	115
469	15:04:22	115
470	15:09:22	115
471	15:14:22	115
472	15:19:22	115
473	15:24:22	115
474	15:29:22	115
475	15:34:22	115
476	15:39:22	115
477	15:44:22	116
478	15:49:22	117
479	15:54:22	119
480	15:59:22	121
481	16:04:22	124
482	16:09:22	128
483	16:14:22	132
484	16:19:22	135
485	16:24:22	139
486	16:29:22	143
487	16:34:22	145
488	16:39:22	146
489	16:44:22	146
490	16:49:22	143
491	16:54:22	138
492	16:59:22	132
493	17:04:22	125
494	17:09:22	119
495	17:14:22	114
496	17:19:22	111
497	17:24:22	108
498	17:29:22	107
499	17:34:22	107
500	17:39:22	107
501	17:44:22	107
502	17:49:22	108
503	17:54:22	108
504	17:59:22	107
505	18:04:22	107
506	18:09:22	107
507	18:14:22	106
508	18:19:22	106
509	18:24:22	106
510	18:29:22	106
511	18:34:22	106
512	18:39:22	105
513	18:44:22	105
514	18:49:22	105
515	18:54:22	106
516	18:59:22	106
517	19:04:22	106
518	19:09:22	107
519	19:14:22	107
520	19:19:22	108
521	19:24:22	109
522	19:29:22	109
523	19:34:22	109
524	19:39:22	109
525	19:44:22	109
526	19:49:22	108
527	19:54:22	108
528	19:59:22	108
529	20:04:22	108
530	20:09:22	108
531	20:14:22	107
532	20:19:22	107
533	20:24:22	107
534	20:29:22	107
535	20:34:22	107
536	20:39:22	107
537	20:44:22	107
538	20:49:22	107
539	20:54:22	108
540	20:59:22	109
541	21:04:22	111
542	21:09:22	113
543	21:14:22	116
544	21:19:22	119
545	21:24:22	122
546	21:29:22	123
547	21:34:22	124
548	21:39:22	124
549	21:44:22	123
550	21:49:22	122
551	21:54:22	120
552	21:59:22	119
553	22:04:22	117
554	22:09:22	115
555	22:14:22	114
556	22:19:22	115
557	22:24:22	116
558	22:29:22	118
559	22:34:22	120
560	22:39:22	122
561	22:44:22	124
562	22:49:22	126
563	22:54:22	127
564	22:59:22	128
565	23:04:22	128
566	23:09:22	128
567	23:14:22	127
568	23:19:22	125
569	23:24:22	123
570	23:29:22	121
571	23:34:22	119
572	23:39:22	117
573	23:44:22	116
574	23:49:22	116
575	23:54:22	116
576	23:59:22	115
