# Supplementary material for: Detrended Fluctuation Analysis in the prediction of type 2 diabetes mellitus in patients at risk: Model optimization and comparison with other metrics
Source: PLoS One. 2019 Dec 18;14(12):e0225817. doi: 10.1371/journal.pone.0225817 (PMC6919578; doi:10.1371/journal.pone.0225817)
Supplement: S1 File — This file includes glucose time series from all patients included in the study and the database with clinical variables. (ZIP) [file pone.0225817.s001.zip › S1/case 85.csv]

	hora	glucemia
1	0:01:51	133
2	0:06:51	131
3	0:11:51	128
4	0:16:51	125
5	0:21:51	121
6	0:26:51	116
7	0:31:51	110
8	0:36:51	103
9	0:41:51	95
10	0:46:51	88
11	0:51:51	81
12	0:56:51	76
13	1:01:51	73
14	1:06:51	71
15	1:11:51	71
16	1:16:51	72
17	1:21:51	73
18	1:26:51	76
19	1:31:51	79
20	1:36:51	84
21	1:41:51	88
22	1:46:51	92
23	1:51:51	94
24	1:56:51	95
25	2:01:51	98
26	2:06:51	102
27	2:11:51	109
28	2:16:51	116
29	2:21:51	123
30	2:26:51	129
31	2:31:51	133
32	2:36:51	135
33	2:41:51	137
34	2:46:51	138
35	2:51:51	138
36	2:56:51	137
37	3:01:51	135
38	3:06:51	131
39	3:11:51	125
40	3:16:51	118
41	3:21:51	109
42	3:26:51	101
43	3:31:51	95
44	3:36:51	92
45	3:41:51	92
46	3:46:51	96
47	3:51:51	103
48	3:56:51	113
49	4:01:51	122
50	4:06:51	131
51	4:11:51	138
52	4:16:51	142
53	4:21:51	144
54	4:26:51	144
55	4:31:51	143
56	4:36:51	141
57	4:41:51	139
58	4:46:51	136
59	4:51:51	133
60	4:56:51	131
61	5:01:51	130
62	5:06:51	129
63	5:11:51	128
64	5:16:51	126
65	5:21:51	125
66	5:26:51	123
67	5:31:51	120
68	5:36:51	117
69	5:41:51	114
70	5:46:51	111
71	5:51:51	110
72	5:56:51	109
73	6:01:51	109
74	6:06:51	109
75	6:11:51	108
76	6:16:51	107
77	6:21:51	106
78	6:26:51	105
79	6:31:51	105
80	6:36:51	106
81	6:41:51	108
82	6:46:51	110
83	6:51:51	112
84	6:56:51	112
85	7:01:51	112
86	7:06:51	110
87	7:11:51	109
88	7:16:51	108
89	7:21:51	108
90	7:26:51	108
91	7:31:51	109
92	7:36:51	110
93	7:41:51	113
94	7:46:51	116
95	7:51:51	119
96	7:56:51	122
97	8:01:51	124
98	8:06:51	126
99	8:11:51	129
100	8:16:51	132
101	8:21:51	135
102	8:26:51	136
103	8:31:51	135
104	8:36:51	134
105	8:41:51	133
106	8:46:51	132
107	8:51:51	132
108	8:56:51	133
109	9:01:51	135
110	9:06:51	138
111	9:11:51	140
112	9:16:51	142
113	9:21:51	145
114	9:26:51	147
115	9:31:51	150
116	9:36:51	153
117	9:41:51	157
118	9:46:51	161
119	9:51:51	166
120	9:56:51	171
121	10:01:51	175
122	10:06:51	177
123	10:11:51	178
124	10:16:51	179
125	10:21:51	178
126	10:26:51	176
127	10:31:51	173
128	10:36:51	168
129	10:41:51	162
130	10:46:51	156
131	10:51:51	151
132	10:56:51	146
133	11:01:51	142
134	11:06:51	138
135	11:11:51	135
136	11:16:51	133
137	11:21:51	130
138	11:26:51	128
139	11:31:51	126
140	11:36:51	123
141	11:41:51	121
142	11:46:51	120
143	11:51:51	120
144	11:56:51	120
145	12:01:51	121
146	12:06:51	122
147	12:11:51	122
148	12:16:51	123
149	12:21:51	123
150	12:26:51	123
151	12:31:51	123
152	12:36:51	122
153	12:41:51	121
154	12:46:51	119
155	12:51:51	117
156	12:56:51	115
157	13:01:51	114
158	13:06:51	114
159	13:11:51	114
160	13:16:51	116
161	13:21:51	117
162	13:26:51	117
163	13:31:51	117
164	13:36:51	117
165	13:41:51	116
166	13:46:51	115
167	13:51:51	114
168	13:56:51	114
169	14:01:51	114
170	14:06:51	113
171	14:11:51	113
172	14:16:51	113
173	14:21:51	112
174	14:26:51	112
175	14:31:51	111
176	14:36:51	110
177	14:41:51	109
178	14:46:51	107
179	14:51:51	106
180	14:56:51	106
181	15:01:51	107
182	15:06:51	110
183	15:11:51	113
184	15:16:51	117
185	15:21:51	120
186	15:26:51	123
187	15:31:51	125
188	15:36:51	127
189	15:41:51	129
190	15:46:51	131
191	15:51:51	135
192	15:56:51	138
193	16:01:51	140
194	16:06:51	139
195	16:11:51	136
196	16:16:51	131
197	16:21:51	126
198	16:26:51	123
199	16:31:51	121
200	16:36:51	122
201	16:41:51	123
202	16:46:51	125
203	16:51:51	126
204	16:56:51	126
205	17:01:51	125
206	17:06:51	124
207	17:11:51	123
208	17:16:51	122
209	17:21:51	121
210	17:26:51	122
211	17:31:51	123
212	17:36:51	125
213	17:41:51	126
214	17:46:51	127
215	17:51:51	127
216	17:56:51	126
217	18:01:51	123
218	18:06:51	119
219	18:11:51	115
220	18:16:51	111
221	18:21:51	108
222	18:26:51	105
223	18:31:51	104
224	18:36:51	103
225	18:41:51	103
226	18:46:51	103
227	18:51:51	103
228	18:56:51	103
229	19:01:51	103
230	19:06:51	103
231	19:11:51	103
232	19:16:51	104
233	19:21:51	106
234	19:26:51	108
235	19:31:51	110
236	19:36:51	112
237	19:41:51	114
238	19:46:51	115
239	19:51:51	118
240	19:56:51	121
241	20:01:51	126
242	20:06:51	132
243	20:11:51	138
244	20:16:51	144
245	20:21:51	149
246	20:26:51	153
247	20:31:51	154
248	20:36:51	154
249	20:41:51	152
250	20:46:51	149
251	20:51:51	145
252	20:56:51	141
253	21:01:51	138
254	21:06:51	136
255	21:11:51	134
256	21:16:51	131
257	21:21:51	128
258	21:26:51	126
259	21:31:51	123
260	21:36:51	122
261	21:41:52	121
262	21:46:52	121
263	21:51:52	121
264	21:56:52	123
265	22:01:52	125
266	22:06:52	127
267	22:11:52	129
268	22:16:52	131
269	22:21:52	132
270	22:26:52	132
271	22:31:52	131
272	22:36:52	128
273	22:41:52	124
274	22:46:52	119
275	22:51:52	112
276	22:56:52	106
277	23:01:52	101
278	23:06:52	97
279	23:11:52	95
280	23:16:52	94
281	23:21:52	94
282	23:26:52	94
283	23:31:52	94
284	23:36:52	94
285	23:41:52	94
286	23:46:52	95
287	23:51:52	97
288	23:56:52	101
289	0:01:52	107
290	0:06:52	113
291	0:11:52	118
292	0:16:52	121
293	0:21:52	124
294	0:26:52	125
295	0:31:52	126
296	0:36:52	126
297	0:41:52	126
298	0:46:52	127
299	0:51:52	128
300	0:56:52	128
301	1:01:52	128
302	1:06:52	129
303	1:11:52	130
304	1:16:52	131
305	1:21:52	132
306	1:26:52	133
307	1:31:52	135
308	1:36:52	136
309	1:41:52	137
310	1:46:52	137
311	1:51:52	138
312	1:56:52	137
313	2:01:52	137
314	2:06:52	137
315	2:11:52	136
316	2:16:52	135
317	2:21:52	134
318	2:26:52	132
319	2:31:52	130
320	2:36:52	128
321	2:41:52	126
322	2:46:52	124
323	2:51:52	124
324	2:56:52	124
325	3:01:52	124
326	3:06:52	124
327	3:11:52	124
328	3:16:52	124
329	3:21:52	123
330	3:26:52	122
331	3:31:52	121
332	3:36:52	119
333	3:41:52	117
334	3:46:52	116
335	3:51:52	115
336	3:56:52	114
337	4:01:52	113
338	4:06:52	112
339	4:11:52	111
340	4:16:52	109
341	4:21:52	108
342	4:26:52	106
343	4:31:52	106
344	4:36:52	107
345	4:41:52	107
346	4:46:52	107
347	4:51:52	105
348	4:56:52	104
349	5:01:52	104
350	5:06:52	104
351	5:11:52	104
352	5:16:52	106
353	5:21:52	109
354	5:26:52	111
355	5:31:52	114
356	5:36:52	116
357	5:41:52	116
358	5:46:52	115
359	5:51:52	112
360	5:56:52	108
361	6:01:52	103
362	6:06:52	98
363	6:11:52	94
364	6:16:52	91
365	6:21:52	89
366	6:26:52	89
367	6:31:52	91
368	6:36:52	93
369	6:41:52	96
370	6:46:52	100
371	6:51:52	103
372	6:56:52	106
373	7:01:52	108
374	7:06:52	110
375	7:11:52	111
376	7:16:52	111
377	7:21:52	111
378	7:26:52	111
379	7:31:52	110
380	7:36:52	109
381	7:41:52	108
382	7:46:52	107
383	7:51:52	106
384	7:56:52	105
385	8:01:52	104
386	8:06:52	105
387	8:11:52	107
388	8:16:52	109
389	8:21:52	112
390	8:26:52	114
391	8:31:52	115
392	8:36:52	116
393	8:41:52	117
394	8:46:52	117
395	8:51:52	117
396	8:56:52	117
397	9:01:52	117
398	9:06:52	116
399	9:11:52	116
400	9:16:52	116
401	9:21:52	115
402	9:26:52	115
403	9:31:52	114
404	9:36:52	114
405	9:41:52	113
406	9:46:52	112
407	9:51:52	110
408	9:56:52	109
409	10:01:52	107
410	10:06:52	105
411	10:11:52	103
412	10:16:52	102
413	10:21:52	102
414	10:26:52	102
415	10:31:52	102
416	10:36:52	102
417	10:41:52	102
418	10:46:52	103
419	10:51:52	103
420	10:56:52	103
421	11:01:52	104
422	11:06:52	104
423	11:11:52	104
424	11:16:52	105
425	11:21:52	105
426	11:26:52	107
427	11:31:52	109
428	11:36:52	112
429	11:41:52	116
430	11:46:52	120
431	11:51:52	124
432	11:56:52	128
433	12:01:52	133
434	12:06:52	136
435	12:11:52	138
436	12:16:52	138
437	12:21:52	137
438	12:26:52	135
439	12:31:52	132
440	12:36:52	130
441	12:41:52	128
442	12:46:52	128
443	12:51:52	128
444	12:56:52	129
445	13:01:52	131
446	13:06:52	133
447	13:11:52	134
448	13:16:52	135
449	13:21:52	135
450	13:26:52	134
451	13:31:52	132
452	13:36:52	130
453	13:41:52	127
454	13:46:52	124
455	13:51:52	121
456	13:56:52	118
457	14:01:52	116
458	14:06:52	115
459	14:11:52	115
460	14:16:52	115
461	14:21:52	114
462	14:26:52	114
463	14:31:52	112
464	14:36:52	109
465	14:41:52	104
466	14:46:52	100
467	14:51:52	95
468	14:56:52	92
469	15:01:52	90
470	15:06:52	89
471	15:11:52	90
472	15:16:52	92
473	15:21:52	95
474	15:26:52	100
475	15:31:52	106
476	15:36:52	112
477	15:41:52	117
478	15:46:52	120
479	15:51:52	121
480	15:56:52	121
481	16:01:52	120
482	16:06:52	118
483	16:11:52	117
484	16:16:52	116
485	16:21:52	116
486	16:26:52	117
487	16:31:52	117
488	16:36:52	118
489	16:41:52	118
490	16:46:52	119
491	16:51:52	120
492	16:56:52	120
493	17:01:52	119
494	17:06:52	119
495	17:11:52	118
496	17:16:52	119
497	17:21:52	122
498	17:26:52	125
499	17:31:52	129
500	17:36:52	132
501	17:41:52	134
502	17:46:52	135
503	17:51:52	135
504	17:56:52	134
505	18:01:52	132
506	18:06:52	129
507	18:11:52	126
508	18:16:52	123
509	18:21:52	120
510	18:26:52	117
511	18:31:52	114
512	18:36:52	111
513	18:41:52	108
514	18:46:52	105
515	18:51:52	102
516	18:56:52	101
517	19:01:52	100
518	19:06:52	100
519	19:11:52	101
520	19:16:52	102
521	19:21:52	103
522	19:26:52	104
523	19:31:52	104
524	19:36:52	104
525	19:41:52	103
526	19:46:52	101
527	19:51:52	100
528	19:56:52	98
529	20:01:52	97
530	20:06:52	96
531	20:11:52	95
532	20:16:52	95
533	20:21:52	94
534	20:26:52	95
535	20:31:52	97
536	20:36:52	99
537	20:41:52	100
538	20:46:52	101
539	20:51:52	101
540	20:56:52	100
541	21:01:52	98
542	21:06:52	96
543	21:11:52	94
544	21:16:52	92
545	21:21:52	90
546	21:26:52	89
547	21:31:52	87
548	21:36:52	84
549	21:41:52	81
550	21:46:52	79
551	21:51:52	79
552	21:56:52	80
553	22:01:52	84
554	22:06:52	88
555	22:11:52	93
556	22:16:52	96
557	22:21:52	100
558	22:26:52	102
559	22:31:52	105
560	22:36:52	107
561	22:41:52	107
562	22:46:52	107
563	22:51:52	105
564	22:56:52	102
565	23:01:52	99
566	23:06:52	98
567	23:11:52	99
568	23:16:52	104
569	23:21:52	109
570	23:26:52	113
571	23:31:52	117
572	23:36:52	118
573	23:41:52	119
574	23:46:52	120
575	23:51:52	120
576	23:56:52	121
