# Supplementary material for: Detrended Fluctuation Analysis in the prediction of type 2 diabetes mellitus in patients at risk: Model optimization and comparison with other metrics
Source: PLoS One. 2019 Dec 18;14(12):e0225817. doi: 10.1371/journal.pone.0225817 (PMC6919578; doi:10.1371/journal.pone.0225817)
Supplement: S1 File — This file includes glucose time series from all patients included in the study and the database with clinical variables. (ZIP) [file pone.0225817.s001.zip › S1/case 86.csv]

	hora	glucemia
1	0:04:23	100
2	0:09:23	99
3	0:14:23	99
4	0:19:23	100
5	0:24:23	101
6	0:29:23	101
7	0:34:23	101
8	0:39:23	101
9	0:44:23	100
10	0:49:23	99
11	0:54:23	98
12	0:59:23	98
13	1:04:23	99
14	1:09:23	100
15	1:14:23	101
16	1:19:23	102
17	1:24:23	103
18	1:29:23	104
19	1:34:23	105
20	1:39:23	105
21	1:44:23	106
22	1:49:23	106
23	1:54:23	106
24	1:59:23	106
25	2:04:23	106
26	2:09:23	107
27	2:14:23	107
28	2:19:23	107
29	2:24:23	108
30	2:29:23	108
31	2:34:23	108
32	2:39:23	108
33	2:44:23	109
34	2:49:23	109
35	2:54:23	110
36	2:59:23	110
37	3:04:23	111
38	3:09:23	112
39	3:14:23	113
40	3:19:23	114
41	3:24:23	114
42	3:29:23	115
43	3:34:23	115
44	3:39:23	115
45	3:44:23	114
46	3:49:23	113
47	3:54:23	113
48	3:59:23	112
49	4:04:23	112
50	4:09:23	112
51	4:14:23	111
52	4:19:23	111
53	4:24:23	111
54	4:29:23	111
55	4:34:23	111
56	4:39:23	112
57	4:44:23	112
58	4:49:23	113
59	4:54:23	113
60	4:59:23	114
61	5:04:23	114
62	5:09:23	115
63	5:14:23	115
64	5:19:23	115
65	5:24:23	115
66	5:29:23	114
67	5:34:23	113
68	5:39:23	113
69	5:44:23	112
70	5:49:23	112
71	5:54:23	112
72	5:59:23	113
73	6:04:23	113
74	6:09:23	113
75	6:14:23	113
76	6:19:23	112
77	6:24:23	112
78	6:29:23	112
79	6:34:23	112
80	6:39:23	112
81	6:44:23	113
82	6:49:23	114
83	6:54:23	115
84	6:59:23	115
85	7:04:23	115
86	7:09:23	115
87	7:14:23	113
88	7:19:23	112
89	7:24:23	110
90	7:29:23	109
91	7:34:23	108
92	7:39:23	107
93	7:44:23	107
94	7:49:23	108
95	7:54:23	109
96	7:59:23	110
97	8:04:23	111
98	8:09:23	111
99	8:14:23	111
100	8:19:23	111
101	8:24:23	112
102	8:29:23	111
103	8:34:23	111
104	8:39:23	111
105	8:44:23	111
106	8:49:23	110
107	8:54:23	110
108	8:59:23	109
109	9:04:23	108
110	9:09:23	108
111	9:14:23	107
112	9:19:23	106
113	9:24:23	105
114	9:29:23	105
115	9:34:23	105
116	9:39:23	104
117	9:44:23	104
118	9:49:23	104
119	9:54:23	104
120	9:59:23	104
121	10:04:23	104
122	10:09:23	103
123	10:14:23	103
124	10:19:23	103
125	10:24:23	102
126	10:29:23	102
127	10:34:23	103
128	10:39:23	104
129	10:44:23	106
130	10:49:23	109
131	10:54:23	112
132	10:59:23	115
133	11:04:23	118
134	11:09:23	119
135	11:14:23	120
136	11:19:23	119
137	11:24:23	118
138	11:29:23	116
139	11:34:23	114
140	11:39:23	113
141	11:44:23	111
142	11:49:23	109
143	11:54:23	108
144	11:59:23	106
145	12:04:23	105
146	12:09:23	104
147	12:14:23	103
148	12:19:23	103
149	12:24:23	104
150	12:29:23	107
151	12:34:23	109
152	12:39:23	112
153	12:44:23	114
154	12:49:23	115
155	12:54:23	114
156	12:59:23	112
157	13:04:23	110
158	13:09:23	107
159	13:14:23	105
160	13:19:23	103
161	13:24:23	102
162	13:29:23	101
163	13:34:23	101
164	13:39:23	101
165	13:44:23	101
166	13:49:23	101
167	13:54:23	101
168	13:59:23	101
169	14:04:23	101
170	14:09:23	101
171	14:14:23	101
172	14:19:23	100
173	14:24:23	100
174	14:29:23	100
175	14:34:23	100
176	14:39:23	101
177	14:44:23	101
178	14:49:23	102
179	14:54:23	103
180	14:59:23	105
181	15:04:23	106
182	15:09:23	108
183	15:14:23	110
184	15:19:23	112
185	15:24:23	113
186	15:29:23	115
187	15:34:23	115
188	15:39:23	116
189	15:44:23	117
190	15:49:23	118
191	15:54:23	120
192	15:59:23	121
193	16:04:23	122
194	16:09:23	123
195	16:14:23	123
196	16:19:23	123
197	16:24:23	124
198	16:29:23	124
199	16:34:23	124
200	16:39:23	124
201	16:44:23	124
202	16:49:23	123
203	16:54:23	123
204	16:59:23	123
205	17:04:23	123
206	17:09:23	124
207	17:14:23	124
208	17:19:23	123
209	17:24:23	122
210	17:29:23	121
211	17:34:23	120
212	17:39:23	118
213	17:44:23	117
214	17:49:23	116
215	17:54:23	115
216	17:59:23	114
217	18:04:23	113
218	18:09:23	112
219	18:14:23	112
220	18:19:23	112
221	18:24:23	113
222	18:29:23	115
223	18:34:23	118
224	18:39:23	120
225	18:44:23	122
226	18:49:23	124
227	18:54:23	124
228	18:59:23	124
229	19:04:23	124
230	19:09:23	122
231	19:14:23	120
232	19:19:23	118
233	19:24:23	115
234	19:29:23	112
235	19:34:23	109
236	19:39:23	107
237	19:44:23	105
238	19:49:23	104
239	19:54:23	103
240	19:59:23	103
241	20:04:23	103
242	20:09:23	103
243	20:14:23	104
244	20:19:23	104
245	20:24:23	105
246	20:29:23	105
247	20:34:23	106
248	20:39:23	106
249	20:44:24	106
250	20:49:24	106
251	20:54:24	106
252	20:59:24	105
253	21:04:24	105
254	21:09:24	105
255	21:14:24	105
256	21:19:24	106
257	21:24:24	109
258	21:29:24	111
259	21:34:24	115
260	21:39:24	118
261	21:44:24	121
262	21:49:24	123
263	21:54:24	125
264	21:59:24	126
265	22:04:24	127
266	22:09:24	128
267	22:14:24	128
268	22:19:24	127
269	22:24:24	126
270	22:29:24	125
271	22:34:24	123
272	22:39:24	122
273	22:44:24	121
274	22:49:24	121
275	22:54:24	120
276	22:59:24	120
277	23:04:24	120
278	23:09:24	120
279	23:14:24	119
280	23:19:24	119
281	23:24:24	118
282	23:29:24	118
283	23:34:24	118
284	23:39:24	118
285	23:44:24	119
286	23:49:24	119
287	23:54:24	119
288	23:59:24	119
289	0:04:24	119
290	0:09:24	118
291	0:14:24	117
292	0:19:24	115
293	0:24:24	114
294	0:29:24	112
295	0:34:24	110
296	0:39:24	110
297	0:44:24	110
298	0:49:24	111
299	0:54:24	112
300	0:59:24	114
301	1:04:24	116
302	1:09:24	118
303	1:14:24	120
304	1:19:24	121
305	1:24:24	122
306	1:29:24	123
307	1:34:24	124
308	1:39:24	124
309	1:44:24	124
310	1:49:24	124
311	1:54:24	123
312	1:59:24	122
313	2:04:24	120
314	2:09:24	119
315	2:14:24	119
316	2:19:24	119
317	2:24:24	119
318	2:29:24	120
319	2:34:24	120
320	2:39:24	121
321	2:44:24	122
322	2:49:24	124
323	2:54:24	125
324	2:59:24	126
325	3:04:24	128
326	3:09:24	129
327	3:14:24	130
328	3:19:24	130
329	3:24:24	131
330	3:29:24	130
331	3:34:24	130
332	3:39:24	129
333	3:44:24	128
334	3:49:24	126
335	3:54:24	125
336	3:59:24	123
337	4:04:24	121
338	4:09:24	119
339	4:14:24	118
340	4:19:24	116
341	4:24:24	115
342	4:29:24	113
343	4:34:24	113
344	4:39:24	112
345	4:44:24	112
346	4:49:24	112
347	4:54:24	112
348	4:59:24	112
349	5:04:24	112
350	5:09:24	113
351	5:14:24	113
352	5:19:24	113
353	5:24:24	113
354	5:29:24	113
355	5:34:24	113
356	5:39:24	113
357	5:44:24	112
358	5:49:24	112
359	5:54:24	112
360	5:59:24	112
361	6:04:24	112
362	6:09:24	111
363	6:14:24	111
364	6:19:24	111
365	6:24:24	111
366	6:29:24	111
367	6:34:24	110
368	6:39:24	110
369	6:44:24	110
370	6:49:24	109
371	6:54:24	108
372	6:59:24	108
373	7:04:24	107
374	7:09:24	107
375	7:14:24	107
376	7:19:24	107
377	7:24:24	107
378	7:29:24	107
379	7:34:24	107
380	7:39:24	107
381	7:44:24	107
382	7:49:24	107
383	7:54:24	107
384	7:59:24	107
385	8:04:24	107
386	8:09:24	107
387	8:14:24	108
388	8:19:24	108
389	8:24:24	109
390	8:29:24	109
391	8:34:24	110
392	8:39:24	110
393	8:44:24	110
394	8:49:24	110
395	8:54:24	109
396	8:59:24	109
397	9:04:24	108
398	9:09:24	108
399	9:14:24	109
400	9:19:24	110
401	9:24:24	112
402	9:29:24	115
403	9:34:24	117
404	9:39:24	118
405	9:44:24	118
406	9:49:24	117
407	9:54:24	116
408	9:59:24	114
409	10:04:24	111
410	10:09:24	109
411	10:14:24	108
412	10:19:24	106
413	10:24:24	106
414	10:29:24	105
415	10:34:24	105
416	10:39:24	106
417	10:44:24	107
418	10:49:24	108
419	10:54:24	109
420	10:59:24	110
421	11:04:24	111
422	11:09:24	112
423	11:14:24	112
424	11:19:24	112
425	11:24:24	111
426	11:29:24	110
427	11:34:24	109
428	11:39:24	108
429	11:44:24	108
430	11:49:24	107
431	11:54:24	107
432	11:59:24	108
433	12:04:24	108
434	12:09:24	108
435	12:14:24	107
436	12:19:24	107
437	12:24:24	106
438	12:29:24	105
439	12:34:24	104
440	12:39:24	103
441	12:44:24	102
442	12:49:24	102
443	12:54:24	103
444	12:59:24	104
445	13:04:24	105
446	13:09:24	107
447	13:14:24	109
448	13:19:24	110
449	13:24:24	111
450	13:29:24	112
451	13:34:24	112
452	13:39:24	111
453	13:44:24	110
454	13:49:24	109
455	13:54:24	108
456	13:59:24	107
457	14:04:24	107
458	14:09:24	107
459	14:14:24	107
460	14:19:24	107
461	14:24:24	107
462	14:29:24	107
463	14:34:24	107
464	14:39:24	107
465	14:44:24	107
466	14:49:24	107
467	14:54:24	107
468	14:59:24	108
469	15:04:24	109
470	15:09:24	111
471	15:14:24	113
472	15:19:24	116
473	15:24:24	118
474	15:29:24	120
475	15:34:24	120
476	15:39:24	119
477	15:44:24	117
478	15:49:24	115
479	15:54:24	112
480	15:59:24	111
481	16:04:24	111
482	16:09:24	111
483	16:14:24	113
484	16:19:24	115
485	16:24:24	117
486	16:29:24	119
487	16:34:24	120
488	16:39:24	121
489	16:44:24	120
490	16:49:24	119
491	16:54:24	118
492	16:59:24	117
493	17:04:24	116
494	17:09:24	115
495	17:14:24	114
496	17:19:24	114
497	17:24:24	113
498	17:29:24	113
499	17:34:24	113
500	17:39:24	114
501	17:44:24	115
502	17:49:24	118
503	17:54:24	121
504	17:59:24	124
505	18:04:24	127
506	18:09:24	128
507	18:14:24	128
508	18:19:24	127
509	18:24:24	124
510	18:29:24	121
511	18:34:24	117
512	18:39:24	114
513	18:44:24	112
514	18:49:24	111
515	18:54:24	112
516	18:59:24	114
517	19:04:24	117
518	19:09:24	121
519	19:14:24	123
520	19:19:24	125
521	19:24:24	125
522	19:29:24	124
523	19:34:24	122
524	19:39:24	120
525	19:44:24	119
526	19:49:24	119
527	19:54:24	122
528	19:59:24	125
529	20:04:24	129
530	20:09:24	133
531	20:14:24	136
532	20:19:24	137
533	20:24:24	137
534	20:29:24	136
535	20:34:24	133
536	20:39:24	128
537	20:44:24	124
538	20:49:24	119
539	20:54:24	115
540	20:59:24	111
541	21:04:24	109
542	21:09:24	107
543	21:14:24	107
544	21:19:24	107
545	21:24:24	108
546	21:29:24	109
547	21:34:24	111
548	21:39:24	114
549	21:44:24	117
550	21:49:24	121
551	21:54:24	124
552	21:59:24	127
553	22:04:24	129
554	22:09:24	130
555	22:14:24	131
556	22:19:24	129
557	22:24:24	128
558	22:29:24	125
559	22:34:24	122
560	22:39:24	119
561	22:44:24	116
562	22:49:24	114
563	22:54:24	112
564	22:59:24	110
565	23:04:24	109
566	23:09:24	109
567	23:14:24	109
568	23:19:24	110
569	23:24:24	111
570	23:29:24	112
571	23:34:24	112
572	23:39:24	113
573	23:44:24	112
574	23:49:24	111
575	23:54:24	110
576	23:59:24	109
