# Supplementary material for: Detrended Fluctuation Analysis in the prediction of type 2 diabetes mellitus in patients at risk: Model optimization and comparison with other metrics
Source: PLoS One. 2019 Dec 18;14(12):e0225817. doi: 10.1371/journal.pone.0225817 (PMC6919578; doi:10.1371/journal.pone.0225817)
Supplement: S1 File — This file includes glucose time series from all patients included in the study and the database with clinical variables. (ZIP) [file pone.0225817.s001.zip › S1/case 87.csv]

	hora	glucemia
1	0:01:40	124
2	0:06:40	125
3	0:11:40	126
4	0:16:40	126
5	0:21:40	125
6	0:26:40	123
7	0:31:40	121
8	0:36:40	120
9	0:41:40	118
10	0:46:40	118
11	0:51:40	118
12	0:56:40	119
13	1:01:40	120
14	1:06:40	122
15	1:11:40	123
16	1:16:40	123
17	1:21:40	121
18	1:26:40	117
19	1:31:40	112
20	1:36:40	105
21	1:41:40	100
22	1:46:40	95
23	1:51:40	93
24	1:56:40	92
25	2:01:40	93
26	2:06:40	95
27	2:11:40	97
28	2:16:40	97
29	2:21:40	96
30	2:26:40	94
31	2:31:40	92
32	2:36:40	90
33	2:41:40	91
34	2:46:40	92
35	2:51:40	94
36	2:56:40	97
37	3:01:40	99
38	3:06:40	101
39	3:11:40	102
40	3:16:40	102
41	3:21:40	102
42	3:26:40	102
43	3:31:40	102
44	3:36:40	102
45	3:41:40	102
46	3:46:40	102
47	3:51:40	101
48	3:56:40	101
49	4:01:40	101
50	4:06:40	100
51	4:11:40	100
52	4:16:40	99
53	4:21:40	99
54	4:26:40	99
55	4:31:40	98
56	4:36:40	98
57	4:41:40	98
58	4:46:40	98
59	4:51:40	97
60	4:56:40	97
61	5:01:40	97
62	5:06:40	97
63	5:11:40	97
64	5:16:40	98
65	5:21:40	98
66	5:26:40	98
67	5:31:40	99
68	5:36:40	100
69	5:41:40	101
70	5:46:40	102
71	5:51:40	102
72	5:56:40	102
73	6:01:40	103
74	6:06:40	102
75	6:11:40	102
76	6:16:40	100
77	6:21:40	98
78	6:26:40	94
79	6:31:40	90
80	6:36:40	87
81	6:41:40	83
82	6:46:40	81
83	6:51:40	79
84	6:56:40	77
85	7:01:40	76
86	7:06:40	76
87	7:11:40	77
88	7:16:40	78
89	7:21:40	80
90	7:26:40	81
91	7:31:40	83
92	7:36:40	83
93	7:41:40	83
94	7:46:40	82
95	7:51:40	80
96	7:56:40	79
97	8:01:40	78
98	8:06:40	78
99	8:11:40	79
100	8:16:40	81
101	8:21:40	84
102	8:26:40	86
103	8:31:40	89
104	8:36:40	90
105	8:41:40	91
106	8:46:40	91
107	8:51:40	91
108	8:56:40	91
109	9:01:40	90
110	9:06:40	90
111	9:11:40	89
112	9:16:40	89
113	9:21:40	88
114	9:26:40	87
115	9:31:40	86
116	9:36:40	85
117	9:41:40	85
118	9:46:40	84
119	9:51:40	85
120	9:56:40	87
121	10:01:40	90
122	10:06:40	93
123	10:11:40	96
124	10:16:40	99
125	10:21:40	101
126	10:26:40	101
127	10:31:40	101
128	10:36:40	100
129	10:41:40	98
130	10:46:40	95
131	10:51:40	93
132	10:56:40	91
133	11:01:40	89
134	11:06:40	87
135	11:11:40	87
136	11:16:40	86
137	11:21:40	86
138	11:26:40	87
139	11:31:40	88
140	11:36:40	89
141	11:41:40	91
142	11:46:40	92
143	11:51:40	93
144	11:56:40	93
145	12:01:40	93
146	12:06:40	93
147	12:11:40	91
148	12:16:40	90
149	12:21:40	88
150	12:26:40	87
151	12:31:40	87
152	12:36:40	86
153	12:41:40	86
154	12:46:40	85
155	12:51:40	85
156	12:56:40	84
157	13:01:40	83
158	13:06:40	82
159	13:11:40	81
160	13:16:40	80
161	13:21:40	80
162	13:26:40	79
163	13:31:40	79
164	13:36:40	79
165	13:41:40	79
166	13:46:40	79
167	13:51:40	78
168	13:56:40	78
169	14:01:40	77
170	14:06:40	77
171	14:11:40	77
172	14:16:40	77
173	14:21:40	79
174	14:26:40	81
175	14:31:40	84
176	14:36:40	87
177	14:41:40	90
178	14:46:40	91
179	14:51:40	92
180	14:56:40	91
181	15:01:40	89
182	15:06:40	87
183	15:11:40	84
184	15:16:40	82
185	15:21:40	82
186	15:26:40	83
187	15:31:40	85
188	15:36:40	89
189	15:41:40	94
190	15:46:40	98
191	15:51:40	101
192	15:56:40	103
193	16:01:40	105
194	16:06:40	105
195	16:11:40	105
196	16:16:40	105
197	16:21:40	104
198	16:26:40	101
199	16:31:40	99
200	16:36:40	95
201	16:41:40	91
202	16:46:40	87
203	16:51:40	84
204	16:56:40	80
205	17:01:40	76
206	17:06:40	72
207	17:11:40	69
208	17:16:40	66
209	17:21:40	64
210	17:26:40	63
211	17:31:40	63
212	17:36:40	63
213	17:41:40	65
214	17:46:40	67
215	17:51:40	70
216	17:56:40	73
217	18:01:40	75
218	18:06:40	77
219	18:11:40	79
220	18:16:40	79
221	18:21:40	78
222	18:26:40	78
223	18:31:40	77
224	18:36:40	77
225	18:41:40	77
226	18:46:40	78
227	18:51:40	79
228	18:56:40	80
229	19:01:40	80
230	19:06:40	81
231	19:11:40	82
232	19:16:40	83
233	19:21:40	84
234	19:26:40	85
235	19:31:40	85
236	19:36:40	85
237	19:41:40	85
238	19:46:40	84
239	19:51:40	83
240	19:56:40	82
241	20:01:40	80
242	20:06:40	79
243	20:11:40	78
244	20:16:40	78
245	20:21:40	77
246	20:26:40	76
247	20:31:40	76
248	20:36:40	75
249	20:41:40	74
250	20:46:41	74
251	20:51:41	74
252	20:56:41	74
253	21:01:41	74
254	21:06:41	74
255	21:11:41	74
256	21:16:41	74
257	21:21:41	74
258	21:26:41	74
259	21:31:41	74
260	21:36:41	74
261	21:41:41	75
262	21:46:41	76
263	21:51:41	76
264	21:56:41	77
265	22:01:41	78
266	22:06:41	78
267	22:11:41	79
268	22:16:41	80
269	22:21:41	82
270	22:26:41	83
271	22:31:41	84
272	22:36:41	85
273	22:41:41	85
274	22:46:41	85
275	22:51:41	85
276	22:56:41	84
277	23:01:41	83
278	23:06:41	82
279	23:11:41	81
280	23:16:41	80
281	23:21:41	80
282	23:26:41	79
283	23:31:41	78
284	23:36:41	77
285	23:41:41	77
286	23:46:41	77
287	23:51:41	78
288	23:56:41	78
