# Supplementary material for: Detrended Fluctuation Analysis in the prediction of type 2 diabetes mellitus in patients at risk: Model optimization and comparison with other metrics
Source: PLoS One. 2019 Dec 18;14(12):e0225817. doi: 10.1371/journal.pone.0225817 (PMC6919578; doi:10.1371/journal.pone.0225817)
Supplement: S1 File — This file includes glucose time series from all patients included in the study and the database with clinical variables. (ZIP) [file pone.0225817.s001.zip › S1/case 88.csv]

	hora	glucemia
1	0:03:33	112
2	0:08:33	111
3	0:13:33	111
4	0:18:33	112
5	0:23:33	114
6	0:28:33	116
7	0:33:33	118
8	0:38:33	120
9	0:43:33	121
10	0:48:33	121
11	0:53:33	120
12	0:58:33	119
13	1:03:33	118
14	1:08:33	118
15	1:13:33	118
16	1:18:33	119
17	1:23:33	119
18	1:28:33	119
19	1:33:33	119
20	1:38:33	121
21	1:43:33	123
22	1:48:33	125
23	1:53:33	129
24	1:58:33	131
25	2:03:33	134
26	2:08:33	134
27	2:13:33	133
28	2:18:33	130
29	2:23:33	126
30	2:28:33	121
31	2:33:33	117
32	2:38:33	114
33	2:43:33	112
34	2:48:33	111
35	2:53:33	111
36	2:58:33	111
37	3:03:33	111
38	3:08:33	111
39	3:13:33	110
40	3:18:33	110
41	3:23:33	111
42	3:28:33	112
43	3:33:33	114
44	3:38:33	115
45	3:43:33	115
46	3:48:33	114
47	3:53:33	113
48	3:58:33	112
49	4:03:33	110
50	4:08:33	109
51	4:13:33	108
52	4:18:33	107
53	4:23:33	106
54	4:28:33	107
55	4:33:33	107
56	4:38:33	108
57	4:43:33	110
58	4:48:33	110
59	4:53:33	111
60	4:58:33	111
61	5:03:33	111
62	5:08:33	111
63	5:13:33	111
64	5:18:33	111
65	5:23:33	111
66	5:28:33	111
67	5:33:33	110
68	5:38:33	109
69	5:43:33	108
70	5:48:33	107
71	5:53:33	106
72	5:58:33	105
73	6:03:33	104
74	6:08:33	104
75	6:13:33	104
76	6:18:33	104
77	6:23:33	104
78	6:28:33	104
79	6:33:33	104
80	6:38:33	105
81	6:43:33	106
82	6:48:33	107
83	6:53:33	108
84	6:58:33	109
85	7:03:33	110
86	7:08:33	110
87	7:13:33	111
88	7:18:33	110
89	7:23:33	110
90	7:28:33	109
91	7:33:33	109
92	7:38:33	108
93	7:43:33	108
94	7:48:33	109
95	7:53:33	109
96	7:58:33	109
97	8:03:33	110
98	8:08:33	110
99	8:13:33	110
100	8:18:33	109
101	8:23:33	109
102	8:28:33	108
103	8:33:33	108
104	8:38:33	109
105	8:43:33	109
106	8:48:33	109
107	8:53:33	109
108	8:58:33	110
109	9:03:33	109
110	9:08:33	109
111	9:13:33	109
112	9:18:33	108
113	9:23:33	109
114	9:28:33	109
115	9:33:33	111
116	9:38:33	113
117	9:43:33	117
118	9:48:33	121
119	9:53:33	126
120	9:58:33	131
121	10:03:33	136
122	10:08:33	140
123	10:13:33	143
124	10:18:33	145
125	10:23:33	145
126	10:28:33	145
127	10:33:33	144
128	10:38:33	141
129	10:43:33	138
130	10:48:33	134
131	10:53:33	130
132	10:58:33	125
133	11:03:33	120
134	11:08:33	116
135	11:13:33	112
136	11:18:33	109
137	11:23:33	108
138	11:28:33	108
139	11:33:33	108
140	11:38:33	110
141	11:43:33	113
142	11:48:33	117
143	11:53:33	121
144	11:58:33	125
145	12:03:33	128
146	12:08:33	130
147	12:13:33	130
148	12:18:33	127
149	12:23:33	123
150	12:28:33	117
151	12:33:33	112
152	12:38:33	108
153	12:43:33	105
154	12:48:33	104
155	12:53:33	103
156	12:58:33	104
157	13:03:33	105
158	13:08:33	107
159	13:13:33	108
160	13:18:33	108
161	13:23:33	108
162	13:28:33	107
163	13:33:33	106
164	13:38:33	105
165	13:43:33	103
166	13:48:33	102
167	13:53:33	102
168	13:58:33	101
169	14:03:33	101
170	14:08:33	101
171	14:13:33	100
172	14:18:33	100
173	14:23:33	99
174	14:28:33	99
175	14:33:33	99
176	14:38:33	99
177	14:43:33	100
178	14:48:33	101
179	14:53:33	103
180	14:58:33	104
181	15:03:33	106
182	15:08:33	107
183	15:13:33	109
184	15:18:33	111
185	15:23:33	112
186	15:28:33	114
187	15:33:33	116
188	15:38:33	118
189	15:43:33	119
190	15:48:33	119
191	15:53:33	118
192	15:58:33	116
193	16:03:33	113
194	16:08:33	111
195	16:13:33	109
196	16:18:33	108
197	16:23:33	108
198	16:28:33	109
199	16:33:33	110
200	16:38:33	113
201	16:43:33	115
202	16:48:33	115
203	16:53:33	115
204	16:58:33	112
205	17:03:33	109
206	17:08:33	106
207	17:13:33	104
208	17:18:33	103
209	17:23:33	104
210	17:28:33	106
211	17:33:33	108
212	17:38:33	112
213	17:43:33	115
214	17:48:33	117
215	17:53:33	120
216	17:58:33	122
217	18:03:33	124
218	18:08:33	126
219	18:13:33	128
220	18:18:33	130
221	18:23:33	132
222	18:28:33	135
223	18:33:33	137
224	18:38:33	139
225	18:43:33	141
226	18:48:33	142
227	18:53:33	143
228	18:58:33	142
229	19:03:33	141
230	19:08:33	138
231	19:13:33	134
232	19:18:33	129
233	19:23:33	124
234	19:28:33	120
235	19:33:33	116
236	19:38:33	112
237	19:43:33	108
238	19:48:33	104
239	19:53:33	101
240	19:58:33	98
241	20:03:33	96
242	20:08:33	96
243	20:13:33	96
244	20:18:33	98
245	20:23:33	100
246	20:28:33	101
247	20:33:33	103
248	20:38:33	103
249	20:43:33	103
250	20:48:33	103
251	20:53:33	103
252	20:58:33	103
253	21:03:33	103
254	21:08:33	103
255	21:13:33	104
256	21:18:33	105
257	21:23:33	105
258	21:28:33	106
259	21:33:33	106
260	21:38:33	106
261	21:43:33	105
262	21:48:33	104
263	21:53:33	103
264	21:58:33	103
265	22:03:33	102
266	22:08:33	103
267	22:13:33	105
268	22:18:33	108
269	22:23:33	111
270	22:28:33	114
271	22:33:33	116
272	22:38:33	117
273	22:43:33	117
274	22:48:33	117
275	22:53:33	117
276	22:58:33	117
277	23:03:33	117
278	23:08:33	117
279	23:13:33	118
280	23:18:33	119
281	23:23:33	120
282	23:28:33	120
283	23:33:33	121
284	23:38:33	121
285	23:43:33	120
286	23:48:33	119
287	23:53:33	119
288	23:58:33	121
289	0:03:33	123
290	0:08:33	126
291	0:13:33	130
292	0:18:33	133
293	0:23:33	136
294	0:28:33	138
295	0:33:33	139
296	0:38:33	139
297	0:43:33	139
298	0:48:33	139
299	0:53:33	138
300	0:58:33	136
301	1:03:33	135
302	1:08:33	135
303	1:13:33	134
304	1:18:33	135
305	1:23:33	135
306	1:28:33	136
307	1:33:33	137
308	1:38:33	138
309	1:43:33	139
310	1:48:33	139
311	1:53:33	139
312	1:58:33	137
313	2:03:33	135
314	2:08:33	132
315	2:13:33	130
316	2:18:33	127
317	2:23:33	124
318	2:28:33	122
319	2:33:33	120
320	2:38:33	119
321	2:43:33	119
322	2:48:33	118
323	2:53:33	117
324	2:58:33	114
325	3:03:33	110
326	3:08:33	106
327	3:13:33	102
328	3:18:33	99
329	3:23:33	97
330	3:28:33	96
331	3:33:33	96
332	3:38:33	95
333	3:43:33	95
334	3:48:33	94
335	3:53:33	93
336	3:58:33	92
337	4:03:33	91
338	4:08:33	90
339	4:13:33	89
340	4:18:33	88
341	4:23:33	88
342	4:28:33	88
343	4:33:33	90
344	4:38:33	93
345	4:43:33	96
346	4:48:33	101
347	4:53:33	105
348	4:58:33	108
349	5:03:33	110
350	5:08:33	112
351	5:13:33	113
352	5:18:33	114
353	5:23:33	114
354	5:28:33	115
355	5:33:33	116
356	5:38:33	117
357	5:43:33	117
358	5:48:33	117
359	5:53:33	117
360	5:58:33	116
361	6:03:33	115
362	6:08:33	115
363	6:13:33	114
364	6:18:33	113
365	6:23:33	113
366	6:28:33	113
367	6:33:33	112
368	6:38:33	112
369	6:43:33	113
370	6:48:33	113
371	6:53:33	113
372	6:58:33	112
373	7:03:33	111
374	7:08:33	110
375	7:13:33	109
376	7:18:33	108
377	7:23:33	108
378	7:28:33	108
379	7:33:33	109
380	7:38:33	111
381	7:43:33	112
382	7:48:33	115
383	7:53:33	117
384	7:58:33	120
385	8:03:33	122
386	8:08:33	124
387	8:13:33	124
388	8:18:33	123
389	8:23:33	121
390	8:28:33	119
391	8:33:33	119
392	8:38:33	119
393	8:43:33	120
394	8:48:33	121
395	8:53:33	122
396	8:58:33	123
397	9:03:33	123
398	9:08:33	123
399	9:13:33	123
400	9:18:33	126
401	9:23:33	130
402	9:28:33	134
403	9:33:33	139
404	9:38:33	142
405	9:43:33	144
406	9:48:33	144
407	9:53:33	142
408	9:58:33	139
409	10:03:33	136
410	10:08:33	134
411	10:13:33	132
412	10:18:33	131
413	10:23:33	130
414	10:28:33	130
415	10:33:33	129
416	10:38:33	129
417	10:43:33	127
418	10:48:33	126
419	10:53:33	123
420	10:58:33	121
421	11:03:33	119
422	11:08:33	117
423	11:13:33	115
424	11:18:33	113
425	11:23:33	112
426	11:28:33	112
427	11:33:33	111
428	11:38:33	111
429	11:43:33	111
430	11:48:33	111
431	11:53:33	111
432	11:58:33	112
433	12:03:33	113
434	12:08:33	114
435	12:13:33	114
436	12:18:33	114
437	12:23:33	113
438	12:28:33	111
439	12:33:33	110
440	12:38:33	108
441	12:43:33	107
442	12:48:33	107
443	12:53:33	107
444	12:58:33	106
445	13:03:33	106
446	13:08:33	105
447	13:13:33	104
448	13:18:33	104
449	13:23:33	103
450	13:28:33	102
451	13:33:33	102
452	13:38:33	102
453	13:43:33	102
454	13:48:33	102
455	13:53:33	102
456	13:58:33	102
457	14:03:33	101
458	14:08:33	100
459	14:13:33	100
460	14:18:33	100
461	14:23:33	101
462	14:28:33	104
463	14:33:33	108
464	14:38:33	113
465	14:43:33	120
466	14:48:33	128
467	14:53:33	135
468	14:58:33	140
469	15:03:33	144
470	15:08:33	145
471	15:13:33	144
472	15:18:33	142
473	15:23:33	140
474	15:28:33	136
475	15:33:33	133
476	15:38:33	128
477	15:43:33	124
478	15:48:33	121
479	15:53:33	118
480	15:58:33	117
481	16:03:33	117
482	16:08:33	118
483	16:13:33	119
484	16:18:33	121
485	16:23:33	121
486	16:28:33	122
487	16:33:33	122
488	16:38:33	122
489	16:43:33	121
490	16:48:33	120
491	16:53:33	119
492	16:58:33	117
493	17:03:33	115
494	17:08:33	113
495	17:13:33	110
496	17:18:33	107
497	17:23:33	105
498	17:28:33	102
499	17:33:33	100
500	17:38:33	98
501	17:43:33	97
502	17:48:33	96
503	17:53:33	95
504	17:58:33	94
505	18:03:33	92
506	18:08:33	91
507	18:13:33	90
508	18:18:33	90
509	18:23:33	90
510	18:28:33	91
511	18:33:33	92
512	18:38:33	95
513	18:43:33	97
514	18:48:33	100
515	18:53:33	103
516	18:58:33	104
517	19:03:33	105
518	19:08:33	105
519	19:13:33	104
520	19:18:33	102
521	19:23:33	100
522	19:28:33	98
523	19:33:33	97
524	19:38:33	97
525	19:43:33	98
526	19:48:33	100
527	19:53:33	102
528	19:58:33	103
529	20:03:33	104
530	20:08:33	105
531	20:13:33	106
532	20:18:33	106
533	20:23:33	107
534	20:28:33	109
535	20:33:33	111
536	20:38:33	113
537	20:43:33	116
538	20:48:33	118
539	20:53:33	120
540	20:58:33	121
541	21:03:33	120
542	21:08:33	119
543	21:13:33	119
544	21:18:33	119
545	21:23:33	120
546	21:28:33	122
547	21:33:33	124
548	21:38:33	127
549	21:43:33	130
550	21:48:33	133
551	21:53:33	134
552	21:58:33	135
553	22:03:33	134
554	22:08:33	133
555	22:13:33	132
556	22:18:33	130
557	22:23:33	129
558	22:28:33	127
559	22:33:33	126
560	22:38:33	125
561	22:43:33	125
562	22:48:33	125
563	22:53:33	126
564	22:58:33	126
565	23:03:33	127
566	23:08:33	127
567	23:13:33	127
568	23:18:33	127
569	23:23:33	127
570	23:28:33	127
571	23:33:33	128
572	23:38:33	129
573	23:43:33	130
574	23:48:33	131
575	23:53:33	133
576	23:58:33	134
