# Supplementary material for: Detrended Fluctuation Analysis in the prediction of type 2 diabetes mellitus in patients at risk: Model optimization and comparison with other metrics
Source: PLoS One. 2019 Dec 18;14(12):e0225817. doi: 10.1371/journal.pone.0225817 (PMC6919578; doi:10.1371/journal.pone.0225817)
Supplement: S1 File — This file includes glucose time series from all patients included in the study and the database with clinical variables. (ZIP) [file pone.0225817.s001.zip › S1/case 89.csv]

	hora	glucemia
1	0:03:56	84
2	0:08:56	82
3	0:13:56	80
4	0:18:56	79
5	0:23:56	78
6	0:28:56	77
7	0:33:56	76
8	0:38:56	76
9	0:43:56	75
10	0:48:56	75
11	0:53:56	74
12	0:58:56	74
13	1:03:56	74
14	1:08:56	74
15	1:13:56	76
16	1:18:56	78
17	1:23:56	80
18	1:28:56	83
19	1:33:56	86
20	1:38:56	87
21	1:43:56	88
22	1:48:56	88
23	1:53:56	88
24	1:58:56	87
25	2:03:56	87
26	2:08:56	86
27	2:13:56	85
28	2:18:56	85
29	2:23:56	85
30	2:28:56	85
31	2:33:56	85
32	2:38:56	85
33	2:43:56	85
34	2:48:56	85
35	2:53:56	85
36	2:58:56	85
37	3:03:56	86
38	3:08:56	86
39	3:13:56	86
40	3:18:56	87
41	3:23:56	87
42	3:28:56	87
43	3:33:56	88
44	3:38:56	88
45	3:43:56	88
46	3:48:56	88
47	3:53:56	88
48	3:58:56	87
49	4:03:56	87
50	4:08:56	86
51	4:13:56	85
52	4:18:56	85
53	4:23:56	85
54	4:28:56	86
55	4:33:56	87
56	4:38:56	87
57	4:43:56	88
58	4:48:56	88
59	4:53:56	87
60	4:58:56	86
61	5:03:56	85
62	5:08:56	84
63	5:13:56	84
64	5:18:56	84
65	5:23:56	84
66	5:28:56	86
67	5:33:56	87
68	5:38:56	88
69	5:43:56	88
70	5:48:56	89
71	5:53:56	89
72	5:58:56	88
73	6:03:56	88
74	6:08:56	88
75	6:13:56	88
76	6:18:56	88
77	6:23:56	89
78	6:28:56	89
79	6:33:56	89
80	6:38:56	89
81	6:43:56	89
82	6:48:56	89
83	6:53:56	89
84	6:58:56	88
85	7:03:56	88
86	7:08:56	88
87	7:13:56	88
88	7:18:56	88
89	7:23:56	88
90	7:28:56	89
91	7:33:56	90
92	7:38:56	91
93	7:43:56	91
94	7:48:56	90
95	7:53:56	90
96	7:58:56	89
97	8:03:56	89
98	8:08:56	90
99	8:13:56	91
100	8:18:56	94
101	8:23:56	99
102	8:28:56	104
103	8:33:56	110
104	8:38:56	115
105	8:43:56	118
106	8:48:56	118
107	8:53:56	117
108	8:58:56	114
109	9:03:56	111
110	9:08:56	109
111	9:13:56	108
112	9:18:56	108
113	9:23:56	108
114	9:28:56	108
115	9:33:56	108
116	9:38:56	107
117	9:43:56	105
118	9:48:56	103
119	9:53:56	100
120	9:58:56	98
121	10:03:56	96
122	10:08:56	94
123	10:13:56	92
124	10:18:56	90
125	10:23:56	88
126	10:28:56	87
127	10:33:56	87
128	10:38:56	87
129	10:43:56	87
130	10:48:56	86
131	10:53:56	86
132	10:58:56	85
133	11:03:56	85
134	11:08:56	84
135	11:13:56	84
136	11:18:56	84
137	11:23:56	83
138	11:28:56	83
139	11:33:56	82
140	11:38:56	82
141	11:43:56	82
142	11:48:56	82
143	11:53:56	83
144	11:58:56	84
145	12:03:56	86
146	12:08:56	89
147	12:13:56	93
148	12:18:56	97
149	12:23:56	102
150	12:28:56	107
151	12:33:56	111
152	12:38:56	115
153	12:43:56	117
154	12:48:56	119
155	12:53:56	118
156	12:58:56	117
157	13:03:56	115
158	13:08:56	112
159	13:13:56	109
160	13:18:56	106
161	13:23:56	104
162	13:28:56	102
163	13:33:56	101
164	13:38:56	99
165	13:43:56	98
166	13:48:56	96
167	13:53:56	95
168	13:58:56	95
169	14:03:56	95
170	14:08:56	95
171	14:13:56	95
172	14:18:56	94
173	14:23:56	95
174	14:28:56	95
175	14:33:56	97
176	14:38:56	99
177	14:43:56	102
178	14:48:56	106
179	14:53:56	110
180	14:58:56	115
181	15:03:56	121
182	15:08:56	127
183	15:13:56	133
184	15:18:56	138
185	15:23:56	141
186	15:28:56	142
187	15:33:56	142
188	15:38:56	142
189	15:43:56	141
190	15:48:56	139
191	15:53:56	137
192	15:58:56	133
193	16:03:56	129
194	16:08:56	125
195	16:13:56	122
196	16:18:56	120
197	16:23:56	119
198	16:28:56	120
199	16:33:56	121
200	16:38:56	122
201	16:43:56	123
202	16:48:56	122
203	16:53:56	121
204	16:58:56	118
205	17:03:56	115
206	17:08:56	114
207	17:13:56	114
208	17:18:56	115
209	17:23:56	118
210	17:28:56	122
211	17:33:56	125
212	17:38:56	128
213	17:43:56	130
214	17:48:56	131
215	17:53:56	131
216	17:58:56	130
217	18:03:56	128
218	18:08:56	126
219	18:13:56	124
220	18:18:56	122
221	18:23:56	119
222	18:28:56	116
223	18:33:56	114
224	18:38:56	111
225	18:43:56	109
226	18:48:56	107
227	18:53:56	105
228	18:58:56	103
229	19:03:56	101
230	19:08:56	100
231	19:13:56	99
232	19:18:56	100
233	19:23:56	101
234	19:28:56	104
235	19:33:56	107
236	19:38:56	110
237	19:43:56	113
238	19:48:56	115
239	19:53:56	115
240	19:58:56	114
241	20:03:56	110
242	20:08:56	106
243	20:13:56	103
244	20:18:56	102
245	20:23:56	103
246	20:28:56	105
247	20:33:56	107
248	20:38:56	110
249	20:43:56	112
250	20:48:56	113
251	20:53:56	113
252	20:58:56	113
253	21:03:56	113
254	21:08:56	112
255	21:13:56	112
256	21:18:56	112
257	21:23:56	111
258	21:28:56	111
259	21:33:56	111
260	21:38:56	112
261	21:43:56	112
262	21:48:56	113
263	21:53:56	113
264	21:58:56	112
265	22:03:56	111
266	22:08:56	110
267	22:13:56	108
268	22:18:56	105
269	22:23:56	103
270	22:28:56	102
271	22:33:56	101
272	22:38:56	100
273	22:43:56	99
274	22:48:56	99
275	22:53:56	98
276	22:58:56	98
277	23:03:56	97
278	23:08:56	97
279	23:13:56	96
280	23:18:56	96
281	23:23:56	96
282	23:28:56	96
283	23:33:56	96
284	23:38:56	96
285	23:43:56	95
286	23:48:56	95
287	23:53:56	95
288	23:58:56	94
