# Supplementary material for: Detrended Fluctuation Analysis in the prediction of type 2 diabetes mellitus in patients at risk: Model optimization and comparison with other metrics
Source: PLoS One. 2019 Dec 18;14(12):e0225817. doi: 10.1371/journal.pone.0225817 (PMC6919578; doi:10.1371/journal.pone.0225817)
Supplement: S1 File — This file includes glucose time series from all patients included in the study and the database with clinical variables. (ZIP) [file pone.0225817.s001.zip › S1/case 9.csv]

	hora	glucemia
1	00:04:51	111
2	00:09:51	111
3	00:14:51	112
4	00:19:51	113
5	00:24:51	114
6	00:29:51	114
7	00:34:51	114
8	00:39:51	113
9	00:44:51	112
10	00:49:51	111
11	00:54:51	109
12	00:59:51	108
13	01:04:51	106
14	01:09:51	104
15	01:14:51	102
16	01:19:51	100
17	01:24:51	98
18	01:29:51	97
19	01:34:51	95
20	01:39:51	94
21	01:44:51	93
22	01:49:51	93
23	01:54:51	93
24	01:59:51	93
25	02:04:51	93
26	02:09:51	93
27	02:14:51	93
28	02:19:51	93
29	02:24:51	92
30	02:29:51	92
31	02:34:51	91
32	02:39:51	90
33	02:44:51	89
34	02:49:51	89
35	02:54:51	88
36	02:59:51	88
37	03:04:51	88
38	03:09:51	88
39	03:14:51	88
40	03:19:51	89
41	03:24:51	89
42	03:29:51	89
43	03:34:51	90
44	03:39:51	90
45	03:44:51	91
46	03:49:51	91
47	03:54:51	91
48	03:59:51	91
49	04:04:51	91
50	04:09:51	90
51	04:14:51	89
52	04:19:51	88
53	04:24:51	87
54	04:29:51	86
55	04:34:51	85
56	04:39:51	85
57	04:44:51	84
58	04:49:51	84
59	04:54:51	84
60	04:59:51	84
61	05:04:51	84
62	05:09:51	84
63	05:14:51	84
64	05:19:51	84
65	05:24:51	84
66	05:29:51	83
67	05:34:51	83
68	05:39:51	83
69	05:44:51	82
70	05:49:51	82
71	05:54:51	83
72	05:59:51	83
73	06:04:51	83
74	06:09:51	83
75	06:14:51	82
76	06:19:51	81
77	06:24:51	80
78	06:29:51	79
79	06:34:51	79
80	06:39:51	79
81	06:44:51	80
82	06:49:51	80
83	06:54:51	80
84	06:59:51	81
85	07:04:51	81
86	07:09:51	82
87	07:14:51	82
88	07:19:51	83
89	07:24:51	83
90	07:29:51	83
91	07:34:51	83
92	07:39:51	84
93	07:44:51	84
94	07:49:51	84
95	07:54:51	84
96	07:59:51	85
97	08:04:51	85
98	08:09:51	85
99	08:14:51	85
100	08:19:51	85
101	08:24:51	85
102	08:29:51	85
103	08:34:51	85
104	08:39:52	85
105	08:44:52	85
106	08:49:52	86
107	08:54:52	87
108	08:59:52	88
109	09:04:52	89
110	09:09:52	91
111	09:14:52	94
112	09:19:52	98
113	09:24:52	103
114	09:29:52	109
115	09:34:52	114
116	09:39:52	118
117	09:44:52	121
118	09:49:52	122
119	09:54:52	122
120	09:59:52	121
121	10:04:52	121
122	10:09:52	121
123	10:14:52	122
124	10:19:52	124
125	10:24:52	126
126	10:29:52	127
127	10:34:52	128
128	10:39:52	128
129	10:44:52	127
130	10:49:52	125
131	10:54:52	124
132	10:59:52	122
133	11:04:52	120
134	11:09:52	118
135	11:14:52	116
136	11:19:52	114
137	11:24:52	113
138	11:29:52	112
139	11:34:52	111
140	11:39:52	109
141	11:44:52	107
142	11:49:52	105
143	11:54:52	103
144	11:59:52	102
145	12:04:52	101
146	12:09:52	100
147	12:14:52	100
148	12:19:52	101
149	12:24:52	101
150	12:29:52	102
151	12:34:52	102
152	12:39:52	103
153	12:44:52	103
154	12:49:52	104
155	12:54:52	103
156	12:59:52	103
157	13:04:52	101
158	13:09:52	99
159	13:14:52	97
160	13:19:52	NA
161	13:24:52	NA
162	13:29:17	NA
163	13:34:34	NA
164	13:39:34	NA
165	13:44:34	NA
166	13:49:34	NA
167	13:54:34	NA
168	13:59:34	NA
169	14:04:34	104
170	14:09:34	107
171	14:14:34	111
172	14:19:34	115
173	14:24:34	120
174	14:29:34	125
175	14:34:34	130
176	14:39:34	134
177	14:44:34	139
178	14:49:34	143
179	14:54:34	147
180	14:59:34	151
181	15:04:34	155
182	15:09:34	157
183	15:14:34	158
184	15:19:34	156
185	15:24:34	153
186	15:29:34	149
187	15:34:34	145
188	15:39:34	141
189	15:44:34	138
190	15:49:34	135
191	15:54:34	133
192	15:59:34	131
193	16:04:34	129
194	16:09:34	128
195	16:14:34	126
196	16:19:34	124
197	16:24:34	122
198	16:29:34	120
199	16:34:34	118
200	16:39:34	116
201	16:44:34	114
202	16:49:34	111
203	16:54:34	107
204	16:59:34	102
205	17:04:34	96
206	17:09:34	89
207	17:14:34	82
208	17:19:34	76
209	17:24:34	71
210	17:29:34	68
211	17:34:34	67
212	17:39:34	67
213	17:44:34	67
214	17:49:34	68
215	17:54:34	69
216	17:59:34	72
217	18:04:34	74
218	18:09:34	77
219	18:14:34	80
220	18:19:34	81
221	18:24:34	81
222	18:29:34	82
223	18:34:34	83
224	18:39:34	85
225	18:44:34	88
226	18:49:34	91
227	18:54:34	93
228	18:59:34	95
229	19:04:34	96
230	19:09:34	96
231	19:14:34	95
232	19:19:34	95
233	19:24:34	95
234	19:29:34	96
235	19:34:34	96
236	19:39:34	95
237	19:44:34	94
238	19:49:34	93
239	19:54:34	92
240	19:59:34	92
241	20:04:34	93
242	20:09:34	94
243	20:14:34	97
244	20:19:34	99
245	20:24:34	102
246	20:29:34	105
247	20:34:34	108
248	20:39:34	110
249	20:44:34	111
250	20:49:34	111
251	20:54:34	110
252	20:59:34	108
253	21:04:34	104
254	21:09:34	100
255	21:14:34	97
256	21:19:34	94
257	21:24:34	94
258	21:29:34	97
259	21:34:34	102
260	21:39:34	109
261	21:44:34	117
262	21:49:34	125
263	21:54:34	132
264	21:59:34	138
265	22:04:34	141
266	22:09:34	142
267	22:14:34	141
268	22:19:34	138
269	22:24:34	134
270	22:29:34	130
271	22:34:34	126
272	22:39:34	122
273	22:44:34	119
274	22:49:34	118
275	22:54:34	116
276	22:59:34	116
277	23:04:34	115
278	23:09:34	115
279	23:14:34	115
280	23:19:34	115
281	23:24:34	115
282	23:29:34	115
283	23:34:34	116
284	23:39:34	118
285	23:44:34	120
286	23:49:34	123
287	23:54:34	126
288	23:59:34	129
289	00:04:34	131
290	00:09:34	134
291	00:14:34	135
292	00:19:34	135
293	00:24:34	133
294	00:29:34	131
295	00:34:34	127
296	00:39:34	124
297	00:44:34	121
298	00:49:34	119
299	00:54:34	118
300	00:59:34	117
301	01:04:34	116
302	01:09:34	116
303	01:14:34	115
304	01:19:34	115
305	01:24:34	114
306	01:29:34	113
307	01:34:34	112
308	01:39:34	111
309	01:44:34	110
310	01:49:34	109
311	01:54:34	107
312	01:59:34	106
313	02:04:34	105
314	02:09:34	104
315	02:14:34	104
316	02:19:34	103
317	02:24:34	103
318	02:29:34	102
319	02:34:34	102
320	02:39:34	102
321	02:44:34	101
322	02:49:34	101
323	02:54:34	100
324	02:59:34	100
325	03:04:34	100
326	03:09:34	100
327	03:14:34	100
328	03:19:34	100
329	03:24:34	101
330	03:29:34	101
331	03:34:34	101
332	03:39:34	102
333	03:44:34	102
334	03:49:34	101
335	03:54:34	101
336	03:59:34	100
337	04:04:34	100
338	04:09:34	99
339	04:14:34	98
340	04:19:34	97
341	04:24:34	96
342	04:29:34	96
343	04:34:34	96
344	04:39:34	96
345	04:44:34	96
346	04:49:34	97
347	04:54:34	97
348	04:59:34	97
349	05:04:34	97
350	05:09:34	96
351	05:14:34	96
352	05:19:34	96
353	05:24:34	96
354	05:29:34	96
355	05:34:34	96
356	05:39:34	95
357	05:44:34	95
358	05:49:34	94
359	05:54:34	93
360	05:59:34	93
361	06:04:34	92
362	06:09:34	91
363	06:14:34	90
364	06:19:34	89
365	06:24:34	89
366	06:29:34	88
367	06:34:34	88
368	06:39:34	88
369	06:44:34	88
370	06:49:34	88
371	06:54:34	89
372	06:59:34	89
373	07:04:34	90
374	07:09:34	90
375	07:14:34	90
376	07:19:34	90
377	07:24:34	89
378	07:29:34	88
379	07:34:34	87
380	07:39:34	86
381	07:44:35	85
382	07:49:35	84
383	07:54:35	84
384	07:59:35	84
385	08:04:35	85
386	08:09:35	85
387	08:14:35	85
388	08:19:35	85
389	08:24:35	85
390	08:29:35	85
391	08:34:35	84
392	08:39:35	84
393	08:44:35	84
394	08:49:35	85
395	08:54:35	85
396	08:59:35	85
397	09:04:35	86
398	09:09:35	87
399	09:14:35	89
400	09:19:35	92
401	09:24:35	95
402	09:29:35	98
403	09:34:35	101
404	09:39:35	103
405	09:44:35	105
406	09:49:35	106
407	09:54:35	107
408	09:59:35	107
409	10:04:35	106
410	10:09:35	104
411	10:14:35	102
412	10:19:35	101
413	10:24:35	100
414	10:29:35	99
415	10:34:35	98
416	10:39:35	96
417	10:44:35	94
418	10:49:35	92
419	10:54:35	90
420	10:59:35	90
421	11:04:35	90
422	11:09:35	90
423	11:14:35	91
424	11:19:35	91
425	11:24:35	90
426	11:29:35	89
427	11:34:35	88
428	11:39:35	87
429	11:44:35	86
430	11:49:35	85
431	11:54:35	86
432	11:59:35	86
433	12:04:35	88
434	12:09:35	89
435	12:14:35	91
436	12:19:35	93
437	12:24:35	95
438	12:29:35	97
439	12:34:35	99
440	12:39:35	101
441	12:44:35	102
442	12:49:35	102
443	12:54:35	101
444	12:59:35	101
445	13:04:35	99
446	13:09:35	98
447	13:14:35	98
448	13:19:35	98
449	13:24:35	98
450	13:29:35	99
451	13:34:35	98
452	13:39:35	98
453	13:44:35	97
454	13:49:35	97
455	13:54:35	98
456	13:59:35	99
457	14:04:35	101
458	14:09:35	102
459	14:14:35	104
460	14:19:35	104
461	14:24:35	104
462	14:29:35	104
463	14:34:35	105
464	14:39:35	105
465	14:44:35	105
466	14:49:35	103
467	14:54:35	100
468	14:59:35	97
469	15:04:35	94
470	15:09:35	92
471	15:14:35	NA
472	15:19:35	NA
473	15:23:24	101
474	15:28:24	NA
475	15:33:24	NA
476	15:38:24	NA
477	15:43:24	NA
478	15:48:24	NA
479	15:53:24	NA
480	15:58:24	130
481	16:03:24	129
482	16:08:24	126
483	16:13:24	123
484	16:18:24	119
485	16:23:24	116
486	16:28:24	113
487	16:33:24	111
488	16:38:24	109
489	16:43:24	108
490	16:48:24	107
491	16:53:24	106
492	16:58:24	105
493	17:03:24	104
494	17:08:24	102
495	17:13:24	100
496	17:18:24	99
497	17:23:24	99
498	17:28:24	100
499	17:33:24	102
500	17:38:24	104
501	17:43:24	107
502	17:48:24	110
503	17:53:24	113
504	17:58:24	114
505	18:03:24	115
506	18:08:24	115
507	18:13:24	113
508	18:18:24	112
509	18:23:24	110
510	18:28:24	108
511	18:33:24	106
512	18:38:24	104
513	18:43:24	103
514	18:48:24	102
515	18:53:24	102
516	18:58:24	101
517	19:03:24	101
518	19:08:24	101
519	19:13:24	101
520	19:18:24	100
521	19:23:24	100
522	19:28:24	99
523	19:33:24	98
524	19:38:24	96
525	19:43:24	94
526	19:48:24	93
527	19:53:24	91
528	19:58:24	90
529	20:03:24	90
530	20:08:24	90
531	20:13:24	91
532	20:18:24	92
533	20:23:24	94
534	20:28:24	95
535	20:33:24	97
536	20:38:24	99
537	20:43:24	101
538	20:48:24	104
539	20:53:24	106
540	20:58:24	107
541	21:03:24	106
542	21:08:24	105
543	21:13:24	102
544	21:18:24	99
545	21:23:24	96
546	21:28:24	95
547	21:33:24	95
548	21:38:24	96
549	21:43:24	98
550	21:48:24	100
551	21:53:24	102
552	21:58:24	104
553	22:03:24	106
554	22:08:24	107
555	22:13:24	108
556	22:18:24	109
557	22:23:24	110
558	22:28:24	110
559	22:33:24	109
560	22:38:24	108
561	22:43:24	106
562	22:48:24	103
563	22:53:24	100
564	22:58:24	97
565	23:03:24	94
566	23:08:24	93
567	23:13:24	93
568	23:18:24	94
569	23:23:24	95
570	23:28:24	97
571	23:33:24	99
572	23:38:24	100
573	23:43:24	101
574	23:48:24	102
575	23:53:24	101
576	23:58:24	100
