# Supplementary material for: Detrended Fluctuation Analysis in the prediction of type 2 diabetes mellitus in patients at risk: Model optimization and comparison with other metrics
Source: PLoS One. 2019 Dec 18;14(12):e0225817. doi: 10.1371/journal.pone.0225817 (PMC6919578; doi:10.1371/journal.pone.0225817)
Supplement: S1 File — This file includes glucose time series from all patients included in the study and the database with clinical variables. (ZIP) [file pone.0225817.s001.zip › S1/case 90.csv]

	hora	glucemia
1	0:01:05	94
2	0:06:05	95
3	0:11:05	95
4	0:16:05	95
5	0:21:05	94
6	0:26:05	93
7	0:31:05	92
8	0:36:05	90
9	0:41:05	90
10	0:46:05	89
11	0:51:05	89
12	0:56:05	89
13	1:01:05	89
14	1:06:05	89
15	1:11:05	89
16	1:16:05	89
17	1:21:05	89
18	1:26:05	89
19	1:31:05	89
20	1:36:05	89
21	1:41:05	89
22	1:46:05	89
23	1:51:05	89
24	1:56:05	89
25	2:01:05	88
26	2:06:05	88
27	2:11:05	87
28	2:16:05	86
29	2:21:05	86
30	2:26:05	85
31	2:31:05	85
32	2:36:05	86
33	2:41:05	86
34	2:46:05	87
35	2:51:05	87
36	2:56:05	88
37	3:01:05	89
38	3:06:05	89
39	3:11:05	89
40	3:16:05	89
41	3:21:05	88
42	3:26:05	88
43	3:31:05	87
44	3:36:05	87
45	3:41:05	86
46	3:46:05	85
47	3:51:05	85
48	3:56:05	84
49	4:01:05	83
50	4:06:05	84
51	4:11:05	84
52	4:16:05	85
53	4:21:05	85
54	4:26:05	85
55	4:31:05	85
56	4:36:05	85
57	4:41:05	85
58	4:46:05	85
59	4:51:05	85
60	4:56:05	85
61	5:01:05	86
62	5:06:05	86
63	5:11:05	87
64	5:16:05	87
65	5:21:05	87
66	5:26:05	86
67	5:31:05	86
68	5:36:05	85
69	5:41:05	84
70	5:46:05	84
71	5:51:05	83
72	5:56:05	83
73	6:01:05	83
74	6:06:05	83
75	6:11:05	83
76	6:16:05	84
77	6:21:05	84
78	6:26:05	85
79	6:31:05	85
80	6:36:05	85
81	6:41:05	84
82	6:46:05	84
83	6:51:05	83
84	6:56:05	83
85	7:01:05	82
86	7:06:05	82
87	7:11:05	81
88	7:16:05	81
89	7:21:05	82
90	7:26:05	84
91	7:31:05	86
92	7:36:05	88
93	7:41:05	89
94	7:46:05	90
95	7:51:05	91
96	7:56:05	91
97	8:01:05	91
98	8:06:05	93
99	8:11:05	95
100	8:16:05	99
101	8:21:05	104
102	8:26:05	109
103	8:31:05	114
104	8:36:05	118
105	8:41:05	121
106	8:46:05	123
107	8:51:05	123
108	8:56:05	123
109	9:01:05	121
110	9:06:05	118
111	9:11:05	114
112	9:16:05	110
113	9:21:05	104
114	9:26:05	99
115	9:31:05	95
116	9:36:05	90
117	9:41:05	87
118	9:46:05	85
119	9:51:05	83
120	9:56:05	82
121	10:01:05	81
122	10:06:05	79
123	10:11:05	78
124	10:16:05	76
125	10:21:05	75
126	10:26:05	75
127	10:31:05	75
128	10:36:05	75
129	10:41:05	77
130	10:46:05	78
131	10:51:05	79
132	10:56:05	79
133	11:01:05	78
134	11:06:05	77
135	11:11:05	75
136	11:16:05	73
137	11:21:05	71
138	11:26:05	70
139	11:31:05	69
140	11:36:05	69
141	11:41:05	69
142	11:46:05	69
143	11:51:05	69
144	11:56:05	68
145	12:01:05	68
146	12:06:05	68
147	12:11:05	68
148	12:16:05	68
149	12:21:05	68
150	12:26:05	68
151	12:31:05	67
152	12:36:05	67
153	12:41:05	66
154	12:46:05	66
155	12:51:05	66
156	12:56:05	67
157	13:01:05	68
158	13:06:05	71
159	13:11:05	74
160	13:16:05	78
161	13:21:05	81
162	13:26:05	85
163	13:31:05	88
164	13:36:05	91
165	13:41:05	94
166	13:46:05	96
167	13:51:05	99
168	13:56:05	101
169	14:01:05	103
170	14:06:05	105
171	14:11:05	107
172	14:16:05	109
173	14:21:05	110
174	14:26:05	111
175	14:31:05	112
176	14:36:05	112
177	14:41:05	112
178	14:46:05	111
179	14:51:05	111
180	14:56:05	110
181	15:01:05	109
182	15:06:05	108
183	15:11:05	107
184	15:16:05	106
185	15:21:05	106
186	15:26:05	105
187	15:31:05	103
188	15:36:05	102
189	15:41:05	100
190	15:46:05	98
191	15:51:05	96
192	15:56:05	94
193	16:01:05	92
194	16:06:05	91
195	16:11:05	91
196	16:16:05	92
197	16:21:05	92
198	16:26:05	93
199	16:31:05	93
200	16:36:05	93
201	16:41:05	92
202	16:46:05	90
203	16:51:05	88
204	16:56:05	85
205	17:01:05	82
206	17:06:05	80
207	17:11:05	78
208	17:16:05	77
209	17:21:05	77
210	17:26:05	77
211	17:31:05	77
212	17:36:05	77
213	17:41:05	76
214	17:46:05	75
215	17:51:05	74
216	17:56:05	73
217	18:01:05	72
218	18:06:05	71
219	18:11:05	70
220	18:16:05	69
221	18:21:05	69
222	18:26:05	68
223	18:31:05	68
224	18:36:05	67
225	18:41:05	67
226	18:46:05	66
227	18:51:05	66
228	18:56:05	67
229	19:01:05	68
230	19:06:05	69
231	19:11:05	70
232	19:16:05	71
233	19:21:05	71
234	19:26:05	71
235	19:31:05	70
236	19:36:05	69
237	19:41:05	69
238	19:46:05	68
239	19:51:05	68
240	19:56:05	69
241	20:01:05	69
242	20:06:05	69
243	20:11:05	70
244	20:16:05	70
245	20:21:05	70
246	20:26:05	71
247	20:31:05	72
248	20:36:05	73
249	20:41:05	74
250	20:46:05	76
251	20:51:05	79
252	20:56:05	83
253	21:01:05	87
254	21:06:05	91
255	21:11:05	97
256	21:16:05	102
257	21:21:06	108
258	21:26:06	113
259	21:31:06	117
260	21:36:06	120
261	21:41:06	122
262	21:46:06	124
263	21:51:06	124
264	21:56:06	124
265	22:01:06	123
266	22:06:06	122
267	22:11:06	121
268	22:16:06	121
269	22:21:06	120
270	22:26:06	119
271	22:31:06	118
272	22:36:06	115
273	22:41:06	112
274	22:46:06	107
275	22:51:06	102
276	22:56:06	96
277	23:01:06	92
278	23:06:06	87
279	23:11:06	83
280	23:16:06	80
281	23:21:06	77
282	23:26:06	75
283	23:31:06	74
284	23:36:06	72
285	23:41:06	71
286	23:46:06	71
287	23:51:06	71
288	23:56:06	72
289	0:01:06	72
290	0:06:06	72
291	0:11:06	71
292	0:16:06	70
293	0:21:06	69
294	0:26:06	69
295	0:31:06	68
296	0:36:06	67
297	0:41:06	66
298	0:46:06	65
299	0:51:06	64
300	0:56:06	64
301	1:01:06	63
302	1:06:06	63
303	1:11:06	63
304	1:16:06	63
305	1:21:06	63
306	1:26:06	62
307	1:31:06	62
308	1:36:06	62
309	1:41:06	61
310	1:46:06	61
311	1:51:06	60
312	1:56:06	59
313	2:01:06	59
314	2:06:06	58
315	2:11:06	58
316	2:16:06	57
317	2:21:06	57
318	2:26:06	58
319	2:31:06	58
320	2:36:06	59
321	2:41:06	60
322	2:46:06	62
323	2:51:06	65
324	2:56:06	67
325	3:01:06	69
326	3:06:06	70
327	3:11:06	69
328	3:16:06	69
329	3:21:06	68
330	3:26:06	67
331	3:31:06	66
332	3:36:06	66
333	3:41:06	66
334	3:46:06	66
335	3:51:06	66
336	3:56:06	66
337	4:01:06	66
338	4:06:06	66
339	4:11:06	66
340	4:16:06	65
341	4:21:06	65
342	4:26:06	64
343	4:31:06	63
344	4:36:06	62
345	4:41:06	62
346	4:46:06	61
347	4:51:06	61
348	4:56:06	61
349	5:01:06	60
350	5:06:06	60
351	5:11:06	60
352	5:16:06	60
353	5:21:06	60
354	5:26:06	60
355	5:31:06	59
356	5:36:06	59
357	5:41:06	60
358	5:46:06	60
359	5:51:06	60
360	5:56:06	60
361	6:01:06	60
362	6:06:06	61
363	6:11:06	62
364	6:16:06	63
365	6:21:06	65
366	6:26:06	67
367	6:31:06	69
368	6:36:06	70
369	6:41:06	70
370	6:46:06	69
371	6:51:06	68
372	6:56:06	67
373	7:01:06	67
374	7:06:06	66
375	7:11:06	66
376	7:16:06	67
377	7:21:06	69
378	7:26:06	72
379	7:31:06	75
380	7:36:06	78
381	7:41:06	81
382	7:46:06	84
383	7:51:06	86
384	7:56:06	89
385	8:01:06	91
386	8:06:06	93
387	8:11:06	96
388	8:16:06	98
389	8:21:06	102
390	8:26:06	106
391	8:31:06	110
392	8:36:06	116
393	8:41:06	120
394	8:46:06	124
395	8:51:06	126
396	8:56:06	127
397	9:01:06	125
398	9:06:06	122
399	9:11:06	118
400	9:16:06	114
401	9:21:06	110
402	9:26:06	105
403	9:31:06	102
404	9:36:06	99
405	9:41:06	97
406	9:46:06	96
407	9:51:06	96
408	9:56:06	96
409	10:01:06	96
410	10:06:06	97
411	10:11:06	97
412	10:16:06	97
413	10:21:06	97
414	10:26:06	96
415	10:31:06	97
416	10:36:06	97
417	10:41:06	98
418	10:46:06	99
419	10:51:06	100
420	10:56:06	101
421	11:01:06	101
422	11:06:06	101
423	11:11:06	102
424	11:16:06	102
425	11:21:06	102
426	11:26:06	102
427	11:31:06	102
428	11:36:06	103
429	11:41:06	104
430	11:46:06	105
431	11:51:06	108
432	11:56:06	112
433	12:01:06	116
434	12:06:06	122
435	12:11:06	127
436	12:16:06	131
437	12:21:06	133
438	12:26:06	134
439	12:31:06	133
440	12:36:06	131
441	12:41:06	127
442	12:46:06	123
443	12:51:06	119
444	12:56:06	115
445	13:01:06	111
446	13:06:06	108
447	13:11:06	107
448	13:16:06	107
449	13:21:06	109
450	13:26:06	112
451	13:31:06	115
452	13:36:06	118
453	13:41:06	120
454	13:46:06	123
455	13:51:06	124
456	13:56:06	126
457	14:01:06	127
458	14:06:06	128
459	14:11:06	129
460	14:16:06	130
461	14:21:06	131
462	14:26:06	132
463	14:31:06	132
464	14:36:06	132
465	14:41:06	131
466	14:46:06	130
467	14:51:06	128
468	14:56:06	125
469	15:01:06	122
470	15:06:06	120
471	15:11:06	118
472	15:16:06	117
473	15:21:06	116
474	15:26:06	115
475	15:31:06	114
476	15:36:06	114
477	15:41:06	113
478	15:46:06	113
479	15:51:06	112
480	15:56:06	111
481	16:01:06	110
482	16:06:06	110
483	16:11:06	110
484	16:16:06	110
485	16:21:06	111
486	16:26:06	111
487	16:31:06	112
488	16:36:06	112
489	16:41:06	112
490	16:46:06	112
491	16:51:06	111
492	16:56:06	109
493	17:01:06	108
494	17:06:06	106
495	17:11:06	104
496	17:16:06	103
497	17:21:06	102
498	17:26:06	101
499	17:31:06	100
500	17:36:06	99
501	17:41:06	98
502	17:46:06	98
503	17:51:06	99
504	17:56:06	100
505	18:01:06	102
506	18:06:06	104
507	18:11:06	105
508	18:16:06	105
509	18:21:06	106
510	18:26:06	106
511	18:31:06	106
512	18:36:06	106
513	18:41:06	106
514	18:46:06	106
515	18:51:06	107
516	18:56:06	107
517	19:01:06	107
518	19:06:06	107
519	19:11:06	107
520	19:16:06	106
521	19:21:06	106
522	19:26:06	105
523	19:31:06	105
524	19:36:06	104
525	19:41:06	103
526	19:46:06	102
527	19:51:06	101
528	19:56:06	100
529	20:01:06	100
530	20:06:06	100
531	20:11:06	100
532	20:16:06	100
533	20:21:06	99
534	20:26:06	99
535	20:31:06	99
536	20:36:06	99
537	20:41:06	99
538	20:46:06	99
539	20:51:06	99
540	20:56:06	100
541	21:01:06	102
542	21:06:06	105
543	21:11:06	108
544	21:16:06	113
545	21:21:06	118
546	21:26:06	122
547	21:31:06	126
548	21:36:06	129
549	21:41:06	130
550	21:46:06	130
551	21:51:06	129
552	21:56:06	127
553	22:01:06	125
554	22:06:06	124
555	22:11:06	122
556	22:16:06	121
557	22:21:06	119
558	22:26:06	117
559	22:31:06	115
560	22:36:06	113
561	22:41:06	111
562	22:46:06	109
563	22:51:06	107
564	22:56:06	105
565	23:01:06	103
566	23:06:06	100
567	23:11:06	97
568	23:16:06	94
569	23:21:06	91
570	23:26:06	87
571	23:31:06	84
572	23:36:06	81
573	23:41:06	78
574	23:46:06	76
575	23:51:06	73
576	23:56:06	72
