# Supplementary material for: Detrended Fluctuation Analysis in the prediction of type 2 diabetes mellitus in patients at risk: Model optimization and comparison with other metrics
Source: PLoS One. 2019 Dec 18;14(12):e0225817. doi: 10.1371/journal.pone.0225817 (PMC6919578; doi:10.1371/journal.pone.0225817)
Supplement: S1 File — This file includes glucose time series from all patients included in the study and the database with clinical variables. (ZIP) [file pone.0225817.s001.zip › S1/case 91.csv]

	hora	glucemia
1	00:01:57	68
2	00:06:57	66
3	00:11:57	64
4	00:16:57	63
5	00:21:57	63
6	00:26:57	64
7	00:31:57	67
8	00:36:57	71
9	00:41:57	76
10	00:46:57	80
11	00:51:57	81
12	00:56:57	80
13	01:01:57	78
14	01:06:57	74
15	01:11:57	71
16	01:16:57	68
17	01:21:57	65
18	01:26:57	63
19	01:31:57	61
20	01:36:57	59
21	01:41:57	57
22	01:46:57	56
23	01:51:57	55
24	01:56:57	54
25	02:01:57	53
26	02:06:57	52
27	02:11:57	51
28	02:16:57	50
29	02:21:57	49
30	02:26:57	48
31	02:31:57	47
32	02:36:57	47
33	02:41:57	47
34	02:46:57	46
35	02:51:57	46
36	02:56:57	47
37	03:01:57	47
38	03:06:57	47
39	03:11:57	48
40	03:16:57	48
41	03:21:57	49
42	03:26:57	49
43	03:31:57	49
44	03:36:57	49
45	03:41:58	50
46	03:46:58	50
47	03:51:58	49
48	03:56:58	49
49	04:01:58	48
50	04:06:58	48
51	04:11:58	47
52	04:16:58	46
53	04:21:58	46
54	04:26:58	46
55	04:31:58	46
56	04:36:58	46
57	04:41:58	47
58	04:46:58	47
59	04:51:58	47
60	04:56:58	47
61	05:01:58	48
62	05:06:58	48
63	05:11:58	49
64	05:16:58	50
65	05:21:58	51
66	05:26:58	53
67	05:31:58	54
68	05:36:58	54
69	05:41:58	54
70	05:46:58	54
71	05:51:58	55
72	05:56:58	56
73	06:01:58	58
74	06:06:58	59
75	06:11:58	59
76	06:16:58	58
77	06:21:58	57
78	06:26:58	56
79	06:31:58	56
80	06:36:58	56
81	06:41:58	56
82	06:46:58	57
83	06:51:58	57
84	06:56:58	56
85	07:01:58	56
86	07:06:58	56
87	07:11:58	57
88	07:16:58	59
89	07:21:58	62
90	07:26:58	65
91	07:31:58	68
92	07:36:58	68
93	07:41:58	67
94	07:46:58	65
95	07:51:58	63
96	07:56:58	63
97	08:01:58	63
98	08:06:58	64
99	08:11:58	65
100	08:16:58	65
101	08:21:58	65
102	08:26:58	65
103	08:31:58	63
104	08:36:58	62
105	08:41:58	61
106	08:46:58	60
107	08:51:58	60
108	08:56:58	62
109	09:01:58	65
110	09:06:58	70
111	09:11:58	77
112	09:16:58	83
113	09:21:58	88
114	09:26:58	92
115	09:31:58	94
116	09:36:58	98
117	09:41:58	103
118	09:46:58	111
119	09:51:58	121
120	09:56:58	132
121	10:01:58	143
122	10:06:58	152
123	10:11:58	158
124	10:16:58	161
125	10:21:58	161
126	10:26:58	158
127	10:31:58	154
128	10:36:58	147
129	10:41:58	140
130	10:46:58	133
131	10:51:58	128
132	10:56:58	125
133	11:01:58	122
134	11:06:58	119
135	11:11:58	115
136	11:16:58	112
137	11:21:58	109
138	11:26:58	106
139	11:31:58	104
140	11:36:58	103
141	11:41:58	101
142	11:46:58	99
143	11:51:58	97
144	11:56:58	96
145	12:01:58	95
146	12:06:58	95
147	12:11:58	93
148	12:16:58	90
149	12:21:58	85
150	12:26:58	79
151	12:31:58	73
152	12:36:58	68
153	12:41:58	65
154	12:46:58	64
155	12:51:58	65
156	12:56:58	68
157	13:01:58	73
158	13:06:58	79
159	13:11:58	84
160	13:16:58	87
161	13:21:58	89
162	13:26:58	89
163	13:31:58	91
164	13:36:58	94
165	13:41:58	98
166	13:46:58	103
167	13:51:58	105
168	13:56:58	105
169	14:01:58	103
170	14:06:58	99
171	14:11:58	95
172	14:16:58	92
173	14:21:58	90
174	14:26:58	89
175	14:31:58	89
176	14:36:58	88
177	14:41:58	86
178	14:46:58	84
179	14:51:58	82
180	14:56:58	79
181	15:01:58	78
182	15:06:58	79
183	15:11:58	81
184	15:16:58	85
185	15:21:58	91
186	15:26:58	98
187	15:31:58	106
188	15:36:58	115
189	15:41:58	125
190	15:46:58	135
191	15:51:58	146
192	15:56:58	155
193	16:01:58	161
194	16:06:58	165
195	16:11:58	164
196	16:16:58	160
197	16:21:58	152
198	16:26:58	145
199	16:31:58	138
200	16:36:58	133
201	16:41:58	129
202	16:46:58	126
203	16:51:58	123
204	16:56:58	118
205	17:01:58	112
206	17:06:58	107
207	17:11:58	101
208	17:16:58	97
209	17:21:58	93
210	17:26:58	90
211	17:31:58	86
212	17:36:58	84
213	17:41:58	82
214	17:46:58	80
215	17:51:58	79
216	17:56:58	78
217	18:01:58	77
218	18:06:58	76
219	18:11:58	74
220	18:16:58	73
221	18:21:58	71
222	18:26:58	69
223	18:31:58	67
224	18:36:58	66
225	18:41:58	64
226	18:46:58	63
227	18:51:58	63
228	18:56:58	63
229	19:01:58	63
230	19:06:58	63
231	19:11:58	64
232	19:16:58	65
233	19:21:58	66
234	19:26:58	67
235	19:31:58	67
236	19:36:58	67
237	19:41:58	67
238	19:46:58	66
239	19:51:58	65
240	19:56:58	64
241	20:01:58	63
242	20:06:58	63
243	20:11:58	62
244	20:16:58	61
245	20:21:58	61
246	20:26:58	61
247	20:31:58	60
248	20:36:58	60
249	20:41:58	61
250	20:46:58	62
251	20:51:58	64
252	20:56:58	68
253	21:01:58	74
254	21:06:58	81
255	21:11:58	88
256	21:16:58	96
257	21:21:58	103
258	21:26:58	108
259	21:31:58	110
260	21:36:58	111
261	21:41:58	110
262	21:46:58	109
263	21:51:58	108
264	21:56:58	109
265	22:01:58	111
266	22:06:58	113
267	22:11:58	113
268	22:16:58	113
269	22:21:58	110
270	22:26:58	106
271	22:31:58	100
272	22:36:58	94
273	22:41:58	89
274	22:46:58	84
275	22:51:58	81
276	22:56:58	79
277	23:01:58	79
278	23:06:58	80
279	23:11:58	81
280	23:16:58	83
281	23:21:58	83
282	23:26:58	82
283	23:31:58	80
284	23:36:58	77
285	23:41:58	74
286	23:46:58	73
287	23:51:58	73
288	23:56:58	74
289	00:01:58	76
290	00:06:58	78
291	00:11:58	81
292	00:16:58	83
293	00:21:58	84
294	00:26:58	83
295	00:31:58	82
296	00:36:58	81
297	00:41:58	80
298	00:46:58	80
299	00:51:58	79
300	00:56:58	79
301	01:01:58	79
302	01:06:58	79
303	01:11:58	79
304	01:16:58	79
305	01:21:58	78
306	01:26:58	77
307	01:31:58	75
308	01:36:58	74
309	01:41:58	72
310	01:46:58	71
311	01:51:58	70
312	01:56:58	70
313	02:01:58	69
314	02:06:58	69
315	02:11:58	69
316	02:16:58	69
317	02:21:58	70
318	02:26:58	71
319	02:31:58	72
320	02:36:58	73
321	02:41:58	73
322	02:46:58	73
323	02:51:58	73
324	02:56:58	72
325	03:01:58	71
326	03:06:58	70
327	03:11:58	69
328	03:16:58	69
329	03:21:58	69
330	03:26:58	69
331	03:31:58	70
332	03:36:58	70
333	03:41:58	70
334	03:46:58	69
335	03:51:58	69
336	03:56:58	68
337	04:01:58	67
338	04:06:58	67
339	04:11:58	67
340	04:16:58	67
341	04:21:58	67
342	04:26:58	67
343	04:31:58	67
344	04:36:58	67
345	04:41:58	67
346	04:46:58	67
347	04:51:58	67
348	04:56:58	67
349	05:01:58	67
350	05:06:58	67
351	05:11:58	68
352	05:16:58	68
353	05:21:58	69
354	05:26:58	69
355	05:31:58	69
356	05:36:58	69
357	05:41:58	69
358	05:46:58	69
359	05:51:58	68
360	05:56:58	67
361	06:01:58	67
362	06:06:58	67
363	06:11:58	67
364	06:16:58	67
365	06:21:58	67
366	06:26:58	67
367	06:31:58	67
368	06:36:58	67
369	06:41:58	67
370	06:46:58	66
371	06:51:58	65
372	06:56:58	65
373	07:01:58	64
374	07:06:58	64
375	07:11:58	64
376	07:16:58	64
377	07:21:58	64
378	07:26:58	64
379	07:31:58	63
380	07:36:58	64
381	07:41:58	64
382	07:46:58	65
383	07:51:58	66
384	07:56:58	67
385	08:01:58	68
386	08:06:58	68
387	08:11:58	68
388	08:16:58	68
389	08:21:58	69
390	08:26:58	71
391	08:31:58	72
392	08:36:58	74
393	08:41:58	75
394	08:46:58	76
395	08:51:58	79
396	08:56:58	83
397	09:01:58	90
398	09:06:58	100
399	09:11:58	110
400	09:16:58	118
401	09:21:58	123
402	09:26:58	125
403	09:31:58	124
404	09:36:58	121
405	09:41:58	118
406	09:46:58	113
407	09:51:58	109
408	09:56:58	104
409	10:01:58	99
410	10:06:58	93
411	10:11:58	88
412	10:16:58	83
413	10:21:58	79
414	10:26:58	75
415	10:31:58	73
416	10:36:58	71
417	10:41:58	71
418	10:46:58	72
419	10:51:58	74
420	10:56:58	76
421	11:01:58	78
422	11:06:58	79
423	11:11:58	81
424	11:16:58	82
425	11:21:58	83
426	11:26:58	85
427	11:31:58	86
428	11:36:58	87
429	11:41:58	87
430	11:46:58	88
431	11:51:58	89
432	11:56:58	89
433	12:01:58	90
434	12:06:58	90
435	12:11:58	91
436	12:16:58	91
437	12:21:58	93
438	12:26:58	95
439	12:31:58	97
440	12:36:58	101
441	12:41:58	104
442	12:46:58	107
443	12:51:58	109
444	12:56:58	110
445	13:01:58	110
446	13:06:58	109
447	13:11:58	108
448	13:16:58	107
449	13:21:58	107
450	13:26:58	107
451	13:31:58	106
452	13:36:58	104
453	13:41:58	102
454	13:46:58	99
455	13:51:58	97
456	13:56:58	96
457	14:01:58	95
458	14:06:58	96
459	14:11:58	95
460	14:16:58	94
461	14:21:58	91
462	14:26:58	87
463	14:31:58	84
464	14:36:58	81
465	14:41:58	80
466	14:46:58	81
467	14:51:58	84
468	14:56:58	87
469	15:01:58	92
470	15:06:58	97
471	15:11:58	102
472	15:16:58	107
473	15:21:58	111
474	15:26:58	114
475	15:31:58	117
476	15:36:58	121
477	15:41:58	124
478	15:46:58	128
479	15:51:58	131
480	15:56:58	132
481	16:01:58	130
482	16:06:58	125
483	16:11:58	117
484	16:16:58	108
485	16:21:58	99
486	16:26:58	92
487	16:31:58	86
488	16:36:58	82
489	16:41:58	79
490	16:46:58	77
491	16:51:58	75
492	16:56:58	74
493	17:01:58	72
494	17:06:58	71
495	17:11:58	71
496	17:16:58	71
497	17:21:58	72
498	17:26:58	73
499	17:31:58	75
500	17:36:58	78
501	17:41:58	81
502	17:46:58	84
503	17:51:58	85
504	17:56:58	86
505	18:01:58	86
506	18:06:58	87
507	18:11:58	87
508	18:16:58	88
509	18:21:58	89
510	18:26:58	90
511	18:31:58	89
512	18:36:58	88
513	18:41:58	86
514	18:46:58	84
515	18:51:58	81
516	18:56:58	80
517	19:01:58	79
518	19:06:58	79
519	19:11:58	80
520	19:16:58	83
521	19:21:58	87
522	19:26:58	92
523	19:31:58	99
524	19:36:58	105
525	19:41:58	111
526	19:46:58	114
527	19:51:58	116
528	19:56:58	116
529	20:01:58	114
530	20:06:58	111
531	20:11:58	108
532	20:16:58	105
533	20:21:58	103
534	20:26:58	102
535	20:31:58	100
536	20:36:58	98
537	20:41:58	95
538	20:46:58	92
539	20:51:58	89
540	20:56:58	86
541	21:01:58	83
542	21:06:58	81
543	21:11:58	80
544	21:16:58	79
545	21:21:58	80
546	21:26:58	81
547	21:31:58	84
548	21:36:58	86
549	21:41:58	89
550	21:46:58	91
551	21:51:58	92
552	21:56:58	91
553	22:01:58	89
554	22:06:58	88
555	22:11:58	89
556	22:16:58	94
557	22:21:58	101
558	22:26:58	109
559	22:31:58	116
560	22:36:58	121
561	22:41:58	125
562	22:46:58	126
563	22:51:58	127
564	22:56:58	126
565	23:01:58	125
566	23:06:58	123
567	23:11:58	120
568	23:16:58	117
569	23:21:58	113
570	23:26:58	109
571	23:31:58	104
572	23:36:58	99
573	23:41:58	93
574	23:46:58	87
575	23:51:58	81
576	23:56:58	75
