# Supplementary material for: Detrended Fluctuation Analysis in the prediction of type 2 diabetes mellitus in patients at risk: Model optimization and comparison with other metrics
Source: PLoS One. 2019 Dec 18;14(12):e0225817. doi: 10.1371/journal.pone.0225817 (PMC6919578; doi:10.1371/journal.pone.0225817)
Supplement: S2 File — This file includes the modified DFA algorithm script written in R. (R) [file pone.0225817.s002.R]

# **DFA algorithm
# Input is a vector "ts" with 288 elements. It should not start or end with missing values (NA) (although NA are allowed within the vector).
# It returns the DFA of the time series.
# ** Integration **
#         By default, DFA is performed without pre-treatment through integration ( integrat ==F). 
#         However, if integrac <-T, the algorithm will perform the integration (lines 31:38)
# ** NA handling **
#         The algorithm interpolates missing values. However, since the influence of interpolation may depend on the time-window size, 
#         a "tolerance threshold" ( _tol_ ) was introduced. If the % of interpolated values in a specific time-window exceeds _tol_, 
#         the Fn value of that window is substituted by the average of all windows of the same size. By default, _tol_ =0.2. 
#         It may be modified in line 40
# Interpolation 
v.gluc<-rep(T,length(ts)) # a "shadow" time series is created to accounto for NAs
missing.val<-which(is.na(ts))
v.gluc[missing.val]<-F #identifying missing values
v.types<-rep("B",length(ts))  # identifying B (present),A (missing),PP (pre-NA segment),PF (post-NA segment)
v.types[missing.val]<-"A"

PP<-NULL 
PF<-NULL
for(i in missing.val){
        if(is.na(ts[i-1])==F) PP<-c(PP,i-1)
        if(is.na(ts[i+1])==F) PF<-c(PF,i+1)
}
if(sum(PP)>0){
        for (j in 1:length(PP)){
                fragm<-seq(ts[PP[j]],ts[PF[j]],length.out = PF[j] - PP[j] +1) 
                ts[PP[j]:PF[j]]<-as.integer(fragm) #segment interpolation
        }
}
#Integration
integrat<-F 
if(integrat==T) {      # case integrac == T
        ts<-ts-mean(ts)
        for(int in (2:length(ts))){
                ts[int]<-ts[int]+ts[int-1]
        }
}
w.size<-c(3,4,6,8,9,12,16,18,24,32,36,48,72,96,144,288) #window sizes
tol=0.2 #"tolerance" to interpolation
fn_tot<-(NULL)
for (n1 in(w.size)){
        dkblock=0
        notol=0        # counter for windows >tol
        init<-seq(1,w.size[length(w.size)],n1) #start point 
        n.vent<-length(init) 
        for (n2 in init){
                block<-(n2:(n2+n1-1)) # segment on analysis
                if (sum(v.gluc[block])/length(block) > tol) {  # tol condition == T; detrending begins
                        sery<-ts[block]             # segment selection            
                        str.line<-lm(sery~block)      # linear regression
                        coeff<-summary(str.line)[[4]][[2]]
                        inter<-summary(str.line)[[4]][[1]]
                        y_teor<-inter+(coeff*block)
                        dk<-(((sery)-(y_teor))**2)
                        dk<-sum(dk)              # segment detrending
                        dkblock<-dkblock+dk
                } else {                  # tol condition == F 
                        notol=notol+1}
        }
        meandk=dkblock/(n.vent-notol)        # average of detrended segments        
        dkblock=meandk*n.vent  # result including notol windows
        denom.fn<-n.vent*n1
        fn_bl<-sqrt((1/denom.fn)*dkblock)
        fn_tot<-c(fn_tot,fn_bl)                         # Fn for the entire time series
}        
calc.regress<-lm(log(fn_tot)~log(w.size))
plot(log(fn_tot)~log(w.size), xlab='log(window)')
abline(lm(log(fn_tot)~log(w.size)))
dfa<-summary(calc.regress)[[4]][[2]]
result<-paste('DFA = ',round(dfa,4))
print(result)
if(summary(calc.regress)[[4]][[8]] >0.001) print( "Warning: log(Fn)~log(window): p > 0.001!:  Fractal structure questionable !")
